# Supplementary material for: SEC-MX: an approach to systematically study the interplay between protein assembly states and phosphorylation
Source: Nat Commun. 2025 Jan 30;16:1176. doi: 10.1038/s41467-025-56303-0 (PMC11782603; doi:10.1038/s41467-025-56303-0)
Supplement: Supplementary file 3 — Supplementary Data 1 [file 41467_2025_56303_MOESM3_ESM.xlsx]

## Sheet: Legend
The supplementary materials include the following sheets:
Dataset	content
HEK293-HCT116_gSEC_proteinLevel	Processed signal per fraction (normalized, smoothed, replicate-averaged, missing values converted to 0) - including gSEC (ptm = global), columns labeled 1-54 correspond to the SEC fractions

## Sheet: gSEC_prot
protein_id	gene	peptide-seq	sample	ptm	condition	replicate	1	2	3	4	5	6	7	8	9	10	11	12	13	14	15	16	17	18	19	20	21	22	23	24	25	26	27	28	29	30	31	32	33	34	35	36	37	38	39	40	41	42	43
A0A024QZ33	NSRP1	0	global_HCT	global	HCT	mean	0	0	0	0	0	0	0	0	0	0	0	0	0	0	0	0	903.564	3133.3	6783.28	10144.3	14273	20462.8	30572.1	42059.8	53151.4	63857.2	71015.6	79023	81850.9	88731.8	89350.4	93143.9	91254.7	89081.9	73452.6	50438.3	23053.7	6981.91	0	0	0	0	0
A0A024QZ33	NSRP1	0	global_HEK	global	HEK	mean	0	0	0	0	0	0	0	0	0	0	0	0	0	0	0	0	1171.3	3888.95	7300.27	10296.9	12697.9	18691.5	30993.3	49055.8	68070.4	85363	108504	128339	145458	146176	148651	147009	148142	144020	125921	92022.2	45413.9	14275.2	0	0	0	0	0
A0A024QZX5	SERPINB6	0	global_HCT	global	HCT	mean	111020	583958	828002	786761	439986	158935	0	0	0	0	0	0	0	0	0	0	0	0	0	0	0	0	0	0	0	0	0	0	0	0	0	0	0	0	52779.9	172009	379649	557552	719952	822521	964664	1.18087e+06	1.77682e+06
A0A024QZX5	SERPINB6	0	global_HEK	global	HEK	mean	132890	329931	431853	413075	233833	87614.8	0	0	0	0	0	0	0	0	0	0	0	0	0	0	0	0	0	0	0	0	0	0	0	0	0	0	0	0	72140.6	194040	373869	482231	594621	691883	822210	937620	1.08374e+06
A0A024R1V6	PCGF2	0	global_HCT	global	HCT	mean	0	0	0	0	0	0	0	0	0	0	0	0	0	0	0	0	0	0	0	0	0	0	0	0	0	1084.74	4559.59	13948.4	25748.4	40842.5	54454	78284.6	115979	170659	193328	168827	91146.5	31762.1	0	0	0	0	0
A0A024R1V6	PCGF2	0	global_HEK	global	HEK	mean	0	0	0	0	0	0	0	0	0	0	0	0	0	0	0	0	0	0	0	0	0	0	0	0	0	5028.21	16902.2	37234.7	54892.4	70165.6	72995.8	81208.7	89934.9	118716	124643	109314	57369.8	20544.1	0	0	0	0	0
A0A024R326	RPL29	0	global_HCT	global	HCT	mean	135971	761442	1.28374e+06	1.56287e+06	1.63668e+06	1.50449e+06	1.31314e+06	1.18079e+06	1.21644e+06	1.37776e+06	1.42442e+06	1.31432e+06	1.1197e+06	1.00707e+06	927730	838095	704178	566707	447959	360661	304073	261172	225581	199886	191842	189982	175599	149443	127175	137042	163032	202875	240135	287044	374296	508675	708434	865964	919641	811243	642778	494646	409272
A0A024R326	RPL29	0	global_HEK	global	HEK	mean	144306	335411	512896	582034	546809	405309	311575	334213	454698	617229	667365	672709	588872	528578	448430	403826	343965	293159	229484	201717	174716	167691	153875	149656	144873	138165	129258	115072	108720	120115	146165	184608	222105	289009	425773	621366	847432	954566	927879	749192	560082	413381	331903
A0A024R4E5	HDLBP	0	global_HCT	global	HCT	mean	0	0	0	0	0	0	0	0	0	0	0	6367.66	17685.9	35025.2	44073.6	48756.5	71549.2	127388	221764	311087	409335	536778	746734	1.00083e+06	1.20683e+06	1.23169e+06	1.05721e+06	811036	647308	645098	697894	750920	735096	687519	616940	560822	542866	546312	545481	519605	474669	432190	391282
A0A024R4E5	HDLBP	0	global_HEK	global	HEK	mean	0	0	0	0	0	0	0	0	0	0	0	9150.59	23320.9	43970.9	52348.7	58311.6	75772.6	140031	234133	342128	426439	537088	731449	1.06694e+06	1.44871e+06	1.7242e+06	1.75977e+06	1.58431e+06	1.32339e+06	1.12442e+06	1.01463e+06	989519	945192	920071	844945	781954	710845	682056	656026	610765	539181	484567	436796
A0A024R4M0	RPS9	0	global_HCT	global	HCT	mean	646617	3.28671e+06	5.56381e+06	6.91595e+06	7.31953e+06	6.72897e+06	5.76419e+06	4.51418e+06	3.53951e+06	2.77515e+06	2.39854e+06	2.02518e+06	1.72584e+06	1.41842e+06	1.22452e+06	1.06581e+06	920218	781403	683154	648496	641390	639517	625098	614698	613834	598421	543468	476057	445662	506547	604991	705746	750706	749361	686381	590787	490002	434711	409125	395401	359041	319037	281182
A0A024R4M0	RPS9	0	global_HEK	global	HEK	mean	494696	1.55502e+06	2.59519e+06	3.1925e+06	3.32479e+06	2.84708e+06	2.48253e+06	2.20961e+06	2.2023e+06	2.05923e+06	1.84069e+06	1.5374e+06	1.23238e+06	993677	812917	731134	639115	559903	469412	446740	444191	478629	503454	544642	581240	612228	629373	618082	612676	624074	662562	709907	727935	751345	716840	650502	539574	482022	461549	459339	422711	378970	328083
A0A024R4N9	TSEN34	0	global_HCT	global	HCT	mean	0	0	0	0	0	0	0	9666.4	30990.4	63451.8	86335.6	95625.2	92189.2	86977.6	81743.6	74797.8	69724.2	67390.9	71458.8	75674.7	81649.9	87300.6	97917.1	108339	118689	119700	111458	100124	95379.6	100513	100969	95209.2	86595	81489.3	77973.8	73197.1	74468.2	81714.1	148181	246588	373437	407873	388464
A0A024R4N9	TSEN34	0	global_HEK	global	HEK	mean	0	0	0	0	0	0	0	16306.1	47484.3	93094.9	117410	121972	106636	95544.4	88836.7	85980.3	83389.1	83617	83748.1	84552	84314.6	94204.4	107921	123715	133067	137910	138732	132966	126962	116058	106956	99009	99861.4	107473	110369	103521	92313.4	89002.1	118005	166605	222304	237686	216735
A0A024R4Z4	hCG_2039447	0	global_HCT	global	HCT	mean	0	0	0	0	0	0	0	0	0	0	0	0	0	0	0	0	0	0	0	0	15028	44677.5	93991.9	145405	234490	295771	336956	355805	465340	548656	505146	285016	94073.2	0	0	0	0	0	0	0	0	0	0
A0A024R4Z4	hCG_2039447	0	global_HEK	global	HEK	mean	0	0	0	0	0	0	0	0	0	0	0	0	0	0	0	0	0	0	0	0	18515.8	54951.7	112492	161059	204308	235080	285630	374530	485658	510087	402089	202649	60587.1	0	0	0	0	0	0	0	0	0	0
A0A024R571	EHD1	0	global_HCT	global	HCT	mean	50575.5	511397	956237	1.29705e+06	1.52856e+06	1.56311e+06	1.47221e+06	1.2686e+06	1.06678e+06	927416	861648	820825	745758	661540	583224	525989	471542	424680	390847	369927	314352	223443	105025	32163.1	0	6813.26	19945.4	48907.7	79547.1	118562	143360	167610	196096	290570	499445	824733	1.15419e+06	1.33543e+06	1.31717e+06	1.1623e+06	983680	816139	685234
A0A024R571	EHD1	0	global_HEK	global	HEK	mean	16377.7	100078	184965	228983	244196	205601	194336	197479	229698	247441	248404	240176	212191	187516	163644	160682	155639	150690	133700	121063	94178.6	69723.7	33357.1	13321.5	0	66617.5	142710	229150	193343	152602	98467.8	104025	120859	203667	419057	757363	1.12786e+06	1.31636e+06	1.29165e+06	1.09263e+06	907967	768352	677401
A0A024R5B5	CFL1	0	global_HCT	global	HCT	mean	53159.9	283878	426169	443140	341644	235468	164119	133869	124922	125459	140644	139779	142717	143171	152469	156255	139075	102467	50174	16714.7	0	0	0	0	0	25892.6	66636.6	141363	199588	266320	309377	355241	386724	416371	442049	487870	560755	655965	812574	1.41523e+06	2.37454e+06	3.74761e+06	5.083e+06
A0A024R5B5	CFL1	0	global_HEK	global	HEK	mean	30585.4	140122	222674	263398	247835	216210	184179	170938	166918	172266	177146	174621	160831	140894	125017	113835	101057	74095.5	38243.7	11738.5	0	0	0	0	0	20572.3	64012.8	125342	170720	202759	223652	247383	262375	281090	290423	304451	323795	368408	437432	543109	807010	1.35508e+06	2.15963e+06
A0A024R5G5	hCG_2016942	0	global_HCT	global	HCT	mean	63666.9	355789	505638	466782	259047	87976.8	0	0	0	0	0	0	0	0	0	0	0	0	0	0	0	0	0	0	0	0	0	0	0	72605.9	201254	381623	471583	510418	526929	687491	1.14321e+06	1.89843e+06	2.72121e+06	3.174e+06	3.09858e+06	2.63633e+06	2.12623e+06
A0A024R5G5	hCG_2016942	0	global_HEK	global	HEK	mean	37101.2	124598	176492	180774	105900	41638.8	0	0	0	0	0	0	0	0	0	0	0	0	0	0	0	0	0	0	0	0	0	0	0	64309.3	150466	287020	347968	413858	460212	558781	805013	1.21092e+06	1.72419e+06	2.0517e+06	2.10148e+06	1.91373e+06	1.65288e+06
A0A024R5W5	hCG_2039386	0	global_HCT	global	HCT	mean	0	0	0	0	0	0	0	0	0	0	0	0	0	0	0	0	0	0	0	0	0	0	0	0	0	0	0	0	0	4000.82	13178.7	28910.4	44625.1	61238.4	93640.4	148110	225071	297644	394686	490522	594067	621635	596492
A0A024R5W5	hCG_2039386	0	global_HEK	global	HEK	mean	0	0	0	0	0	0	0	0	0	0	0	0	0	0	0	0	0	0	0	0	0	0	0	0	0	0	0	0	0	5232.04	13188.6	28283.2	40514.3	54535.6	76864.3	116809	179404	243495	327725	406042	480759	492034	464535
A0A024R644	CLN5	0	global_HCT	global	HCT	mean	22721.3	164965	235783	220845	121739	43347	0	0	0	0	0	0	0	0	0	0	0	0	0	0	0	0	0	0	0	0	0	0	0	0	0	0	0	0	13967.8	42139.2	89428.3	127705	168105	199451	229099	230547	209651
A0A024R644	CLN5	0	global_HEK	global	HEK	mean	20693.9	74697.3	105769	102936	59447.2	21477.4	0	0	0	0	0	0	0	0	0	0	0	0	0	0	0	0	0	0	0	0	0	0	0	0	0	0	0	0	14756.5	42689.5	91119.6	134228	188475	248779	329679	397076	429431
A0A024R7E8	ELOF1	0	global_HCT	global	HCT	mean	0	0	0	0	0	0	0	0	0	0	0	0	0	0	0	0	0	0	0	0	0	0	0	0	0	0	0	0	0	0	0	0	0	0	0	0	0	0	0	0	0	0	0
A0A024R7E8	ELOF1	0	global_HEK	global	HEK	mean	0	0	0	0	0	0	0	0	0	0	0	0	0	0	0	0	0	0	0	0	0	0	0	0	0	0	0	0	0	0	0	0	0	0	0	0	0	0	0	0	0	0	0
A0A024R7W5	YTHDF3	0	global_HCT	global	HCT	mean	2046.63	14250.7	20762.9	19966.2	11261.8	4067.51	0	3265.85	9747.19	19763	25399	28081.8	26715	27168.2	26131.5	25002.2	20309.2	14593.4	7073.7	2411.7	0	0	0	0	0	1032.38	3570.97	9087.29	15679.1	23612.7	32447.4	45810.7	63447.7	81501.5	90137.3	86992	74742.3	62950.1	54988.6	70488.5	116479	162328	169452
A0A024R7W5	YTHDF3	0	global_HEK	global	HEK	mean	3185.68	5755.38	6984.33	6201.18	3451.23	1160.38	0	1738.19	4941.74	9791.3	12692.5	14281.8	13339.3	12522.2	11027.6	10639	8891.77	6574.27	3055.79	980.629	0	0	0	0	0	3265.04	10762.3	22144.6	31768.6	37985.2	38875.6	43075.8	52613.2	72248.1	85916.9	89121.7	79273.3	66263.7	54771.6	48229.8	47873.6	50369.7	48313.9
A0A024R8A3	GPR107	0	global_HCT	global	HCT	mean	11605.2	58999.8	104743	145349	180109	196720	192382	168863	139784	117827	104127	88308.4	62235.1	30221.6	8896.76	0	0	0	0	0	0	0	0	0	0	0	0	0	0	0	0	0	0	0	0	0	0	0	0	0	0	0	0
A0A024R8A3	GPR107	0	global_HEK	global	HEK	mean	74306.2	96889.1	123045	135792	135548	114225	103586	99877.8	103129	97999.9	88476.3	73311.4	51879.4	25644.4	7956.34	0	0	0	0	0	0	0	0	0	0	0	0	0	0	0	0	0	0	0	0	0	0	0	0	0	0	0	0
A0A024R8L7	ACOX1	0	global_HCT	global	HCT	mean	29518.1	215338	309889	282092	155452	51061.4	0	0	0	0	0	0	0	0	0	0	0	0	0	0	0	0	0	0	0	18708.4	58451.6	139766	221814	304473	338833	355194	349730	361907	443418	686434	1.15408e+06	1.66905e+06	2.04177e+06	2.07915e+06	1.88292e+06	1.54628e+06	1.23345e+06
A0A024R8L7	ACOX1	0	global_HEK	global	HEK	mean	83306.6	146259	176734	161876	90921.2	32676.7	0	0	0	0	0	0	0	0	0	0	0	0	0	0	0	0	0	0	0	36063.6	112516	231754	316689	357345	329268	301950	289044	327343	395180	503751	711892	962123	1.18678e+06	1.23183e+06	1.1502e+06	1.00551e+06	874818
A0A024R8W3	hCG_1818442	0	global_HCT	global	HCT	mean	0	0	0	0	0	0	0	31388.2	111906	215831	296757	320678	349579	383931	445903	504909	550449	577799	565325	554963	552756	575965	628490	671529	691619	629905	515172	395948	332761	356334	409001	487799	529736	549371	482325	390260	282548	224934	186397	164758	141169	126015	117046
A0A024R8W3	hCG_1818442	0	global_HEK	global	HEK	mean	0	0	0	0	0	0	0	77742.7	211639	397867	486494	514515	478089	468515	477945	536511	577422	627364	634594	677799	687125	710046	705799	702171	674892	630711	587395	528983	479069	448680	473610	541293	600003	646003	616699	551303	448733	388127	353764	326175	285382	244426	217652
A0A024RA52	PSMA2	0	global_HCT	global	HCT	mean	117828	501820	815795	1.00971e+06	1.09829e+06	1.1165e+06	1.18177e+06	1.22748e+06	1.49372e+06	1.73478e+06	2.06996e+06	2.01566e+06	1.89694e+06	1.67578e+06	1.69269e+06	1.82136e+06	2.12563e+06	2.84289e+06	4.01681e+06	5.4039e+06	6.29702e+06	6.38273e+06	5.83039e+06	5.09182e+06	4.51318e+06	4.1646e+06	3.79612e+06	3.50233e+06	3.17412e+06	3.23576e+06	3.28102e+06	3.38176e+06	3.16533e+06	2.84264e+06	2.33186e+06	1.8471e+06	1.43969e+06	1.21569e+06	1.0887e+06	1.0196e+06	950070	883193	812412
A0A024RA52	PSMA2	0	global_HEK	global	HEK	mean	87384.3	368614	642226	826399	896939	870456	970637	1.22521e+06	1.64318e+06	2.03044e+06	2.28604e+06	2.31906e+06	2.08366e+06	1.7483e+06	1.47015e+06	1.41474e+06	1.48785e+06	2.03696e+06	3.07897e+06	4.76449e+06	6.1673e+06	6.9627e+06	6.73802e+06	5.95973e+06	4.91989e+06	4.04059e+06	3.44642e+06	3.04928e+06	2.75535e+06	2.52381e+06	2.42453e+06	2.34729e+06	2.20471e+06	2.03546e+06	1.78406e+06	1.51731e+06	1.19107e+06	1.01493e+06	975702	1.01604e+06	1.0419e+06	1.00217e+06	934985
A0A024RAC6	TCEB3	0	global_HCT	global	HCT	mean	0	0	0	0	0	0	0	6935.19	24847.7	56997.1	87853.8	106583	103503	87800.2	67647	52406.1	41846.1	36010.4	33003.9	32646.8	29816.5	22641.9	11469.9	3647.63	0	0	0	0	0	0	0	0	0	0	0	0	0	0	0	0	0	0	0
A0A024RAC6	TCEB3	0	global_HEK	global	HEK	mean	0	0	0	0	0	0	0	8698.9	30752.6	71714.4	110994	135641	129996	111044	89015.6	77076.2	66689.4	58983.5	49973	46131.1	37913.1	28665.2	13867.4	5119	0	0	0	0	0	0	0	0	0	0	0	0	0	0	0	0	0	0	0
A0A024RC47	ZNF24	0	global_HCT	global	HCT	mean	1595.77	17273.4	25989	25257.4	14399.4	5151.88	0	0	0	0	0	0	0	0	0	0	0	0	0	0	0	0	0	0	0	0	0	0	0	0	0	0	0	0	6904.37	25558.5	81264.6	179613	331881	494573	602210	613103	533125
A0A024RC47	ZNF24	0	global_HEK	global	HEK	mean	1908.65	9416.59	13693.6	13533.5	7803.96	2890.76	0	0	0	0	0	0	0	0	0	0	0	0	0	0	0	0	0	0	0	0	0	0	0	0	0	0	0	0	6567.33	20310.9	41875.4	61412.7	79245.4	98076.1	116690	140122	149383
A0A024RCM4	BAT3	0	global_HCT	global	HCT	mean	388307	1.32868e+06	2.12832e+06	2.62753e+06	2.79708e+06	2.6754e+06	2.46527e+06	2.15433e+06	1.94348e+06	1.71789e+06	1.64043e+06	1.50918e+06	1.44687e+06	1.3632e+06	1.33559e+06	1.2794e+06	1.20606e+06	1.11553e+06	1.08182e+06	1.10646e+06	1.17664e+06	1.22488e+06	1.23296e+06	1.18968e+06	1.11653e+06	960245	745489	535379	467234	536903	637660	689782	672756	651276	659163	816479	1.18887e+06	1.75738e+06	1.99247e+06	1.72723e+06	922088	317734	0
A0A024RCM4	BAT3	0	global_HEK	global	HEK	mean	346235	1.18341e+06	1.98211e+06	2.49172e+06	2.62549e+06	2.41583e+06	2.25075e+06	2.16303e+06	2.17795e+06	2.1221e+06	2.01926e+06	1.87497e+06	1.68783e+06	1.53642e+06	1.41706e+06	1.37642e+06	1.30129e+06	1.25002e+06	1.19181e+06	1.2189e+06	1.21707e+06	1.2517e+06	1.24767e+06	1.24354e+06	1.19021e+06	1.11005e+06	1.03186e+06	961302	930976	918027	857979	786251	706678	750413	785329	830493	844612	916968	895122	724248	380213	129116	0
A0A024RCN6	VARS	0	global_HCT	global	HCT	mean	153269	524074	895412	1.21294e+06	1.47656e+06	1.61491e+06	1.74334e+06	1.89751e+06	2.65289e+06	3.82543e+06	5.43014e+06	6.30129e+06	6.6995e+06	6.42649e+06	6.16134e+06	5.57984e+06	4.7855e+06	3.84457e+06	3.04018e+06	2.55844e+06	2.30028e+06	2.15599e+06	2.00773e+06	1.8392e+06	1.66987e+06	1.4675e+06	1.22273e+06	1.00668e+06	883802	929701	1.00721e+06	1.11499e+06	1.1919e+06	1.29026e+06	1.30602e+06	1.25331e+06	1.14695e+06	1.07415e+06	1.0117e+06	948949	861853	779080	710346
A0A024RCN6	VARS	0	global_HEK	global	HEK	mean	224013	456642	731459	950856	1.09409e+06	1.07763e+06	1.12222e+06	1.32218e+06	1.77707e+06	2.64023e+06	3.69935e+06	4.77689e+06	5.09193e+06	4.85018e+06	4.17719e+06	3.65053e+06	3.04491e+06	2.50358e+06	1.96933e+06	1.75909e+06	1.64921e+06	1.6881e+06	1.65289e+06	1.61556e+06	1.48439e+06	1.33947e+06	1.20119e+06	1.08304e+06	1.00003e+06	947927	960457	1.00431e+06	1.07615e+06	1.18533e+06	1.25721e+06	1.26508e+06	1.18304e+06	1.09843e+06	1.02174e+06	936349	842921	769188	721006
A0A075B6H4	KAT14	0	global_HCT	global	HCT	mean	5475.62	33298.2	58328.4	76881.4	89915.2	94100.3	89525.5	77095.2	61203.7	47909.1	39947.4	33028.1	24359.2	12194.4	3964.76	0	0	0	0	0	0	0	0	0	0	0	0	0	0	0	0	0	0	0	0	0	0	0	0	0	0	0	0
A0A075B6H4	KAT14	0	global_HEK	global	HEK	mean	5120.3	28777.5	55132.2	74394.9	84893.2	79052.8	77149	75953.7	81474.7	78226.9	70533	55066.7	37610.9	18139.3	5863.55	0	0	0	0	0	0	0	0	0	0	0	0	0	0	0	0	0	0	0	0	0	0	0	0	0	0	0	0
A0A075B6P0	NDUFAF6	0	global_HCT	global	HCT	mean	10236.7	28323.7	42265.3	49432.4	49901.4	45441.2	39739.8	30996.2	27101	24084.5	29151.1	29457	31723.5	28554.8	29807.9	28783.6	26583.2	18601.8	9147.86	2575.98	0	0	0	0	0	0	0	0	0	0	0	0	0	0	0	0	0	0	0	0	0	0	0
A0A075B6P0	NDUFAF6	0	global_HEK	global	HEK	mean	7.71756717822438e-14	19819.8	36260.4	45815.7	49067.3	47842.5	47082	45257.6	44410.8	42842.9	40952.2	37386.3	31919.2	26554.9	21986.1	19551.5	16954.3	13373.2	7196.32	2653.06	0	0	0	0	0	0	0	0	0	0	0	0	0	0	0	0	0	0	0	0	0	0	0
A0A075B6T1	AMBRA1	0	global_HCT	global	HCT	mean	4640.27	30522.2	56468.2	76754.9	89188.4	90077.4	84591.3	69176.6	47899.7	22797.9	7104.86	0	0	0	0	0	0	0	0	0	0	0	0	0	0	0	0	0	0	0	0	0	0	0	0	0	0	0	0	0	0	0	0
A0A075B6T1	AMBRA1	0	global_HEK	global	HEK	mean	10185.1	29161	49173.9	61410.7	64166.6	55117.9	51452.3	44301.1	37522.3	19620.8	7580.43	0	0	0	0	0	0	0	0	0	0	0	0	0	0	0	0	0	0	0	0	0	0	0	0	0	0	0	0	0	0	0	0
A0A075B730	EPPK1	0	global_HCT	global	HCT	mean	0	0	15448.1	44552.1	86153.6	109002	114803	104066	93992.3	87779.3	86676.9	96682.1	107972	121160	119884	115590	109858	117670	138665	164232	191679	204515	210747	200651	192507	165234	122819	61444.6	19700.5	0	0	0	0	0	0	0	0	0	0	0	0	0	0
A0A075B730	EPPK1	0	global_HEK	global	HEK	mean	0	0	14721.2	36006	65856.1	72866.9	82695.2	121049	209521	329032	411257	433962	382311	306284	237735	198374	182828	183386	186391	193832	200968	222723	239738	239228	217850	174783	122393	59398.6	19153.8	0	0	0	0	0	0	0	0	0	0	0	0	0	0
A0A075B7B2	TTC17	0	global_HCT	global	HCT	mean	10669.9	65889.5	114488	145997	161887	160382	149508	121803	82710.7	38722.9	11557.6	0	0	0	0	0	0	0	0	0	0	0	0	0	0	0	0	0	0	0	0	0	0	0	0	0	0	0	0	0	0	0	0
A0A075B7B2	TTC17	0	global_HEK	global	HEK	mean	13319.7	43135.2	74069.8	93727.6	101262	90114.6	83647.8	69894.3	56841.7	29312	11174.6	0	0	0	0	0	0	0	0	0	0	0	0	0	0	0	0	0	0	0	0	0	0	0	0	0	0	0	0	0	0	0	0
A0A087WSV0	BCL2L12	0	global_HCT	global	HCT	mean	0	0	0	0	0	0	0	0	0	0	0	0	0	0	0	0	0	0	0	0	0	0	0	0	0	0	0	0	0	0	0	0	0	0	0	0	0	0	0	0	0	0	0
A0A087WSV0	BCL2L12	0	global_HEK	global	HEK	mean	0	0	0	0	0	0	0	0	0	0	0	0	0	0	0	0	0	0	0	0	0	0	0	0	0	0	0	0	0	0	0	0	0	0	0	0	0	0	0	0	0	0	0
A0A087WT38	RCC1L	0	global_HCT	global	HCT	mean	0	0	0	0	0	0	0	0	0	0	0	0	0	0	0	0	0	0	0	0	0	0	0	0	0	0	0	0	0	0	0	0	0	0	0	0	0	0	3187.1	12256.2	28556.3	45049	55057.3
A0A087WT38	RCC1L	0	global_HEK	global	HEK	mean	0	0	0	0	0	0	0	0	0	0	0	0	0	0	0	0	0	0	0	0	0	0	0	0	0	0	0	0	0	0	0	0	0	0	0	0	0	0	7668.36	26913.2	56273.9	80513.3	89681.4
A0A087WT44	HMOX2	0	global_HCT	global	HCT	mean	222863	693695	1.1107e+06	1.39806e+06	1.56381e+06	1.54988e+06	1.45335e+06	1.23168e+06	1.07592e+06	936306	900022	844152	812515	769656	740400	697133	662564	643137	647487	646786	623715	596482	574136	564356	548591	510049	445969	379057	351224	369764	405011	428172	443599	459895	423669	324493	164151	54912.6	0	0	0	0	0
A0A087WT44	HMOX2	0	global_HEK	global	HEK	mean	361507	741008	1.13175e+06	1.37783e+06	1.43237e+06	1.2788e+06	1.20036e+06	1.21836e+06	1.34485e+06	1.38953e+06	1.34057e+06	1.21095e+06	1.04939e+06	910041	795654	734531	670421	649386	644099	687149	688852	674891	639380	611680	580067	553649	536665	522850	505606	487806	483805	480638	485030	499057	460421	358565	181937	60881.6	0	0	0	0	0
A0A087WT87	SLC1A3	0	global_HCT	global	HCT	mean	8317.18	41017	77660.5	104741	123122	120221	118601	117380	120535	120024	120365	124459	130189	135654	134718	127330	114013	99705.8	89776	82904.7	80508	76026.3	72669.1	67393.3	63010.3	54473.6	44238.3	34785.9	32833.1	38507.7	45699.4	50405.8	51085.6	50841.1	44726.2	32979.5	16353.9	5220.4	0	0	0	0	0
A0A087WT87	SLC1A3	0	global_HEK	global	HEK	mean	28131.5	101993	167202	203478	208480	181751	195474	230880	293924	302811	293397	271096	251934	236770	218575	215936	211813	212024	201726	188090	169326	169152	175424	180809	170318	157034	148500	146948	143507	137259	119801	104622	90306.6	93055.8	85697	69004.6	34393.6	11450.3	0	0	0	0	0
A0A087WT92	LAMTOR4	0	global_HCT	global	HCT	mean	0	0	0	0	0	0	0	0	0	0	0	0	0	0	0	0	3792.42	11181.6	22549.9	30051.1	35213.2	37633.6	41022.6	44033.9	45649.1	44184.8	38901.6	36356.6	41807.5	58300.3	78729.9	99803.9	119738	134466	141177	140702	141700	146468	150293	149092	144915	138336	132404
A0A087WT92	LAMTOR4	0	global_HEK	global	HEK	mean	0	0	0	0	0	0	0	0	0	0	0	0	0	0	0	0	4774.58	15510.8	28552.2	37207.5	41083.1	48579.3	57820.4	65830.2	66765.9	66977.4	70443.5	79479.9	90265.7	103415	106687	112950	114977	131896	138629	141551	131615	121689	118184	122840	137127	140809	136503
A0A087WT95	ACOT2	0	global_HCT	global	HCT	mean	0	0	0	0	0	0	0	0	0	0	0	0	0	0	0	0	0	0	0	0	0	0	0	0	0	0	0	0	0	0	0	0	0	0	0	0	0	0	0	0	0	0	0
A0A087WT95	ACOT2	0	global_HEK	global	HEK	mean	0	0	0	0	0	0	0	0	0	0	0	0	0	0	0	0	0	0	0	0	0	0	0	0	0	0	0	0	0	0	0	0	0	0	0	0	0	0	0	0	0	0	0
A0A087WTC6	MND1	0	global_HCT	global	HCT	mean	0	0	0	0	0	0	0	0	0	0	0	0	0	0	0	0	0	0	0	0	0	0	0	0	0	0	0	0	0	0	0	0	0	0	13097.9	38678	79009.9	103901	117763	113757	112979	107793	103033
A0A087WTC6	MND1	0	global_HEK	global	HEK	mean	0	0	0	0	0	0	0	0	0	0	0	0	0	0	0	0	0	0	0	0	0	0	0	0	0	0	0	0	0	0	0	0	0	0	20690	55014.6	106493	127270	134912	122533	121776	118142	112917
A0A087WTE4	NCAM1	0	global_HCT	global	HCT	mean	0	0	0	0	0	0	0	2212.24	7346.37	14539.5	20349.5	22733.8	23265.7	22174	21728.5	20909.1	18637.5	13662.9	6757.26	2098.36	0	0	0	0	0	0	0	0	0	0	0	0	0	0	0	0	0	0	0	0	0	0	0
A0A087WTE4	NCAM1	0	global_HEK	global	HEK	mean	0	0	0	0	0	0	0	7529.29	20229	39523.6	48713.2	51439.2	44605.1	38993.7	35045.7	33073.7	28854.2	20017.1	9528.56	2640.59	0	0	0	0	0	0	0	0	0	0	0	0	0	0	0	0	0	0	0	0	0	0	0
A0A087WTJ0	RECQL4	0	global_HCT	global	HCT	mean	0	0	17567.6	53122.6	105920	138089	144333	125112	103677	88494	79819.7	67191.1	47882.2	22979.6	7307.25	0	0	0	0	0	0	0	0	0	0	0	0	0	0	0	0	0	0	0	0	0	0	0	0	0	0	0	0
A0A087WTJ0	RECQL4	0	global_HEK	global	HEK	mean	0	0	11260.6	28702.7	58056.9	74252.6	88778.8	88467.8	89809.2	85439.6	83184.3	72057.4	52635.5	25847.5	8176.73	0	0	0	0	0	0	0	0	0	0	0	0	0	0	0	0	0	0	0	0	0	0	0	0	0	0	0	0
A0A087WTT6	RPS29	0	global_HCT	global	HCT	mean	166320	398664	674755	968568	1.15086e+06	1.11414e+06	922290	632611	416597	193423	78802.2	0	0	0	0	0	0	0	0	0	0	0	0	0	0	0	0	0	0	0	0	0	0	0	0	0	0	0	0	0	0	0	0
A0A087WTT6	RPS29	0	global_HEK	global	HEK	mean	244527	223991	225032	250489	268858	899384	1.5015e+06	2.07672e+06	1.38027e+06	683775	16626.6	0	0	0	0	0	0	0	0	0	0	0	0	0	0	0	0	0	0	0	0	0	0	0	0	0	0	0	0	0	0	0	0
A0A087WTU7	DMD	0	global_HCT	global	HCT	mean	0	0	0	0	0	0	0	0	0	0	0	0	0	0	0	0	0	0	0	0	0	0	0	0	0	1422.6	4969.84	13369.5	24099.2	37290.2	48266	57533.7	62362.7	62851.5	54076	38295.7	18431.4	5786.85	0	0	0	0	0
A0A087WTU7	DMD	0	global_HEK	global	HEK	mean	0	0	0	0	0	0	0	0	0	0	0	0	0	0	0	0	0	0	0	0	0	0	0	0	0	5852.9	17322.8	35690.5	49120	59199.2	59882	60321.7	58652.1	61795.5	56827.9	43661.9	21468.1	6713.53	0	0	0	0	0
A0A087WTW0	UHRF1	0	global_HCT	global	HCT	mean	38411.9	367647	532078	490418	269165	91929.9	0	0	0	0	0	0	0	0	0	0	0	0	0	0	0	0	0	0	0	10904.2	34536.6	89527.9	150568	218614	255539	286151	317839	422934	604241	869345	1.12067e+06	1.29518e+06	1.3e+06	1.14917e+06	907297	684845	539727
A0A087WTW0	UHRF1	0	global_HEK	global	HEK	mean	30023.5	116270	162851	153383	86809.9	30220.8	0	0	0	0	0	0	0	0	0	0	0	0	0	0	0	0	0	0	0	30894	95038	198373	278887	325227	306529	274431	245722	271995	394759	561601	757209	826046	829831	732803	628981	528773	456712
A0A087WTZ8	NSMCE2	0	global_HCT	global	HCT	mean	0	0	0	0	0	0	0	15266.7	44049.3	87841.1	113762	128859	134859	156922	190545	229909	260760	277091	278340	262190	216118	144332	66379	18617.5	0	0	0	0	0	0	0	0	0	0	0	0	0	0	0	0	0	0	0
A0A087WTZ8	NSMCE2	0	global_HEK	global	HEK	mean	0	0	0	0	0	0	0	16113.7	47709.8	97118.2	133187	162546	183249	228914	286454	349481	376898	377155	338519	292313	214224	143031	63973	23308.4	0	0	0	0	0	0	0	0	0	0	0	0	0	0	0	0	0	0	0
A0A087WU07	MICOS10	0	global_HCT	global	HCT	mean	41002.7	69215.1	93273.4	114320	126500	126540	109588	94931.7	203199	402374	628617	644295	593357	566458	682336	752903	669140	461591	215555	70039.1	0	0	0	0	0	0	0	0	0	0	0	0	0	0	0	0	0	0	0	0	0	0	0
A0A087WU07	MICOS10	0	global_HEK	global	HEK	mean	91299.8	172333	235403	248874	241299	209871	194736	334309	616090	999848	1.14571e+06	1.09645e+06	895981	800748	737438	700096	544808	360528	153416	47006.8	0	0	0	0	0	0	0	0	0	0	0	0	0	0	0	0	0	0	0	0	0	0	0
A0A087WU13	CD9	0	global_HCT	global	HCT	mean	80291.9	222329	367598	488397	597395	607920	577788	490838	446259	384575	342228	289065	265460	253153	252392	247337	238387	223158	210460	199124	466776	1.0085e+06	1.7447e+06	2.14956e+06	2.2308e+06	1.96146e+06	1.57024e+06	1.09108e+06	804178	669487	598048	438963	309550	250682	216366	151459	71208	21112.4	0	0	0	0	0
A0A087WU13	CD9	0	global_HEK	global	HEK	mean	36079.4	102323	160177	195397	209290	200187	192469	186176	188440	183162	174644	161321	145423	130004	117285	112426	109219	104356	95921.6	89237.4	164777	315657	527625	644202	684654	633784	574029	489904	438566	384035	334665	263632	223866	204735	181816	132382	65001.6	20763.6	0	0	0	0	0
A0A087WU53	MAGT1	0	global_HCT	global	HCT	mean	297679	648018	911018	1.03141e+06	1.03561e+06	937250	798089	625071	499017	407504	383223	349719	326239	285546	262538	241710	206810	152224	76594	26714.6	0	0	0	0	0	0	0	0	0	0	0	0	0	0	0	0	0	0	0	0	0	0	0
A0A087WU53	MAGT1	0	global_HEK	global	HEK	mean	413905	723650	976445	1.07382e+06	1.01227e+06	830744	685342	602961	595314	584373	563360	500448	423469	335887	275181	233824	194812	138122	68053.2	21279.5	0	0	0	0	0	0	0	0	0	0	0	0	0	0	0	0	0	0	0	0	0	0	0
A0A087WUB9	CTNNBL1	0	global_HCT	global	HCT	mean	0	0	0	0	0	0	0	5151.72	13983.8	26880.7	39860.6	54524.9	68699.9	79955.2	83169.9	80217.1	66355.2	52966.2	41156.8	37755	36710.5	37657.6	40874.7	45178.4	48812.5	47238.3	42792.6	39525.9	43355.4	54259.5	65527.5	79017.1	100195	144141	221131	319903	415533	463764	463937	424037	375736	320286	269459
A0A087WUB9	CTNNBL1	0	global_HEK	global	HEK	mean	0	0	0	0	0	0	0	6897.75	19632.6	40211.8	57808.9	79103.8	97236.7	124820	148188	170273	163321	140733	104061	81952.2	68241.5	68872.6	71659.6	76654.6	78119.4	81614	90685.3	104594	118037	126832	126420	127080	135956	171098	235020	319883	411545	467184	480190	438938	384880	325405	277177
A0A087WUK2	HNRNPDL	0	global_HCT	global	HCT	mean	0	0	0	0	0	0	0	0	0	0	0	0	0	0	0	0	290128	1.2212e+06	2.96475e+06	4.80516e+06	5.93236e+06	5.85e+06	5.01708e+06	3.95382e+06	3.08843e+06	2.36732e+06	1.73042e+06	1.15311e+06	768555	628035	624640	678877	736009	802501	765710	614268	391359	226362	164414	178844	239657	306423	394661
A0A087WUK2	HNRNPDL	0	global_HEK	global	HEK	mean	0	0	0	0	0	0	0	0	0	0	0	0	0	0	0	0	96061.3	688691	2.09752e+06	4.64067e+06	7.44084e+06	9.67053e+06	1.00644e+07	8.98847e+06	6.96348e+06	4.99313e+06	3.34297e+06	2.11457e+06	1.39574e+06	1.05181e+06	1.00034e+06	971880	969662	1.00163e+06	987037	879345	615094	387129	244304	229136	274932	343214	414229
A0A087WUM3	NDUFC2-KCTD14	0	global_HCT	global	HCT	mean	20714.9	107503	173813	204926	209440	193943	172113	143945	116248	92569.7	77158.4	61054.7	42549.2	20282.2	6364.84	0	0	0	0	0	0	0	0	0	0	0	0	0	0	0	0	0	0	0	0	0	0	0	0	0	0	0	0
A0A087WUM3	NDUFC2-KCTD14	0	global_HEK	global	HEK	mean	79282.2	142917	187183	191013	168179	132301	117692	111010	110855	99991.2	89068.8	70540.2	48623	23030.1	6899.63	0	0	0	0	0	0	0	0	0	0	0	0	0	0	0	0	0	0	0	0	0	0	0	0	0	0	0	0
A0A087WUN5	ANAPC16	0	global_HCT	global	HCT	mean	0	0	29963.4	88981.4	178509	231635	249620	217192	179333	140239	122857	118130	115951	107385	92590.8	77325.5	58804.6	38725.7	18260.8	5629.96	0	0	0	0	0	0	0	0	0	0	0	0	0	0	0	0	0	0	0	0	0	0	0
A0A087WUN5	ANAPC16	0	global_HEK	global	HEK	mean	0	0	22242.5	54256.2	99458.1	111817	127518	133358	152918	153740	149048	141303	129455	116402	98692.4	89985	73727.6	51825.8	23845	6804.78	0	0	0	0	0	0	0	0	0	0	0	0	0	0	0	0	0	0	0	0	0	0	0
A0A087WUT6	EIF5B	0	global_HCT	global	HCT	mean	32762.1	289610	517972	676799	769986	765814	705620	555715	380155	178402	59550.1	47032.5	132368	253940	317078	333715	311760	314779	383004	562819	862222	1.20808e+06	1.48289e+06	1.58349e+06	1.50317e+06	1.2832e+06	1.00765e+06	789885	666560	682307	700717	722945	682001	638580	582346	542107	540894	571633	631785	671055	694693	662126	605217
A0A087WUT6	EIF5B	0	global_HEK	global	HEK	mean	45282.7	152754	269496	340943	361690	308323	288767	252767	218460	116541	44161.8	36847.6	93855.9	186803	236713	276868	274374	287218	294564	338952	432489	664712	1.0084e+06	1.37142e+06	1.54108e+06	1.52456e+06	1.37881e+06	1.23333e+06	1.06469e+06	918652	805872	747055	693853	657549	626917	608697	607071	615831	652803	671617	685526	662588	612475
A0A087WV97	SMAP2	0	global_HCT	global	HCT	mean	0	0	0	0	0	0	0	0	0	0	0	0	0	0	0	0	0	0	0	0	0	0	0	0	0	0	0	0	0	11036.6	31439.8	62036.5	81042.6	95518.3	101727	112146	118993	124693	112599	83773.8	41268	12900.4	0
A0A087WV97	SMAP2	0	global_HEK	global	HEK	mean	0	0	0	0	0	0	0	0	0	0	0	0	0	0	0	0	0	0	0	0	0	0	0	0	0	0	0	0	0	16870.9	41858.7	82865.3	105341	133967	161711	204494	243452	260844	236266	168419	82277.2	24725.3	0
A0A087WVF4	CHD1	0	global_HCT	global	HCT	mean	0	0	0	0	0	0	0	0	0	0	0	0	0	0	0	0	21021.2	67333.4	135856	194435	266811	348892	423844	420218	348500	238050	144090	71693.4	35481.7	20384	16561.9	8670.91	2666.72	0	0	0	0	0	0	0	0	0	0
A0A087WVF4	CHD1	0	global_HEK	global	HEK	mean	0	0	0	0	0	0	0	0	0	0	0	0	0	0	0	0	12541.7	53814.9	115728	170832	187037	186097	171365	156846	122489	91129.9	66386.6	55586.3	49013.8	40508.9	29014.8	14032.3	4321.31	0	0	0	0	0	0	0	0	0	0
A0A087WVQ6	CLTC	0	global_HCT	global	HCT	mean	745301	2.3853e+06	4.13906e+06	5.8775e+06	7.44289e+06	7.98685e+06	7.47131e+06	6.10645e+06	5.04689e+06	4.37456e+06	4.14752e+06	3.64215e+06	3.14939e+06	2.64137e+06	2.41713e+06	2.2226e+06	1.98547e+06	1.70263e+06	1.44802e+06	1.33487e+06	1.31235e+06	1.34158e+06	1.35434e+06	1.32484e+06	1.26501e+06	1.15133e+06	980703	828253	763128	862915	989702	1.11713e+06	1.16877e+06	1.20519e+06	1.15961e+06	1.07063e+06	973245	937018	927967	880609	775539	653607	563412
A0A087WVQ6	CLTC	0	global_HEK	global	HEK	mean	957183	1.80542e+06	3.36363e+06	4.94577e+06	6.26196e+06	6.04131e+06	5.72258e+06	5.22625e+06	5.57596e+06	5.69797e+06	5.69944e+06	5.07139e+06	4.14324e+06	3.16984e+06	2.46233e+06	2.06875e+06	1.74371e+06	1.48811e+06	1.24407e+06	1.16369e+06	1.12315e+06	1.16168e+06	1.16848e+06	1.15472e+06	1.07854e+06	985819	912851	843699	793156	768937	801646	861677	917993	974957	986336	943350	852829	772681	729174	668204	594781	521454	478397
A0A087WVZ6	ZMYND8	0	global_HCT	global	HCT	mean	4635.65	14827.4	29139.8	42175.2	53990.5	53761.7	48338.9	41154.4	43482.8	51209.6	59111.6	54869.3	50126.8	43526.6	44709.6	40669.2	33556.9	22545.4	10922.2	3886.38	0	0	0	0	0	0	0	0	0	0	0	0	0	0	0	0	0	0	0	0	0	0	0
A0A087WVZ6	ZMYND8	0	global_HEK	global	HEK	mean	5075.24	31522.1	59699.4	75453.6	75006.5	53729.9	42093.7	42310.5	59549.4	70323.8	76619.4	74173.7	70623.1	60857.3	51726.5	42019.4	34032.6	23485.1	11700.1	3707.42	0	0	0	0	0	0	0	0	0	0	0	0	0	0	0	0	0	0	0	0	0	0	0
A0A087WW77	LLGL1	0	global_HCT	global	HCT	mean	0	0	0	0	0	0	0	37821.6	127154	263740	363445	391884	357094	307832	271842	246921	219100	181169	133551	103859	90202.9	88836.5	86716.9	89594.9	95962	110036	129297	180143	238625	329418	402549	474175	490642	479376	403378	289697	142729	45912.8	0	0	0	0	0
A0A087WW77	LLGL1	0	global_HEK	global	HEK	mean	0	0	0	0	0	0	0	57637.2	161575	340059	450331	515000	453075	400504	359371	415222	438589	405074	266587	163210	100247	101535	100229	109357	119599	205276	342081	532112	618980	662630	606856	608984	582752	625196	551983	420084	197929	62445.1	0	0	0	0	0
A0A087WWF6	POLD2	0	global_HCT	global	HCT	mean	0	0	0	0	0	0	0	0	0	0	0	0	0	0	0	0	3620.02	12165.6	26549.1	39489.6	50885.1	62759	82450.1	112010	142483	159874	148425	122429	98413.9	100900	114529	135393	142113	144051	142823	162068	202882	258869	308652	353087	406554	483105	571657
A0A087WWF6	POLD2	0	global_HEK	global	HEK	mean	0	0	0	0	0	0	0	0	0	0	0	0	0	0	0	0	2792.18	10251.4	21943.9	34757.8	48416.2	65495.4	89849.2	125526	171883	215139	237928	230279	208177	190861	180263	177230	170267	175500	203999	254966	323746	368671	395629	411213	446306	511748	579665
A0A087WWI6	DCAF7	0	global_HCT	global	HCT	mean	63173.2	362939	546447	568619	445101	317804	231077	192345	159882	134205	122062	114844	116403	121627	128854	132814	136316	146951	166416	187616	205341	217147	225719	226653	223171	210463	183790	156117	144103	169329	206452	248502	274099	293333	298540	298777	307504	327804	348606	352189	341623	337515	341228
A0A087WWI6	DCAF7	0	global_HEK	global	HEK	mean	52433.8	227272	368597	436844	408324	346697	305917	290175	279939	255532	238604	222021	215035	209688	216032	224571	231310	236829	237225	245472	247996	267961	284033	295795	289290	276014	266942	256680	253598	260517	275535	299091	318458	353060	368857	371933	349683	335886	322375	315413	305399	304625	299953
A0A087WWP5	TAF10	0	global_HCT	global	HCT	mean	15750.4	63558.1	112192	154236	188326	193816	177610	156464	151779	164288	172892	154380	110517	53200.4	17023	0	4569.29	13639.3	26682.9	34658	39917.2	44314.6	54481.7	68780.9	84704.9	86018	69211.8	35846.8	11822.2	0	0	0	0	0	0	0	0	0	0	0	0	0	0
A0A087WWP5	TAF10	0	global_HEK	global	HEK	mean	23791.9	67062.6	122881	169252	199044	187091	175536	183297	224990	272639	289713	255242	178854	86363.9	27346.6	0	9564.97	30816.5	56817.8	72854.7	77473.9	86238.7	103592	127927	148159	142848	111082	56082.9	18439.1	0	0	0	0	0	0	0	0	0	0	0	0	0	0
A0A087WWP8	RSBN1	0	global_HCT	global	HCT	mean	0	0	28604.3	83386	163124	205191	211548	179620	149332	122977	105764	83867.8	56525.2	25927.9	7441.13	0	0	0	0	0	0	0	0	0	0	0	0	0	0	0	0	0	0	0	0	0	0	0	0	0	0	0	0
A0A087WWP8	RSBN1	0	global_HEK	global	HEK	mean	0	0	28312.6	68787.2	125519	137594	144347	136772	147922	150077	143608	120410	82517	39829.5	11490	0	0	0	0	0	0	0	0	0	0	0	0	0	0	0	0	0	0	0	0	0	0	0	0	0	0	0	0
A0A087WWU8	TPM3	0	global_HCT	global	HCT	mean	103702	418942	572063	520029	284965	97276.1	0	25270.3	90064.6	193418	276454	327957	344963	366788	370773	369009	387920	467206	598371	754769	1.0388e+06	1.75008e+06	3.2617e+06	5.51174e+06	7.78913e+06	8.93644e+06	8.34445e+06	6.8117e+06	5.3266e+06	4.90085e+06	4.74079e+06	4.78674e+06	4.35079e+06	3.9361e+06	3.41874e+06	3.10436e+06	2.90446e+06	2.73717e+06	2.53028e+06	2.26524e+06	2.05463e+06	1.92547e+06	1.84972e+06
A0A087WWU8	TPM3	0	global_HEK	global	HEK	mean	94642.9	259390	344578	324028	182488	65752.7	0	30615.6	92932.5	194674	266817	320912	327641	349217	357841	391849	412982	497976	607370	769540	906975	1.12147e+06	1.72387e+06	3.13754e+06	5.1656e+06	7.22998e+06	8.26907e+06	8.14359e+06	7.01279e+06	5.78211e+06	4.79807e+06	4.24417e+06	3.75106e+06	3.41376e+06	3.11852e+06	2.99458e+06	2.89115e+06	2.72164e+06	2.51664e+06	2.20325e+06	1.94697e+06	1.69351e+06	1.50592e+06
A0A087WWW9	BCL10	0	global_HCT	global	HCT	mean	0	0	0	0	0	0	0	0	0	0	0	0	0	0	0	0	0	0	0	0	0	0	0	0	0	4270.85	11027.1	24827.6	37580.6	146550	328808	585140	715700	744586	711415	726808	809413	894248	876338	714531	428464	217844	98951.4
A0A087WWW9	BCL10	0	global_HEK	global	HEK	mean	0	0	0	0	0	0	0	0	0	0	0	0	0	0	0	0	0	0	0	0	0	0	0	0	0	3780.31	13443.6	25446.3	35146.6	93201.9	176997	305268	361892	391754	385063	405713	460761	514709	514350	421201	259325	140064	72744.2
A0A087WX97	BCL2L13	0	global_HCT	global	HCT	mean	29462.9	142963	248378	330435	380366	390709	369301	320970	276270	244786	231351	209086	176665	139096	112194	95769.2	85020.8	78790.4	74949.8	75366	66415	50415.8	24995	8464.33	0	0	0	0	0	0	0	0	0	0	0	0	0	0	0	0	0	0	0
A0A087WX97	BCL2L13	0	global_HEK	global	HEK	mean	64044.7	215976	370707	472020	491279	438040	407526	388439	393567	371915	349608	304401	243753	175943	128194	110712	106709	104906	96501.6	92621.3	78192.9	60609.8	30254.7	11473.4	0	0	0	0	0	0	0	0	0	0	0	0	0	0	0	0	0	0	0
A0A087WXA6	GRIPAP1	0	global_HCT	global	HCT	mean	0	0	65617.9	191885	382494	514505	637047	744591	909774	999621	1.01196e+06	876066	734817	591563	525400	473999	417606	340316	255787	207560	166836	126687	64070.5	21326.6	0	0	0	0	0	0	0	0	0	0	0	0	0	0	0	0	0	0	0
A0A087WXA6	GRIPAP1	0	global_HEK	global	HEK	mean	0	0	97694.5	234612	433313	486519	586764	778149	1.17698e+06	1.57198e+06	1.74329e+06	1.64469e+06	1.32203e+06	994633	734930	595302	486470	391172	286460	229460	173849	135425	67255.6	26739.9	0	0	0	0	0	0	0	0	0	0	0	0	0	0	0	0	0	0	0
A0A087WXC5	NDUFA10	0	global_HCT	global	HCT	mean	27978.2	90582	183328	292242	425214	484527	482537	443850	446351	501632	559238	553617	468905	333257	234382	176438	146765	102767	50091.1	15391.6	0	0	0	0	0	0	0	0	0	0	0	0	0	0	0	0	0	0	0	0	0	0	0
A0A087WXC5	NDUFA10	0	global_HEK	global	HEK	mean	56184.3	116100	210137	296724	357284	329327	296130	287300	359025	491070	671102	752020	674577	415598	211413	103319	95361.4	73523.6	37056.9	11429.9	0	0	0	0	0	0	0	0	0	0	0	0	0	0	0	0	0	0	0	0	0	0	0
A0A087WXK8	FAM83D	0	global_HCT	global	HCT	mean	0	0	0	0	0	0	0	841.05	4163.61	8943.06	14096.1	16111.3	17473	17831.3	19199.2	19900.6	18123.7	13815.1	6972.65	2397.09	0	0	0	0	0	0	0	0	0	0	0	0	0	0	0	0	0	0	0	0	0	0	0
A0A087WXK8	FAM83D	0	global_HEK	global	HEK	mean	0	0	0	0	0	0	0	2828.8	7861.58	15391.8	19556.9	21658.4	21357.2	21146	20033.7	17796.2	14158.6	9698.39	4706.89	1561.73	0	0	0	0	0	0	0	0	0	0	0	0	0	0	0	0	0	0	0	0	0	0	0
A0A087WXL6	VPS11	0	global_HCT	global	HCT	mean	0	0	0	0	0	0	0	628.856	1996.28	4589.16	8347.41	15430.4	24900.5	34344	38884.7	38672.5	38884.9	42937.8	51382.7	61291.9	83335.6	118947	168476	209287	236297	228050	194553	152592	137688	131931	110278	59948.3	19303.4	0	0	0	0	0	0	0	0	0	0
A0A087WXL6	VPS11	0	global_HEK	global	HEK	mean	0	0	0	0	0	0	0	7251.01	16011.6	26355.5	23570.2	23493.3	25851.6	37410.2	43503	45018.5	44935.5	49503.9	53331.9	57389.2	77119.6	121124	181010	214542	218225	194950	174793	158057	145307	121192	84140.9	40280.9	11945.5	0	0	0	0	0	0	0	0	0	0
A0A087WXM8	BCAM	0	global_HCT	global	HCT	mean	39061.1	79702.4	110841	126573	129748	115484	97873.2	69727.8	50677.5	24433.1	10844.3	0	0	0	0	0	0	0	0	0	0	0	0	0	0	0	0	0	0	0	0	0	0	0	0	0	0	0	0	0	0	0	0
A0A087WXM8	BCAM	0	global_HEK	global	HEK	mean	20153	65044.7	109056	139683	150555	138778	123029	96569.2	69835.5	33790	12217.2	0	0	0	0	0	0	0	0	0	0	0	0	0	0	0	0	0	0	0	0	0	0	0	0	0	0	0	0	0	0	0	0
A0A087WXR7	RNASEH2B	0	global_HCT	global	HCT	mean	0	0	0	0	0	0	0	0	0	0	0	0	0	0	0	0	0	0	0	0	0	0	0	0	0	7254.34	17914.8	30552.8	33896.1	35117.2	38068.7	43704.2	50873.3	61735.5	79933.5	105271	127814	145567	155686	162387	164308	157284	144294
A0A087WXR7	RNASEH2B	0	global_HEK	global	HEK	mean	0	0	0	0	0	0	0	0	0	0	0	0	0	0	0	0	0	0	0	0	0	0	0	0	0	7619.42	19350.8	32994.8	36274.3	36835.4	37364.6	42105.2	49395.2	71451.5	117910	185498	252020	290264	299172	287566	277378	267750	254302
A0A087WY03	SREK1	0	global_HCT	global	HCT	mean	0	0	0	0	0	0	0	0	0	506.727	1755.59	3004.46	3239.87	1991	742.139	0	2591.48	7221.18	14480.2	19096.2	26923.5	36458.4	55299.3	67434.8	79057	72074.1	63822.4	47603	44575.4	42087	37937.4	24685.4	13463.3	7821.46	6418.05	4403.6	1998.21	615.824	0	0	0	0	0
A0A087WY03	SREK1	0	global_HEK	global	HEK	mean	0	0	0	0	0	0	0	555.119	1110.24	2574.56	2928.65	3282.73	1818.41	909.205	536.755	1649.52	6762.74	13419.3	20666.8	21941.2	26777.5	36823.4	55105.8	67091.1	71284.1	78410.7	88379.1	110592	114789	107772	73131.7	39176.6	13485.7	4441.49	2994.25	2310.05	1182.32	591.161	0	0	0	0	0
A0A087WY54	ZNHIT3	0	global_HCT	global	HCT	mean	8103.77	54702.9	78437.8	71425	39395	12958.9	0	0	0	0	0	0	0	0	0	0	0	0	0	0	0	0	0	0	0	0	0	0	0	0	0	0	0	0	0	0	0	0	0	0	0	0	0
A0A087WY54	ZNHIT3	0	global_HEK	global	HEK	mean	7598.16	31101.3	43286.8	40789.2	22857.5	8139.2	0	0	0	0	0	0	0	0	0	0	0	0	0	0	0	0	0	0	0	0	0	0	0	0	0	0	0	0	0	0	0	0	0	0	0	0	0
A0A087WY55	VTA1	0	global_HCT	global	HCT	mean	0	0	0	0	0	0	0	0	0	0	0	0	0	0	0	0	0	0	0	0	32757.7	108805	230208	326767	374633	418841	508033	815892	1.28238e+06	1.89743e+06	2.29857e+06	2.44021e+06	2.27341e+06	2.03129e+06	1.82632e+06	1.74513e+06	1.75819e+06	1.7656e+06	1.75105e+06	1.69747e+06	1.62733e+06	1.48322e+06	1.31405e+06
A0A087WY55	VTA1	0	global_HEK	global	HEK	mean	0	0	0	0	0	0	0	0	0	0	0	0	0	0	0	0	0	0	0	0	29005.1	97039.3	209847	311264	369409	471097	677802	1.10368e+06	1.67692e+06	2.32104e+06	2.72265e+06	2.78784e+06	2.51497e+06	2.23613e+06	2.05866e+06	2.04584e+06	2.10962e+06	2.10965e+06	2.05649e+06	1.913e+06	1.80124e+06	1.66856e+06	1.53038e+06
A0A087WY71	AP2M1	0	global_HCT	global	HCT	mean	357442	791387	1.15498e+06	1.36018e+06	1.44017e+06	1.34863e+06	1.19062e+06	964684	808058	692344	650446	590818	550400	517247	515012	503455	470847	434128	414039	423856	455225	498213	539641	571245	623912	697364	742427	776951	803164	914475	981345	1.01614e+06	959318	896595	776794	638158	489746	399946	332657	281711	232819	204203	194942
A0A087WY71	AP2M1	0	global_HEK	global	HEK	mean	223644	554069	844686	989772	1.01144e+06	891594	817373	776337	818614	848402	884686	878964	821988	727383	646064	611607	579309	553948	507384	504214	502601	550541	598600	658378	705190	778132	919873	1.0741e+06	1.2018e+06	1.24014e+06	1.23131e+06	1.18557e+06	1.10307e+06	1.03181e+06	914084	825130	714780	657502	546307	418317	289801	228532	207830
A0A087WY96	SLC6A6	0	global_HCT	global	HCT	mean	0	0	0	0	0	0	0	0	0	0	0	0	0	0	0	0	0	0	0	0	0	0	0	0	0	1936.63	6567.92	18034.7	32202.9	49799.6	69632.2	110705	175219	251091	268632	218229	111056	36337.5	0	0	0	0	0
A0A087WY96	SLC6A6	0	global_HEK	global	HEK	mean	0	0	0	0	0	0	0	0	0	0	0	0	0	0	0	0	0	0	0	0	0	0	0	0	0	4796.35	15147.6	32054.8	44940.4	55497.2	60125.5	93046.7	156102	250056	280305	235053	119563	38711	0	0	0	0	0
A0A087WYC0	GOLGA2	0	global_HCT	global	HCT	mean	68345.9	197897	302647	356664	357444	327561	290968	267466	270825	290231	307767	292391	289819	295839	328098	332232	291058	204548	98596	31381.2	0	0	0	0	0	0	0	0	0	0	0	0	0	0	0	0	0	0	0	0	0	0	0
A0A087WYC0	GOLGA2	0	global_HEK	global	HEK	mean	80384.6	166900	263395	326622	360736	348019	372982	405879	465129	494195	528004	552403	565766	554518	516077	473685	382583	265353	122792	38552.2	0	0	0	0	0	0	0	0	0	0	0	0	0	0	0	0	0	0	0	0	0	0	0
A0A087WYD6	TAP2	0	global_HCT	global	HCT	mean	16451.8	55258.3	92705.7	121275	138767	135802	121224	99328.1	83051	71220.2	64494.8	59108	54997.3	51151.6	46654.4	41574.1	33532.5	23474.7	11446.5	3746.61	0	0	0	0	0	0	0	0	0	0	0	0	0	0	0	0	0	0	0	0	0	0	0
A0A087WYD6	TAP2	0	global_HEK	global	HEK	mean	9602.68	27161.9	45880.5	59590.4	67189.5	64330.4	62114.4	59063.8	58905.3	54907	50562.1	46033.7	41423.4	36755.6	32581	31093.8	27479.4	20372	10002.4	3091.47	0	0	0	0	0	0	0	0	0	0	0	0	0	0	0	0	0	0	0	0	0	0	0
A0A087WYF8	PDLIM3	0	global_HCT	global	HCT	mean	0	0	0	0	0	0	0	0	0	0	0	0	0	0	0	0	0	0	0	0	0	0	0	0	0	0	0	0	0	0	0	0	0	0	4858.49	16028.4	34158.1	53424.9	68965	78459.8	80415.3	79268.5	77596.2
A0A087WYF8	PDLIM3	0	global_HEK	global	HEK	mean	0	0	0	0	0	0	0	0	0	0	0	0	0	0	0	0	0	0	0	0	0	0	0	0	0	0	0	0	0	0	0	0	0	0	4360.66	12939.5	26813.4	37818	57936.6	83738.9	118671	140304	153506
A0A087WYJ0	KCNN3	0	global_HCT	global	HCT	mean	21035.9	53818	79042.3	93620.2	98244	96002	88920.3	93200.3	109134	138897	149855	150429	137677	133306	123917	110992	87005.7	59005.6	28412.2	9112.89	38022.4	115126	243047	337261	384753	339059	255219	166776	127972	114493	94056.4	50633.5	15716.6	0	0	0	0	0	0	0	0	0	0
A0A087WYJ0	KCNN3	0	global_HEK	global	HEK	mean	47269.6	145434	226352	269237	269745	239743	207434	191186	191459	202862	198418	189082	160166	145972	131131	136435	119842	90597.4	42589.5	13523.3	41942.8	142119	317200	477297	570677	561748	491050	409195	328025	247575	156657	71675	20782.9	0	0	0	0	0	0	0	0	0	0
A0A087WYJ2	POLD1	0	global_HCT	global	HCT	mean	75990.2	280950	450840	553736	596023	581958	542303	481267	418679	359299	314454	281369	257640	240436	229870	223466	221291	216824	214847	214500	224361	249372	298868	369624	446704	474819	438124	359949	318528	332447	365901	392812	406581	418434	416898	413034	418303	441286	463661	477251	466770	439264	407718
A0A087WYJ2	POLD1	0	global_HEK	global	HEK	mean	55743.8	161112	257012	307526	317363	276438	264217	272694	314510	331135	327427	311343	282588	264949	248584	263827	268313	272691	253497	249738	254344	284801	334762	420126	538529	658297	729934	727431	676076	614509	543674	494391	459019	487717	520006	569444	610978	661600	701016	706765	683428	636179	574015
A0A087WYL5	SEZ6L2	0	global_HCT	global	HCT	mean	0	0	0	0	0	0	0	886.179	4421.12	10803.7	18097.4	22204.5	22027	19390.8	17233.8	17290.4	15986.2	12688.3	6426.73	2187.17	0	0	0	0	0	0	0	0	0	0	0	0	0	0	0	0	0	0	0	0	0	0	0
A0A087WYL5	SEZ6L2	0	global_HEK	global	HEK	mean	0	0	0	0	0	0	0	2706.2	7591.4	15484.9	20168.4	22481.6	20735.9	18752	16923.2	15982.1	14322.4	10747.5	5540.8	1794.66	0	0	0	0	0	0	0	0	0	0	0	0	0	0	0	0	0	0	0	0	0	0	0
A0A087WYL7	MED6	0	global_HCT	global	HCT	mean	5421.26	40866.3	75547.6	104912	125950	134533	131987	116988	98440.5	80533	69697.6	60399.8	53370.7	46020.7	41253.8	37008.6	31298.4	22356.4	11168	3517.27	0	0	0	0	0	0	0	0	0	4525.41	13953.8	28574.6	43104.4	57055.1	69817.1	76709.7	77732.9	74051.6	72220	74387.5	81940.2	99084.2	126188
A0A087WYL7	MED6	0	global_HEK	global	HEK	mean	4308.16	24719.5	50690.1	72413.3	85845.1	83693.7	87190.1	89930.8	97296.2	91329.7	83021.8	71342.8	61517.3	52993.1	45721.1	43198.6	36617.3	27087.2	12913.9	4139.59	0	0	0	0	0	0	0	0	0	9745.78	24380.7	59321	108689	208598	330755	446048	488724	456924	384305	319235	305882	355696	453659
A0A087WYU2	METTL26	0	global_HCT	global	HCT	mean	12049.7	64673.6	92402.5	86272.7	48324.2	16578.8	0	0	0	0	0	0	0	0	0	0	0	0	0	0	0	0	0	0	0	0	0	0	0	0	0	0	0	0	0	0	0	0	0	0	0	0	0
A0A087WYU2	METTL26	0	global_HEK	global	HEK	mean	35335	60483.8	71986.5	64460.3	35807.5	12526.4	0	0	0	0	0	0	0	0	0	0	0	0	0	0	0	0	0	0	0	0	0	0	0	0	0	0	0	0	0	0	0	0	0	0	0	0	0
A0A087WYV6	TSPAN6	0	global_HCT	global	HCT	mean	14506.5	28023.6	39999.9	47308.2	51212.9	53191.3	54115.6	54125.3	49908.2	44978.8	38408	35161.2	33807.3	34043	31700.6	28178.9	24596.8	22563.2	21290.3	20441.3	18087.8	13239.9	6579.03	1982.34	0	0	0	0	0	1557.04	4091.51	7954.48	10305.6	12025.7	12574.6	13034.5	13524.1	13659.1	12279.5	8823.53	4276.69	1288.29	0
A0A087WYV6	TSPAN6	0	global_HEK	global	HEK	mean	21713.6	60898.3	95330.6	116559	120633	115519	117314	121444	127082	118896	104943	86018.5	73237.8	65667.5	63361.6	61017.1	59712	55921.1	51360.2	44071.7	34064.6	23168	11049.4	3884.64	0	0	0	0	0	2750.25	6649.5	12859	16136.6	19394.8	20969.7	21936.6	22206.7	20668.4	18140.5	12468.3	6222.32	1755.46	0
A0A087WZ13	RAVER1	0	global_HCT	global	HCT	mean	14057.9	46216.6	79456.3	110914	128324	130154	119944	109430	103985	104397	103527	106378	108874	116564	115467	110513	90907	65633.1	32166.9	10791	15734.6	46322.7	91152	119088	130401	124700	111668	103038	99898.4	113402	126015	147204	174359	209485	231952	238361	233607	228527	198966	145126	70561.2	22417.1	0
A0A087WZ13	RAVER1	0	global_HEK	global	HEK	mean	15634.2	46348.6	76830.8	93574.1	91724.2	73100.4	62933.5	67939.8	87295.4	105571	111416	113135	109177	115333	116579	120920	102990	74223.3	34241.6	10623.2	16764.4	49897.3	99720.3	131258	144836	140188	137234	131721	127558	126191	130291	144575	168086	207252	245479	267813	275104	263010	227733	159671	78241.8	23694	0
A0A087WZ40	MAP7	0	global_HCT	global	HCT	mean	25612	90460.3	143672	173540	177831	166063	148352	120579	82337	38947	11739.3	0	0	0	0	0	0	0	0	0	0	0	0	0	0	0	0	0	0	0	0	0	0	0	0	0	0	0	0	0	0	0	0
A0A087WZ40	MAP7	0	global_HEK	global	HEK	mean	19695.3	67228.7	111818	138631	140410	119073	102219	84587.5	68412.4	36230.6	13641.3	0	0	0	0	0	0	0	0	0	0	0	0	0	0	0	0	0	0	0	0	0	0	0	0	0	0	0	0	0	0	0	0
A0A087WZB5	PARVB	0	global_HCT	global	HCT	mean	0	0	0	0	0	0	0	0	0	0	0	0	0	0	0	0	0	0	0	0	35102.6	110720	230762	330737	397467	385399	332421	303904	405912	540852	596839	484192	363709	287718	281704	275666	273489	264467	226503	156732	74432.1	21876	0
A0A087WZB5	PARVB	0	global_HEK	global	HEK	mean	0	0	0	0	0	0	0	0	0	0	0	0	0	0	0	0	0	0	0	0	0	42370	128263	262923	353362	392470	373404	397421	526566	710014	812515	765033	650493	579232	543915	526691	512603	492684	418803	285935	134507	41107.9	0
A0A087WZE9	HMGN3	0	global_HCT	global	HCT	mean	0	0	0	0	0	0	0	0	0	0	0	0	0	0	0	0	0	0	0	0	0	0	0	0	0	0	0	0	0	0	0	0	0	0	0	0	0	0	0	0	0	0	0
A0A087WZE9	HMGN3	0	global_HEK	global	HEK	mean	0	0	0	0	0	0	0	0	0	0	0	0	0	0	0	0	0	0	0	0	0	0	0	0	0	0	0	0	0	0	0	0	0	0	0	0	0	0	0	0	0	0	0
A0A087WZG4	ARHGEF18	0	global_HCT	global	HCT	mean	0	0	0	0	0	0	0	580.729	3358.13	8785.02	14890.7	18172.6	18930.8	19203.5	21834	24390.8	27432.5	28786.6	30441.7	28933.5	24039.2	15611	7118.37	1968.83	0	0	0	0	0	0	0	0	0	0	0	0	0	0	0	0	0	0	0
A0A087WZG4	ARHGEF18	0	global_HEK	global	HEK	mean	0	0	0	0	0	0	0	3251.59	9486.06	18770	23743.2	24447.1	20839.6	19240.1	20499.1	24505.8	29772	35557.5	38327.9	36033.4	26287.4	16326.2	6729.31	2492.47	0	0	0	0	0	0	0	0	0	0	0	0	0	0	0	0	0	0	0
A0A087WZN1	IDH3B	0	global_HCT	global	HCT	mean	77608.8	415798	726847	943663	1.07147e+06	1.05749e+06	972686	852249	773043	740736	712289	674254	605366	549499	491719	448023	394161	338477	285596	253730	254765	273998	299963	307863	306839	306617	316308	392504	512117	680197	760566	765599	693049	637847	581731	528961	458966	410415	473692	627207	853914	942443	924335
A0A087WZN1	IDH3B	0	global_HEK	global	HEK	mean	93487.8	279177	454654	561226	586444	528216	480322	456389	465026	470092	453010	427949	369829	328467	292779	300763	291603	271184	220715	187665	174895	200907	236475	265607	277042	303631	412914	654489	1.00587e+06	1.34539e+06	1.48327e+06	1.44539e+06	1.26032e+06	1.14713e+06	1.02929e+06	953812	858111	768253	770923	830974	983483	1.01748e+06	943429
A0A087WZN3	DHRS11	0	global_HCT	global	HCT	mean	0	0	0	0	0	0	0	0	0	0	0	0	0	0	0	0	0	0	0	0	0	0	0	0	0	0	0	0	0	0	0	0	0	0	0	0	0	0	0	0	0	0	0
A0A087WZN3	DHRS11	0	global_HEK	global	HEK	mean	0	0	0	0	0	0	0	0	0	0	0	0	0	0	0	0	0	0	0	0	0	0	0	0	0	0	0	0	0	0	0	0	0	0	0	0	0	0	0	0	0	0	0
A0A087WZV0	PPIP5K2	0	global_HCT	global	HCT	mean	0	0	0	0	0	0	0	0	0	0	0	0	0	0	0	0	0	0	0	0	9148.31	28077.5	57502.9	78615.1	91577.6	96928.2	101105	108657	118718	151232	203239	279032	336787	361669	331958	283338	235753	214781	187644	142634	72687.1	23738	0
A0A087WZV0	PPIP5K2	0	global_HEK	global	HEK	mean	0	0	0	0	0	0	0	0	0	0	0	0	0	0	0	0	0	0	0	0	9252.86	27893	55380	74878	85653.2	94734.4	110281	127486	141497	158926	189496	232879	270905	294795	296045	287623	276256	268829	233982	173208	85421.6	28937.5	0
A0A087WZX2	NDUFB6	0	global_HCT	global	HCT	mean	30668.2	54525.5	79194.4	98373.9	110940	102153	86254.1	78323.6	97985	127318	147173	145336	135418	123163	113209	100968	82796.9	57907	28369.5	9084.04	0	0	0	0	0	0	0	0	0	0	0	0	0	0	0	0	0	0	0	0	0	0	0
A0A087WZX2	NDUFB6	0	global_HEK	global	HEK	mean	18166.2	48406.1	80184.2	110241	128862	132203	121617	117580	124881	144272	150921	141657	119472	97931.9	82707.9	72399.2	59987.7	42676.5	20799.6	6675.79	0	0	0	0	0	0	0	0	0	0	0	0	0	0	0	0	0	0	0	0	0	0	0
A0A087X004	GLS2	0	global_HCT	global	HCT	mean	0	0	0	0	0	0	0	0	0	0	0	0	0	0	0	0	2103.92	6451.47	12143.4	15398.9	20390	29190.1	44265.1	55975.6	62015.3	55051.9	41270.7	23106.1	12327.9	8069.58	8131.6	7315.66	5954.72	5070.24	4311.64	3058.1	1513.41	395.12	0	0	0	0	0
A0A087X004	GLS2	0	global_HEK	global	HEK	mean	0	0	0	0	0	0	0	0	0	0	0	0	0	0	0	0	229.433	3230.16	7901.44	13994.7	22323.1	36650.4	57002.5	75231.3	85929	82846.5	69045	47656.2	30583.9	19757.7	14815.5	10850.2	8028.96	7222.66	6372.25	5177.6	2618.57	914.36	0	0	0	0	0
A0A087X011	KIF3A	0	global_HCT	global	HCT	mean	0	0	0	0	0	0	0	0	0	0	0	0	0	0	0	0	0	0	0	0	30384	95541.9	201707	294247	362055	369085	326641	265874	232095	242356	250815	247372	230370	221821	194195	145280	73169.9	24824	0	0	0	0	0
A0A087X011	KIF3A	0	global_HEK	global	HEK	mean	0	0	0	0	0	0	0	0	0	0	0	0	0	0	0	0	0	0	0	0	39948	119626	248036	354687	441525	585649	699561	777331	638194	508832	376883	346421	308174	295302	257367	195638	96172.9	31172.2	0	0	0	0	0
A0A087X0B7	SNAP47	0	global_HCT	global	HCT	mean	11622.4	31929.3	42668.5	41053.6	28088.1	19050.1	15298.2	15693.5	11639	5855.4	1520.86	0	0	0	0	0	0	0	0	0	0	0	0	0	0	0	0	0	0	0	0	0	0	0	0	0	0	0	0	0	0	0	0
A0A087X0B7	SNAP47	0	global_HEK	global	HEK	mean	7904.99	20795.6	30304.2	32725.6	27113.2	20048.8	21744.4	25761.6	28229.9	17177.2	7547.46	0	0	0	0	0	0	0	0	0	0	0	0	0	0	0	0	0	0	0	0	0	0	0	0	0	0	0	0	0	0	0	0
A0A087X0C1	KIAA1755	0	global_HCT	global	HCT	mean	-1.51784e-13	8379.96	12949.7	13148.6	7495.67	2925.89	0	0	0	0	0	0	0	0	0	0	0	0	0	0	0	0	0	0	0	0	0	0	0	0	0	0	0	0	0	2792.55	11952.3	32501.3	76664.6	154689	249915	322773	331366
A0A087X0C1	KIAA1755	0	global_HEK	global	HEK	mean	-7.44076e-15	4609.43	7623.23	8538.78	5160.64	2146.84	0	0	0	0	0	0	0	0	0	0	0	0	0	0	0	0	0	0	0	0	0	0	0	0	0	0	0	0	0	3488.88	11267.3	25934	60036.8	126275	227360	316219	356120
A0A087X0D5	CTSH	0	global_HCT	global	HCT	mean	43978	170988	234909	214339	118605	40025	0	0	0	0	0	0	0	0	0	0	0	0	0	0	0	0	0	0	0	0	0	0	0	0	0	0	0	0	0	0	0	0	1664.48	4860.11	10053.9	20618	38689.4
A0A087X0D5	CTSH	0	global_HEK	global	HEK	mean	97924.5	181199	219164	193414	106586	35979.3	0	0	0	0	0	0	0	0	0	0	0	0	0	0	0	0	0	0	0	0	0	0	0	0	0	0	0	0	0	0	0	0	2370.25	4740.51	10151.5	18302.2	40763.7
A0A087X0H7	DDHD1	0	global_HCT	global	HCT	mean	0	0	19578.5	60270.5	119694	158007	169224	154705	137115	121858	112868	105728	101316	94692.2	87551.1	77579.7	62516.9	43300.4	21032.2	6804.34	0	0	0	0	0	0	0	0	0	0	0	0	0	0	0	0	0	0	0	0	0	0	0
A0A087X0H7	DDHD1	0	global_HEK	global	HEK	mean	0	0	18282.6	50250.3	99506.5	126322	140266	134918	134155	132811	131157	126462	116704	105608	93987.2	85659.2	71662	52005.6	25523.8	8362.92	0	0	0	0	0	0	0	0	0	0	0	0	0	0	0	0	0	0	0	0	0	0	0
A0A087X0L7	OXA1L	0	global_HCT	global	HCT	mean	81938.9	328847	522431	621944	643733	612368	568414	519624	482234	444798	410171	354143	310671	281025	279057	271308	253169	223081	194330	177419	150999	114775	57643.5	20004	0	0	0	0	0	0	0	0	0	0	0	0	0	0	0	0	0	0	0
A0A087X0L7	OXA1L	0	global_HEK	global	HEK	mean	104442	306634	491291	589613	592670	503774	454654	456813	513498	529667	507207	454998	397277	349255	306970	283277	262735	248514	226648	209431	166965	124284	59841	23761.6	0	0	0	0	0	0	0	0	0	0	0	0	0	0	0	0	0	0	0
A0A087X0M4	SLC4A1AP	0	global_HCT	global	HCT	mean	0	0	75513.7	221505	437218	567141	628242	581989	522184	418358	347289	276912	237701	193306	170233	153330	141013	125703	114943	113073	119797	132138	153945	203092	290752	380592	420906	413191	389945	413236	438410	476824	477634	467867	429954	388677	354409	329289	283019	206954	103362	33753.4	0
A0A087X0M4	SLC4A1AP	0	global_HEK	global	HEK	mean	0	0	58847	145965	306539	453684	736769	979632	1.15409e+06	1.04813e+06	860024	656747	519493	406163	316793	275881	243879	218645	182922	164078	148875	155371	167860	206387	277288	413308	569089	679157	699217	680073	657729	642741	594746	547318	483311	431321	376166	340420	286444	205703	100721	32150.6	0
A0A087X0R0	KDM6A	0	global_HCT	global	HCT	mean	3.67791531798013e-13	18302	58052.5	113633	184707	219132	224535	214200	222829	255698	285129	272176	203471	101624	31772.6	0	24795.3	66347.3	124039	150799	153009	133811	115638	108163	106205	96698	73166.2	39837.9	21842.4	14217.4	14570	8690.34	3559.89	0	589936	1.74787e+06	3.39099e+06	4.27241e+06	4.29744e+06	3.5773e+06	2.71529e+06	1.95442e+06	1.36085e+06
A0A087X0R0	KDM6A	0	global_HEK	global	HEK	mean	5.99445752349686e-13	31061	68944.9	98543	121335	116739	119147	144609	200062	264392	297162	278295	203144	101856	31984.6	0	4707.63	35188.5	94422.6	170313	207645	201576	162459	137626	124700	110325	82150	47943.8	29152.5	20476.1	17977.8	9663.45	3534.66	0	651814	1.83816e+06	3.52447e+06	4.37849e+06	4.44457e+06	3.6936e+06	2.85219e+06	2.14936e+06	1.70249e+06
A0A087X0R6	SNX12	0	global_HCT	global	HCT	mean	65080.8	282520	384284	355633	193710	70251.8	0	0	0	0	0	0	0	0	0	0	0	0	0	0	0	0	0	0	0	0	0	0	0	0	0	0	0	0	0	0	0	0	73066.2	205675	404729	517445	573647
A0A087X0R6	SNX12	0	global_HEK	global	HEK	mean	93880.4	252042	335406	305510	171787	57129.4	0	0	0	0	0	0	0	0	0	0	0	0	0	0	0	0	0	0	0	0	0	0	0	0	0	0	0	0	0	0	0	0	76786.3	232543	451016	576017	598946
A0A087X0T8	CADM1	0	global_HCT	global	HCT	mean	66511.2	141449	205078	242994	275720	275045	262270	198885	135225	59378.1	21465	0	0	0	0	0	0	0	0	0	0	0	0	0	0	0	0	0	0	0	0	0	0	0	0	0	0	0	0	0	0	0	0
A0A087X0T8	CADM1	0	global_HEK	global	HEK	mean	112340	330918	552921	726069	815815	804167	755973	619325	442348	211121	70825.3	0	0	0	0	0	0	0	0	0	0	0	0	0	0	0	0	0	0	0	0	0	0	0	0	0	0	0	0	0	0	0	0
A0A087X0V4	ZBTB8OS	0	global_HCT	global	HCT	mean	-2.61491e-13	18148.3	27887.8	27400	15463.7	5724.17	0	0	0	0	0	0	0	0	0	0	0	0	0	0	0	0	0	0	0	0	0	0	0	0	0	0	0	0	0	0	0	0	0	0	0	0	0
A0A087X0V4	ZBTB8OS	0	global_HEK	global	HEK	mean	4874.58	12215.4	16317	16319	9438.51	3712.06	0	0	0	0	0	0	0	0	0	0	0	0	0	0	0	0	0	0	0	0	0	0	0	0	0	0	0	0	0	0	0	0	0	0	0	0	0
A0A087X0W8	RELA	0	global_HCT	global	HCT	mean	0	0	0	0	0	0	0	15918.1	50347	102266	140064	160348	165154	171816	186518	213174	269821	369154	504304	634726	716974	744396	746718	748991	750651	700978	582390	441202	350740	350811	376981	404560	398536	394276	365001	338272	303899	292367	254168	190276	93871.8	30071.6	0
A0A087X0W8	RELA	0	global_HEK	global	HEK	mean	0	0	0	0	0	0	0	20848.5	59034.1	117542	151870	168802	158268	153444	156178	184359	234536	332646	451079	597012	696118	784584	810938	826955	788476	735408	650787	555708	466297	402462	375819	366882	357188	345185	321847	299670	279401	271953	241489	178642	88026.7	27732.6	0
A0A087X0W9	OTUD6B	0	global_HCT	global	HCT	mean	0	0	0	0	0	0	0	0	0	0	0	0	0	0	0	0	0	0	0	0	0	0	0	0	0	0	0	0	0	18307	45801.2	81910.2	91476.2	91361.6	107937	190429	427427	814653	1.31718e+06	1.69858e+06	1.81906e+06	1.63338e+06	1.319e+06
A0A087X0W9	OTUD6B	0	global_HEK	global	HEK	mean	0	0	0	0	0	0	0	0	0	0	0	0	0	0	0	0	0	0	0	0	0	0	0	0	0	0	0	0	0	18918.1	43114.5	78903.4	86859	96246	107893	148841	235434	412543	728043	1.09158e+06	1.35915e+06	1.40072e+06	1.27125e+06
A0A087X142	SEPTIN8	0	global_HCT	global	HCT	mean	0	0	19239.3	57001.8	112598	145889	158104	154213	171128	206050	249983	274990	279987	268104	245915	220300	198186	194266	206069	226967	255698	288205	324278	336218	326152	268073	186717	88190	27657.9	0	0	0	0	0	0	0	0	0	0	0	0	0	0
A0A087X142	SEPTIN8	0	global_HEK	global	HEK	mean	0	0	24502.6	61789.8	115274	134123	149688	157955	186261	214468	236876	253370	249737	244557	240311	265715	296463	342736	369462	397714	391102	390298	372921	367185	338342	280731	189438	89528.2	26536.2	0	0	0	0	0	0	0	0	0	0	0	0	0	0
A0A087X1B1	IKBKG	0	global_HCT	global	HCT	mean	59762.7	187170	297180	367083	404901	401878	394136	385540	413707	442111	467585	450013	431327	396957	370652	324849	276590	225330	182941	160893	136829	106060	54416	18541.4	0	0	0	0	0	0	0	0	0	0	0	0	0	0	0	0	0	0	0
A0A087X1B1	IKBKG	0	global_HEK	global	HEK	mean	97019.9	173627	260594	323538	360971	344315	341572	371860	452965	550760	613392	632912	575428	501059	423162	387294	358616	331043	284912	244939	187037	136951	66509.2	26606.5	0	0	0	0	0	0	0	0	0	0	0	0	0	0	0	0	0	0	0
A0A087X1D5	CORIN	0	global_HCT	global	HCT	mean	0	0	0	0	0	0	0	7721.6	22527.6	44668.2	57497.2	63578	61943.5	62082.9	60639.4	58613.7	50088.5	36636.2	18155.8	5991.02	0	0	0	0	0	0	0	0	0	0	0	0	0	0	0	0	0	0	0	0	0	0	0
A0A087X1D5	CORIN	0	global_HEK	global	HEK	mean	0	0	0	0	0	0	0	8890.58	25218.6	48958	61203.1	66615.4	61822	62741.8	64676.6	76099.7	75016.8	62652.6	32283.5	11310.9	0	0	0	0	0	0	0	0	0	0	0	0	0	0	0	0	0	0	0	0	0	0	0
A0A087X1E4	ARFIP2	0	global_HCT	global	HCT	mean	93789.6	203128	293650	343381	366678	334238	285110	208267	175358	150464	158862	150767	152688	147341	152360	155941	155997	154010	155327	169571	183009	195317	197295	201059	205272	200716	176848	144729	130893	157000	203580	261582	301629	328729	308556	268706	242187	279011	345644	392491	375859	317570	240644
A0A087X1E4	ARFIP2	0	global_HEK	global	HEK	mean	46541.3	210348	347947	430228	463531	446329	412550	357756	304853	246935	210879	184142	165987	148350	136469	134892	129335	130342	132702	149170	161095	177818	195082	213071	219887	218049	214426	214405	211912	217497	219160	236975	245333	270685	257814	223873	167703	156569	180163	216138	234741	244092	244251
A0A087X1X9	SMAP1	0	global_HCT	global	HCT	mean	0	0	0	0	0	0	0	0	0	0	0	0	0	0	0	0	0	0	0	0	0	0	0	0	0	12556.4	32031.3	61120.9	77909.7	93279.1	104339	119658	133222	141098	132634	111479	84837	71917.9	68935.2	72264	74974.7	80107	93091.9
A0A087X1X9	SMAP1	0	global_HEK	global	HEK	mean	0	0	0	0	0	0	0	0	0	0	0	0	0	0	0	0	0	0	0	0	0	0	0	0	0	24074.3	78163.1	150638	200936	224786	247884	311317	417361	541824	586788	534247	399625	293878	229803	204297	181047	164580	151518
A0A087X1Z3	PSME2	0	global_HCT	global	HCT	mean	92326.7	325430	542016	707377	819201	829741	803167	754881	777964	805364	846880	840994	839481	839299	877372	943534	1.04779e+06	1.15035e+06	1.2342e+06	1.26241e+06	1.28199e+06	1.31344e+06	1.38601e+06	1.45179e+06	1.48457e+06	1.42247e+06	1.25644e+06	1.11803e+06	1.12438e+06	1.42438e+06	2.1104e+06	3.84793e+06	6.66205e+06	9.79185e+06	1.14136e+07	1.10432e+07	9.38991e+06	7.77586e+06	6.6283e+06	5.77876e+06	4.99719e+06	4.17615e+06	3.45398e+06
A0A087X1Z3	PSME2	0	global_HEK	global	HEK	mean	76886.8	225481	386651	508854	614958	644709	661909	657638	677410	705066	717023	695258	633145	565885	521627	526436	547283	588136	604011	631151	621117	636864	643589	662638	646412	635479	646822	675101	716677	757765	864157	1.11768e+06	1.6574e+06	2.4433e+06	3.12348e+06	3.37398e+06	3.17206e+06	2.83534e+06	2.59359e+06	2.41238e+06	2.24422e+06	2.01698e+06	1.80256e+06
A0A087X256	WASHC4	0	global_HCT	global	HCT	mean	29543.6	274513	411617	407813	233732	86780.2	0	21946	75415	163978	240645	298544	329039	358679	368256	359156	336098	322523	330398	343123	350405	337691	315684	288943	262023	217004	152096	73897.3	23005.2	0	0	0	0	0	0	0	0	0	0	0	0	0	0
A0A087X256	WASHC4	0	global_HEK	global	HEK	mean	32136.9	121577	173011	172627	100035	37888.5	0	51817.8	155601	316150	440619	542118	587520	622361	602999	573767	521954	527214	542239	584710	577368	579520	557497	530752	467194	366523	241521	111184	32091.6	0	0	0	0	0	0	0	0	0	0	0	0	0	0
A0A087X295	WDR6	0	global_HCT	global	HCT	mean	11195.8	28443.1	42242.2	49256.9	50533.1	48220.7	44036.1	37955.3	30685.3	25564.7	22648.2	27516.1	38719.1	56087.4	66395.4	68750.2	63887.9	60161.3	60393.2	67471.1	82367.7	101207	118708	128538	132298	122936	108278	100171	113726	143454	162846	167270	156538	147502	124852	91110.5	44861	14720.5	0	0	0	0	0
A0A087X295	WDR6	0	global_HEK	global	HEK	mean	7879.99	31762.1	54344.7	70198.8	79708.4	80950.2	78918.6	73225.7	77198.4	85491.8	94282.4	94682	94383.1	105151	113362	121338	110599	100078	82082.4	76304.2	72119.5	78368.8	83420.1	90833.6	92862.2	96784.7	103511	117880	127335	129797	115608	102259	90571.6	92805.1	83038.9	63352.3	30200.4	9557.91	0	0	0	0	0
A0A087X2B1	RBFOX1	0	global_HCT	global	HCT	mean	11615	26424.7	37591.9	42927.4	41352.1	37163.9	32059.5	27383	22599.1	17745.9	14510.7	10835	7527.37	3480.61	1089.57	0	0	0	0	0	0	0	0	0	0	0	0	0	0	0	0	0	0	0	0	0	0	0	0	0	0	0	0
A0A087X2B1	RBFOX1	0	global_HEK	global	HEK	mean	8426.04	33720.1	54103.6	64227.6	66000	60553	54034.2	45505.3	36884.3	27500.2	21763.6	16795.9	12579.9	6289.38	2132.76	0	0	0	0	0	0	0	0	0	0	0	0	0	0	0	0	0	0	0	0	0	0	0	0	0	0	0	0
A0A087X2B4	IFT20	0	global_HCT	global	HCT	mean	0	0	10305.4	32296.3	63416.4	82690.7	85670	73628.5	58801.5	46046.2	39277.8	34503.4	30371.9	24053.6	19678.7	15748.3	12668.2	8256.93	4103.92	1192.27	0	0	0	0	0	0	0	0	0	0	0	0	0	0	0	0	0	0	0	0	0	0	0
A0A087X2B4	IFT20	0	global_HEK	global	HEK	mean	0	0	9744.52	24531.8	44967.4	51120.7	55522.8	55832.1	63502.1	65291.8	63631.3	55451.6	48315.2	41139.3	36486.2	30820.7	23714.1	14621.7	6444.48	1642.49	0	0	0	0	0	0	0	0	0	0	0	0	0	0	0	0	0	0	0	0	0	0	0
A0A087X2D5	MRPL45	0	global_HCT	global	HCT	mean	139790	420627	640218	755940	807453	785775	755836	753259	881464	1.0608e+06	1.17658e+06	1.12538e+06	1.0099e+06	916240	872339	809330	716382	613133	534548	476059	436913	407395	388742	369550	345327	290696	206857	101482	32185.4	0	0	0	0	0	0	0	0	0	0	0	0	0	0
A0A087X2D5	MRPL45	0	global_HEK	global	HEK	mean	132737	374241	605802	752006	805046	749526	734314	828266	1.04841e+06	1.27111e+06	1.35642e+06	1.29441e+06	1.11865e+06	937111	788894	706272	642004	571809	468056	383798	322521	322738	326472	328139	288815	226488	146545	68189.4	20452.5	0	0	0	0	0	0	0	0	0	0	0	0	0	0
A0A087X2H1	HECTD1	0	global_HCT	global	HCT	mean	25066.2	133813	228631	289509	313730	310723	292305	258934	215794	179161	163077	165203	171923	181607	184283	194444	213142	265353	347017	450090	544515	627339	700473	776455	828223	800436	671764	506152	399559	410662	466319	528766	528805	505161	444224	387282	337885	314518	294095	265925	214695	169036	137947
A0A087X2H1	HECTD1	0	global_HEK	global	HEK	mean	20532.6	78787.4	136479	175210	191570	179737	174102	191847	217983	229856	201761	174743	153405	154796	159123	172229	186539	224549	272061	354124	424152	516015	590579	681742	734176	756639	718165	653175	571845	516825	476518	468764	459284	472836	444828	395948	320261	286631	261329	232103	180032	146713	137900
A0A087X2I1	PSMC6	0	global_HCT	global	HCT	mean	209798	1.02721e+06	1.80032e+06	2.39789e+06	2.821e+06	2.94115e+06	2.9289e+06	2.74459e+06	2.67111e+06	2.63028e+06	2.75237e+06	2.74496e+06	2.66572e+06	2.43365e+06	2.22805e+06	1.9787e+06	1.72296e+06	1.47902e+06	1.32897e+06	1.27788e+06	1.25833e+06	1.24248e+06	1.22084e+06	1.1906e+06	1.14552e+06	1.043e+06	883043	722042	644343	695017	778709	856985	901808	948251	924882	825806	676055	581090	539932	520364	483041	449249	435282
A0A087X2I1	PSMC6	0	global_HEK	global	HEK	mean	219646	656682	1.14868e+06	1.52983e+06	1.74327e+06	1.68786e+06	1.7453e+06	1.94741e+06	2.39177e+06	2.81373e+06	3.1816e+06	3.41242e+06	3.35972e+06	3.1605e+06	2.84032e+06	2.63897e+06	2.31266e+06	1.99558e+06	1.65301e+06	1.50547e+06	1.41924e+06	1.43267e+06	1.43387e+06	1.41696e+06	1.32919e+06	1.20811e+06	1.0996e+06	999917	935115	903138	898676	916885	944681	1.03819e+06	1.07391e+06	1.03979e+06	890195	762474	674911	626385	591170	566534	556570
A0A088AWN3	DOCK9	0	global_HCT	global	HCT	mean	0	0	0	0	0	0	0	0	0	0	0	0	0	0	0	0	5651.24	16809.3	36447.2	55296.1	77405.6	95288.7	111596	115707	111966	93106.6	69716.2	46021.3	39094.7	37243	34064.1	19042.4	6905.84	0	0	0	0	0	0	0	0	0	0
A0A088AWN3	DOCK9	0	global_HEK	global	HEK	mean	0	0	0	0	0	0	0	0	0	0	0	0	0	0	0	0	10064	28032.3	50448.9	62770.7	72885.4	90868.3	116313	137188	140924	125818	102315	78482.2	66540.6	54410.3	40638.5	19855.8	6531.64	0	0	0	0	0	0	0	0	0	0
A0A096LNH6	DOCK1	0	global_HCT	global	HCT	mean	19785.3	112910	197152	258303	299701	307306	292386	244784	186117	122203	81840.8	73976	93473.7	124277	132873	124068	105630	97669	98654.9	97678.4	85014.6	60100.4	29115.2	9234.19	0	0	0	0	0	0	0	0	0	0	0	0	0	0	0	0	0	0	0
A0A096LNH6	DOCK1	0	global_HEK	global	HEK	mean	19201.2	98754.3	176033	221367	228747	197071	183468	171696	169363	133328	101110	98279.5	127358	179587	190369	189090	173963	183915	191687	185212	146833	101157	47267.3	18072.9	0	0	0	0	0	0	0	0	0	0	0	0	0	0	0	0	0	0	0
A0A096LNY6	ADSL	0	global_HCT	global	HCT	mean	38734.4	160032	222352	206823	115353	40122	0	0	0	0	0	0	0	0	0	0	0	0	0	0	0	0	0	0	0	26903.8	76462.5	162341	232454	309506	408922	688701	1.22298e+06	1.93659e+06	2.49491e+06	2.6589e+06	2.45358e+06	2.12332e+06	1.87821e+06	1.71862e+06	1.57296e+06	1.34255e+06	1.10682e+06
A0A096LNY6	ADSL	0	global_HEK	global	HEK	mean	45966.8	105414	137025	131016	74660.3	27727.3	0	0	0	0	0	0	0	0	0	0	0	0	0	0	0	0	0	0	0	50349.2	140459	260971	327122	372079	417353	606169	1.05053e+06	1.82995e+06	2.75604e+06	3.42743e+06	3.6296e+06	3.32094e+06	2.88157e+06	2.42735e+06	2.13187e+06	1.8614e+06	1.61449e+06
A0A096LP07	GPS1	0	global_HCT	global	HCT	mean	0	0	0	0	0	0	0	0	0	0	0	0	0	0	0	0	2642.15	9467.47	21732.2	35260.4	48925.6	62836.2	77911.1	90179.3	93333.6	82890.2	64017.9	47131.7	40392.2	42992.7	45679.8	46607.5	44153.6	42084.7	35588.4	25480.2	12418.5	3924.78	0	0	0	0	0
A0A096LP07	GPS1	0	global_HEK	global	HEK	mean	0	0	0	0	0	0	0	0	0	0	0	0	0	0	0	0	3684.58	12539.3	24379.2	37135.4	51001.5	75371.1	105926	136879	151152	148880	131942	114207	95757.6	82249.8	66904.9	59603.9	55190.2	60715.2	56259.4	45026.6	22098.8	7581.55	0	0	0	0	0
A0A096LP10	ALG13	0	global_HCT	global	HCT	mean	4616	50036.6	105725	162744	220095	246123	247210	224694	202694	183811	171833	142875	102105	48166.6	15868.9	0	0	0	0	0	0	0	0	0	0	0	0	0	0	0	0	0	0	0	0	0	0	0	7076.93	20850.6	40165.3	50435.4	51468.4
A0A096LP10	ALG13	0	global_HEK	global	HEK	mean	14162.3	54927.9	129235	196927	259751	241423	242154	270591	364746	438562	455242	389237	266935	127248	38395.9	0	0	0	0	0	0	0	0	0	0	0	0	0	0	0	0	0	0	0	0	0	0	0	6747.65	20069.3	38961.5	50061.4	52938.9
A0A096LP25	AAK1	0	global_HCT	global	HCT	mean	0	0	0	0	0	0	0	37390.5	111542	216973	272911	272938	224898	176218	140334	117287	99919.4	82074.4	62743.5	48885.6	41995.8	39427.4	38071.1	34917.1	31604.6	26049.2	20340	15796.5	14804.6	18093.7	21611.5	25378.3	25758.6	25954.9	21958.2	16247.4	7945.56	2655.61	0	0	0	0	0
A0A096LP25	AAK1	0	global_HEK	global	HEK	mean	0	0	0	0	0	0	0	144964	393570	762000	916599	906039	673081	465161	304058	248678	218694	188595	140151	105236	84104.4	83594.1	88115.5	89625.6	81832	72779.6	67889.6	66612.5	63312.5	59024.5	51355	48848.3	46534.8	51860.6	48377.7	39471.1	19748.7	6824.05	0	0	0	0	0
A0A0A0MQR2	RTF2	0	global_HCT	global	HCT	mean	0	0	0	0	0	0	0	0	0	0	0	0	0	0	0	0	0	0	0	0	0	0	0	0	0	0	0	0	0	0	0	0	0	0	7618.45	29083.8	73622.3	114945	209252	325174	486392	549053	541508
A0A0A0MQR2	RTF2	0	global_HEK	global	HEK	mean	0	0	0	0	0	0	0	0	0	0	0	0	0	0	0	0	0	0	0	0	0	0	0	0	0	0	0	0	0	0	0	0	0	0	7094.7	25119.1	61962.1	97712.9	186621	320091	510625	616443	622605
A0A0A0MQS1	PYCR3	0	global_HCT	global	HCT	mean	88686.9	258429	398632	473081	495696	443746	369203	276732	245228	236003	264976	253557	249665	237028	249527	254203	247982	234755	227200	233744	248543	259815	264489	260108	256953	262705	269784	313383	390689	508270	575006	580819	527712	475718	420030	385855	383960	430259	427068	344974	178189	59422	0
A0A0A0MQS1	PYCR3	0	global_HEK	global	HEK	mean	57362.4	231449	403756	513232	532317	467099	423131	411224	436585	447859	448358	447972	435333	445917	471557	532332	550781	526661	452501	402501	373959	379595	381264	372769	349005	339617	374652	458367	577010	678247	727377	702953	640219	590704	543323	502907	457585	449521	410534	322903	166587	56784.3	0
A0A0A0MQS2	CLASRP	0	global_HCT	global	HCT	mean	0	0	0	0	0	0	0	0	0	0	0	0	0	0	0	0	0	0	0	0	0	0	0	0	0	0	0	0	0	8038.16	23569.4	46331.9	60019	64854.2	60477.8	55889.4	53178.5	54484.9	51288.8	40921	21228.6	7287.8	0
A0A0A0MQS2	CLASRP	0	global_HEK	global	HEK	mean	0	0	0	0	0	0	0	0	0	0	0	0	0	0	0	0	0	0	0	0	0	0	0	0	0	0	0	0	0	10048.3	23650.1	44896.6	52375	58314	55851.1	58184.8	62174.2	68985.9	67315.3	52737.7	27142.4	8952.5	0
A0A0A0MQS3	C19orf53	0	global_HCT	global	HCT	mean	0	0	23995.4	72373.5	140317	175746	177305	149309	123411	98475	78008.2	54903.6	33957.6	14477.3	4054.65	0	0	0	0	0	0	0	0	0	0	0	0	0	0	4717.36	13260.2	25930.5	33750.5	37985	38111.9	40906.8	47213.7	55974.7	55081.1	42618.1	21059.9	6621.25	0
A0A0A0MQS3	C19orf53	0	global_HEK	global	HEK	mean	0	0	7450.7	18360.1	34286.9	39378	43898.4	51474.8	64890.7	74289.9	66826.6	50388.4	29861	13821.1	4301.61	0	0	0	0	0	0	0	0	0	0	0	0	0	0	9301.56	22350.4	45440.9	59318.7	76247.4	91881.2	118571	150001	167561	153442	105698	49413.8	13664.3	0
A0A0A0MQU0	WDR18	0	global_HCT	global	HCT	mean	12802.9	77464.8	134518	171674	196065	196788	186183	150874	104445	49430.4	15614	0	0	0	0	0	0	0	0	0	0	0	0	0	0	0	0	0	0	0	0	0	0	0	0	0	0	0	0	0	0	0	0
A0A0A0MQU0	WDR18	0	global_HEK	global	HEK	mean	28023.6	102595	172228	204526	208867	173766	167396	153499	141121	78620.6	31494.7	0	0	0	0	0	0	0	0	0	0	0	0	0	0	0	0	0	0	0	0	0	0	0	0	0	0	0	0	0	0	0	0
A0A0A0MQU4	SCLY	0	global_HCT	global	HCT	mean	0	0	0	0	0	0	0	0	0	0	0	0	0	0	0	0	0	0	0	0	0	0	0	0	0	0	0	0	0	39528.7	109094	211561	273355	332624	391420	502728	643954	791795	880544	864161	752331	614535	510607
A0A0A0MQU4	SCLY	0	global_HEK	global	HEK	mean	0	0	0	0	0	0	0	0	0	0	0	0	0	0	0	0	0	0	0	0	0	0	0	0	0	0	0	0	0	37975.5	96687.1	193456	260721	345500	424906	544598	692212	844585	942200	919354	815068	689321	601308
A0A0A0MQW1	KSR1	0	global_HCT	global	HCT	mean	0	0	11600.4	35437.6	70397.6	91262.8	96203.8	85005.1	73063.2	61397.4	54242.1	44456.2	32943.4	16337.4	5599.61	0	0	0	0	0	0	0	0	0	0	0	0	0	0	0	0	0	0	0	5083.64	15677.2	55827.5	141851	301464	503622	690038	785740	758678
A0A0A0MQW1	KSR1	0	global_HEK	global	HEK	mean	0	0	10722.8	26613	49479.9	56471.4	63528.4	63499.4	70069.2	67715.9	64056.3	51933.9	36792	17613.7	5451.92	0	0	0	0	0	0	0	0	0	0	0	0	0	0	0	0	0	0	0	3314.29	11317.3	29822.2	74624.3	158835	285951	400668	466830	448071
A0A0A0MQX8	MBNL1	0	global_HCT	global	HCT	mean	14206.2	100577	143849	131809	72454.1	24446.6	0	0	0	0	0	0	0	0	0	0	0	0	0	0	0	0	0	0	0	21201.9	55308.5	121725	179655	251815	306706	373821	444706	547000	635855	719880	769349	821919	860617	879803	875116	812280	723536
A0A0A0MQX8	MBNL1	0	global_HEK	global	HEK	mean	8362.23	35025.8	49977.9	49041.2	28170.9	10431.4	0	0	0	0	0	0	0	0	0	0	0	0	0	0	0	0	0	0	0	26273.1	81295.8	156899	214226	253442	282053	306792	322368	354431	387240	434417	462692	497149	520410	536239	546325	548572	531875
A0A0A0MR08	USP19	0	global_HCT	global	HCT	mean	9417.73	87249.4	161102	219763	265066	278230	267906	217155	149093	69716.6	22093.6	10364.9	30534.2	59094	75966.2	85023.9	87972.6	98339.7	118306	155801	205848	248955	265182	249755	218533	179195	140145	109638	98421.7	111977	131691	152368	155982	152354	149846	167094	215862	278220	295973	243922	128719	43373.6	0
A0A0A0MR08	USP19	0	global_HEK	global	HEK	mean	21581.3	89908.6	165616	218459	243341	227226	223465	198692	161689	83672.9	29783.9	12811.3	33503	65337.5	82530.8	98119.8	100408	110112	111942	124985	145814	186137	224665	241917	230441	204725	185388	176981	177216	187347	190509	196005	183397	183581	188192	215875	260140	298880	291783	220906	111849	35286.6	0
A0A0A0MR51	FADS1	0	global_HCT	global	HCT	mean	26647.3	67377.1	100627	120674	127767	118676	112458	102368	100264	79199.5	61575.7	44191.7	40235.1	38547.7	35562.1	31804.3	24680	16499.4	7686.33	2388.38	0	0	0	0	0	0	0	0	0	0	0	0	0	0	0	0	0	0	0	0	0	0	0
A0A0A0MR51	FADS1	0	global_HEK	global	HEK	mean	27233.7	83828.6	137529	180392	199185	198226	182959	159566	130051	97111.8	72470.7	57649.6	49945.1	45761	41415.3	40965	35254.4	25758.1	12144.2	3641.99	0	0	0	0	0	0	0	0	0	0	0	0	0	0	0	0	0	0	0	0	0	0	0
A0A0A0MRA8	EPB41L3	0	global_HCT	global	HCT	mean	34147.7	275463	441212	498400	428906	350632	292169	264752	234294	204882	190868	169045	149014	126702	122119	122187	123656	123819	126582	138701	150218	160034	161204	158342	152372	173310	205697	267041	294748	331343	351756	420691	564809	944401	1.20895e+06	1.24363e+06	733756	298587	0	0	0	0	0
A0A0A0MRA8	EPB41L3	0	global_HEK	global	HEK	mean	21015.4	132272	235559	297245	302205	270157	272651	318260	397152	451068	471572	463121	422992	383425	342700	342246	351248	386765	408023	430158	417475	412753	387808	363925	323016	311539	324619	346080	345234	342157	360477	407541	457992	534091	532734	455550	244127	90180.4	0	0	0	0	0
A0A0A0MRB5	MADD	0	global_HCT	global	HCT	mean	0	0	17002.3	52643.9	102292	130088	131537	113095	95137.4	81871.6	72541.9	59790.4	42141.2	20264.4	6175.16	0	0	0	0	0	0	0	0	0	0	0	0	0	0	0	0	0	0	0	0	0	0	0	0	0	0	0	0
A0A0A0MRB5	MADD	0	global_HEK	global	HEK	mean	0	0	11184.2	26586.9	47292.9	49257.4	51562.9	52531.8	65425.6	73739.4	75534.9	64968.3	45664.9	22194.5	6718.54	0	0	0	0	0	0	0	0	0	0	0	0	0	0	0	0	0	0	0	0	0	0	0	0	0	0	0	0
A0A0A0MRC4	GPSM1	0	global_HCT	global	HCT	mean	0	0	0	0	0	0	0	0	0	0	0	0	0	0	0	0	0	0	0	0	0	0	0	0	0	0	0	0	0	0	0	0	0	0	18892.8	57675.6	117638	159358	188971	199869	213625	218912	231184
A0A0A0MRC4	GPSM1	0	global_HEK	global	HEK	mean	0	0	0	0	0	0	0	0	0	0	0	0	0	0	0	0	0	0	0	0	0	0	0	0	0	0	0	0	0	0	0	0	0	0	20767.3	66618.8	145949	211303	254390	257080	250077	239848	240938
A0A0A0MRE5	ASAP1	0	global_HCT	global	HCT	mean	0	0	0	0	0	0	0	0	0	0	0	9007.76	27183	54568.4	74120.4	87254.5	98623.5	113430	128583	135973	136880	132321	123444	115675	110115	99725.3	80409.5	54838.2	43651.9	39685.3	36076.9	20384.6	7162.44	0	0	0	0	0	0	0	0	0	0
A0A0A0MRE5	ASAP1	0	global_HEK	global	HEK	mean	0	0	0	0	0	0	0	0	0	0	0	10386.4	27301	53928	70804.5	87564.5	95488	112292	124418	141796	143269	141047	127394	116472	104782	93980.2	82869.3	72470.2	66094.6	57155.1	42278.1	21180	6611.25	0	0	0	0	0	0	0	0	0	0
A0A0A0MRF5	SIRT2	0	global_HCT	global	HCT	mean	0	0	0	0	0	0	0	0	0	0	0	0	0	0	0	0	0	0	0	0	0	0	0	0	0	0	0	0	0	5009.25	15246.4	31619.3	43762.3	50889.2	55659.5	68432.3	94614.6	127268	157968	176282	182138	177364	169974
A0A0A0MRF5	SIRT2	0	global_HEK	global	HEK	mean	0	0	0	0	0	0	0	0	0	0	0	0	0	0	0	0	0	0	0	0	0	0	0	0	0	0	0	0	0	7137.35	18212.1	38037.7	54128.3	71514.1	80803.9	90692.3	105485	130531	157260	173946	177761	172476	162070
A0A0A0MRF6	AKAP9	0	global_HCT	global	HCT	mean	205457	315492	414516	472930	497335	459753	403087	303943	205779	95139	31763.3	0	0	0	0	0	0	0	0	0	0	0	0	0	0	0	0	0	0	0	0	0	0	0	0	0	0	0	0	0	0	0	0
A0A0A0MRF6	AKAP9	0	global_HEK	global	HEK	mean	177767	440571	617652	638801	573972	432407	347952	265657	212245	109901	41359.5	0	0	0	0	0	0	0	0	0	0	0	0	0	0	0	0	0	0	0	0	0	0	0	0	0	0	0	0	0	0	0	0
A0A0A0MRI2	SNX6	0	global_HCT	global	HCT	mean	20519.3	67228.4	115595	163442	207704	220151	214075	201564	273005	386452	505081	520775	488197	432256	421764	429173	429638	416161	390442	395224	425554	485930	563545	638636	724979	793246	815144	821489	841436	959521	1.04947e+06	1.11718e+06	1.08449e+06	1.02963e+06	911296	770964	628240	530279	475422	435465	404038	365248	338445
A0A0A0MRI2	SNX6	0	global_HEK	global	HEK	mean	72466.5	106414	141587	170084	184543	187354	187192	225605	312478	434886	507151	511382	468636	432246	413553	401114	372342	345384	316047	325459	348789	413418	496836	606705	712181	860317	1.05505e+06	1.29423e+06	1.46744e+06	1.5599e+06	1.51298e+06	1.41675e+06	1.24741e+06	1.15049e+06	1.06959e+06	1.02706e+06	961732	865117	762883	633415	534776	453383	397168
A0A0A0MRJ0	CDC42BPA	0	global_HCT	global	HCT	mean	18793.3	100470	169594	210511	225764	216552	196775	167695	138364	114548	99794.8	82221	58961.4	28704.4	9432.62	0	0	0	0	0	0	0	0	0	0	0	0	0	0	0	0	0	0	0	0	0	0	0	0	0	0	0	0
A0A0A0MRJ0	CDC42BPA	0	global_HEK	global	HEK	mean	18051.5	86621.5	150022	181386	178100	142799	127075	127979	149118	158729	164395	147656	112540	57500.4	18985.4	0	0	0	0	0	0	0	0	0	0	0	0	0	0	0	0	0	0	0	0	0	0	0	0	0	0	0	0
A0A0A0MRK1	GPATCH4	0	global_HCT	global	HCT	mean	1.03646566637947e-13	21457.9	39790.7	51430.2	54635.5	51735.5	45577.7	35885	23890.3	11080.3	3438.14	0	0	0	0	0	0	0	0	0	0	0	0	0	0	0	0	0	0	0	0	0	0	0	0	0	0	0	0	0	0	0	0
A0A0A0MRK1	GPATCH4	0	global_HEK	global	HEK	mean	2.7947604721809e-13	16482	32882.5	48446.7	59336.6	66400.9	64902.5	53514.3	33770.1	14669.7	3720.63	0	0	0	0	0	0	0	0	0	0	0	0	0	0	0	0	0	0	0	0	0	0	0	0	0	0	0	0	0	0	0	0
A0A0A0MRM8	MYO6	0	global_HCT	global	HCT	mean	0	0	0	0	0	0	0	0	0	0	0	0	0	0	0	0	0	0	0	0	39942.3	120347	242283	331302	393568	400121	373400	319352	301100	364375	518086	751929	985538	1.12691e+06	1.08495e+06	939363	792426	734939	718286	683699	586020	449895	349328
A0A0A0MRM8	MYO6	0	global_HEK	global	HEK	mean	0	0	0	0	0	0	0	0	0	0	0	0	0	0	0	0	0	0	0	0	50003.3	151075	296707	396201	441481	441244	427655	404358	383272	393984	451507	585058	753188	920303	953915	872048	735238	655937	626469	577644	500556	426309	398867
A0A0A0MRM9	NOLC1	0	global_HCT	global	HCT	mean	55873.6	226730	386434	507496	579559	595949	582791	539512	494236	451663	439166	433848	430088	413994	394994	367377	320944	259283	198601	159490	146764	151632	161870	161955	154063	134536	116979	102838	103920	112078	121857	128046	131712	133933	147716	185615	256028	329868	338295	267940	136064	44646.8	0
A0A0A0MRM9	NOLC1	0	global_HEK	global	HEK	mean	47595.2	117357	194328	252626	286494	283793	294212	307945	337672	352782	362724	356838	327636	288270	248478	229988	209707	189554	156654	132643	118726	128031	144672	155520	151828	141453	133777	133451	131968	129232	113444	102338	93039	99837	117742	155257	207022	251304	244520	184808	91192.6	29209.7	0
A0A0A0MRR5	UPRT	0	global_HCT	global	HCT	mean	0	0	0	0	0	0	0	0	0	0	0	0	0	0	0	0	4619.51	15746.3	32299.5	45135.2	52552.1	57725.2	66116.8	75097.8	80632.5	72404.2	53224.5	25963.6	8344.97	0	0	0	0	0	0	0	0	0	0	0	0	0	0
A0A0A0MRR5	UPRT	0	global_HEK	global	HEK	mean	0	0	0	0	0	0	0	0	0	0	0	0	0	0	0	0	8021.02	24467.1	44713.9	58561.6	68466.1	86113	107201	124365	126674	109215	77732.2	37529.3	12031.9	0	0	0	0	0	0	0	0	0	0	0	0	0	0
A0A0A0MRR7	SNRPC	0	global_HCT	global	HCT	mean	20341.9	101737	145404	136585	76973.8	26526.1	0	12446	36246.5	75075	100114	112804	105355	97686	90604.6	88507	85710.8	83489.7	83447.1	92707.1	122805	165121	209340	219655	204142	162923	123823	97967.2	95051.4	111571	124193	131974	125338	115907	91108.4	61730.3	28354.9	9007	14951	44185.1	86629.7	112104	123358
A0A0A0MRR7	SNRPC	0	global_HEK	global	HEK	mean	9597.3	55949.8	82241.6	80978.4	46587.8	17096.9	0	15338.1	43545.7	88048.4	113832	121779	103262	86297.4	76922.3	82030.5	87277.1	91532.5	89819.5	98522.8	129984	200408	281063	333185	326842	293187	254985	233558	211334	194050	171804	160140	148339	147707	125597	91284.5	42129.8	13021.3	12361	38705	79234.9	109855	124257
A0A0A0MRT6	ABI1	0	global_HCT	global	HCT	mean	0	0	0	0	0	0	0	18537.7	57039.5	115053	154598	174317	164519	152108	137266	131764	128637	131707	161588	230040	347872	464232	542998	540973	495835	462230	446105	467386	464706	483531	482211	491798	489281	468105	392531	269267	126665	39174.6	0	0	0	0	0
A0A0A0MRT6	ABI1	0	global_HEK	global	HEK	mean	0	0	0	0	0	0	0	24126.1	69426.1	140091	184882	197359	171915	138429	116125	104445	102483	113746	143881	207618	298480	408047	493709	517701	481141	432917	410679	399434	389073	365348	373956	382366	400450	377586	304962	191787	80604.4	20535.9	0	0	0	0	0
A0A0A0MRU0	MPP2	0	global_HCT	global	HCT	mean	0	0	0	0	0	0	0	0	0	0	0	0	0	0	0	0	0	0	0	0	0	0	0	0	0	0	0	0	0	8325.29	24256.9	49183.7	67346	83215.6	167631	383051	759664	1.18125e+06	1.5122e+06	1.64229e+06	1.51894e+06	1.23736e+06	938372
A0A0A0MRU0	MPP2	0	global_HEK	global	HEK	mean	0	0	0	0	0	0	0	0	0	0	0	0	0	0	0	0	0	0	0	0	0	0	0	0	0	0	0	0	0	11293.9	26103.4	51484.3	70433.2	114004	186163	292839	402384	488347	524159	515818	483126	470310	467028
A0A0A0MRU9	MARK2	0	global_HCT	global	HCT	mean	33184	131723	220716	282503	311677	306255	276289	248059	222674	216405	202046	172106	118644	57150.9	17843.4	0	0	0	0	0	0	0	0	0	0	0	0	0	0	11585.8	35123.4	72382.3	103015	129736	155325	186368	214701	225612	224519	223531	241422	287940	373544
A0A0A0MRU9	MARK2	0	global_HEK	global	HEK	mean	21573.6	95609.1	170499	216471	229841	201249	184015	187593	220618	250775	255271	218003	148919	70658	21412.8	0	0	0	0	0	0	0	0	0	0	0	0	0	0	15298	37176.3	79594.2	117107	168952	214435	253037	278248	281033	282098	280213	304663	353360	437287
A0A0A0MRY0	TBC1D22A	0	global_HCT	global	HCT	mean	0	0	0	0	0	0	0	0	0	0	0	0	0	0	0	0	0	0	0	0	0	0	0	0	0	0	0	0	0	6384.7	19588.2	40168.5	57883.4	76064.6	93766.2	114631	129048	133811	129409	122565	118011	111660	101398
A0A0A0MRY0	TBC1D22A	0	global_HEK	global	HEK	mean	0	0	0	0	0	0	0	0	0	0	0	0	0	0	0	0	0	0	0	0	0	0	0	0	0	0	0	0	0	11882.5	31057.3	66319.4	97460.2	132327	158592	176718	182600	173432	159246	141619	128877	118081	108074
A0A0A0MRZ4	TNIP1	0	global_HCT	global	HCT	mean	0	0	0	0	0	0	0	0	0	0	0	5194.24	15230.2	29809.4	37789.2	40274.2	36891.8	35762.6	34365.6	34696.5	29542.4	22041.5	10513.7	3623.02	0	0	0	0	0	0	0	0	0	0	0	0	0	0	0	0	0	0	0
A0A0A0MRZ4	TNIP1	0	global_HEK	global	HEK	mean	0	0	0	0	0	0	0	0	0	0	0	4500.48	11472.4	23054.9	29836.9	35845.6	37235	40784.6	41090.5	41588.7	34166.4	25665.3	12195.2	4785.47	0	0	0	0	0	0	0	0	0	0	0	0	0	0	0	0	0	0	0
A0A0A0MS45	COG4	0	global_HCT	global	HCT	mean	41961	165827	268634	329872	349909	333403	302085	260742	218326	174157	133573	104541	85423.2	74726.8	66054.5	60370.9	58043.5	55709.6	54370.1	51716.3	44503.8	32403.2	15977.8	5356.18	0	0	0	0	0	0	0	0	0	0	0	0	0	0	0	0	0	0	0
A0A0A0MS45	COG4	0	global_HEK	global	HEK	mean	71220	154492	245910	306402	322696	280970	250909	222554	208780	172567	143874	119470	101660	83678.6	68288.9	61642.6	60612.8	64008.9	65829.8	64189.9	52282.9	38252.8	18659.2	7306.72	0	0	0	0	0	0	0	0	0	0	0	0	0	0	0	0	0	0	0
A0A0A0MS51	GSN	0	global_HCT	global	HCT	mean	0	0	0	0	0	0	0	0	0	0	0	0	0	0	0	0	0	0	0	0	0	0	0	0	0	19016.1	49562.9	102253	139430	176791	191548	205264	219460	263485	319813	381124	418802	454009	448929	404024	307456	218907	160105
A0A0A0MS51	GSN	0	global_HEK	global	HEK	mean	0	0	0	0	0	0	0	0	0	0	0	0	0	0	0	0	0	0	0	0	0	0	0	0	0	14049.4	48397.3	97884.6	141392	173459	193580	211403	217195	226012	223103	226585	226473	234244	223897	195018	151869	123015	117474
A0A0A0MS99	ABCC1	0	global_HCT	global	HCT	mean	80307.3	296624	482944	607926	673397	664548	607942	521125	443171	388935	350416	305912	246738	183014	138196	109704	87590.1	59529.7	28548.1	8902.11	0	0	0	0	0	0	0	0	0	0	0	0	0	0	0	0	0	0	0	0	0	0	0
A0A0A0MS99	ABCC1	0	global_HEK	global	HEK	mean	62710.2	208605	352848	441962	466436	409376	368069	346108	360025	352709	330252	280989	215778	145560	99442.6	81121.1	69745.5	50755.3	23891.4	7634.21	0	0	0	0	0	0	0	0	0	0	0	0	0	0	0	0	0	0	0	0	0	0	0
A0A0A0MSA9	PVR	0	global_HCT	global	HCT	mean	62403.4	189991	319941	425626	496752	489437	449982	365393	306392	237934	203606	169729	153289	135176	122568	112109	102754	92215.5	87341	90879.7	88695.5	72987.2	38856.6	13628.3	0	0	0	0	0	0	0	0	0	0	0	0	0	0	0	0	0	0	0
A0A0A0MSA9	PVR	0	global_HEK	global	HEK	mean	40038.2	181908	310773	390217	414432	392767	373774	345519	304676	237942	183357	146147	123149	102620	86056.8	79364.8	76061	73135.3	67077.9	64646.6	56087	46815.9	24769.5	10325.3	0	0	0	0	0	0	0	0	0	0	0	0	0	0	0	0	0	0	0
A0A0A0MSB4	OSBP2	0	global_HCT	global	HCT	mean	40882.8	84408.9	123005	151422	166566	159432	146093	115373	89538.3	45633.2	19253.9	0	0	0	0	0	0	0	0	0	0	0	0	0	0	0	0	0	0	0	0	0	0	0	0	0	0	0	0	0	0	0	0
A0A0A0MSB4	OSBP2	0	global_HEK	global	HEK	mean	22966.9	73061.3	116573	144829	158442	158475	155657	134979	101140	50430.9	17360.6	0	0	0	0	0	0	0	0	0	0	0	0	0	0	0	0	0	0	0	0	0	0	0	0	0	0	0	0	0	0	0	0
A0A0A0MSB8	EXOC7	0	global_HCT	global	HCT	mean	137988	337933	515014	633918	681892	645951	564208	449803	354238	273054	229166	200567	188020	179147	169514	162928	161778	166224	166725	154108	127419	95982	70207.4	55688.5	59248.3	58542.3	54222.5	29294.7	12258.3	0	0	0	0	0	0	0	0	0	0	0	0	0	0
A0A0A0MSB8	EXOC7	0	global_HEK	global	HEK	mean	147631	380850	599168	724943	751187	672052	617801	568967	537213	454431	380958	324382	284957	254189	239205	249725	276270	281069	272280	228763	178435	133882	100620	83951.6	68304.2	56111.1	38925	18748.3	5695.1	0	0	0	0	0	0	0	0	0	0	0	0	0	0
A0A0A0MSC1	ADCY3	0	global_HCT	global	HCT	mean	9332.9	24260.1	35367.2	41439.6	40951.6	36723.1	30692.6	23803.1	16762.8	8303.51	2949.27	0	0	0	0	0	0	0	0	0	0	0	0	0	0	0	0	0	0	0	0	0	0	0	0	0	0	0	0	0	0	0	0
A0A0A0MSC1	ADCY3	0	global_HEK	global	HEK	mean	1.03716741545946e-13	21224.7	39701.2	51573.2	56287.8	55064.1	51315	42185.1	29411.6	13958.9	4479.29	0	0	0	0	0	0	0	0	0	0	0	0	0	0	0	0	0	0	0	0	0	0	0	0	0	0	0	0	0	0	0	0
A0A0A0MSH6	LDAH	0	global_HCT	global	HCT	mean	0	0	0	0	0	0	0	0	0	0	0	0	0	0	0	0	8579.23	28793.7	59665.3	85281.7	101144	108610	112663	115246	116613	106254	81554	41849.9	13960.6	0	0	0	0	0	0	0	0	0	0	0	0	0	0
A0A0A0MSH6	LDAH	0	global_HEK	global	HEK	mean	0	0	0	0	0	0	0	0	0	0	0	0	0	0	0	0	3977.85	17873.8	40167.5	62223.8	74413	79219.7	82142.2	86234.1	90133.4	82601.8	62659.9	31660.3	10235.3	0	0	0	0	0	0	0	0	0	0	0	0	0	0
A0A0A0MSH9	CHD1L	0	global_HCT	global	HCT	mean	13084.7	51587.5	83920.9	105394	113460	112183	105039	91256.2	76890	63619.4	58625.3	57768.6	59906.9	61593.4	60520.2	57670.5	53338	50793.1	49218.2	49281.4	46923.2	43726.1	38455.5	35897.6	34425.9	32998.4	29324.9	27005.3	29499.7	39380.4	50751.6	60992.6	65177.7	66796.6	67166.3	70510.4	77730.9	86950.1	96035.9	100930	102338	99426.9	93663.5
A0A0A0MSH9	CHD1L	0	global_HEK	global	HEK	mean	39021.1	81957.5	124040	150240	156256	141446	129734	118573	112288	98433.6	87827.6	78016.2	70556.5	63318.8	57055.8	55820.8	56757.5	60095.9	60720.6	60761.5	58568.5	60030.6	60198.8	61762.6	62822.5	67225.5	73616.8	80231.7	84754.7	92102.4	93842	100580	101221	115224	132830	167780	216877	266333	292704	278297	241248	203240	174628
A0A0A0MSI9	MYD88	0	global_HCT	global	HCT	mean	5217.2	29837.8	42972.2	40805.8	22988.7	8115.23	0	0	0	0	0	0	0	0	0	0	0	0	0	0	0	0	0	0	0	0	0	0	0	0	0	0	0	0	0	0	0	0	0	0	0	0	0
A0A0A0MSI9	MYD88	0	global_HEK	global	HEK	mean	8149.93	17881.2	22992.6	21529.6	12209.4	4381.34	0	0	0	0	0	0	0	0	0	0	0	0	0	0	0	0	0	0	0	0	0	0	0	0	0	0	0	0	0	0	0	0	0	0	0	0	0
A0A0A0MSK2	PET100	0	global_HCT	global	HCT	mean	86262.7	174016	244226	279810	284880	250588	205967	138675	88807.8	37566.2	14805.2	0	0	0	0	0	0	0	0	0	0	0	0	0	0	0	0	0	0	0	0	0	0	0	0	0	0	0	0	0	0	0	0
A0A0A0MSK2	PET100	0	global_HEK	global	HEK	mean	73211.8	268179	430882	535139	554926	521348	462169	372296	261298	126248	42529.8	0	0	0	0	0	0	0	0	0	0	0	0	0	0	0	0	0	0	0	0	0	0	0	0	0	0	0	0	0	0	0	0
A0A0A0MSQ9	MON1A	0	global_HCT	global	HCT	mean	0	0	0	0	0	0	0	0	0	0	0	0	0	0	0	0	0	0	0	0	0	0	0	0	0	2342.69	6177.51	12396.3	18268.6	25395.9	33314.9	38841	41385.6	39785.7	39792.1	43749.4	54860.3	68855.3	71412.4	57009.1	29266.6	9245.45	0
A0A0A0MSQ9	MON1A	0	global_HEK	global	HEK	mean	0	0	0	0	0	0	0	0	0	0	0	0	0	0	0	0	0	0	0	0	0	0	0	0	0	6369.27	19395.2	37539	48652.9	52368.7	50277.9	50143.9	50044.4	52560.5	51676.7	53391.4	55035.6	61320.7	58614.8	45840	23089.4	7438.44	0
A0A0A0MSS3	SLAIN1	0	global_HCT	global	HCT	mean	0	0	0	0	0	0	0	1734.71	5129.14	10253.1	13059.3	14690.8	14680.8	15459	15134	14490.4	12285.3	9171.07	4700.71	1586.85	0	0	0	0	0	0	0	0	0	0	0	0	0	0	0	0	0	0	0	0	0	0	0
A0A0A0MSS3	SLAIN1	0	global_HEK	global	HEK	mean	0	0	0	0	0	0	0	5427.35	15899.1	32097.4	42134.6	46670.1	42731.1	40094.8	38446.8	42957.3	41636.4	34666.7	17896.8	6389.43	0	0	0	0	0	0	0	0	0	0	0	0	0	0	0	0	0	0	0	0	0	0	0
A0A0A0MSV9	TAPBP	0	global_HCT	global	HCT	mean	24588	97303.8	164714	212023	241248	240119	223994	204393	196247	202675	203921	194039	167123	138233	114479	98797	86714.5	74752	62461.2	53819.5	42941.2	30588.9	14520.4	4666.2	0	0	0	0	0	0	0	0	0	0	0	0	0	0	0	0	0	0	0
A0A0A0MSV9	TAPBP	0	global_HEK	global	HEK	mean	11721.1	36142.3	60435	73651.1	75991.4	64091.9	59045.8	62569.1	79303.8	96554.7	105384	103120	88143.5	73613.7	62879.4	63910.2	66422.6	68578.4	63395.8	61011.4	52363.2	42919.4	22467.3	8922.23	0	0	0	0	0	0	0	0	0	0	0	0	0	0	0	0	0	0	0
A0A0A0MSZ4	FDXR	0	global_HCT	global	HCT	mean	81910.5	496843	704140	650720	358534	123934	0	0	0	0	0	0	0	0	0	0	0	0	0	0	0	0	0	0	0	0	0	0	0	0	0	0	0	0	56859.1	172810	379164	547348	665717	698150	812924	1.15567e+06	1.7887e+06
A0A0A0MSZ4	FDXR	0	global_HEK	global	HEK	mean	45443.5	124305	169140	167205	96762.1	36778.7	0	0	0	0	0	0	0	0	0	0	0	0	0	0	0	0	0	0	0	0	0	0	0	0	0	0	0	0	124846	314350	588084	686584	724578	659300	648978	685575	809371
A0A0A0MT26	ATP1A3	0	global_HCT	global	HCT	mean	9244.69	32526.2	53461.2	66924.3	71098.6	64551.9	55012.9	40052.8	27009.2	12191.3	4426.22	0	0	0	0	0	0	0	0	0	0	0	0	0	0	0	0	0	0	0	0	0	0	0	0	0	0	0	0	0	0	0	0
A0A0A0MT26	ATP1A3	0	global_HEK	global	HEK	mean	18762.4	65069.5	102918	125603	131699	127249	114834	93534.4	62517.5	29503.2	8636.42	0	0	0	0	0	0	0	0	0	0	0	0	0	0	0	0	0	0	0	0	0	0	0	0	0	0	0	0	0	0	0	0
A0A0A0MT33	SCAF8	0	global_HCT	global	HCT	mean	22269.2	86238.2	149354	203795	238990	239271	213290	167440	128265	94603.2	76803.1	65749.2	60784	57453.2	54851.5	53974.4	47753.2	35395.2	17675.3	5631.33	0	0	0	0	0	0	0	0	0	0	0	0	0	0	0	0	0	0	0	0	0	0	0
A0A0A0MT33	SCAF8	0	global_HEK	global	HEK	mean	15745.3	85883.4	154539	205929	231015	221632	205601	182433	164652	134181	111200	92647.9	83200.4	74209.6	66561.8	62722.3	53657.6	39088.1	18849.4	5970.14	0	0	0	0	0	0	0	0	0	0	0	0	0	0	0	0	0	0	0	0	0	0	0
A0A0A0MT35	PRXL2B	0	global_HCT	global	HCT	mean	0	0	0	0	0	0	0	0	0	0	0	0	0	0	0	0	0	0	0	0	0	0	0	0	0	0	0	0	0	0	0	0	0	0	0	0	0	0	4295.67	13082.4	27184.4	38728.6	49516.1
A0A0A0MT35	PRXL2B	0	global_HEK	global	HEK	mean	0	0	0	0	0	0	0	0	0	0	0	0	0	0	0	0	0	0	0	0	0	0	0	0	0	0	0	0	0	0	0	0	0	0	0	0	0	0	5246.6	15514.5	30816.8	40835.4	46925.5
A0A0A0MT72	CCM2	0	global_HCT	global	HCT	mean	0	0	0	0	0	0	0	0	0	0	0	0	0	0	0	0	0	0	0	0	4609.59	14754.2	30930.8	44130.9	52517.9	51048.4	44505.7	37695.1	38310.8	39563.7	33651.7	18329	5809.07	0	0	0	0	0	0	0	0	0	0
A0A0A0MT72	CCM2	0	global_HEK	global	HEK	mean	0	0	0	0	0	0	0	0	0	0	0	0	0	0	0	0	0	0	0	0	5786.68	17754.3	36562.1	50333.7	58445.1	60117.3	61690.2	64863.3	67344.2	61985.4	45683.1	22722.3	6949.83	0	0	0	0	0	0	0	0	0	0
A0A0A0MT83	IVD	0	global_HCT	global	HCT	mean	80046.2	865333	1.21579e+06	1.06853e+06	561478	184339	0	0	0	0	0	0	0	0	0	0	0	0	0	0	0	0	0	0	0	0	0	0	0	14196.6	50398	106094	156235	201891	326171	601119	1.04887e+06	1.46331e+06	1.70483e+06	1.66978e+06	1.47149e+06	1.20547e+06	979761
A0A0A0MT83	IVD	0	global_HEK	global	HEK	mean	27804.1	210310	310909	296449	168271	58403.9	0	0	0	0	0	0	0	0	0	0	0	0	0	0	0	0	0	0	0	0	0	0	0	18130.3	45917.6	90284.8	128186	189140	335899	634861	1.10054e+06	1.54641e+06	1.79422e+06	1.73043e+06	1.52332e+06	1.31428e+06	1.1861e+06
A0A0A0MTB8	WDR36	0	global_HCT	global	HCT	mean	11737.6	89740.9	163762	218036	248335	245351	224313	178372	121992	57766.2	18568.7	0	0	0	0	0	0	0	0	0	0	0	0	0	0	0	0	0	0	0	0	0	0	0	0	0	0	0	0	0	0	0	0
A0A0A0MTB8	WDR36	0	global_HEK	global	HEK	mean	9762.41	58042.8	106470	132047	135592	112311	105695	94503.9	83671	45241.3	17567	0	0	0	0	0	0	0	0	0	0	0	0	0	0	0	0	0	0	0	0	0	0	0	0	0	0	0	0	0	0	0	0
A0A0A0MTC1	RNF213	0	global_HCT	global	HCT	mean	19904.8	73385.1	119611	151180	166768	168069	162303	150423	137663	123528	110902	89874.5	61923.1	29295	8920.14	0	748.644	2093.31	3882.25	4631.53	4830.64	4740.88	5007.07	5008.48	4561.52	3527.08	2288.62	1036.4	306.723	0	0	0	0	0	0	0	0	0	0	0	0	0	0
A0A0A0MTC1	RNF213	0	global_HEK	global	HEK	mean	10329.6	44899.7	81365.7	108025	119143	113119	110942	116052	128909	138683	139399	121803	86606.3	42296	13149	0	1944.95	6025.73	10626.7	12638.6	11771.9	10791	10334.4	10192.8	9335.93	7417.8	4962.25	2199.07	616.935	0	0	0	0	0	0	0	0	0	0	0	0	0	0
A0A0A0MTG1	VARS2	0	global_HCT	global	HCT	mean	0	0	0	0	0	0	0	0	0	0	0	0	0	0	0	0	0	0	0	0	0	0	0	0	0	0	0	0	0	2747.46	8172.43	18858.6	30291.2	44052.7	52715.2	56980.5	55546.2	58383.6	56786.7	48891.9	26705.8	9857.45	0
A0A0A0MTG1	VARS2	0	global_HEK	global	HEK	mean	0	0	0	0	0	0	0	0	0	0	0	0	0	0	0	0	0	0	0	0	0	0	0	0	0	0	0	0	0	3869.42	9672.04	21256.4	35134.4	58694.7	82955	101818	105547	100032	82954.5	59365.6	29035.1	9502.58	0
A0A0A0MTH3	ILK	0	global_HCT	global	HCT	mean	28213.6	255825	447742	567997	614472	600414	553885	472986	380161	292547	243229	219625	207145	191336	175633	166148	156028	142725	129285	120916	120975	122044	126713	127812	132058	141964	159337	228917	357913	549633	694725	755345	718070	651792	555659	456212	352872	295902	270394	262369	246248	217941	191037
A0A0A0MTH3	ILK	0	global_HEK	global	HEK	mean	23674.2	120500	232385	308243	342159	301332	296541	291924	315701	278806	245091	202879	180494	159147	151532	158983	161497	153494	132959	117951	108029	108887	113157	117783	119304	127301	156873	224689	342177	487466	593115	627945	583526	539227	474013	416445	341857	295897	268412	252758	236311	216840	195101
A0A0A0MTI6	ELOVL5	0	global_HCT	global	HCT	mean	5055.82	30740.7	56128.3	74215.8	88036.7	86315	78412.4	60796.3	42050	20284.9	6604.89	0	0	0	0	0	0	0	0	0	0	0	0	0	0	0	0	0	0	0	0	0	0	0	0	0	0	0	0	0	0	0	0
A0A0A0MTI6	ELOVL5	0	global_HEK	global	HEK	mean	16323.4	42866.7	69999.7	82376	82136.5	60640.6	49967.3	38773.5	36444.9	20018.8	8749.56	0	0	0	0	0	0	0	0	0	0	0	0	0	0	0	0	0	0	0	0	0	0	0	0	0	0	0	0	0	0	0	0
A0A0A0MTJ9	NCEH1	0	global_HCT	global	HCT	mean	66734.4	135234	197180	244345	273678	286345	281215	258902	231428	210130	203866	196663	191194	183284	179029	168608	150314	128514	110693	101878	90686.9	75096.9	51087.5	35185.8	26955	24479.5	18407.9	9434.68	2960.7	0	0	0	0	0	0	0	0	0	0	0	0	0	0
A0A0A0MTJ9	NCEH1	0	global_HEK	global	HEK	mean	41071.6	76719	116496	141997	152872	140893	139922	146363	164920	176544	178055	170263	150153	130242	110609	102577	93051	86727.4	74540.6	69948.6	60661.8	56872.2	46501.9	41498.9	34282.1	28253.7	19054.4	9133.51	2808.77	0	0	0	0	0	0	0	0	0	0	0	0	0	0
A0A0A0MTL5	SKP2	0	global_HCT	global	HCT	mean	0	0	0	0	0	0	0	0	0	0	0	0	0	0	0	0	0	0	0	0	0	0	0	0	0	1755	6589.35	16864.9	29768.5	42574.8	51269.2	56828.8	60448	64709.8	60337	47819.6	24587.9	8742.44	0	0	0	0	0
A0A0A0MTL5	SKP2	0	global_HEK	global	HEK	mean	0	0	0	0	0	0	0	0	0	0	0	0	0	0	0	0	0	0	0	0	0	0	0	0	0	9818.3	30740.4	64472.9	91048.2	111792	114057	118870	120406	136221	129138	101688	49875.4	15752	0	0	0	0	0
A0A0A0MTN0	CUL2	0	global_HCT	global	HCT	mean	100806	291715	453471	550148	578549	563245	538712	513028	499808	510781	525885	531715	514059	499778	484567	468691	449058	438875	462088	519064	617207	732241	851483	938678	999529	999439	940094	890423	940593	1.11995e+06	1.25703e+06	1.30015e+06	1.2401e+06	1.17031e+06	1.06118e+06	921304	782759	712364	681365	674636	643215	616723	559517
A0A0A0MTN0	CUL2	0	global_HEK	global	HEK	mean	62735.5	196036	322417	401182	416478	382755	375036	396022	449506	483037	497786	483431	455633	437029	433017	452823	457068	474114	476412	521881	585769	723777	889193	1.05029e+06	1.14477e+06	1.19368e+06	1.23833e+06	1.31389e+06	1.42465e+06	1.55312e+06	1.62276e+06	1.63075e+06	1.54635e+06	1.49082e+06	1.39108e+06	1.28262e+06	1.13109e+06	991972	892571	804207	750137	692005	642624
A0A0A0MTU3	TMEM259	0	global_HCT	global	HCT	mean	38672.5	137820	242746	337575	408964	420424	388932	323025	270139	224026	203592	171478	138564	96435.6	73952.5	66260.7	58834.4	44824.3	21716.1	7783.99	0	0	0	0	0	0	0	0	0	0	0	0	0	0	0	0	0	0	0	0	0	0	0
A0A0A0MTU3	TMEM259	0	global_HEK	global	HEK	mean	29948.4	109745	209301	296012	368223	371725	360846	323019	301022	264357	238219	202703	164730	116417	79737.7	59807.5	46912.9	32538.2	14645.8	4474.16	0	0	0	0	0	0	0	0	0	0	0	0	0	0	0	0	0	0	0	0	0	0	0
A0A0A6YYC0	RPS6KA4	0	global_HCT	global	HCT	mean	40970.4	190724	367866	532927	680559	713426	674173	571402	478103	394092	339495	269193	188911	88401	28337.9	0	0	0	0	0	0	0	0	0	0	1427.85	4455.73	11504.2	19116.8	28186.3	34072.4	40646.8	48322.6	59990.7	62877.9	52791.9	28189.3	9687.1	0	0	0	0	0
A0A0A6YYC0	RPS6KA4	0	global_HEK	global	HEK	mean	12143.3	45320.6	92948.5	135440	169700	164671	160735	155944	167873	169141	167068	145043	109397	55451.5	18902.9	0	0	0	0	0	0	0	0	0	0	5702.42	16890.6	35539.5	49208.3	59729.2	58557.1	58148.2	58415.2	73305.4	78800.6	70444.5	38077.3	13619.9	0	0	0	0	0
A0A0A6YYL4	PAM16	0	global_HCT	global	HCT	mean	74544.3	274741	443715	547429	585074	553279	496934	430946	402354	378269	375137	354668	357441	360652	366191	354694	298687	215220	104164	35039.1	0	0	0	0	0	4824.72	13096.6	26385.6	34747.9	43096.8	49480.8	62258.4	78108.5	95020.9	113587	137388	167126	189720	189411	171852	143453	127843	158626
A0A0A6YYL4	PAM16	0	global_HEK	global	HEK	mean	66748.9	260451	462617	600778	670716	626221	606319	621582	682537	701175	660927	595644	508616	444840	392124	376665	323081	234888	111487	34684.6	0	0	0	0	0	7582.74	22368.1	42006.9	52822.2	58907.9	63321.1	86105.5	131105	198448	277524	345026	394957	401638	376060	323501	270900	235028	218478
A0A0B4J1R2	ACSS3	0	global_HCT	global	HCT	mean	35382.6	244553	352057	327783	182012	62714.1	0	0	0	0	0	0	0	0	0	0	0	0	0	0	0	0	0	0	0	0	0	0	0	0	0	0	0	0	0	0	0	0	88886.1	261218	496155	609616	607108
A0A0B4J1R2	ACSS3	0	global_HEK	global	HEK	mean	9069.73	46146.5	67891.7	68004	39553.7	14785.2	0	0	0	0	0	0	0	0	0	0	0	0	0	0	0	0	0	0	0	0	0	0	0	0	0	0	0	0	0	0	0	0	50202.8	153992	314768	435975	509241
A0A0B4J1S8	PI4KB	0	global_HCT	global	HCT	mean	0	0	0	0	0	0	0	0	0	0	0	0	0	0	0	0	0	0	0	0	4475.22	14046.6	28632.5	39048.2	43462.3	42461.1	40309.9	41944.6	48415.8	64052.3	82709.7	102225	112831	118043	119788	130348	146582	167095	159491	126045	64215.1	22276.9	0
A0A0B4J1S8	PI4KB	0	global_HEK	global	HEK	mean	0	0	0	0	0	0	0	0	0	0	0	0	0	0	0	0	0	0	0	0	6276.88	17694.4	33836.2	41674.3	43939.4	45936.4	53992.3	66698.6	78000.4	102664	129609	171953	198907	233443	255064	279074	287180	278355	233063	161910	77329.9	24823.5	0
A0A0B4J1V9	HELLS	0	global_HCT	global	HCT	mean	70729.6	251152	421558	554126	644771	649105	601541	506789	429278	355730	318687	298578	301543	308722	307560	298351	299223	321071	369741	399944	368278	266772	130185	40468.4	0	0	0	0	0	0	0	0	0	0	0	0	0	0	0	0	0	0	0
A0A0B4J1V9	HELLS	0	global_HEK	global	HEK	mean	59914.9	306894	524033	659688	706846	659751	605292	558264	547143	524675	493153	467518	436431	434526	420190	438881	493544	604713	702342	735923	620844	454580	219565	84550.1	0	0	0	0	0	0	0	0	0	0	0	0	0	0	0	0	0	0	0
A0A0B4J1W0	MED24	0	global_HCT	global	HCT	mean	15453.7	85035.1	143978	185279	200412	200635	186012	162740	135516	112099	94831.3	78470.1	72933.8	75501.2	89986.6	100257	96979.7	75278	39225.4	13515.3	0	0	0	0	0	0	0	0	0	0	0	0	0	0	0	0	0	0	0	0	0	0	0
A0A0B4J1W0	MED24	0	global_HEK	global	HEK	mean	19786.5	73793.5	128628	169394	180093	167368	159630	154763	154847	141353	129943	119929	113990	109651	104180	99850	84839.1	60871.9	29497.9	9336.82	0	0	0	0	0	0	0	0	0	0	0	0	0	0	0	0	0	0	0	0	0	0	0
A0A0B4J1W3	NAA15	0	global_HCT	global	HCT	mean	0	0	0	0	0	0	0	0	0	0	0	0	0	0	0	0	0	0	0	0	0	0	0	0	0	1754.43	6072.82	16452.7	31652.3	66407.3	119496	189007	236552	249318	207762	141218	64983	20073.6	0	0	0	0	0
A0A0B4J1W3	NAA15	0	global_HEK	global	HEK	mean	0	0	0	0	0	0	0	0	0	0	0	0	0	0	0	0	0	0	0	0	0	0	0	0	0	2678.6	9081.01	20054.4	33758	62340.7	93653.8	142031	171487	196626	168731	119146	51720.8	14856.1	0	0	0	0	0
A0A0B4J294	TRAPPC2L	0	global_HCT	global	HCT	mean	12944.9	37655.7	60425.3	76745	82603.4	77923.1	67742.9	58676.3	54394.9	54836.5	55683.7	57042.4	57611	58953.9	56700.7	52036.7	41926.8	29276.2	14211.3	4577.78	0	0	0	0	0	0	0	0	0	0	0	0	0	0	0	0	0	0	0	0	0	0	0
A0A0B4J294	TRAPPC2L	0	global_HEK	global	HEK	mean	6638.58	29071.5	52924.4	71206.4	84271.3	84447.3	83127.9	80550.6	82811.6	85334.6	84751.5	83254.4	76330.6	71614.4	67308.2	69628.9	63624.2	48126	23448.1	7201.38	0	0	0	0	0	0	0	0	0	0	0	0	0	0	0	0	0	0	0	0	0	0	0
A0A0B4J2F0	PIGBOS1	0	global_HCT	global	HCT	mean	47844.7	70572.3	88612	96726.5	94906	78978.4	61387	39048	25188.7	10570.5	4201.13	0	0	0	0	0	0	0	0	0	0	0	0	0	0	0	0	0	0	0	0	0	0	0	0	0	0	0	0	0	0	0	0
A0A0B4J2F0	PIGBOS1	0	global_HEK	global	HEK	mean	14423.5	39596.1	59030.7	67408.5	67608.1	62645.8	56842	47068.5	32808.8	15961.3	5020.48	0	0	0	0	0	0	0	0	0	0	0	0	0	0	0	0	0	0	0	0	0	0	0	0	0	0	0	0	0	0	0	0
A0A0B4J2G4	LRRC41	0	global_HCT	global	HCT	mean	0	0	0	0	0	0	0	0	0	0	0	0	0	0	0	0	0	0	0	0	0	0	0	0	0	372.787	1447.03	4158.24	8288.31	13216	17348.7	19758.6	20365	19217.2	15767.4	10725.9	5029.71	1566.83	0	0	0	0	0
A0A0B4J2G4	LRRC41	0	global_HEK	global	HEK	mean	0	0	0	0	0	0	0	0	0	0	0	0	0	0	0	0	0	0	0	0	0	0	0	0	0	2007.97	6425.53	13446.4	19365.6	23911.8	25079.1	26755.7	27855.6	30897.6	28194.4	21125.2	9894.91	2994.41	0	0	0	0	0
A0A0C4DFM0	GSTZ1	0	global_HCT	global	HCT	mean	77716.8	338586	470793	445596	248420	90307	0	0	0	0	0	0	0	0	0	0	0	0	0	0	0	0	0	0	0	0	0	0	0	0	0	0	0	0	33127	114303	256269	388708	485039	517208	533294	568397	684660
A0A0C4DFM0	GSTZ1	0	global_HEK	global	HEK	mean	43565	116077	159707	164813	97020.6	38869.2	0	0	0	0	0	0	0	0	0	0	0	0	0	0	0	0	0	0	0	0	0	0	0	0	0	0	0	0	102255	248272	451262	506707	521209	467231	470920	541821	713901
A0A0C4DFM1	TM9SF4	0	global_HCT	global	HCT	mean	186389	433169	661826	820950	920616	887704	798329	649147	553514	470554	440821	394515	359572	310099	283114	260964	231411	186720	133260	102246	77294.9	58473.7	28840.1	9530.89	0	0	0	0	0	0	0	0	0	0	0	0	0	0	0	0	0	0	0
A0A0C4DFM1	TM9SF4	0	global_HEK	global	HEK	mean	273059	411336	566493	677512	733370	684801	649986	615916	635452	620850	584457	506274	411327	323587	262755	236871	215590	181961	134761	100828	72922.4	55210.4	27545.1	10951.4	0	0	0	0	0	0	0	0	0	0	0	0	0	0	0	0	0	0	0
A0A0C4DFM2	ZNF574	0	global_HCT	global	HCT	mean	4061.88	76826.9	145540	197685	227994	230219	213648	189003	168384	157602	148508	143313	136569	134579	124533	112316	88820.3	61572.7	29482.5	9183.25	0	0	0	0	0	0	0	0	0	0	0	0	0	0	0	0	0	0	0	0	0	0	0
A0A0C4DFM2	ZNF574	0	global_HEK	global	HEK	mean	4985.01	74092.5	144346	190509	192703	160457	134721	123582	126267	123540	118008	109072	96384.7	85817.6	76094.8	73304.4	63029.3	46106.2	22049.1	6772.26	0	0	0	0	0	0	0	0	0	0	0	0	0	0	0	0	0	0	0	0	0	0	0
A0A0C4DFP4	NGLY1	0	global_HCT	global	HCT	mean	14881.3	93649.9	133803	125026	69376.6	24263.1	0	0	0	0	0	0	0	0	0	0	0	0	0	0	0	0	0	0	0	5807.03	17605.9	42814.3	72813.1	106864	129938	138531	132180	117071	101203	89286.8	83445.6	82183.2	71682.4	52162.5	24894.2	7813.04	0
A0A0C4DFP4	NGLY1	0	global_HEK	global	HEK	mean	6703.54	32868.8	49078	51208.2	30323.5	11879.8	0	0	0	0	0	0	0	0	0	0	0	0	0	0	0	0	0	0	0	27341.8	69366.7	133307	173181	217328	240981	262033	256122	244438	216730	187121	159163	147470	129965	98866.7	49999.6	16854.6	0
A0A0C4DFV9	SET	0	global_HCT	global	HCT	mean	-1.33152e-11	322349	499855	493225	280536	103030	0	0	0	0	0	0	0	0	0	0	164874	649283	1.47966e+06	2.27287e+06	2.60491e+06	2.44828e+06	2.15504e+06	2.32269e+06	3.27284e+06	4.22172e+06	4.64847e+06	4.89209e+06	6.76096e+06	1.09233e+07	1.53089e+07	1.7752e+07	1.70614e+07	1.47327e+07	1.20528e+07	9.8103e+06	8.17355e+06	6.8657e+06	6.04973e+06	5.37396e+06	4.83671e+06	4.08112e+06	3.44531e+06
A0A0C4DFV9	SET	0	global_HEK	global	HEK	mean	148646	256695	310779	289069	163714	60080.8	0	0	0	0	0	0	0	0	0	0	28010.5	235963	708587	1.39883e+06	1.90796e+06	2.03798e+06	1.79931e+06	1.59385e+06	1.6383e+06	1.89094e+06	2.46546e+06	3.68807e+06	6.24299e+06	1.06725e+07	1.52419e+07	1.87773e+07	1.89161e+07	1.7301e+07	1.45275e+07	1.22084e+07	1.04969e+07	8.9823e+06	7.91497e+06	6.61737e+06	5.67539e+06	4.70152e+06	4.01618e+06
A0A0C4DFX9	NELFA	0	global_HCT	global	HCT	mean	45500.9	118501	191103	254906	299178	314069	301007	266459	231446	204537	192058	177042	163904	149754	147510	150647	161693	175624	192426	208325	221034	231444	240072	240961	230359	201781	170180	159064	186765	220105	222384	181396	145519	130717	133342	141513	164707	216050	235468	203721	108855	37487.6	0
A0A0C4DFX9	NELFA	0	global_HEK	global	HEK	mean	26651.7	78707.7	134146	179130	197133	188404	179234	180159	194245	198082	192673	174921	158541	143797	133827	131752	138590	166844	194833	222937	231405	250878	270769	289010	285470	291560	317884	366002	389474	373677	311047	250414	214969	235910	252902	275293	287456	336714	336640	277132	142795	48477.3	0
A0A0C4DFY7	CES3	0	global_HCT	global	HCT	mean	0	0	0	0	0	0	0	0	0	0	0	0	0	0	0	0	0	0	0	0	0	0	0	0	0	0	0	0	0	0	0	0	0	0	0	0	0	0	0	0	0	0	0
A0A0C4DFY7	CES3	0	global_HEK	global	HEK	mean	0	0	0	0	0	0	0	0	0	0	0	0	0	0	0	0	0	0	0	0	0	0	0	0	0	0	0	0	0	0	0	0	0	0	0	0	0	0	0	0	0	0	0
A0A0C4DG17	RPSA	0	global_HCT	global	HCT	mean	181081	624352	993728	1.22523e+06	1.32243e+06	1.22478e+06	1.03234e+06	716725	513592	336660	300760	253579	270131	266638	270101	255931	265939	307253	391653	479604	538201	540352	505498	482212	478124	469752	419417	371193	360929	430587	513821	591096	628740	670793	815980	1.18281e+06	2.08036e+06	3.50641e+06	5.26649e+06	6.62755e+06	7.06417e+06	6.50588e+06	5.41244e+06
A0A0C4DG17	RPSA	0	global_HEK	global	HEK	mean	108100	386009	676795	909746	1.05926e+06	1.05433e+06	963866	771271	569328	377196	276945	226023	210022	194571	177034	160322	158915	236419	385900	568762	659182	664582	595927	556671	529652	505312	450381	378705	334884	332941	359172	393310	415487	460878	536339	711686	1.14971e+06	1.9111e+06	2.87192e+06	3.61583e+06	3.98774e+06	3.96837e+06	3.75579e+06
A0A0C4DG21	ABI2	0	global_HCT	global	HCT	mean	0	0	0	0	0	0	0	0	0	0	0	37085.5	112985	221775	291520	321304	328471	362507	435173	548116	705674	896042	1.07211e+06	1.15884e+06	1.13065e+06	973587	750794	515302	372875	329752	336885	337757	320452	307195	267733	199193	100287	33390.5	0	0	0	0	0
A0A0C4DG21	ABI2	0	global_HEK	global	HEK	mean	0	0	0	0	0	0	0	0	0	0	0	35005	94426.2	191799	265257	340125	397452	492609	587113	727587	875383	1.08595e+06	1.25807e+06	1.35558e+06	1.2974e+06	1.12799e+06	905534	696549	552642	474319	441966	425534	402678	395385	341528	256526	123976	40288.6	0	0	0	0	0
A0A0C4DG33	PEX1	0	global_HCT	global	HCT	mean	0	0	0	0	0	0	0	0	0	0	0	0	0	0	0	0	0	0	0	0	0	0	0	0	0	3128.29	9345.67	22289.1	35509.7	49431.3	57048.6	61401.1	61209	60455.6	52887	39948.2	20140.9	7008.1	0	0	0	0	0
A0A0C4DG33	PEX1	0	global_HEK	global	HEK	mean	0	0	0	0	0	0	0	0	0	0	0	0	0	0	0	0	0	0	0	0	0	0	0	0	0	7542.63	22637.9	46242.7	62174.8	71550	66709.8	63858.1	60497.8	68268.6	64909.6	52027.6	25492.3	8228.35	0	0	0	0	0
A0A0C4DG40	SYNE1	0	global_HCT	global	HCT	mean	7642.18	68239.4	104210	108010	63232	24713.7	0	29364.5	88639.4	172339	217904	216538	178459	141273	120769	111196	97784.8	73550.2	41258.3	21532	12920.2	14736.5	16612.4	20202.7	23040.9	26301.6	33711.5	69953.7	154147	265106	357364	380445	361133	315305	257518	180513	97168.1	48067.3	32326.2	42188.3	51182	54901.3	52772.7
A0A0C4DG40	SYNE1	0	global_HEK	global	HEK	mean	4103.11	19852.2	29810.7	31449.2	18732	7405.8	0	9798.77	32469.4	64055	86158.2	89952	85016.7	75319.1	70988.9	64418.1	58126.9	46583.8	31125.9	20420.5	15262.7	17342.9	18936.7	20939.3	21908.8	27942.8	45963.3	94800.8	211701	368956	484640	507204	458244	433754	372504	287560	174941	145857	199169	289013	358675	366376	326877
A0A0C4DG44	HTRA2	0	global_HCT	global	HCT	mean	0	0	0	0	0	0	0	0	0	0	0	0	0	0	0	0	0	0	0	0	0	0	0	0	0	0	0	0	0	0	0	0	0	0	6768.53	20430.6	43410.9	62291.5	78082.8	86999.2	92693.2	93626.8	87884.4
A0A0C4DG44	HTRA2	0	global_HEK	global	HEK	mean	0	0	0	0	0	0	0	0	0	0	0	0	0	0	0	0	0	0	0	0	0	0	0	0	0	0	0	0	0	0	0	0	0	0	3995.71	14288.7	31970.1	48936.1	62889.3	71584	79448.8	83266.9	82855.6
A0A0C4DG80	KLHL13	0	global_HCT	global	HCT	mean	0	0	0	0	0	0	0	0	0	0	0	0	0	0	0	0	0	0	0	0	0	0	0	0	0	14008.7	35856.2	73221.6	97630.6	126949	148668	180378	200429	209067	180556	129280	61558.2	19941.2	0	0	0	0	0
A0A0C4DG80	KLHL13	0	global_HEK	global	HEK	mean	0	0	0	0	0	0	0	0	0	0	0	0	0	0	0	0	0	0	0	0	0	0	0	0	0	11823.4	37885.8	73360.5	99599.4	116020	131314	150647	164639	168205	144106	103189	48854.6	15557.7	0	0	0	0	0
A0A0C4DG88	POU2F1	0	global_HCT	global	HCT	mean	0	0	0	0	0	0	0	0	0	0	0	0	0	0	0	0	6442.08	24813.2	56295.8	90192	123620	153097	181091	195997	197096	172809	132136	86428.6	61479.7	56946.5	59861.6	58767.8	55023.4	54940.6	49988.2	39379.5	20195	7145.45	0	0	0	0	0
A0A0C4DG88	POU2F1	0	global_HEK	global	HEK	mean	0	0	0	0	0	0	0	0	0	0	0	0	0	0	0	0	9689.67	35003.6	73187.7	108434	139158	178019	231498	283028	306898	289903	244834	192719	153968	128298	110480	94758.6	83360.9	78930.1	70389.9	53754	27202.6	8796.44	0	0	0	0	0
A0A0C4DG89	DDX46	0	global_HCT	global	HCT	mean	0	0	0	0	0	0	0	10011.2	30765	60590	79226.7	83826.8	77279.2	70169.3	64635.5	60151	50311.1	36458.3	17665.4	5967.28	0	0	0	0	0	0	0	0	0	0	0	0	0	0	0	0	0	0	0	0	0	0	0
A0A0C4DG89	DDX46	0	global_HEK	global	HEK	mean	0	0	0	0	0	0	0	13985.5	41760.3	83139.7	108412	115358	101854	86220	73714.1	68296.9	59519.4	44307.1	21848.8	7002.65	0	0	0	0	0	0	0	0	0	0	0	0	0	0	0	0	0	0	0	0	0	0	0
A0A0C4DGA2	ECI2	0	global_HCT	global	HCT	mean	16406.9	137678	203805	196185	111194	39597.5	0	0	0	0	0	0	0	0	0	0	0	0	0	0	0	0	0	0	0	6279.89	16378	39065	66034.9	103483	131460	148369	146791	143260	136493	142968	157094	183425	198476	199001	191911	189769	205999
A0A0C4DGA2	ECI2	0	global_HEK	global	HEK	mean	28272.7	93400	131115	128679	74554.5	27415.1	0	0	0	0	0	0	0	0	0	0	0	0	0	0	0	0	0	0	0	15729.3	45406.5	95603.7	144620	203781	236739	256330	241691	242356	235036	242009	247853	265312	268212	253388	226260	210104	220001
A0A0C4DGA6	HLTF	0	global_HCT	global	HCT	mean	9924.91	59980	115131	166536	216328	232867	224597	196978	177393	167600	163030	141505	103751	51019	17132.1	0	0	0	0	0	0	0	0	0	0	3092.91	8667.07	20019.6	31057.8	46133.7	59616.7	75591.1	87559.8	96276.3	107641	126322	161252	195089	197751	155153	79846.8	25884.1	0
A0A0C4DGA6	HLTF	0	global_HEK	global	HEK	mean	9908.8	26515	50173.1	70375.1	85115.7	80163.3	77780.7	79895.6	97670.1	114044	122819	108612	78325.3	37822.1	12246.3	0	0	0	0	0	0	0	0	0	0	7025.31	21346.5	43551.2	62293.4	80528.2	90736.5	105189	117238	138344	165566	204662	258616	304239	298877	229315	116249	37911.1	0
A0A0C4DGB0	SCOC	0	global_HCT	global	HCT	mean	11616.2	22799	32983.9	40659.2	47734.4	48131.3	44266.2	37201.7	35096.3	34716.1	36351.1	35024.9	35790.5	36054.2	40266.6	44276	43353.5	33992.5	17524	5873.83	29078.5	84869.7	168145	218357	241043	215052	174741	121800	95599.6	95491.5	108723	118127	117488	114741	102444	86511.3	71396.2	67167.3	71299.1	77126.9	87434.9	102569	125704
A0A0C4DGB0	SCOC	0	global_HEK	global	HEK	mean	13969.8	34108.1	52962	65122.3	70609	67966.8	65526.7	63509.2	64609	64294.9	60949.1	55887.6	51290.9	48011.5	44404.2	39723.6	33376.3	24109.2	12442.4	4032.17	22890.4	68383.5	143613	201866	241100	239365	221374	188566	163224	151675	149245	157776	159779	168806	153244	128846	87662.6	65691.2	55038.1	57705	60879.2	70690.6	84047.2
A0A0C4DGB5	CAST	0	global_HCT	global	HCT	mean	216442	185699	194325	229817	284903	299078	294189	275950	310961	381167	454740	497014	541299	616683	720718	841915	919555	992626	1.02049e+06	1.07962e+06	1.10859e+06	1.10291e+06	1.06178e+06	984724	916040	809197	682815	569147	515301	557837	609146	648456	631305	603723	553356	496121	443296	391041	322316	216240	102883	28589.2	0
A0A0C4DGB5	CAST	0	global_HEK	global	HEK	mean	194011	157833	160448	180718	201097	195867	194171	216065	264185	344471	398893	445966	462573	502259	538313	585875	609956	667818	726631	838873	917732	997112	1.00729e+06	973389	891593	814821	757514	699749	632641	575425	553290	559877	555742	540357	483217	423356	347515	293105	216750	136990	56334.5	15086.7	0
A0A0C4DGB6	ALB	0	global_HCT	global	HCT	mean	60164.7	492255	817019	977633	977870	932850	873304	798091	671656	556901	488486	467128	449093	429444	399932	370198	335985	321223	324690	339790	362068	396529	457029	511775	548747	574087	601603	665741	770583	1.01404e+06	1.51925e+06	2.33496e+06	3.26252e+06	3.8955e+06	3.81736e+06	3.43404e+06	3.57168e+06	4.96566e+06	6.9503e+06	8.31202e+06	8.37174e+06	7.72138e+06	7.07495e+06
A0A0C4DGB6	ALB	0	global_HEK	global	HEK	mean	442720	923402	1.56045e+06	2.01409e+06	2.19361e+06	1.87556e+06	1.91347e+06	2.19793e+06	2.83028e+06	3.09953e+06	3.1526e+06	2.98745e+06	2.62997e+06	2.27359e+06	2.00877e+06	2.09842e+06	2.1898e+06	2.267e+06	2.11939e+06	2.01854e+06	1.95907e+06	2.29614e+06	2.9155e+06	3.71833e+06	4.32329e+06	4.41207e+06	4.14344e+06	3.67822e+06	3.73123e+06	4.5733e+06	6.30804e+06	9.53755e+06	1.36466e+07	1.81571e+07	2.0123e+07	2.04077e+07	2.51073e+07	3.87811e+07	5.9553e+07	7.45641e+07	7.79654e+07	7.04801e+07	6.00906e+07
A0A0C4DGB9	PPA2	0	global_HCT	global	HCT	mean	0	0	0	0	0	0	0	0	0	0	0	0	0	0	0	0	0	0	0	0	0	0	0	0	0	0	0	0	0	0	0	0	0	0	0	0	0	0	19726.4	86312.5	224682	414550	578748
A0A0C4DGB9	PPA2	0	global_HEK	global	HEK	mean	0	0	0	0	0	0	0	0	0	0	0	0	0	0	0	0	0	0	0	0	0	0	0	0	0	0	0	0	0	0	0	0	0	0	0	0	0	0	27441.9	102567	257323	443895	596925
A0A0C4DGG9	CHD4	0	global_HCT	global	HCT	mean	148710	619155	978830	1.15628e+06	1.1594e+06	1.1139e+06	1.12426e+06	1.15851e+06	1.22661e+06	1.23548e+06	1.25034e+06	1.16969e+06	1.08995e+06	990643	936610	870843	790122	711929	673426	693493	736009	765109	758814	709406	641148	543083	445209	382372	390292	449229	488303	503519	506934	523893	526212	504679	486922	496069	470722	370688	192105	62436.9	0
A0A0C4DGG9	CHD4	0	global_HEK	global	HEK	mean	162588	444509	720181	895249	938270	885585	1.01724e+06	1.37038e+06	1.90522e+06	2.30683e+06	2.42504e+06	2.256e+06	1.85961e+06	1.47802e+06	1.16799e+06	1.03451e+06	918666	840056	755833	760810	800330	893730	945249	930013	839918	793274	821290	921999	943590	900542	746072	625630	523711	537437	544464	550380	516854	510824	468554	363064	186627	61305.1	0
A0A0C4DGH0	CD276	0	global_HCT	global	HCT	mean	48134.9	172427	275972	345265	378639	372804	339426	289158	242679	197078	162389	128874	109871	95277.8	94433	95734.4	110899	131011	159847	172722	187451	200264	227443	239413	242826	210066	157219	78718	26878.8	0	0	0	0	0	0	0	0	0	0	0	0	0	0
A0A0C4DGH0	CD276	0	global_HEK	global	HEK	mean	79243.4	204174	346845	456425	514687	487275	458949	410370	378553	322976	291794	259907	232235	191647	159383	138949	157900	209616	269827	291189	294417	319904	374126	404648	397343	326521	232125	110990	36774	0	0	0	0	0	0	0	0	0	0	0	0	0	0
A0A0C4DGQ5	CAPNS1	0	global_HCT	global	HCT	mean	116281	429850	737581	986470	1.19174e+06	1.22942e+06	1.17494e+06	996059	894820	811773	825758	813905	849660	895514	959182	978881	932283	855628	772059	716232	680539	669364	665254	645220	612561	583169	547873	544587	551459	622903	667463	715413	763953	1.01432e+06	1.57188e+06	2.65724e+06	4.10665e+06	5.51827e+06	6.30916e+06	6.18559e+06	5.36501e+06	4.18594e+06	3.14778e+06
A0A0C4DGQ5	CAPNS1	0	global_HEK	global	HEK	mean	94583.8	287801	506574	672322	769978	736518	715551	703977	745553	769335	775104	780524	750534	733622	703823	714178	700152	706901	691457	698755	667291	662409	642810	622347	565592	517414	488451	472956	457911	485375	531368	588616	576166	589328	657803	908844	1.32205e+06	1.76779e+06	2.02718e+06	1.96713e+06	1.73713e+06	1.49001e+06	1.32156e+06
A0A0C4DGQ8	DHRS7B	0	global_HCT	global	HCT	mean	24860.9	114643	199290	262765	306193	307408	283295	232531	177471	120422	79102.4	57769.1	53182.7	55147.1	54669.2	51384.7	50923.3	55347.6	67194.5	75917.5	72830.9	54522	27317.8	8702.1	0	0	0	0	0	0	0	0	0	0	0	0	0	0	0	0	0	0	0
A0A0C4DGQ8	DHRS7B	0	global_HEK	global	HEK	mean	41816.8	108727	177153	217256	224123	188391	169473	155476	154738	127639	102614	84113.3	77800.9	76545.8	72029.4	70953.2	72935.2	85591	99769.3	106810	90065.3	64300	29944.9	11156.8	0	0	0	0	0	0	0	0	0	0	0	0	0	0	0	0	0	0	0
A0A0C4DGS1	DDOST	0	global_HCT	global	HCT	mean	969529	2.78776e+06	4.12797e+06	4.63354e+06	4.38557e+06	3.73987e+06	3.09698e+06	2.46918e+06	2.07116e+06	1.83253e+06	1.81219e+06	1.75686e+06	1.71529e+06	1.6736e+06	1.60284e+06	1.48767e+06	1.30804e+06	1.15704e+06	1.05403e+06	1.01747e+06	1.02627e+06	1.03747e+06	1.04863e+06	1.02148e+06	971288	848382	673226	488192	397905	408403	445660	452970	429393	415510	361745	270978	134450	45227.2	0	0	0	0	0
A0A0C4DGS1	DDOST	0	global_HEK	global	HEK	mean	1.71204e+06	2.42404e+06	3.07025e+06	3.34864e+06	3.1979e+06	2.68896e+06	2.30899e+06	2.15979e+06	2.23066e+06	2.27881e+06	2.15859e+06	1.96034e+06	1.70569e+06	1.55459e+06	1.37693e+06	1.23522e+06	1.05465e+06	929391	821955	789251	762054	785224	788177	789580	744768	665356	564786	459780	400473	372395	366448	354330	338223	337193	295957	227194	111698	38340.3	0	0	0	0	0
A0A0C4DGT3	IQSEC1	0	global_HCT	global	HCT	mean	5596.55	42128.8	78373.1	107343	127119	129612	121238	98696.9	68359	32953.2	10264.3	0	0	0	0	0	0	0	0	0	0	0	0	0	0	0	0	0	0	0	0	0	0	0	0	0	0	0	0	0	0	0	0
A0A0C4DGT3	IQSEC1	0	global_HEK	global	HEK	mean	7212.56	36502.4	67432.9	87228.8	91175.7	77138.1	70651.8	62123.4	54476.2	29607.3	11649.9	0	0	0	0	0	0	0	0	0	0	0	0	0	0	0	0	0	0	0	0	0	0	0	0	0	0	0	0	0	0	0	0
A0A0C4DGU2	MMACHC	0	global_HCT	global	HCT	mean	5973.54	35643	51064.1	47669.3	26587.6	9175.32	0	0	0	0	0	0	0	0	0	0	0	0	0	0	0	0	0	0	0	0	0	0	0	0	0	0	0	0	0	0	0	0	9730.98	29371.2	59409.8	79569.7	89232.8
A0A0C4DGU2	MMACHC	0	global_HEK	global	HEK	mean	3314.58	16404.2	24382.5	24822.7	14599.2	5515.95	0	0	0	0	0	0	0	0	0	0	0	0	0	0	0	0	0	0	0	0	0	0	0	0	0	0	0	0	0	0	0	0	9668.29	30732.7	62561.2	87869.1	102248
A0A0C4DH01	POLR3E	0	global_HCT	global	HCT	mean	42399	130861	205918	242174	244209	208748	170424	145514	154565	186147	218272	228332	225060	218984	228893	245770	260688	261280	244936	226726	212740	206003	200611	188669	174712	142935	101079	48550.2	15558.4	0	0	0	0	0	0	0	0	0	0	0	0	0	0
A0A0C4DH01	POLR3E	0	global_HEK	global	HEK	mean	38949.7	137993	225168	278500	289450	261762	234109	237314	284228	343028	375741	366593	326787	293101	291414	340944	397590	446605	440112	417591	362821	330388	297408	274687	236234	182525	118734	54994.5	16281.2	0	0	0	0	0	0	0	0	0	0	0	0	0	0
A0A0C4DH16	BET1L	0	global_HCT	global	HCT	mean	7841.95	43463.2	79411.4	106901	126866	129386	125155	113364	106929	100823	99548.7	90997.2	88275.5	89338.9	101171	106873	95885.5	68513	33090.8	10555.8	0	0	0	0	0	0	0	0	0	0	0	0	0	0	0	0	0	0	0	0	0	0	0
A0A0C4DH16	BET1L	0	global_HEK	global	HEK	mean	9949.33	30891.8	54330.9	72188.7	83803.4	80599.5	78244.4	78734	89184.4	98643.9	102578	99450.5	94168	89559.2	87150.8	83342.3	71865.3	51130.1	24940.1	7730.6	0	0	0	0	0	0	0	0	0	0	0	0	0	0	0	0	0	0	0	0	0	0	0
A0A0D9SEI0	MTRES1	0	global_HCT	global	HCT	mean	21384.3	226715	408567	536719	605941	605063	556309	465953	370689	286951	238946	207221	182872	153802	130398	112639	92340.6	64423.2	31366.6	9792.37	0	0	0	0	0	0	0	0	0	0	0	0	0	0	0	0	0	0	0	0	0	0	0
A0A0D9SEI0	MTRES1	0	global_HEK	global	HEK	mean	21320.9	120377	227480	307031	340263	319139	305326	288673	281190	247403	219517	188301	162301	131456	110625	99609.4	85376.4	60336.6	28416.3	8517.53	0	0	0	0	0	0	0	0	0	0	0	0	0	0	0	0	0	0	0	0	0	0	0
A0A0D9SEJ5	FAM120B	0	global_HCT	global	HCT	mean	0	0	0	0	0	0	0	0	0	0	0	0	0	0	0	0	0	0	0	0	0	0	0	0	0	0	0	0	0	10218.1	30577.7	60399.3	80188.9	92866	96043.1	102540	108593	121006	135517	151426	158190	153153	139120
A0A0D9SEJ5	FAM120B	0	global_HEK	global	HEK	mean	0	0	0	0	0	0	0	0	0	0	0	0	0	0	0	0	0	0	0	0	0	0	0	0	0	0	0	0	0	8345.47	21070.7	45378.1	63953.2	86171.5	92579.6	96507.7	94422.3	105630	126142	150014	172643	185963	189594
A0A0D9SEY1	MAP4K4	0	global_HCT	global	HCT	mean	9838.07	47771.1	84429.5	112473	134372	138458	132234	115505	99285.1	85714.4	78660.2	68105	51094.6	25697.3	8449.16	0	8957.88	28595.2	59347.4	83142.6	97698.8	103593	112443	124878	138594	143096	135978	135969	159058	213696	259862	285133	275362	255080	233062	219956	214457	207318	199539	191599	191915	188874	181914
A0A0D9SEY1	MAP4K4	0	global_HEK	global	HEK	mean	13125.6	39491.6	72688.1	99234.5	119726	118730	125644	130220	142892	140992	136568	115929	85866.6	42891.1	14282.4	0	13202.2	44308.3	84584	113471	120626	126935	135720	153628	165815	177441	185055	191035	195157	200493	198142	192695	182677	184389	186021	186960	185260	180486	181435	178346	182144	179192	171604
A0A0D9SF53	DDX3X	0	global_HCT	global	HCT	mean	25770.3	150449	270114	365203	429635	438756	415116	335333	245666	136434	79939.7	55947.9	75013.2	99551	116851	125878	120566	116951	109783	110953	114176	119589	119604	113672	105674	95132.6	86492.9	94070	123271	172756	208885	236459	256733	298420	342631	382792	414727	445684	494506	547394	619874	678360	717288
A0A0D9SF53	DDX3X	0	global_HEK	global	HEK	mean	77426.2	127848	200164	256589	283475	255893	255824	244593	239279	170567	118199	86046	95976.9	116545	127050	136830	143364	154230	155335	140901	128276	130088	143160	146517	138514	136048	148475	178698	205594	230777	226976	231789	243634	301935	358739	413822	453052	481365	507132	538504	602695	676000	724975
A0A0D9SFB1	DNM1	0	global_HCT	global	HCT	mean	0	0	0	0	0	0	0	0	0	0	0	0	0	0	0	0	0	0	0	0	6347.67	21058.1	45133	65676.9	79445.9	78541.2	70043.1	60195.8	60926.6	62046.7	52739.1	28838.1	9324.45	0	0	0	0	0	0	0	0	0	0
A0A0D9SFB1	DNM1	0	global_HEK	global	HEK	mean	0	0	0	0	0	0	0	0	0	0	0	0	0	0	0	0	0	0	0	0	14437.5	48458.1	103013	147333	170795	169921	163619	157123	151562	129812	92692.8	44573.1	13867.2	0	0	0	0	0	0	0	0	0	0
A0A0D9SFF6	SPTAN1	0	global_HCT	global	HCT	mean	150739	814637	1.3385e+06	1.57534e+06	1.51875e+06	1.27603e+06	1.0244e+06	793895	639162	514536	456200	392992	355919	320818	301213	280809	262889	256080	259479	262305	264083	270418	293884	312297	316702	268511	191172	90911.5	29879.8	0	0	0	0	0	0	0	0	0	0	0	0	0	0
A0A0D9SFF6	SPTAN1	0	global_HEK	global	HEK	mean	159366	915396	1.59978e+06	1.92975e+06	1.83361e+06	1.42426e+06	1.12229e+06	939721	875993	761460	659326	551543	464223	397046	341317	315196	302785	312714	319991	316412	319151	356639	410636	430779	418302	350572	267526	136309	50678.8	0	0	0	0	0	0	0	0	0	0	0	0	0	0
A0A0D9SFL3	EWSR1	0	global_HCT	global	HCT	mean	22195.7	34719.5	39392	33555.8	18109.2	6038.26	0	0	0	0	0	0	0	0	0	0	0	0	0	0	0	0	0	0	0	0	0	0	0	0	0	0	0	0	6553	20640.2	44884.6	68921.5	97560.1	125730	154322	166626	167697
A0A0D9SFL3	EWSR1	0	global_HEK	global	HEK	mean	11020.5	17630.6	21227.5	19840	11405.9	4135.56	0	0	0	0	0	0	0	0	0	0	0	0	0	0	0	0	0	0	0	0	0	0	0	0	0	0	0	0	18515.3	45804.2	86249.8	99684.3	109280	108614	119074	123138	119160
A0A0D9SFP2	HADH	0	global_HCT	global	HCT	mean	61715.8	418068	611315	595382	337981	124163	0	0	0	0	0	0	0	0	0	0	0	0	0	0	0	0	0	0	0	0	0	0	0	0	0	0	0	0	86203.2	296555	669089	1.10983e+06	1.83023e+06	3.04907e+06	4.51469e+06	5.60222e+06	5.8282e+06
A0A0D9SFP2	HADH	0	global_HEK	global	HEK	mean	96346.9	264797	371089	382997	227475	89067.7	0	0	0	0	0	0	0	0	0	0	0	0	0	0	0	0	0	0	0	0	0	0	0	0	0	0	0	0	93391.2	285642	615241	968840	1.68736e+06	3.24293e+06	5.93052e+06	8.87162e+06	1.0626e+07
A0A0D9SG71	UBE2A	0	global_HCT	global	HCT	mean	42668.2	105805	135509	123202	67829.6	23902.9	0	0	0	0	0	27548.8	82046.6	161568	213195	244399	252433	261025	260020	256834	253721	250028	245639	240387	238424	223293	195077	167124	164786	192068	218938	240814	247946	261801	240037	186420	94607.2	31985.2	0	0	0	0	0
A0A0D9SG71	UBE2A	0	global_HEK	global	HEK	mean	50696.8	65670.7	71970.6	65589.8	37079.8	13881.1	0	0	0	0	0	35262.6	89818	185061	253072	332121	376471	421003	409034	381817	332410	323303	322467	332662	323809	316190	316082	328521	337012	339968	311772	295669	285591	330061	324788	271213	138823	47788.7	0	0	0	0	0
A0A0D9SG72	STXBP1	0	global_HCT	global	HCT	mean	17641.7	121283	175903	166049	93051.8	32551.8	0	0	0	0	0	0	0	0	0	0	0	0	0	0	0	0	0	0	0	0	0	0	0	0	0	0	0	0	0	0	0	0	29053.7	84408.2	176204	258434	360194
A0A0D9SG72	STXBP1	0	global_HEK	global	HEK	mean	48278.9	99507.3	122901	110059	60518.6	21031.6	0	0	0	0	0	0	0	0	0	0	0	0	0	0	0	0	0	0	0	0	0	0	0	0	0	0	0	0	0	0	0	0	23896.4	76871.8	169454	263653	368535
A0A0D9SGE8	PHF6	0	global_HCT	global	HCT	mean	16111.8	79429.5	127396	151545	155141	145350	130305	115441	104287	97731.7	90282.8	84333.7	78423.5	78186.9	75800.2	73181.7	61349.9	44592	21942.2	7298.03	0	0	0	0	0	2325.56	8675.43	22143.1	38661.7	63468.4	88245.1	115710	131649	142539	138198	128490	112398	107210	106435	107057	100311	90713.4	84592.8
A0A0D9SGE8	PHF6	0	global_HEK	global	HEK	mean	26537	81917.4	124512	140145	129943	105789	89601.3	82121.4	80496.5	76163.8	70578.9	65603.1	59434.7	56865.2	55746.3	60521.3	55979.2	43584.1	21435.5	7172.41	0	0	0	0	0	10949.6	36350.4	79537.3	116308	151765	161639	185544	206222	266366	304016	322357	303473	285472	270305	244300	211019	175617	149340
A0A0D9SGH0	SLC9A6	0	global_HCT	global	HCT	mean	68659	147619	207758	235702	236769	214485	184203	136514	88731	39291.2	12958.6	0	0	0	0	0	0	0	0	0	0	0	0	0	0	0	0	0	0	0	0	0	0	0	0	0	0	0	0	0	0	0	0
A0A0D9SGH0	SLC9A6	0	global_HEK	global	HEK	mean	60496	150423	228738	275844	285358	263426	235655	192619	139249	68740.1	23178.7	0	0	0	0	0	0	0	0	0	0	0	0	0	0	0	0	0	0	0	0	0	0	0	0	0	0	0	0	0	0	0	0
A0A0G2JH50	HLA-C	0	global_HCT	global	HCT	mean	103646	356949	579852	726631	780092	743833	665307	568439	488555	426222	379587	336443	293038	258038	231372	214254	205123	211339	234232	266245	294347	327991	358317	382767	384535	341710	261779	155771	93417.5	63123.8	53718.8	29372.8	9331.65	0	0	0	0	0	0	0	0	0	0
A0A0G2JH50	HLA-C	0	global_HEK	global	HEK	mean	59814.6	149952	237663	297136	324081	310557	294016	274422	262835	241274	222854	194394	164794	131964	112746	103544	94073.1	85169.4	78843.4	90022.4	106913	139187	183797	234824	266970	246059	188282	114077	71124.7	47177.9	34650.2	16989.9	4840.21	0	0	0	0	0	0	0	0	0	0
A0A0G2JIF2	HLA-A	0	global_HCT	global	HCT	mean	146434	424192	661826	812320	875662	831438	750714	621489	536830	439540	391059	345765	358986	398310	437774	445386	454616	486473	561037	602872	565847	434931	262650	147059	93863.7	100056	107155	119586	125931	158622	204218	270590	311402	329388	284915	203736	96799.8	30395.3	0	0	0	0	0
A0A0G2JIF2	HLA-A	0	global_HEK	global	HEK	mean	163396	276328	364005	386637	342278	265993	220557	194982	181260	148062	127047	109534	103855	94650.1	87847.6	83405.1	80088	77957.5	75910.8	82765.5	85340	85563.1	67865.6	53660.9	42028.1	47171.4	58005.9	71352.8	77080.5	89193	111488	143097	160325	166801	148333	113725	58133.8	19626.3	0	0	0	0	0
A0A0G2JIR1	EHMT2	0	global_HCT	global	HCT	mean	0	0	0	0	0	0	0	19638.1	58201.8	116125	150283	163629	152888	141698	125972	109224	86115.1	58812.6	28379.1	8881.2	0	0	0	0	0	0	0	0	0	0	0	0	0	0	0	0	0	0	0	0	0	0	0
A0A0G2JIR1	EHMT2	0	global_HEK	global	HEK	mean	0	0	0	0	0	0	0	27881.5	75636.9	144422	172076	173813	140003	114213	89175.8	78990.4	64630.8	47024.5	22234.7	6848.37	0	0	0	0	0	0	0	0	0	0	0	0	0	0	0	0	0	0	0	0	0	0	0
A0A0G2JIW1	HSPA1B	0	global_HCT	global	HCT	mean	1.37859e+06	4.56232e+06	7.27369e+06	9.03096e+06	9.84723e+06	9.47086e+06	8.54001e+06	7.08709e+06	6.4629e+06	6.15635e+06	6.54146e+06	6.29465e+06	6.23794e+06	6.18261e+06	6.7387e+06	7.17043e+06	7.16245e+06	6.83756e+06	6.5774e+06	6.97169e+06	7.73873e+06	8.72416e+06	9.61675e+06	1.03058e+07	1.07976e+07	1.07925e+07	1.00352e+07	9.26955e+06	9.1395e+06	1.07314e+07	1.26491e+07	1.46441e+07	1.56258e+07	1.61168e+07	1.56652e+07	1.52014e+07	1.54433e+07	1.67283e+07	1.79464e+07	1.77244e+07	1.57995e+07	1.28212e+07	1.00918e+07
A0A0G2JIW1	HSPA1B	0	global_HEK	global	HEK	mean	3.1852e+06	1.07191e+07	1.8032e+07	2.27434e+07	2.42609e+07	2.21327e+07	2.05348e+07	2.01126e+07	2.15708e+07	2.27774e+07	2.31452e+07	2.26942e+07	2.09487e+07	1.93615e+07	1.80816e+07	1.81527e+07	1.76915e+07	1.7387e+07	1.68517e+07	1.80065e+07	1.95214e+07	2.22102e+07	2.45749e+07	2.66346e+07	2.71464e+07	2.73941e+07	2.78535e+07	2.86113e+07	2.9406e+07	3.07606e+07	3.30696e+07	3.57238e+07	3.73563e+07	3.85291e+07	3.82503e+07	3.7463e+07	3.77111e+07	3.98211e+07	4.30176e+07	4.2644e+07	3.91481e+07	3.30959e+07	2.76614e+07
A0A0G2JJ26	RPP21	0	global_HCT	global	HCT	mean	0	0	0	0	0	0	0	0	0	0	0	0	0	0	0	0	7264.67	29651.4	64793.6	95248.6	109279	109816	111159	112366	114704	100431	75212.7	37196.6	12407	0	0	0	0	0	0	0	0	0	0	0	0	0	0
A0A0G2JJ26	RPP21	0	global_HEK	global	HEK	mean	0	0	0	0	0	0	0	0	0	0	0	0	0	0	0	0	4942.17	20175.1	46291.2	71842.6	85936.3	89739.3	91898.8	100304	104469	93846.3	63941.7	29857.8	7827.53	0	0	0	0	0	0	0	0	0	0	0	0	0	0
A0A0G2JJD3	ABHD16A	0	global_HCT	global	HCT	mean	43310.4	98355.9	153367	197794	223245	226290	215316	192773	169805	150669	146524	142660	132451	106395	81762.6	67052	62139.1	58386.3	51720.2	46927.2	44947.9	45270.7	46798.3	47707.5	47558.1	40915.1	28907.6	13851.2	4197.8	0	0	0	0	0	0	0	0	0	0	0	0	0	0
A0A0G2JJD3	ABHD16A	0	global_HEK	global	HEK	mean	50177	93939.5	142014	176535	191170	178009	167435	159767	167527	171124	169882	148730	116350	81880	59716	52341.5	51203.1	52087.9	46732.8	42695.5	38710.3	41752.9	44870.9	47410.6	45457.5	38163.9	26622.8	12767.3	3981.5	0	0	0	0	0	0	0	0	0	0	0	0	0	0
A0A0G2JK11	MICA	0	global_HCT	global	HCT	mean	0	0	0	0	0	0	0	0	0	0	0	0	0	0	0	0	0	0	0	0	0	0	0	0	0	0	0	0	0	61024.4	175952	329187	382735	344645	235909	153534	105679	99291.8	95143.3	81253.1	43142.2	15093.2	0
A0A0G2JK11	MICA	0	global_HEK	global	HEK	mean	0	0	0	0	0	0	0	0	0	0	0	0	0	0	0	0	0	0	0	0	0	0	0	0	0	0	0	0	0	42234	96596.7	183418	207615	221595	177315	140662	98406.8	89202.1	83679.9	71500.6	38163.9	13907.8	0
A0A0G2JK44	BRD2	0	global_HCT	global	HCT	mean	0	0	0	0	0	0	0	12663	64612.2	151998	254277	305218	325834	325265	352510	374726	356448	292781	203690	149910	129580	137655	152005	164862	173753	182631	186292	210910	249225	333904	423241	499571	518968	489756	416984	330042	248227	195828	152004	107415	52399	16429.9	0
A0A0G2JK44	BRD2	0	global_HEK	global	HEK	mean	0	0	0	0	0	0	0	96867.5	308478	628293	852543	908224	809490	689674	645134	648885	620435	515228	355503	245455	192039	208859	237233	274333	300135	320793	331563	331897	353278	422620	538950	650345	702045	695205	622567	517420	403680	322103	253533	173553	83157.1	23834.1	0
A0A0G2JLB3	GBA1	0	global_HCT	global	HCT	mean	62591.8	199163	327082	428733	487583	492624	459220	409376	370242	344513	326865	310486	295875	280202	262631	240852	220567	199242	180412	169185	166188	167916	166247	164377	162409	159890	150031	149788	167434	216393	266389	305781	320208	317927	296180	261273	247492	303535	418290	541991	557475	488129	364471
A0A0G2JLB3	GBA1	0	global_HEK	global	HEK	mean	90696.2	238315	391931	504794	536110	494995	461709	451681	465408	455945	438787	409861	373604	332752	297845	282051	262303	241520	207444	189611	173508	181861	186401	194510	186139	180327	177914	187891	214046	257390	301628	336374	347827	355078	336892	306137	263340	256801	281053	330806	367423	389096	379182
A0A0G2JLX3	NLRP2	0	global_HCT	global	HCT	mean	40536.9	326028	577739	750648	841148	836133	772824	670989	576472	496511	447887	365892	260008	122771	39074.3	0	0	0	0	0	0	0	0	0	0	15850.2	45408.6	99777.6	151105	203307	243992	309868	441034	638278	790794	808948	696871	586327	476600	351120	176094	54740	0
A0A0G2JLX3	NLRP2	0	global_HEK	global	HEK	mean	28425.7	116406	205458	255724	270398	228929	222308	229689	266586	259960	241030	194431	138158	67998	20641.5	0	0	0	0	0	0	0	0	0	0	13288.9	43122.5	84430.2	116168	132565	142919	156776	176237	197914	204524	200515	189125	196814	187569	153238	80055.4	27617.2	0
A0A0G2JMX7	MAPT	0	global_HCT	global	HCT	mean	0	0	0	0	0	0	0	0	0	0	0	0	0	0	0	0	0	0	0	0	0	0	0	0	0	31175.8	78554.8	162007	220289	286680	315853	336666	329428	329378	296855	231297	118721	40973.1	0	0	0	0	0
A0A0G2JMX7	MAPT	0	global_HEK	global	HEK	mean	0	0	0	0	0	0	0	0	0	0	0	0	0	0	0	0	0	0	0	0	0	0	0	0	0	11968.9	42144.8	82960.3	125005	159738	199260	218436	219553	203250	176075	134125	70091.2	24076.5	0	0	0	0	0
A0A0G2JMZ8	OCLN	0	global_HCT	global	HCT	mean	0	0	0	0	0	0	0	0	0	0	0	2956.6	8883.69	17586.7	22631.7	23529.1	20394.7	17550.2	16192.6	16523.1	15421.8	11907	6007.87	1952.14	0	0	0	0	0	0	0	0	0	0	0	0	0	0	11723	35613.3	74415.6	104608	127490
A0A0G2JMZ8	OCLN	0	global_HEK	global	HEK	mean	0	0	0	0	0	0	0	0	0	0	0	3697.43	10003.4	20240.5	26703.1	30440.8	29176.1	27924.4	25855.6	24884	20420	15331	7330.21	2885.78	0	0	0	0	0	0	0	0	0	0	0	0	0	0	14722.7	45622.1	96483.3	139154	168830
A0A0G2JNH2	TJP1	0	global_HCT	global	HCT	mean	0	0	0	0	0	0	0	13856.8	41810.1	83296.3	114127	133445	146439	161518	177886	189358	180323	157120	117794	93675.7	77859.4	76000	76079.1	78325.7	78733.8	128976	192203	279467	291109	315356	344303	428663	488330	507824	455102	417195	429352	533802	620955	638042	548573	416258	293733
A0A0G2JNH2	TJP1	0	global_HEK	global	HEK	mean	0	0	0	0	0	0	0	17515.2	52758.8	105794	140567	157792	155590	157606	159680	163320	154928	137149	109913	87270.7	72496.4	68003.8	67903.9	67781.1	65151.3	93385.9	146446	212882	232708	232572	232204	257365	279730	305849	306228	313429	331671	425010	529144	579299	536700	451094	384225
A0A0G2JNW7	SLC12A7	0	global_HCT	global	HCT	mean	6207.63	42817.9	82921.2	119958	153117	165334	161537	145037	131582	124914	121347	105014	73931.3	35008.2	10405.7	0	0	0	0	0	0	0	0	0	0	0	0	0	0	0	0	0	0	0	0	0	0	0	0	0	0	0	0
A0A0G2JNW7	SLC12A7	0	global_HEK	global	HEK	mean	11066.7	34412.4	60299.7	77604.9	86115.1	76782.4	72608.9	74889.7	88088.6	96840.6	97163.1	83890.5	59650.9	29433.2	9263.38	0	0	0	0	0	0	0	0	0	0	0	0	0	0	0	0	0	0	0	0	0	0	0	0	0	0	0	0
A0A0G2JNZ2	SCRIB	0	global_HCT	global	HCT	mean	14908.4	24994.2	37793.8	50833.7	53823.1	49682.8	39522.5	48619.1	72771.6	115678	143143	156812	152349	142428	132564	125574	125190	127657	132769	140545	151910	163192	172805	173211	167000	145233	113883	81585.3	70510	70900.1	71815.1	58134.2	49956.6	46456.2	45067.7	33700.2	17001.3	5318.89	0	0	0	0	0
A0A0G2JNZ2	SCRIB	0	global_HEK	global	HEK	mean	66567.6	63336.8	74290.5	89521.5	97937.1	88735.5	77814.7	77287.5	94899.2	123587	144259	149613	139149	130318	129641	139357	148412	162547	171251	186045	192862	211873	224332	229862	216329	192796	166072	142298	127086	112488	91069.3	62020.2	41435	32457.2	29091.4	21736.5	10880	3448.63	0	0	0	0	0
A0A0G2JP90	NOMO1	0	global_HCT	global	HCT	mean	20082	41388.1	63514.7	79981.9	91736.1	83805.5	71248.5	48408.9	34437.4	16093	6918.44	0	0	0	0	0	0	0	0	0	0	0	0	0	0	0	0	0	0	0	0	0	0	0	0	0	0	0	0	0	0	0	0
A0A0G2JP90	NOMO1	0	global_HEK	global	HEK	mean	4.28706896159189e-14	10004.2	19896.4	27758.4	33098	33020.6	31223	25475.4	19306.6	9739.18	3645.97	0	0	0	0	0	0	0	0	0	0	0	0	0	0	0	0	0	0	0	0	0	0	0	0	0	0	0	0	0	0	0	0
A0A0G2JPR0	C4A	0	global_HCT	global	HCT	mean	0	0	0	0	0	0	0	0	0	0	0	0	0	0	0	0	0	0	0	0	0	0	0	0	0	541.846	2114.75	5730.06	10111.9	15753.9	20352.6	25922.7	30026.7	34412.1	32387.6	25390.8	12791.4	4321.99	0	0	0	0	0
A0A0G2JPR0	C4A	0	global_HEK	global	HEK	mean	0	0	0	0	0	0	0	0	0	0	0	0	0	0	0	0	0	0	0	0	0	0	0	0	0	3404.24	10399.5	21426.1	29837.8	38961	45735.8	62086.3	81328.9	105595	104938	81998.3	39930.4	12421	0	0	0	0	0
A0A0G2JQ41	ABR	0	global_HCT	global	HCT	mean	0	0	0	0	0	0	0	0	0	0	0	0	0	0	0	0	0	0	0	0	0	0	0	0	0	1929.03	5729.53	13929.9	25713.1	47369.8	72891	100363	117600	137518	187697	277781	384657	442005	431527	369068	296649	240603	200764
A0A0G2JQ41	ABR	0	global_HEK	global	HEK	mean	0	0	0	0	0	0	0	0	0	0	0	0	0	0	0	0	0	0	0	0	0	0	0	0	0	4066.27	13403.8	31306.5	58076	99508.6	134000	167767	178654	198342	198154	204994	210592	227988	233860	217134	189628	167128	153725
A0A0G2JQF6	PTPRK	0	global_HCT	global	HCT	mean	27391.9	45220.9	59431.7	67018.2	71082.5	64638.4	53749.9	35801.6	23390.9	10491.2	4486.69	0	0	0	0	0	0	0	0	0	0	0	0	0	0	0	0	0	0	0	0	0	0	0	0	0	0	0	0	0	0	0	0
A0A0G2JQF6	PTPRK	0	global_HEK	global	HEK	mean	10932	37319.9	60266.4	76916.1	83692.7	84331.4	79808.8	67990.4	48400.1	23739.6	7638.9	0	0	0	0	0	0	0	0	0	0	0	0	0	0	0	0	0	0	0	0	0	0	0	0	0	0	0	0	0	0	0	0
A0A0G2JRY5	TAF4	0	global_HCT	global	HCT	mean	0	0	22081.3	69345.1	140696	186785	200889	180908	163377	150797	151290	134343	102720	50856.6	17164.6	0	0	0	0	0	0	0	0	0	0	0	0	0	0	0	0	0	0	0	0	0	0	0	0	0	0	0	0
A0A0G2JRY5	TAF4	0	global_HEK	global	HEK	mean	0	0	34752.7	91834.8	184058	235980	274866	264114	259772	237932	241506	214149	171579	86535	31558.5	0	0	0	0	0	0	0	0	0	0	0	0	0	0	0	0	0	0	0	0	0	0	0	0	0	0	0	0
A0A0J9YVP6	PUF60	0	global_HCT	global	HCT	mean	0	0	0	0	0	0	0	0	0	0	0	0	0	0	0	0	2588.64	8794.67	18551.5	26540.2	31956.6	34018.7	35106	33857.1	31759	27645.5	23111.6	19747.2	20959.5	28065.9	37882	47912.4	53055.8	53570.3	45350.5	32697	16009.9	5435.92	0	0	0	0	0
A0A0J9YVP6	PUF60	0	global_HEK	global	HEK	mean	0	0	0	0	0	0	0	0	0	0	0	0	0	0	0	0	2008.81	7938.19	16628.6	24943.2	30287.8	35589.9	40136.6	42542	40260.5	36347.3	35128.3	38384.6	44434.3	50154.4	49591.6	46668.8	41642.1	44490.5	42176.4	35364.7	18111.6	6341.89	0	0	0	0	0
A0A0J9YWI0	DECR2	0	global_HCT	global	HCT	mean	10023.6	26608.8	38334.9	44523.3	44503.8	41102	34400.1	25220.7	15918.2	7094.45	2362.86	0	0	0	0	0	0	0	0	0	0	0	0	0	0	0	0	0	0	0	0	0	0	0	0	0	0	0	0	0	0	0	0
A0A0J9YWI0	DECR2	0	global_HEK	global	HEK	mean	12702.4	42976.1	70063.6	86327	92115.8	84842.2	74783.8	57914.3	40135.4	18951	6269.2	0	0	0	0	0	0	0	0	0	0	0	0	0	0	0	0	0	0	0	0	0	0	0	0	0	0	0	0	0	0	0	0
A0A0J9YWK2	UTP4	0	global_HCT	global	HCT	mean	0	0	0	0	0	0	0	0	0	0	0	17192.7	49722.4	95765	119859	124561	109767	96188.5	83286	76973	65303.1	49113.3	24177.4	8138.51	0	0	0	0	0	0	0	0	0	0	0	0	0	0	0	0	0	0	0
A0A0J9YWK2	UTP4	0	global_HEK	global	HEK	mean	0	0	0	0	0	0	0	0	0	0	0	18796.6	49776.7	97595.3	124594	142668	141792	141658	130082	118285	92279.4	67198.6	32052.3	12397.1	0	0	0	0	0	0	0	0	0	0	0	0	0	0	0	0	0	0	0
A0A0J9YXE1	CNPY4	0	global_HCT	global	HCT	mean	0	0	0	0	0	0	0	0	0	0	0	0	0	0	0	0	0	0	0	0	0	0	0	0	0	0	0	0	0	0	0	0	0	0	4724.71	13164.7	26530.2	35386.6	41776.4	46365.2	47482.7	46866.2	57859.3
A0A0J9YXE1	CNPY4	0	global_HEK	global	HEK	mean	0	0	0	0	0	0	0	0	0	0	0	0	0	0	0	0	0	0	0	0	0	0	0	0	0	0	0	0	0	0	0	0	0	0	3372.2	12731	25328.1	35547.2	40449.2	43913.8	56169.1	85102.7	120549
A0A0J9YXF2	PON2	0	global_HCT	global	HCT	mean	28276.2	57746.3	92343.4	125060	154818	162169	157279	136974	126685	118251	121449	113344	104348	90577.9	85169.6	81251.3	82376.3	91783.4	111913	129626	134651	122356	105506	89579.9	80373.5	67585.6	51747.7	32738.4	22649.3	17863.7	14571.9	7784.36	2330.6	0	0	0	0	0	0	0	0	0	0
A0A0J9YXF2	PON2	0	global_HEK	global	HEK	mean	13214.7	45333	79283.7	105219	122106	120018	116120	112420	116263	119562	119480	114013	101775	88814.2	79094.3	72850.2	70746.8	80251.7	99831.3	123938	130506	127471	110697	96858.2	82138.9	69352.5	55715.4	41883.1	34817	29069.4	22321.7	11255.6	3481.2	0	0	0	0	0	0	0	0	0	0
A0A0J9YXM6	WDR81	0	global_HCT	global	HCT	mean	9267.72	43364.2	73037.7	91607.2	103378	101667	94795.4	75221.8	54742.9	31508.1	20709.9	15015.7	15951.8	14219.3	13569.4	12273.4	10936.7	8053.02	4132.4	1345.29	0	0	0	0	0	0	0	0	0	0	0	0	0	0	0	0	0	0	0	0	0	0	0
A0A0J9YXM6	WDR81	0	global_HEK	global	HEK	mean	23556.2	97965.8	163966	184670	177174	126498	98421.9	76216.8	71505.8	49053.1	32527.3	20300.4	18955	17030.4	15596.3	14276.9	11323.1	7819.07	3577.73	1300.18	0	0	0	0	0	0	0	0	0	0	0	0	0	0	0	0	0	0	0	0	0	0	0
A0A0J9YXX5	PUF60	0	global_HCT	global	HCT	mean	107822	651276	1.20675e+06	1.67286e+06	2.05622e+06	2.17295e+06	2.11677e+06	1.8569e+06	1.61388e+06	1.40906e+06	1.32364e+06	1.26405e+06	1.22423e+06	1.20037e+06	1.2042e+06	1.22748e+06	1.22678e+06	1.25269e+06	1.32323e+06	1.45934e+06	1.584e+06	1.64835e+06	1.61514e+06	1.51686e+06	1.39256e+06	1.27119e+06	1.12576e+06	1.06586e+06	1.14348e+06	1.47657e+06	1.8335e+06	2.1558e+06	2.2437e+06	2.16908e+06	1.94008e+06	1.67793e+06	1.48677e+06	1.3593e+06	1.35793e+06	1.38962e+06	1.45373e+06	1.42851e+06	1.33013e+06
A0A0J9YXX5	PUF60	0	global_HEK	global	HEK	mean	156861	382714	659257	878862	1.04126e+06	1.02631e+06	1.03573e+06	1.08497e+06	1.25406e+06	1.42713e+06	1.55156e+06	1.59516e+06	1.53458e+06	1.43901e+06	1.34992e+06	1.33999e+06	1.3253e+06	1.35187e+06	1.33571e+06	1.40389e+06	1.43221e+06	1.54551e+06	1.62285e+06	1.68334e+06	1.62984e+06	1.51548e+06	1.43755e+06	1.44164e+06	1.54188e+06	1.68973e+06	1.77733e+06	1.82392e+06	1.75142e+06	1.71011e+06	1.61637e+06	1.53231e+06	1.46041e+06	1.36973e+06	1.31877e+06	1.22374e+06	1.1907e+06	1.14004e+06	1.09177e+06
A0A0R4J2E8	MATR3	0	global_HCT	global	HCT	mean	50889	195612	305673	360213	361745	330451	284047	238665	202990	182494	168556	156371	142416	129540	114614	98931.1	84995.4	75162.8	70002.8	69103.5	71052.2	74110.2	73846.8	71019.9	67410.6	60741.8	50615.8	37738.2	33325.1	31003.2	27596.1	15209.9	5423.76	0	0	0	0	0	0	0	0	0	0
A0A0R4J2E8	MATR3	0	global_HEK	global	HEK	mean	49683.5	179679	296538	364534	360349	306719	258821	230489	233053	235594	232279	203984	175909	155554	148529	132123	116696	106007	104282	102745	97512.9	102833	114384	128991	134960	129532	119793	105751	96187.1	78024.4	56247	27007.4	9190.95	0	0	0	0	0	0	0	0	0	0
A0A0S2Z377	ANXA6	0	global_HCT	global	HCT	mean	72711.9	542670	797564	750534	423281	144151	0	0	0	0	0	0	0	0	0	0	0	0	0	0	0	0	0	0	0	0	0	0	0	43186.1	125772	253008	330093	372731	401492	499051	769686	1.37845e+06	2.34962e+06	3.43857e+06	4.08883e+06	4.08634e+06	3.55154e+06
A0A0S2Z377	ANXA6	0	global_HEK	global	HEK	mean	29766.7	197626	286959	277456	156590	57334.8	0	0	0	0	0	0	0	0	0	0	0	0	0	0	0	0	0	0	0	0	0	0	0	0	21894.9	92311.3	207696	326443	406089	466568	541219	673389	826716	965888	1.04007e+06	1.06832e+06	1.05799e+06
A0A0S2Z3D2	BCL2L1	0	global_HCT	global	HCT	mean	21370.9	94371.3	166655	227886	280177	295046	282809	264033	266155	288223	292704	278530	244921	218594	194175	175608	143746	102174	49662	16233	0	0	0	0	0	0	0	0	0	0	0	0	0	0	0	0	0	0	0	0	0	0	0
A0A0S2Z3D2	BCL2L1	0	global_HEK	global	HEK	mean	19871.4	55530.5	100300	137261	161724	151914	140703	156172	201333	257487	270954	260172	213618	178248	145410	140399	123992	96692.3	47788.3	15825.1	0	0	0	0	0	0	0	0	0	0	0	0	0	0	0	0	0	0	0	0	0	0	0
A0A0S2Z470	PRCC	0	global_HCT	global	HCT	mean	0	0	0	0	0	0	0	0	0	0	0	0	0	0	0	0	0	0	0	0	7183.75	25654.2	56529.5	87345.2	109283	133736	154839	197454	236441	283926	306169	313052	313447	313607	285914	222629	131587	80310.2	52522.2	48614.6	26385.3	10476.9	0
A0A0S2Z470	PRCC	0	global_HEK	global	HEK	mean	0	0	0	0	0	0	0	0	0	0	0	0	0	0	0	0	0	0	0	0	11072.7	40237.5	95393.4	160413	217109	269601	330789	409797	481358	512231	498298	447732	394691	355479	312780	255646	180208	128708	96088.6	72014	37569.1	12210.1	0
A0A0S2Z4E4	NCK1	0	global_HCT	global	HCT	mean	0	0	0	0	0	0	0	0	0	0	0	0	0	0	0	0	0	0	0	0	0	0	0	0	0	0	0	0	0	0	0	0	0	0	17406.2	54390.8	117175	172498	222710	257061	285647	291399	272724
A0A0S2Z4E4	NCK1	0	global_HEK	global	HEK	mean	0	0	0	0	0	0	0	0	0	0	0	0	0	0	0	0	0	0	0	0	0	0	0	0	0	0	0	0	0	0	0	0	0	0	25035.1	68431.7	135175	178866	216656	245293	284929	314259	321608
A0A0S2Z4L5	RAF1	0	global_HCT	global	HCT	mean	20814.7	83373.8	137134	171145	189333	186953	173762	154182	144421	142820	147128	138559	125926	111231	106284	102849	94378	79408.8	62612.7	52142	53684.5	62704.5	76605.8	83602.9	85039.4	74864.7	59088.1	44565.7	44697.8	64645.1	92851.8	118114	126852	124982	112235	98048.9	83680.1	78502.8	70210.1	56176.6	29211.4	10171.2	0
A0A0S2Z4L5	RAF1	0	global_HEK	global	HEK	mean	27118.2	115012	194257	239894	251185	224774	199507	185156	192074	201799	201270	186493	159477	134490	115606	106336	97542.4	89129.9	78753.6	73234	77739.4	97270.7	126031	144167	147864	135840	123745	116099	124111	153587	179497	204375	203544	212450	198586	182437	151298	134230	112344	84272.5	42210.6	14335.3	0
A0A0S2Z4Z6	SRRM1	0	global_HCT	global	HCT	mean	0	0	49617.3	149733	299823	390749	414400	358827	289605	221609	176578	144644	117812	88686.5	68244.8	55511.2	52156.5	54132.8	62844.4	76486.4	99444.5	140033	192765	239626	259137	242257	195510	145029	115355	118938	131717	146654	147541	147865	125251	91102.1	43465.8	14317.2	0	0	0	0	0
A0A0S2Z4Z6	SRRM1	0	global_HEK	global	HEK	mean	0	0	52708.7	124215	222387	236324	262415	267138	306440	293530	265673	221041	175557	127675	93971	85859.8	84365.9	79561.9	69027.2	68482.2	77485	103121	142913	187903	219217	223821	205531	177773	152836	139176	132468	131170	128964	137122	129872	107914	56712.7	20686.6	0	0	0	0	0
A0A0S2Z5C6	FPGT	0	global_HCT	global	HCT	mean	0	0	0	0	0	0	0	0	0	0	0	0	0	0	0	0	0	0	0	0	0	0	0	0	0	0	0	0	0	0	0	0	0	0	0	0	0	0	36712.7	107966	222770	309705	365680
A0A0S2Z5C6	FPGT	0	global_HEK	global	HEK	mean	0	0	0	0	0	0	0	0	0	0	0	0	0	0	0	0	0	0	0	0	0	0	0	0	0	0	0	0	0	0	0	0	0	0	0	0	0	0	35380.4	113099	252694	387177	490590
A0A0U1RQK7	EIF4G3	0	global_HCT	global	HCT	mean	0	0	0	0	0	0	0	23145.5	73519.2	154014	220312	289087	337674	379337	367793	335678	295516	275648	267387	264906	280508	308111	344850	358086	345190	286659	200274	96861.6	30191.1	0	0	0	0	0	0	0	0	0	0	0	0	0	0
A0A0U1RQK7	EIF4G3	0	global_HEK	global	HEK	mean	0	0	0	0	0	0	0	47383.1	141553	285701	395076	478237	521035	585681	638854	696028	709458	713945	661192	588562	510601	515025	555389	595529	582698	500315	357289	174327	54142.6	0	0	0	0	0	0	0	0	0	0	0	0	0	0
A0A0U1RQL9	ERVK3-1	0	global_HCT	global	HCT	mean	0	0	0	0	0	0	0	0	0	0	0	0	0	0	0	0	0	0	0	0	0	0	0	0	0	0	0	0	0	0	0	0	0	0	2102.58	6099.11	13972.1	21370.7	28045.1	30337.6	28613.5	25667.7	24753.8
A0A0U1RQL9	ERVK3-1	0	global_HEK	global	HEK	mean	0	0	0	0	0	0	0	0	0	0	0	0	0	0	0	0	0	0	0	0	0	0	0	0	0	0	0	0	0	0	0	0	0	0	1161.61	4156.3	9500.52	15723.3	21187.3	23379.1	23189.4	21652.2	22345.2
A0A0U1RR27	DENND4A	0	global_HCT	global	HCT	mean	7452.9	17515.6	27661.5	36179.2	41350	39692.5	37661.2	30528.9	25190	13015.8	5633.9	0	0	0	0	0	0	0	0	0	0	0	0	0	0	0	0	0	0	0	0	0	0	0	0	0	0	0	0	0	0	0	0
A0A0U1RR27	DENND4A	0	global_HEK	global	HEK	mean	-6.11253e-14	14972.9	30792.6	44119.6	49167.6	45991.1	40367.8	32545.1	24160.9	12097	4259.02	0	0	0	0	0	0	0	0	0	0	0	0	0	0	0	0	0	0	0	0	0	0	0	0	0	0	0	0	0	0	0	0
A0A0U1RRB6	EXOC6B	0	global_HCT	global	HCT	mean	39104.5	78987.3	127095	174118	218292	228532	222432	191101	164508	127333	104257	86429	84629	84804.3	84361	74623.7	55311.6	32863.5	13855.9	4069.38	0	0	0	0	0	0	0	0	0	0	0	0	0	0	0	0	0	0	0	0	0	0	0
A0A0U1RRB6	EXOC6B	0	global_HEK	global	HEK	mean	24669.6	60112.4	107376	150045	180661	176221	172199	166348	167739	153359	135287	121252	113106	105928	100965	97930.1	84929.8	59953.7	27918.9	8464.68	0	0	0	0	0	0	0	0	0	0	0	0	0	0	0	0	0	0	0	0	0	0	0
A0A0U1RRF1	AGAP1	0	global_HCT	global	HCT	mean	2365.83	40387.2	70873.3	89857.6	100970	103829	98487.5	83658.2	68257.3	57119	52812.1	44619.6	32529.5	15675.1	5134.51	0	0	0	0	0	0	0	0	0	0	0	0	0	0	0	0	0	0	0	0	0	0	0	0	0	0	0	0
A0A0U1RRF1	AGAP1	0	global_HEK	global	HEK	mean	3778.23	21241.5	38636.5	49500.6	52289.7	45529.3	44194.8	45790.2	54907.9	58213	60270.2	51979.4	38847.1	19204.7	6483.67	0	0	0	0	0	0	0	0	0	0	0	0	0	0	0	0	0	0	0	0	0	0	0	0	0	0	0	0
A0A0U1RRK1	MICU1	0	global_HCT	global	HCT	mean	13936.6	48122.1	76916.1	95020.2	102147	97352.6	87166.1	70551.1	61260	57401.5	67558.4	71186.6	70310.4	57658.1	50275.5	45350.6	43585.8	37857.3	30151.9	23959	18771.9	13496	6705.5	2020.95	0	0	0	0	0	0	0	0	0	0	0	0	0	0	0	0	0	0	0
A0A0U1RRK1	MICU1	0	global_HEK	global	HEK	mean	12556.2	49635.1	86673.5	113142	125427	119152	110965	108336	118340	131744	138983	131564	112423	89891.4	74118.7	65668.1	59458.1	52026.3	41394.1	34435.6	25831.6	19732.8	9635.32	3909.17	0	0	0	0	0	0	0	0	0	0	0	0	0	0	0	0	0	0	0
A0A0U1RRM1	GATAD2B	0	global_HCT	global	HCT	mean	128437	268979	409989	516440	560279	557742	588436	657852	807132	926897	1.00449e+06	939452	830113	703375	630900	572336	515794	448498	377160	322910	289486	282267	279512	279514	273144	241574	177364	88672.8	28123.2	0	0	0	0	0	0	0	0	0	0	0	0	0	0
A0A0U1RRM1	GATAD2B	0	global_HEK	global	HEK	mean	101385	239951	370663	454914	474197	458281	557236	839175	1.28627e+06	1.70247e+06	1.89466e+06	1.84319e+06	1.56529e+06	1.26461e+06	978256	831344	715023	640533	537168	476836	434638	428988	419312	391044	351574	277213	195181	92493.4	30866.5	0	0	0	0	0	0	0	0	0	0	0	0	0	0
A0A140T913	HLA-A	0	global_HCT	global	HCT	mean	191006	623703	976814	1.18084e+06	1.22364e+06	1.13752e+06	1.01819e+06	861711	772736	681224	651821	609456	626185	671792	719850	722212	680638	647708	647699	683091	698635	690427	640650	597282	567631	540633	483759	416168	389311	435999	508932	580235	620011	634110	625896	608655	611009	614906	555718	412413	206069	66291.5	0
A0A140T913	HLA-A	0	global_HEK	global	HEK	mean	151726	415843	665747	823683	873477	810306	758578	717307	707880	674327	641526	609591	572607	545672	516023	501856	462893	437809	410871	424626	424708	439326	431176	419274	391062	362194	349096	334113	330469	329153	351234	387872	422766	464341	483806	498067	485668	474525	411803	304015	150271	48858.7	0
A0A140T997	HLA-B	0	global_HCT	global	HCT	mean	141893	398634	621761	761826	811751	757350	665159	519761	422041	336841	324408	288394	267274	224553	210814	195251	172245	128111	77972.2	46191.7	28830.4	20831.8	10250.1	3195.43	0	0	0	0	0	0	0	0	0	0	0	0	0	0	0	0	0	0	0
A0A140T997	HLA-B	0	global_HEK	global	HEK	mean	33473.4	158087	269544	335266	353594	320879	281578	245433	223769	203764	185563	167576	144759	121487	100251	90807.3	79185	60989.9	33670.2	14883.8	5184.04	3833.92	1815.28	697.536	0	0	0	0	0	0	0	0	0	0	0	0	0	0	0	0	0	0	0
A0A140T9L9	FLOT1	0	global_HCT	global	HCT	mean	0	0	0	0	0	0	0	0	0	0	0	0	0	0	0	0	0	0	0	0	0	0	0	0	0	60718.9	150453	297525	389085	466259	484241	536657	653514	886881	1.07443e+06	1.20366e+06	1.23751e+06	1.34221e+06	1.43231e+06	1.42845e+06	1.26102e+06	993952	750070
A0A140T9L9	FLOT1	0	global_HEK	global	HEK	mean	0	0	0	0	0	0	0	0	0	0	0	0	0	0	0	0	0	0	0	0	0	0	0	0	0	14724.1	49689	91375.2	120101	128848	138541	149230	161932	178897	218097	294777	428252	558671	637371	595844	507854	415060	356922
A0A140T9T7	TAP1	0	global_HCT	global	HCT	mean	10951	48378.8	87508	122238	150411	155864	160257	161999	176579	175080	166105	143466	119136	94643.1	75701.9	64350.8	56473.4	50228.6	46298.9	45408.7	41598.8	32531.3	16948	5770.33	0	0	0	0	0	0	0	0	0	0	0	0	0	0	0	0	0	0	0
A0A140T9T7	TAP1	0	global_HEK	global	HEK	mean	9444.96	30711.6	53464	69887.5	77775.8	73694.1	71061.4	74081.6	84605.5	95903.2	99084.9	93889.5	78379.9	61713.5	47463.4	40700.4	37880.4	37712.2	36216.2	34589.9	27780.3	20188.7	9590.39	3670.78	0	0	0	0	0	0	0	0	0	0	0	0	0	0	0	0	0	0	0
A0A140TA09	RNF5	0	global_HCT	global	HCT	mean	16392.5	146525	288510	420314	548684	594784	577927	460379	317885	157683	64659.8	20075.7	18521.3	17591.7	15335.7	13900	10984.7	8113.51	3895.56	1344.13	0	0	0	0	0	0	0	0	0	0	0	0	0	0	0	0	0	0	0	0	0	0	0
A0A140TA09	RNF5	0	global_HEK	global	HEK	mean	45964.1	152432	286109	390061	443145	397256	365808	312751	268119	158987	80072.3	31525	27245.7	23909.7	19728.8	18813.5	15871.8	11936.5	5633.36	1813.83	0	0	0	0	0	0	0	0	0	0	0	0	0	0	0	0	0	0	0	0	0	0	0
A0A140TA86	MICOS13	0	global_HCT	global	HCT	mean	62726.2	307768	522263	666558	763858	754052	683793	559330	473435	416953	383456	358062	341586	346073	342048	327158	314344	330746	384512	437029	474527	477585	474721	452719	433069	372126	284263	181506	126745	130104	160453	190213	198137	197545	184313	170457	158880	153919	135967	100182	48975.8	15181.9	0
A0A140TA86	MICOS13	0	global_HEK	global	HEK	mean	301566	487097	709779	842525	867667	719362	631803	620495	712242	776741	775537	735471	628476	543125	458651	452120	445947	480717	519599	580445	598748	607307	599592	593862	566959	513967	452784	386144	336346	307176	278701	270701	256695	270269	269935	269249	260425	247352	214002	150222	73124.8	22070.5	0
A0A182DWI3	TXNRD1	0	global_HCT	global	HCT	mean	98314	527903	741435	673897	369963	123660	0	0	0	0	0	0	0	0	0	0	0	0	0	0	0	0	0	0	0	14290	41653.5	93877.8	145097	212499	274984	346358	421354	556375	873029	1.41251e+06	2.11624e+06	2.66107e+06	2.94255e+06	2.89019e+06	2.70635e+06	2.42585e+06	2.14998e+06
A0A182DWI3	TXNRD1	0	global_HEK	global	HEK	mean	66518.4	217968	306240	306086	178071	67626.3	0	0	0	0	0	0	0	0	0	0	0	0	0	0	0	0	0	0	0	50483.7	121839	212486	225261	229607	216258	245162	272952	330073	461094	697328	1.04096e+06	1.32955e+06	1.48345e+06	1.45005e+06	1.3486e+06	1.24196e+06	1.14222e+06
A0A1B0GTF3	HSPA12A	0	global_HCT	global	HCT	mean	18099	68651.2	115006	150386	173154	173480	161228	207160	269826	341546	298095	240305	172924	145857	119796	96920.5	77229.5	54365	25964.7	8662.08	0	0	0	0	0	0	0	0	0	0	0	0	0	0	0	0	0	0	0	0	0	0	0
A0A1B0GTF3	HSPA12A	0	global_HEK	global	HEK	mean	39005.8	82733.5	128161	161757	179530	173521	167000	158459	160454	157033	151337	135934	119464	102301	90449.5	81884.4	70259	51608	25967.6	8510.74	0	0	0	0	0	0	0	0	0	0	0	0	0	0	0	0	0	0	0	0	0	0	0
A0A1B0GTG2	ALDH7A1	0	global_HCT	global	HCT	mean	68207.8	335763	472018	438940	243808	84816.9	0	9238.3	30321.7	65298.9	94141.3	112374	120048	130490	152884	178165	198100	225520	268393	330458	350166	331140	277477	244159	217689	208043	186933	177614	158154	169769	183650	219967	261168	361314	545513	831998	1.2269e+06	1.71093e+06	2.27436e+06	2.73281e+06	2.92061e+06	2.72209e+06	2.33216e+06
A0A1B0GTG2	ALDH7A1	0	global_HEK	global	HEK	mean	39067.3	130250	181980	179145	103385	38632.5	0	53562.7	147459	268138	307054	295044	250620	250668	274214	351857	398752	424499	376944	390790	482877	655360	1.0172e+06	1.38785e+06	1.76259e+06	1.61332e+06	1.23108e+06	642033	338291	205178	232980	292178	340221	402287	452561	535112	693071	994760	1.48988e+06	2.02732e+06	2.45222e+06	2.55452e+06	2.38974e+06
A0A1B0GTJ8	ARID1B	0	global_HCT	global	HCT	mean	88370.5	76881	109789	178763	281028	340771	369406	345729	328622	306825	302705	280623	257005	225635	212420	206341	183876	136029	67187.8	21857.7	0	0	0	0	0	0	0	0	0	0	0	0	0	0	0	0	0	0	0	0	0	0	0
A0A1B0GTJ8	ARID1B	0	global_HEK	global	HEK	mean	39085.2	57204.6	94767.4	141041	192502	225332	275073	337740	414300	453870	447350	409696	356685	325068	300844	307436	271617	205300	98705.6	31785.6	0	0	0	0	0	0	0	0	0	0	0	0	0	0	0	0	0	0	0	0	0	0	0
A0A1B0GTM3	ASAH1	0	global_HCT	global	HCT	mean	0	0	0	0	0	0	0	0	0	0	0	0	0	0	0	0	0	0	0	0	0	0	0	0	0	0	0	0	0	0	0	0	0	0	0	0	0	0	0	0	0	0	0
A0A1B0GTM3	ASAH1	0	global_HEK	global	HEK	mean	0	0	0	0	0	0	0	0	0	0	0	0	0	0	0	0	0	0	0	0	0	0	0	0	0	0	0	0	0	0	0	0	0	0	0	0	0	0	0	0	0	0	0
A0A1B0GTU4	PXN	0	global_HCT	global	HCT	mean	0	0	0	0	0	0	0	0	0	0	0	0	0	0	0	0	19460.1	48833.3	87785.1	98487.8	111451	127423	165082	195909	224347	240686	243321	257466	310601	407159	479708	495971	465216	422821	389340	368904	367216	370407	363180	338288	293827	236814	182913
A0A1B0GTU4	PXN	0	global_HEK	global	HEK	mean	0	0	0	0	0	0	0	0	0	0	0	0	0	0	0	0	0	7477.12	18365.3	35935.5	53946.9	80630	111835	135031	142788	138335	139346	150553	173724	200987	220524	228293	223823	226460	219550	204011	177515	162133	159369	158700	156298	147335	133686
A0A1B0GTW1	TJP2	0	global_HCT	global	HCT	mean	0	0	0	0	0	0	0	1737.56	9303.18	22992.9	39574.5	57631.8	79569.4	103578	125067	135698	136498	123588	107056	94792.4	90960.2	91938.2	90984.8	92371.2	91041.5	86668.3	77099.3	78650.7	91324.6	128103	164351	203979	219511	226153	197741	148271	74454.5	25027	0	0	0	0	0
A0A1B0GTW1	TJP2	0	global_HEK	global	HEK	mean	0	0	0	0	0	0	0	11985.1	29090	52410.5	55715	59714.8	59829	78517.5	99478.4	128866	147996	159023	148695	136973	116495	109463	101166	102146	100361	113556	138664	176978	201575	229039	236159	262016	268315	305254	284132	233106	117057	41439.8	0	0	0	0	0
A0A1B0GTW6	EPB41L1	0	global_HCT	global	HCT	mean	4585.44	33984.1	58903.7	71802.5	77880.2	72503.7	64098.7	50654.6	38431.3	28067.2	21926.9	17066.7	11983	5808.32	1820.18	0	0	0	0	0	0	0	0	0	0	0	0	0	0	0	0	0	0	0	0	0	0	0	0	0	0	0	0
A0A1B0GTW6	EPB41L1	0	global_HEK	global	HEK	mean	1.18830425016413e-14	4353.16	8087.68	14970.4	25286.6	38189.1	41471.8	35020.6	22513.2	14817	12057.5	9194.4	5692.75	1813.46	546.957	0	0	0	0	0	0	0	0	0	0	0	0	0	0	0	0	0	0	0	0	0	0	0	0	0	0	0	0
A0A1B0GTZ9	ARHGAP21	0	global_HCT	global	HCT	mean	155954	363974	519941	585387	589409	535841	476185	368925	254647	118383	40105.2	0	0	0	0	0	0	0	0	0	0	0	0	0	0	0	0	0	0	0	0	0	0	0	0	0	0	0	0	0	0	0	0
A0A1B0GTZ9	ARHGAP21	0	global_HEK	global	HEK	mean	95786.6	379078	610487	705107	681349	562858	485623	399022	312053	160341	57878.5	0	0	0	0	0	0	0	0	0	0	0	0	0	0	0	0	0	0	0	0	0	0	0	0	0	0	0	0	0	0	0	0
A0A1B0GU48	EHMT1	0	global_HCT	global	HCT	mean	5419.18	22082	35220.2	40265	40924.1	35524.4	32433.9	24643.6	18204.4	8257.06	3105.65	0	0	0	0	0	0	0	0	0	0	0	0	0	0	0	0	0	0	0	0	0	0	0	0	0	0	0	0	0	0	0	0
A0A1B0GU48	EHMT1	0	global_HEK	global	HEK	mean	6626.25	21639.7	36884.8	48376.4	53557.1	51575.3	47538.7	39841.5	28989.1	14409.6	4619.6	0	0	0	0	0	0	0	0	0	0	0	0	0	0	0	0	0	0	0	0	0	0	0	0	0	0	0	0	0	0	0	0
A0A1B0GU86	ACY1	0	global_HCT	global	HCT	mean	0	0	0	0	0	0	0	0	0	0	0	0	0	0	0	0	0	0	0	0	0	0	0	0	0	0	0	0	0	12537.6	38814.8	79001.6	109299	128848	154501	235846	392463	579245	691145	678379	579715	486735	429913
A0A1B0GU86	ACY1	0	global_HEK	global	HEK	mean	0	0	0	0	0	0	0	0	0	0	0	0	0	0	0	0	0	0	0	0	0	0	0	0	0	0	0	0	0	0	5122.27	21972.8	51937.6	85966.7	133999	213130	355990	531532	677902	717637	657077	559526	480087
A0A1B0GUA3	KIFBP	0	global_HCT	global	HCT	mean	0	0	217618	623328	1.23954e+06	1.58036e+06	1.66176e+06	1.4411e+06	1.21998e+06	1.05475e+06	939017	779907	534922	255102	76892.8	0	0	0	0	0	0	0	0	0	0	18796.3	52066.3	107287	154398	198720	232021	263812	318782	400973	527492	668759	825400	942767	1.01934e+06	1.02245e+06	972504	854080	716376
A0A1B0GUA3	KIFBP	0	global_HEK	global	HEK	mean	0	0	201260	441804	754164	713082	716986	724384	921001	1.03537e+06	1.00538e+06	852246	571515	281742	78083.5	0	0	0	0	0	0	0	0	0	0	20380.9	61310.1	113574	154041	186391	220909	250919	281149	326882	422656	581782	803262	986166	1.09179e+06	1.05911e+06	996419	893501	800937
A0A1B0GUI1	RALGAPA1	0	global_HCT	global	HCT	mean	37232.9	88209.4	136365	171498	191136	186970	172295	147765	131454	119882	116068	111793	106298	100706	92904.6	83838.9	67617.7	46172.7	22017.6	6568.2	0	0	0	0	0	0	0	0	0	0	0	0	0	0	0	0	0	0	0	0	0	0	0
A0A1B0GUI1	RALGAPA1	0	global_HEK	global	HEK	mean	32109.3	88837.9	145141	181309	195536	184683	186254	202973	230855	239957	223525	195652	161541	138216	115640	107513	89099.5	65213.3	30782.3	9701.35	0	0	0	0	0	0	0	0	0	0	0	0	0	0	0	0	0	0	0	0	0	0	0
A0A1B0GUN5	PLEKHA6	0	global_HCT	global	HCT	mean	11579.6	111583	203907	280012	337522	358420	347713	305182	340784	411840	590699	632638	648001	531003	488329	423142	354096	233438	106625	31288.5	0	0	0	0	0	0	0	0	0	0	0	0	0	0	0	0	0	0	0	0	0	0	0
A0A1B0GUN5	PLEKHA6	0	global_HEK	global	HEK	mean	29668.7	101166	172365	218263	223669	189815	173538	273500	486368	753687	867336	834036	682188	558090	466120	408083	325232	223130	104147	32729.6	0	0	0	0	0	0	0	0	0	0	0	0	0	0	0	0	0	0	0	0	0	0	0
A0A1B0GUT7	ATP6AP2	0	global_HCT	global	HCT	mean	31538	137181	219526	263383	277930	267668	246889	218851	202504	200614	203467	199289	185247	172487	161343	149007	135071	121687	119202	123085	135842	148193	165462	173570	175710	149389	108627	52523.2	17645.1	0	0	0	0	0	0	0	0	0	0	0	0	0	0
A0A1B0GUT7	ATP6AP2	0	global_HEK	global	HEK	mean	54409.2	138484	226699	286933	306896	280268	258724	253817	276925	299298	303227	287810	255022	230737	211157	209755	204963	201389	184105	171052	162429	179316	201227	215567	209501	176507	126912	62193.4	20384.6	0	0	0	0	0	0	0	0	0	0	0	0	0	0
A0A1B0GV47	KIF21A	0	global_HCT	global	HCT	mean	0	0	90767	271816	524655	663667	678682	593997	511366	454000	419873	397602	370673	341107	319596	318274	328558	351214	374261	395562	400283	391249	370966	348956	321014	286432	236184	194085	176997	223450	292220	367360	381313	364988	292169	206494	99630.9	33216.1	0	0	0	0	0
A0A1B0GV47	KIF21A	0	global_HEK	global	HEK	mean	0	0	73070.4	166260	285553	283809	290266	294904	364250	408004	413384	400594	358085	343669	333099	369556	380523	404688	400457	416512	406294	418007	409484	399093	349046	326577	326090	369706	378600	392788	374471	393881	380989	388751	324478	235849	108004	33047.2	0	0	0	0	0
A0A1B0GV57	TAB2	0	global_HCT	global	HCT	mean	0	0	0	0	0	0	0	0	0	0	0	0	0	0	0	0	0	0	0	0	0	0	0	0	0	5486.46	18706.3	46458.5	73812.8	99994.4	116182	161505	268836	447582	547306	495599	272913	95025.3	0	0	0	0	0
A0A1B0GV57	TAB2	0	global_HEK	global	HEK	mean	0	0	0	0	0	0	0	0	0	0	0	0	0	0	0	0	0	0	0	0	0	0	0	0	0	23276.7	68931.5	132837	165314	172074	151477	155629	196878	300172	355147	323572	176968	62086.8	0	0	0	0	0
A0A1B0GVD5	CTSD	0	global_HCT	global	HCT	mean	35547.9	232991	407054	529140	600998	613714	579480	508691	434822	383089	356203	300911	214934	101768	32300.4	0	0	0	0	0	0	0	0	0	0	0	0	0	0	4822.07	15145.8	30405.3	41196.2	46697.9	47616.4	50722.4	56073.7	64809.4	79377.5	105865	161650	278863	502708
A0A1B0GVD5	CTSD	0	global_HEK	global	HEK	mean	30698.6	103927	180299	232106	247278	221551	215619	228524	274399	300273	315511	276345	205961	101615	34026.4	0	0	0	0	0	0	0	0	0	0	0	0	0	0	6515.85	15168.1	30198.1	37606.8	46719.2	60080.3	77362.2	92492.8	88035.3	85728.6	94634.9	138843	218936	345480
A0A1B0GVI3	KRT10	0	global_HCT	global	HCT	mean	23941.3	26159.2	29341.4	40372.9	51473.2	60432.1	53198.2	43743.7	39522.2	53590	71416.3	77464.2	64426.4	65291.2	74443.7	87370.2	64641.2	37119.7	10480.6	3579.02	0	0	0	0	0	0	0	0	0	3869.45	12927.6	27417.4	43653.1	61084.1	224707	392118	559803	436920	290812	126205	85317.8	58384.7	46047
A0A1B0GVI3	KRT10	0	global_HEK	global	HEK	mean	-4.95304e-13	164126	250448	190477	119848	45731.3	35305.1	29543.5	26365.3	28516.6	24481.4	20083.6	14032.3	20406.9	27322.6	35680.9	29131.7	20620.8	8100.33	3033.6	0	0	0	0	0	0	0	0	0	7192.61	16081	35050.9	50317.1	71552.3	87156	545775	1.01959e+06	1.49542e+06	1.07245e+06	597875	98952.4	52898.1	49043.5
A0A1B0GW05	DPY19L1	0	global_HCT	global	HCT	mean	41808.3	159357	244271	281705	278824	252848	218700	168210	112651	52042.1	17314.8	0	0	0	0	0	0	0	0	0	0	0	0	0	0	0	0	0	0	0	0	0	0	0	0	0	0	0	0	0	0	0	0
A0A1B0GW05	DPY19L1	0	global_HEK	global	HEK	mean	70723.3	111906	149304	168225	169918	154257	144434	123049	93958.3	47054.1	16220.9	0	0	0	0	0	0	0	0	0	0	0	0	0	0	0	0	0	0	0	0	0	0	0	0	0	0	0	0	0	0	0	0
A0A1C7CYX8	FAM107B	0	global_HCT	global	HCT	mean	0	0	0	0	0	0	0	0	0	0	0	0	0	0	0	0	0	0	0	0	0	0	0	0	0	0	0	0	0	0	0	0	0	0	0	0	0	0	0	0	0	0	0
A0A1C7CYX8	FAM107B	0	global_HEK	global	HEK	mean	0	0	0	0	0	0	0	0	0	0	0	0	0	0	0	0	0	0	0	0	0	0	0	0	0	0	0	0	0	0	0	0	0	0	0	0	0	0	0	0	0	0	0
A0A1C7CYX9	DPYSL2	0	global_HCT	global	HCT	mean	0	0	0	0	0	0	0	0	0	0	0	0	0	0	0	0	19880.5	68987.1	146583	219157	280061	337006	404575	497443	628840	760711	840578	905547	1.03686e+06	1.32255e+06	1.60273e+06	1.8088e+06	1.8194e+06	1.71901e+06	1.52214e+06	1.3124e+06	1.14436e+06	1.04132e+06	997451	978802	951169	897535	809579
A0A1C7CYX9	DPYSL2	0	global_HEK	global	HEK	mean	0	0	0	0	0	0	0	0	0	0	0	0	0	0	0	0	21630	72155.5	147254	209270	252205	301633	376265	486401	593686	707961	810937	895968	955153	1.02732e+06	1.11468e+06	1.2377e+06	1.30958e+06	1.35826e+06	1.29425e+06	1.16367e+06	996189	859145	777014	713119	676400	641285	593407
A0A1W2PNP0	PIGT	0	global_HCT	global	HCT	mean	117982	501877	852512	1.10671e+06	1.27673e+06	1.27861e+06	1.17686e+06	1.01383e+06	895014	823135	766251	651145	489646	309766	219292	189362	187034	142021	73029.9	22431.3	0	0	0	0	0	0	0	0	0	0	0	0	0	0	0	0	0	0	0	0	0	0	0
A0A1W2PNP0	PIGT	0	global_HEK	global	HEK	mean	222058	496758	820709	1.04097e+06	1.15712e+06	1.02051e+06	922263	880985	973529	1.04284e+06	1.01728e+06	886258	649937	403597	232413	158452	129851	92395.5	43922	14238.2	0	0	0	0	0	0	0	0	0	0	0	0	0	0	0	0	0	0	0	0	0	0	0
A0A1W2PNV1	STRADA	0	global_HCT	global	HCT	mean	0	0	0	0	0	0	0	0	0	0	0	0	0	0	0	0	0	0	0	0	0	0	0	0	0	3548.95	9455.29	19945.7	28179	36642.3	41512.5	46856.3	53154.8	61399.6	61272.8	49117.2	25511.8	8512.51	0	0	0	0	0
A0A1W2PNV1	STRADA	0	global_HEK	global	HEK	mean	0	0	0	0	0	0	0	0	0	0	0	0	0	0	0	0	0	0	0	0	0	0	0	0	0	4832.87	14739.5	27904.4	36421.6	39749.4	40672.8	42163.9	45571.1	51077.6	50060.7	40484.4	20889.6	7065.38	0	0	0	0	0
A0A1W2PNW1	STAT6	0	global_HCT	global	HCT	mean	0	0	0	0	0	0	0	0	0	0	0	0	0	0	0	0	0	0	0	0	0	0	0	0	0	7260.02	18504.1	35873.4	44353.7	49934	50806.5	53623.3	56850	57393.9	51675.8	37901.6	19116	6276.92	0	0	0	0	0
A0A1W2PNW1	STAT6	0	global_HEK	global	HEK	mean	0	0	0	0	0	0	0	0	0	0	0	0	0	0	0	0	0	0	0	0	0	0	0	0	0	3800.85	12858.8	25892.7	37534.2	45056.8	51411.6	56209	60586.9	62414.8	56331.4	42415.3	21198.7	7042.36	0	0	0	0	0
A0A1W2PNY5	ELP4	0	global_HCT	global	HCT	mean	0	0	0	0	0	0	0	0	0	0	0	0	0	0	0	0	5633.74	20196.7	42061.2	60836.8	69567.7	70586.3	69836	72689.8	78336.6	76130.1	62831.3	41974.6	30205.5	30804.1	39894.4	53744.4	66511.3	75829.3	67719.3	48785.7	22704.2	7280.62	0	0	0	0	0
A0A1W2PNY5	ELP4	0	global_HEK	global	HEK	mean	0	0	0	0	0	0	0	0	0	0	0	0	0	0	0	0	5250.84	18648.6	37504.6	54401.2	62338.9	68003	69705.1	73791.5	72895.3	68060.4	57178	44258.1	37268.6	36190.9	41462	49168.6	56832.8	63908.6	58886.4	45206.9	22156.2	7446.54	0	0	0	0	0
A0A1W2PP29	HLA-B	0	global_HCT	global	HCT	mean	159506	479648	757105	933935	986784	922879	825996	698364	606321	504349	449531	419888	433105	458537	457078	423178	377693	348955	359697	387094	414755	425884	413354	397031	372083	332754	267181	204372	184168	223242	276241	327621	348230	365556	325104	245477	121407	40656.2	0	0	0	0	0
A0A1W2PP29	HLA-B	0	global_HEK	global	HEK	mean	142983	328584	510073	635966	679404	634731	591767	558836	566097	551392	540366	493696	433462	363003	314769	290736	262156	239661	223887	247352	273281	302954	310648	310225	298738	272334	233446	187765	164530	168436	183513	198075	201106	210125	188516	143897	70725.5	23276.2	0	0	0	0	0
A0A1W2PP35	HNRNPU	0	global_HCT	global	HCT	mean	1.33861151855097e-13	37751	75087.5	103838	123557	126475	119199	105735	91582.7	79173.4	66283.6	57223.7	50077.6	46660.3	40298.6	33793.8	27258	24054.8	22598.8	21530.1	18602.4	13357.9	6596.86	2047.45	0	0	0	0	0	0	0	0	0	0	0	0	0	0	0	0	0	0	0
A0A1W2PP35	HNRNPU	0	global_HEK	global	HEK	mean	3304.75	24773.3	51392.4	67825.2	71555.5	52944.3	45992.4	53002.1	74504.9	84415.5	76765.8	62919.5	47919.9	40793.6	33380.2	29223.4	24683	22710.2	22276.1	22535.2	19706.3	14499.3	7036.4	2485.62	0	0	0	0	0	0	0	0	0	0	0	0	0	0	0	0	0	0	0
A0A1W2PPC6	DPAGT1	0	global_HCT	global	HCT	mean	59283.6	174120	252270	271480	232643	178342	138538	109275	89084	65707.1	55146.3	51104.2	55996.1	62687.2	63233.9	59469.9	47743.4	32220.9	15167.6	4400.96	0	0	0	0	0	0	0	0	0	0	0	0	0	0	5967.11	18656.8	39861.8	56483.4	63543	59455.1	74242.2	114279	154369
A0A1W2PPC6	DPAGT1	0	global_HEK	global	HEK	mean	29292.4	197544	312570	350058	302881	248165	206746	189104	162454	136328	115179	111094	106452	110729	106015	109820	93229.5	67579.1	30632.5	8975.78	0	0	0	0	0	0	0	0	0	0	0	0	0	0	3312.46	11131.6	24921.1	37793.2	45348.2	44426.3	38793	33137.7	29008.1
A0A1W2PPG1	GOSR2	0	global_HCT	global	HCT	mean	0	0	18429.6	55056.8	108213	141152	151203	138406	121108	104292	90730.2	79320.1	69987.6	62611.4	59095.4	57394.4	52949.1	45106.7	32836.5	24919.3	18418.8	14542.2	7483.13	2682.79	0	0	0	0	0	0	0	0	0	0	0	0	0	0	0	0	0	0	0
A0A1W2PPG1	GOSR2	0	global_HEK	global	HEK	mean	0	0	15247.8	36644.7	65910.5	70818.9	76271.3	77071.6	93165.3	101390	104328	95249.7	80082.3	63303.3	50943.6	46447.8	43058.6	38358	29777.9	23909.8	18417.7	14487.4	7519.1	2900.07	0	0	0	0	0	0	0	0	0	0	0	0	0	0	0	0	0	0	0
A0A1W2PPJ5	CRBN	0	global_HCT	global	HCT	mean	0	0	0	0	0	0	0	0	0	0	0	0	0	0	0	0	4769.24	14718.9	29889	40785.7	47874.3	50092.4	53239.3	55117.7	57428.7	53381.5	44685	34132.4	32118.1	40755.1	52489.1	63366.7	68782.9	74075.3	68509.8	53437.3	27264.5	9201.15	0	0	0	0	0
A0A1W2PPJ5	CRBN	0	global_HEK	global	HEK	mean	0	0	0	0	0	0	0	0	0	0	0	0	0	0	0	0	6968.8	22065.9	41186.2	53777.8	59333.2	67036.1	76574.5	85501.5	86808.2	82479.7	75533.9	69485.4	70345.5	79234.2	88150.8	97954.4	102802	116426	111304	90854	46231.7	15919.7	0	0	0	0	0
A0A1W2PPP3	RTTN	0	global_HCT	global	HCT	mean	7.55526443876578e-14	3536.41	8069.73	13358	19425.2	22440.8	22366.6	20759.5	20685.7	22074.6	23948.3	21840.6	16889.4	8380.34	3012.93	0	0	0	0	0	0	0	0	0	0	0	0	0	0	0	0	0	0	0	0	0	0	0	0	0	0	0	0
A0A1W2PPP3	RTTN	0	global_HEK	global	HEK	mean	0	1386.72	5156.04	10093.3	13987.1	14741.3	16758.7	19932.9	25027.4	26857.4	26513.1	22217	15988.7	7878.1	2556.27	0	0	0	0	0	0	0	0	0	0	0	0	0	0	0	0	0	0	0	0	0	0	0	0	0	0	0	0
A0A1W2PPX5	SCARB2	0	global_HCT	global	HCT	mean	160563	549215	910220	1.17812e+06	1.34144e+06	1.33717e+06	1.23288e+06	1.05069e+06	935013	879345	902714	887165	858155	795383	751476	682775	624649	600746	636395	693416	636253	474395	227686	73627.2	0	48106.3	115019	217239	268820	327094	356055	399547	430860	471750	443070	343451	171379	56878.8	0	0	0	0	0
A0A1W2PPX5	SCARB2	0	global_HEK	global	HEK	mean	359826	709243	1.08931e+06	1.30729e+06	1.36585e+06	1.15647e+06	1.06246e+06	1.11393e+06	1.37522e+06	1.56524e+06	1.55894e+06	1.37913e+06	1.13571e+06	945507	821930	738935	691589	664587	640266	610153	495102	359651	170811	64336	0	63337.5	179451	333072	407440	445359	461199	497432	521729	535431	492759	372204	189040	57773.9	0	0	0	0	0
A0A1W2PPZ5	TCEA1	0	global_HCT	global	HCT	mean	132751	102732	83145.2	70023.2	40326.2	15662.6	0	0	0	0	0	0	0	0	0	0	0	0	0	0	0	0	0	0	0	0	0	0	0	0	0	0	0	0	58697.1	203458	466963	841139	1.48097e+06	2.46142e+06	3.51405e+06	4.22232e+06	4.34865e+06
A0A1W2PPZ5	TCEA1	0	global_HEK	global	HEK	mean	89883.1	64963	50374.4	42059.2	24825.3	9452.86	0	0	0	0	0	0	0	0	0	0	0	0	0	0	0	0	0	0	0	0	0	0	0	0	0	0	0	0	94550.5	235090	437299	555904	763060	1.16298e+06	1.88639e+06	2.71825e+06	3.28335e+06
A0A1W2PQ47	FDFT1	0	global_HCT	global	HCT	mean	58338.5	263894	433693	530458	561236	535150	492764	425355	376250	344688	349624	352597	348977	345054	348305	360916	352449	329493	290890	266898	252638	248623	244402	238902	233438	211392	179355	152565	156876	193076	228512	256540	261010	257222	218712	157431	76916.2	24915	0	0	0	0	0
A0A1W2PQ47	FDFT1	0	global_HEK	global	HEK	mean	44913.9	177268	307187	391515	418230	383327	367365	378018	424835	456999	465353	444386	398349	358648	339065	350131	355219	350156	317706	292998	263932	266448	268995	280171	276387	266164	258086	262454	277364	291963	279429	271665	259775	281761	259851	205740	101846	33822.9	0	0	0	0	0
A0A1W2PQV2	GCSH	0	global_HCT	global	HCT	mean	56079.1	374493	530672	486684	266224	91351.7	0	0	0	0	0	0	0	0	0	0	0	0	0	0	0	0	0	0	0	0	0	0	0	0	0	0	0	0	0	0	0	0	96455.6	288769	587245	814361	1.12283e+06
A0A1W2PQV2	GCSH	0	global_HEK	global	HEK	mean	72641.4	218220	313357	339408	204077	84726	0	0	0	0	0	0	0	0	0	0	0	0	0	0	0	0	0	0	0	0	0	0	0	0	0	0	0	0	0	0	0	0	92670.9	258169	478474	603617	822049
A0A1W2PR09	NECAP1	0	global_HCT	global	HCT	mean	0	0	0	0	0	0	0	0	0	0	0	0	0	0	0	0	0	0	0	0	0	0	0	0	0	0	0	0	0	0	0	0	0	0	6502.55	24109.7	50632.5	76698.7	104228	141433	187213	218800	222268
A0A1W2PR09	NECAP1	0	global_HEK	global	HEK	mean	0	0	0	0	0	0	0	0	0	0	0	0	0	0	0	0	0	0	0	0	0	0	0	0	0	0	0	0	0	0	0	0	0	0	8551.35	29805.6	61614.5	87120.5	109570	139965	187831	224921	233080
A0A1W2PR94	DTHD1	0	global_HCT	global	HCT	mean	0	0	0	0	0	0	0	0	0	0	0	0	0	0	0	0	0	0	0	0	14287.8	45322.9	94804.6	131141	149199	137004	115300	91306.6	83730.4	77457.4	63606.3	33896.2	11249.4	0	0	0	0	0	0	0	0	0	0
A0A1W2PR94	DTHD1	0	global_HEK	global	HEK	mean	0	0	0	0	0	0	0	0	0	0	0	0	0	0	0	0	0	0	0	0	13577.3	44753.7	95523.6	135056	153971	149477	148559	156918	171547	158427	118206	57301.8	18230.6	0	0	0	0	0	0	0	0	0	0
A0A1W2PRN3	SLC35A3	0	global_HCT	global	HCT	mean	0	0	0	0	0	0	0	0	0	0	0	0	0	0	0	0	0	0	0	0	0	0	0	0	0	12891	33462	73955.4	143008	391960	898319	1.60751e+06	2.14451e+06	2.25248e+06	1.81755e+06	1.15657e+06	501748	145546	0	0	0	0	0
A0A1W2PRN3	SLC35A3	0	global_HEK	global	HEK	mean	0	0	0	0	0	0	0	0	0	0	0	0	0	0	0	0	0	0	0	0	0	0	0	0	0	9022.44	29344.8	54346.9	81312.5	184877	487676	1.00395e+06	1.56356e+06	1.87372e+06	1.71496e+06	1.19454e+06	556568	163071	0	0	0	0	0
A0A1W2PRV5	SMN2	0	global_HCT	global	HCT	mean	224500	644561	929582	1.00549e+06	938447	789689	644229	507299	414714	345560	287702	226942	188392	183872	207250	230486	217314	159025	77359.9	22840.1	0	0	0	0	0	0	0	0	0	0	0	0	0	0	0	0	0	0	0	0	0	0	0
A0A1W2PRV5	SMN2	0	global_HEK	global	HEK	mean	164633	497830	758752	864502	825608	694325	581615	511623	482433	465398	435734	391509	335973	283161	243632	206234	166637	108267	51110.7	13202.7	0	0	0	0	0	0	0	0	0	0	0	0	0	0	0	0	0	0	0	0	0	0	0
A0A1X7SBY3	STIM2	0	global_HCT	global	HCT	mean	2903.78	26560	49150.5	66958.8	78637.2	79378.2	72824.6	56961.7	38519.7	18010	5857.42	0	0	0	0	0	0	0	0	0	0	0	0	0	0	0	0	0	0	0	0	0	0	0	0	0	0	0	0	0	0	0	0
A0A1X7SBY3	STIM2	0	global_HEK	global	HEK	mean	14004.5	27837.2	42511.7	49260.9	49860.8	39359.5	36941.9	32737	31219.9	17392.1	7324.27	0	0	0	0	0	0	0	0	0	0	0	0	0	0	0	0	0	0	0	0	0	0	0	0	0	0	0	0	0	0	0	0
A0A286YEX4	NFIC	0	global_HCT	global	HCT	mean	0	0	0	0	0	0	0	0	0	0	0	0	0	0	0	0	3264.3	10707.5	22341	31591	35923.5	35769.2	34598.1	34211.7	33850.9	31476.2	28086.9	26526.6	29948	40064.3	51868.2	65557.8	74907.1	82799.4	76565.2	59314.4	30060.1	10214.8	0	0	0	0	0
A0A286YEX4	NFIC	0	global_HEK	global	HEK	mean	0	0	0	0	0	0	0	0	0	0	0	0	0	0	0	0	4666.59	14168	26393.5	32708.2	32302.5	29347.7	27014.6	26491.4	25544.7	25969.5	26941.6	29052.8	29723	31431.2	32988.3	36665.4	38151.7	38275.9	32687.6	23605.8	11489.3	3657.44	0	0	0	0	0
A0A286YF22	PHGDH	0	global_HCT	global	HCT	mean	560316	2.11892e+06	3.4772e+06	4.37647e+06	4.83456e+06	4.69651e+06	4.2723e+06	3.55855e+06	3.06291e+06	2.64864e+06	2.53972e+06	2.33776e+06	2.23721e+06	2.10955e+06	2.12652e+06	2.12527e+06	2.04356e+06	1.90175e+06	1.777e+06	1.80369e+06	1.91452e+06	2.06951e+06	2.16759e+06	2.1946e+06	2.16007e+06	2.09342e+06	1.92951e+06	1.83156e+06	1.8507e+06	2.23584e+06	2.73262e+06	3.35597e+06	3.9023e+06	4.46458e+06	4.79982e+06	5.03179e+06	5.10784e+06	5.18189e+06	4.94727e+06	4.41687e+06	3.5768e+06	2.77141e+06	2.15349e+06
A0A286YF22	PHGDH	0	global_HEK	global	HEK	mean	1.71572e+06	6.68412e+06	1.12119e+07	1.38913e+07	1.4432e+07	1.2904e+07	1.14919e+07	1.05181e+07	1.03363e+07	9.95255e+06	9.36845e+06	8.46927e+06	7.36933e+06	6.37257e+06	5.63111e+06	5.27894e+06	4.82975e+06	4.40238e+06	3.95502e+06	3.99439e+06	4.13388e+06	4.52259e+06	4.78116e+06	4.96095e+06	4.86522e+06	4.75639e+06	4.80275e+06	4.97434e+06	5.34252e+06	6.12998e+06	7.29446e+06	8.82729e+06	1.02155e+07	1.19239e+07	1.29975e+07	1.35624e+07	1.32888e+07	1.2832e+07	1.20042e+07	1.05144e+07	8.72774e+06	7.08807e+06	5.94245e+06
A0A286YF37	FBXO2	0	global_HCT	global	HCT	mean	0	0	0	0	0	0	0	0	0	0	0	0	0	0	0	0	17611.5	65069	139481	219435	292219	363579	443180	541303	668921	738701	709189	620812	625981	797526	998451	1.17295e+06	1.23169e+06	1.24422e+06	1.15914e+06	1.03511e+06	909410	806821	755535	722309	733525	703253	643002
A0A286YF37	FBXO2	0	global_HEK	global	HEK	mean	0	0	0	0	0	0	0	0	0	0	0	0	0	0	0	0	6110.97	25576.3	56222.5	85358.4	108381	130657	157855	178102	182067	176381	173337	180254	195035	216684	238410	265492	290586	323521	330767	310539	271493	247058	252789	277924	316373	344600	344744
A0A286YFF7	PPT1	0	global_HCT	global	HCT	mean	21594.9	123266	177493	166143	93347.5	31922.3	0	22550.9	76809.2	153468	213459	231052	233279	234913	257678	269657	262116	245123	238930	258049	285803	310616	328667	331193	329901	316196	288506	257848	244816	276875	319334	366742	394046	422841	445146	485933	539834	604822	635976	630861	565632	487115	414342
A0A286YFF7	PPT1	0	global_HEK	global	HEK	mean	9635.72	49596.1	73740.2	76394.8	44944	17588	0	65912.1	172349	309705	344315	325762	278391	268645	269226	259591	241290	236508	242369	264390	274022	292584	309538	324571	323466	306882	294986	279225	272018	260867	257711	265443	287050	326724	368714	407800	456961	504064	539838	528577	495445	471651	475796
A0A286YFF8	MON2	0	global_HCT	global	HCT	mean	54203.9	230728	380598	474709	518470	499773	444808	390382	367659	382101	380614	364177	328061	306991	285022	264896	243261	227172	214903	204297	173110	126152	61432.6	20598.2	0	0	0	0	0	0	0	0	0	0	0	0	0	0	0	0	0	0	0
A0A286YFF8	MON2	0	global_HEK	global	HEK	mean	133329	333672	549954	679348	707958	594496	521808	515840	589136	648018	632610	576519	465847	373217	292941	271898	256556	242068	200850	170867	128499	93520.6	44361.6	17025.4	0	0	0	0	0	0	0	0	0	0	0	0	0	0	0	0	0	0	0
A0A2C9F2R7	FRYL	0	global_HCT	global	HCT	mean	45036.4	111140	184244	251177	306635	315778	293732	253077	230926	226405	228696	218768	194102	160298	131326	108095	85847.7	58421.4	28194.4	8782.29	0	0	0	0	0	0	0	0	0	0	0	0	0	0	0	0	0	0	0	0	0	0	0
A0A2C9F2R7	FRYL	0	global_HEK	global	HEK	mean	32022	92957.1	159242	210032	241407	231346	217567	213111	235656	262311	272812	257125	213813	165667	130190	117414	101931	73953.3	34989	10302.2	0	0	0	0	0	0	0	0	0	0	0	0	0	0	0	0	0	0	0	0	0	0	0
A0A2Q3DP09	ARMC9	0	global_HCT	global	HCT	mean	0	0	0	0	0	0	0	0	0	0	0	0	0	0	0	0	0	0	0	0	0	0	0	0	0	872.469	2862.19	7521.45	12917	19491	24559.7	30277.7	34899.3	38942.2	35987.9	27222	13451.1	4419.36	0	0	0	0	0
A0A2Q3DP09	ARMC9	0	global_HEK	global	HEK	mean	0	0	0	0	0	0	0	0	0	0	0	0	0	0	0	0	0	0	0	0	0	0	0	0	0	3282.42	10540.5	21935.2	31764	40544.7	44417.7	52223.3	62934.8	82248	85264.1	69710.2	35129.3	11196.3	0	0	0	0	0
A0A2R2Y2Q3	TPM3	0	global_HCT	global	HCT	mean	0	0	0	0	0	0	0	0	0	0	0	0	0	0	0	0	7756.85	48819.8	119493	233716	462772	1.21074e+06	2.96302e+06	5.57575e+06	7.92228e+06	9.08402e+06	8.43028e+06	7.20325e+06	5.57369e+06	4.84613e+06	4.19587e+06	3.97201e+06	3.39438e+06	2.85008e+06	2.06271e+06	1.31432e+06	570725	175533	0	0	0	0	0
A0A2R2Y2Q3	TPM3	0	global_HEK	global	HEK	mean	0	0	0	0	0	0	0	0	0	0	0	0	0	0	0	0	9211.64	38454.1	91967.1	152022	214102	331141	708347	1.70859e+06	3.24457e+06	5.11155e+06	6.24683e+06	6.27055e+06	5.19237e+06	4.10767e+06	3.65609e+06	3.5444e+06	3.2454e+06	2.67237e+06	1.99673e+06	1.37449e+06	668842	220905	0	0	0	0	0
A0A2R8Y362	OSBPL2	0	global_HCT	global	HCT	mean	0	0	0	0	0	0	0	0	0	0	0	0	0	0	0	0	0	0	0	0	0	0	0	0	0	0	0	0	0	0	0	0	0	0	0	0	0	0	5640.54	16380.7	31060.5	37821.4	38073.6
A0A2R8Y362	OSBPL2	0	global_HEK	global	HEK	mean	0	0	0	0	0	0	0	0	0	0	0	0	0	0	0	0	0	0	0	0	0	0	0	0	0	0	0	0	0	0	0	0	0	0	0	0	0	0	5884.32	18643.5	38598.1	52227.4	57128.9
A0A2R8Y3X7	ATXN3	0	global_HCT	global	HCT	mean	0	0	0	0	0	0	0	0	0	0	0	0	0	0	0	0	0	0	0	0	0	0	0	0	0	0	0	0	0	1177.07	3215.18	7009.3	14292.8	29918.6	51942.8	75026.7	90182.9	97089	95750.2	88756.7	77137.6	63613.9	53002.9
A0A2R8Y3X7	ATXN3	0	global_HEK	global	HEK	mean	0	0	0	0	0	0	0	0	0	0	0	0	0	0	0	0	0	0	0	0	0	0	0	0	0	0	0	0	0	1523.62	3658.04	6983.99	10654.2	20634.8	40398.1	68086.3	93033.1	104547	102050	90935.8	79925.8	69881.5	61800.9
A0A2R8Y432	CEP78	0	global_HCT	global	HCT	mean	10986.9	14973.6	18621.7	20390.7	20640.6	18836.2	17183.7	13927.2	10256.3	5054.37	1835.07	0	0	0	0	0	0	0	0	0	0	0	0	0	0	0	0	0	0	0	0	0	0	0	0	0	0	0	0	0	0	0	0
A0A2R8Y432	CEP78	0	global_HEK	global	HEK	mean	8939.32	14886.4	22525.1	30158.6	35020.9	35046.3	32285.3	26059.5	18563.5	9073.33	3147.89	0	0	0	0	0	0	0	0	0	0	0	0	0	0	0	0	0	0	0	0	0	0	0	0	0	0	0	0	0	0	0	0
A0A2R8Y443	DYRK1A	0	global_HCT	global	HCT	mean	0	0	0	0	0	0	0	0	0	0	0	0	0	0	0	0	0	0	0	0	0	0	0	0	0	3733.73	11771.2	30520.2	51655.1	75652.6	90898.7	102051	105920	105759	91693.3	66393.4	32558.8	10603.3	0	0	0	0	0
A0A2R8Y443	DYRK1A	0	global_HEK	global	HEK	mean	0	0	0	0	0	0	0	0	0	0	0	0	0	0	0	0	0	0	0	0	0	0	0	0	0	20548.1	61107.6	120307	154006	163407	141321	122785	105612	106928	95451.3	74098.5	35669.5	11434.6	0	0	0	0	0
A0A2R8Y4G3	A0A2R8Y4G3	0	global_HCT	global	HCT	mean	0	0	0	0	0	0	0	0	0	0	0	0	0	0	0	0	0	0	0	0	0	0	0	0	0	0	0	0	0	0	0	0	0	0	0	0	0	0	0	0	0	0	0
A0A2R8Y4G3	A0A2R8Y4G3	0	global_HEK	global	HEK	mean	0	0	0	0	0	0	0	0	0	0	0	0	0	0	0	0	0	0	0	0	0	0	0	0	0	0	0	0	0	0	0	0	0	0	0	0	0	0	0	0	0	0	0
A0A2R8Y4H2	SEPTIN3	0	global_HCT	global	HCT	mean	0	0	0	0	0	0	0	7457.24	25043	53055.3	77335.9	91295.7	95336	93365.3	90116.2	82306.1	71321.3	56679.2	42778.7	34050.3	27113	19920.8	9866.63	3149.67	0	0	0	0	0	0	0	0	0	0	0	0	0	0	0	0	0	0	0
A0A2R8Y4H2	SEPTIN3	0	global_HEK	global	HEK	mean	0	0	0	0	0	0	0	20200.3	58574.7	113703	144811	159417	157146	168110	177834	184498	171276	151395	127643	107253	79042.6	51491.8	22830.3	8217.82	0	0	0	0	0	0	0	0	0	0	0	0	0	0	0	0	0	0	0
A0A2R8Y4I8	SPAST	0	global_HCT	global	HCT	mean	0	0	0	0	0	0	0	0	0	0	0	0	0	0	0	0	0	0	0	0	0	0	0	0	0	0	0	0	0	4878	14185.1	27690	34918.4	39861.6	63469.3	119647	200160	259180	281230	265395	235864	196157	164894
A0A2R8Y4I8	SPAST	0	global_HEK	global	HEK	mean	0	0	0	0	0	0	0	0	0	0	0	0	0	0	0	0	0	0	0	0	0	0	0	0	0	0	0	0	0	7470.49	18295.9	35681.3	44687.2	53714.7	81211.7	132930	209738	257787	280015	263042	248676	236144	227771
A0A2R8Y4J4	RMND1	0	global_HCT	global	HCT	mean	15239.1	24643.5	33418.6	38758.8	41214	37887.2	33604.5	24869.5	17484.3	8066.36	3142.71	0	0	0	0	0	0	0	0	0	16282.2	51824	109099	155506	185801	178566	151178	114084	99705	93110.1	77219.9	41558.8	12853.5	0	0	0	0	0	0	0	0	0	0
A0A2R8Y4J4	RMND1	0	global_HEK	global	HEK	mean	4394.93	30588.1	52353.2	65066.8	68058.4	65093.4	60848.2	51482	37097.7	18080.5	5880.84	0	0	0	0	0	0	0	0	0	26421.7	85528.8	176970	252973	298036	307766	296498	272332	237402	185099	120668	54426.4	15573.2	0	0	0	0	0	0	0	0	0	0
A0A2R8Y4P4	SMARCA4	0	global_HCT	global	HCT	mean	126289	587283	967565	1.20573e+06	1.3495e+06	1.37542e+06	1.33547e+06	1.16615e+06	1.00891e+06	846238	768994	656179	568270	479755	434007	390623	341415	302952	282293	286786	282310	272863	258772	266500	288092	279293	223255	133648	76738.3	51605.2	42219.3	22787	6666.79	0	0	0	0	0	0	0	0	0	0
A0A2R8Y4P4	SMARCA4	0	global_HEK	global	HEK	mean	128208	510923	866919	1.06612e+06	1.14935e+06	1.12392e+06	1.26532e+06	1.49109e+06	1.77686e+06	1.87114e+06	1.78631e+06	1.55559e+06	1.26853e+06	1.02551e+06	839764	744689	663844	600002	523189	476400	426846	423126	419122	455587	488665	487679	413395	274676	171109	103635	74582.1	35616.1	11687.9	0	0	0	0	0	0	0	0	0	0
A0A2R8Y4W2	EPS8	0	global_HCT	global	HCT	mean	0	0	0	0	0	0	0	0	0	0	0	0	0	0	0	0	0	0	0	0	0	0	0	0	0	13527.2	36185.4	74505	101370	138601	183860	268000	355838	421250	389151	282039	133049	40613.9	0	0	0	0	0
A0A2R8Y4W2	EPS8	0	global_HEK	global	HEK	mean	0	0	0	0	0	0	0	0	0	0	0	0	0	0	0	0	0	0	0	0	0	0	0	0	0	14023.8	41926.4	78441.2	98438.7	109895	123226	156835	195734	232390	221947	171031	84529.5	27342.2	0	0	0	0	0
A0A2R8Y4Z0	CDK13	0	global_HCT	global	HCT	mean	15410.4	48532.8	71363.2	80834.8	79376.1	71433	63060.1	50035	42241.6	32592.7	29617.4	24191	23100.9	21588.4	21684.2	21080.3	18182.6	13895.5	6997.1	2612.82	0	0	0	0	0	0	0	0	0	0	0	0	0	0	0	0	0	0	0	0	0	0	0
A0A2R8Y4Z0	CDK13	0	global_HEK	global	HEK	mean	9045.09	58079.8	99063.4	123549	128412	118342	104536	86618.4	69581.4	50523	38493.2	33088.7	33940.4	37774.4	38829.7	38679.5	31115.2	21948.6	9919.33	3374.76	0	0	0	0	0	0	0	0	0	0	0	0	0	0	0	0	0	0	0	0	0	0	0
A0A2R8Y544	ACBD6	0	global_HCT	global	HCT	mean	0	0	0	0	0	0	0	0	0	0	0	0	0	0	0	0	0	0	0	0	0	0	0	0	0	0	0	0	0	1925.02	6388.83	12941.9	17979.3	22044	35455.2	53620	74431.5	77625.3	74266.6	64687.4	60406.2	57772.4	55295.8
A0A2R8Y544	ACBD6	0	global_HEK	global	HEK	mean	0	0	0	0	0	0	0	0	0	0	0	0	0	0	0	0	0	0	0	0	0	0	0	0	0	0	0	0	0	2402.62	5998.87	14094.2	21437	30850.1	41069.3	52574	64483	68187.9	67583	61420.6	57834.9	56061.9	54472.8
A0A2R8Y559	HDAC6	0	global_HCT	global	HCT	mean	0	0	0	0	0	0	0	0	0	0	0	0	0	0	0	0	10177.1	35795.4	78264.9	124751	161053	183913	193732	203854	217916	236419	241501	244541	247674	283410	326306	369222	387415	386808	337987	245986	121266	39053.1	0	0	0	0	0
A0A2R8Y559	HDAC6	0	global_HEK	global	HEK	mean	0	0	0	0	0	0	0	0	0	0	0	0	0	0	0	0	10313.7	36060.4	77013.7	114954	139050	153842	164295	182779	198512	221094	237280	243013	232271	215513	212316	213229	214381	210583	188174	143792	73576	24525.6	0	0	0	0	0
A0A2R8Y566	RELCH	0	global_HCT	global	HCT	mean	10617	51981.7	87109.3	110700	123593	125403	118354	99449.1	78778.7	58475.8	50124.7	42958	41840.4	39892.1	41973.6	43763.3	45695.2	48716.2	53960.1	60888.1	65501.3	66413.4	65871.2	65672.1	66192	58517.4	43446.1	21489.2	7085.12	0	0	0	0	0	0	0	0	0	0	0	0	0	0
A0A2R8Y566	RELCH	0	global_HEK	global	HEK	mean	15235.9	42515.7	66633.2	81325.4	87252.7	85628.4	85158.1	83405.2	83928.2	80612.3	76468.5	67392.3	59477.9	53774.8	53134	54817.7	55966.2	62469.2	73449.9	92137.8	105676	116060	117567	114105	104385	84976.4	58952.1	28235	8932.41	0	0	0	0	0	0	0	0	0	0	0	0	0	0
A0A2R8Y5A3	CTNNB1	0	global_HCT	global	HCT	mean	232746	960784	1.56103e+06	1.92188e+06	2.03808e+06	1.93289e+06	1.73199e+06	1.45708e+06	1.24562e+06	1.07307e+06	1.00757e+06	952465	935618	922602	921782	899381	840939	774029	723704	720391	738055	782799	834528	893373	921275	896094	794645	700768	656733	766555	941402	1.17176e+06	1.315e+06	1.3591e+06	1.25428e+06	1.10911e+06	985017	949814	955230	970953	948311	883942	797613
A0A2R8Y5A3	CTNNB1	0	global_HEK	global	HEK	mean	182082	512745	849535	1.08469e+06	1.16669e+06	1.07589e+06	1.0003e+06	935216	926260	858820	803183	735042	680068	625316	582307	564631	534900	515045	489158	495594	487641	500158	508991	534510	547191	547775	544633	524714	515380	524821	575684	645384	701192	755038	762602	750278	727443	753222	838021	921581	994330	988372	935990
A0A2R8Y5F1	TSC2	0	global_HCT	global	HCT	mean	35226.1	96062.2	145293	176297	192758	191140	178097	141222	96863.9	44910.1	14996.4	0	0	0	0	0	0	0	0	0	0	0	0	0	0	0	0	0	0	0	0	0	0	0	0	0	0	0	0	0	0	0	0
A0A2R8Y5F1	TSC2	0	global_HEK	global	HEK	mean	25504.9	116068	190971	234109	241125	222294	206350	176574	138091	70988.2	26091.8	0	0	0	0	0	0	0	0	0	0	0	0	0	0	0	0	0	0	0	0	0	0	0	0	0	0	0	0	0	0	0	0
A0A2R8Y5N2	TSC1	0	global_HCT	global	HCT	mean	3147.96	24090.8	42182.9	54123.3	58271	55215.8	47232.8	36055.2	23213.2	10806.8	3244.2	0	0	0	0	0	0	0	0	0	0	0	0	0	0	0	0	0	0	0	0	0	0	0	0	0	0	0	0	0	0	0	0
A0A2R8Y5N2	TSC1	0	global_HEK	global	HEK	mean	4743.84	29122.8	52442.6	68804	72575.3	67818.6	62159.1	52613.4	38603	18886.8	6133.95	0	0	0	0	0	0	0	0	0	0	0	0	0	0	0	0	0	0	0	0	0	0	0	0	0	0	0	0	0	0	0	0
A0A2R8Y5P7	HARS2	0	global_HCT	global	HCT	mean	0	0	0	0	0	0	0	0	0	0	0	0	0	0	0	0	0	0	0	0	0	0	0	0	0	22768.7	61165.4	123885	166031	223624	340216	621036	1.02473e+06	1.4122e+06	1.50366e+06	1.30371e+06	921967	657254	507375	448013	377451	309333	250752
A0A2R8Y5P7	HARS2	0	global_HEK	global	HEK	mean	0	0	0	0	0	0	0	0	0	0	0	0	0	0	0	0	0	0	0	0	0	0	0	0	0	32588.2	94799.4	182623	239624	280554	296062	340660	450270	673805	854226	886930	718620	554713	436174	375384	303341	250652	222936
A0A2R8Y602	CLPB	0	global_HCT	global	HCT	mean	1.99544548420662e-12	97386.8	147423	136969	75529	25493.3	0	3315.91	13166.6	28288.1	40791.7	45936.2	44856.8	44148.6	43434.6	44954.7	40322.7	31640.9	16078.6	5599.21	0	0	0	0	0	0	0	0	0	0	0	0	0	0	6831.8	21689.9	46511.6	68091.9	87974.7	100336	109899	109357	105797
A0A2R8Y602	CLPB	0	global_HEK	global	HEK	mean	1.09674759772986e-12	57052.7	88588.3	86369.2	49073.8	17538.2	0	9541.24	28733.9	56426.8	71778.2	73499.3	63415	54953.5	51810.7	51089.6	45982.6	32523.4	15635.9	4311.77	0	0	0	0	0	0	0	0	0	0	0	0	0	0	6019.45	19201.1	38662.1	56426.6	74511	94600.7	117294	137108	149249
A0A2R8Y635	ATP13A3	0	global_HCT	global	HCT	mean	-8.35258e-15	4726.51	11121.3	17398	21724.6	21065.4	18448.5	12841.4	8556.52	3681.88	1450.72	0	0	0	0	0	0	0	0	0	0	0	0	0	0	0	0	0	0	0	0	0	0	0	0	0	0	0	0	0	0	0	0
A0A2R8Y635	ATP13A3	0	global_HEK	global	HEK	mean	8.29986889063489e-14	5152.91	10063	14217.5	15360.1	15662.9	14412.2	12697.8	8905.74	4506.72	1420.84	0	0	0	0	0	0	0	0	0	0	0	0	0	0	0	0	0	0	0	0	0	0	0	0	0	0	0	0	0	0	0	0
A0A2R8Y653	UCK2	0	global_HCT	global	HCT	mean	89414.4	394530	634026	759231	782334	731174	655654	543206	451637	376025	355501	337592	333212	326828	329871	328082	309017	268924	228567	217687	248368	290597	321521	317703	298963	262764	221570	183935	163050	171904	189030	211693	230045	251008	267114	274318	286048	295502	290685	253611	203280	164410	144406
A0A2R8Y653	UCK2	0	global_HEK	global	HEK	mean	207502	569939	908784	1.10979e+06	1.14716e+06	1.02952e+06	923052	806730	717109	606589	547445	528070	513268	503015	480915	485508	454343	407996	334598	300609	299478	352996	403735	429654	404472	365620	336861	325405	315176	300895	275857	260473	253112	281997	344547	435073	535787	591435	595319	535679	458823	400810	374145
A0A2R8Y661	RAPGEF2	0	global_HCT	global	HCT	mean	0	0	0	0	0	0	0	0	0	0	0	0	0	0	0	0	0	0	0	0	2211.51	7198.27	14820.6	20877.3	23604	21899.2	17227.5	12397.4	9759.07	8905.35	7257.6	3978.41	1235.58	0	0	0	0	0	0	0	0	0	0
A0A2R8Y661	RAPGEF2	0	global_HEK	global	HEK	mean	0	0	0	0	0	0	0	0	0	0	0	0	0	0	0	0	0	0	0	0	2665.17	8568.66	18006.1	25350.4	30572.8	31349.1	30871.9	27067.5	23361.3	17780.7	12266.9	5759.39	1807.72	0	0	0	0	0	0	0	0	0	0
A0A2R8Y6V8	ABCC4	0	global_HCT	global	HCT	mean	35012.5	70537.7	96499.9	111553	118159	112082	101709	78460.8	59062.8	29262.4	12158.5	0	0	0	0	0	0	0	0	0	0	0	0	0	0	0	0	0	0	0	0	0	0	0	0	0	0	0	0	0	0	0	0
A0A2R8Y6V8	ABCC4	0	global_HEK	global	HEK	mean	9697.61	45108.4	75815.9	94599	98919.6	93244.6	83795.8	68049.8	46468.1	21886.7	6683.39	0	0	0	0	0	0	0	0	0	0	0	0	0	0	0	0	0	0	0	0	0	0	0	0	0	0	0	0	0	0	0	0
A0A2R8Y6W5	MEA1	0	global_HCT	global	HCT	mean	0	0	0	0	0	0	0	0	0	0	0	0	0	0	0	0	0	0	0	0	7356.81	21742.4	42994.9	55877.8	60848.3	64710.1	71777.2	91272.5	112824	146322	171356	190392	193125	188970	175412	166793	196137	257381	292568	242478	129090	38984.7	0
A0A2R8Y6W5	MEA1	0	global_HEK	global	HEK	mean	0	0	0	0	0	0	0	0	0	0	0	0	0	0	0	0	0	0	0	0	9179.7	26952	53113.9	69996.8	77509.9	99091.9	136195	190784	220653	247537	256897	272544	267239	264331	248736	239899	248860	272280	270789	205255	104170	29752.5	0
A0A2R8Y738	RPL15	0	global_HCT	global	HCT	mean	8206.33	20510.6	29311.8	31707.7	29516.9	26017.2	22892.4	18917.8	12110.2	5470.16	1229.46	0	0	0	0	0	0	0	0	0	0	0	0	0	0	0	0	0	0	0	0	0	0	0	0	0	0	0	0	0	0	0	0
A0A2R8Y738	RPL15	0	global_HEK	global	HEK	mean	-7.59067e-14	11195.9	20985.2	27144.4	30428.9	29825.5	28818.4	24536.6	18818.8	9572.71	3468	0	0	0	0	0	0	0	0	0	0	0	0	0	0	0	0	0	0	0	0	0	0	0	0	0	0	0	0	0	0	0	0
A0A2R8Y7C0	HBA2	0	global_HCT	global	HCT	mean	5735.84	60599.1	105932	133345	147525	147385	139983	120170	101239	85306.5	79321	74618.6	73029.5	71971.7	71473.7	66985.2	60917.6	54531.1	49728.6	45490.8	40824.6	36812.5	32372.7	29815.4	27393.3	23969.5	18729.9	13546.6	12465.8	14540.7	18114.8	19706.2	20600.8	21201.1	22889.7	26948	36273.9	54317	107407	190172	292256	344537	341692
A0A2R8Y7C0	HBA2	0	global_HEK	global	HEK	mean	10635.5	53297.3	92920.2	113026	109458	85022.6	71985.4	74939.4	95740	114068	123936	126235	117638	114218	110482	121351	122216	119898	100726	85430.5	70318.1	69029.4	69861.8	75434.2	76822.9	79049.4	79045.1	81749.8	83629.8	82875.8	69159.3	52315.6	38609.4	40813.3	49502.6	60239.5	69812.9	79225.2	117701	191843	302221	379987	402164
A0A2R8Y7E6	ATXN2	0	global_HCT	global	HCT	mean	0	0	0	0	0	0	0	10657.6	32554.3	67479.2	91266.1	126653	163013	221325	256426	284769	289166	286933	268407	245087	237052	244356	265721	266514	252676	207505	155707	98601.5	72218.3	72975.2	85897	89491.5	79666.6	70775.5	57853.7	43320.7	21825.5	7509.1	0	0	0	0	0
A0A2R8Y7E6	ATXN2	0	global_HEK	global	HEK	mean	0	0	0	0	0	0	0	10355.4	32559.2	68048.1	94426.7	126589	153386	200400	233687	273945	290345	304499	287424	264838	234191	228418	233250	238766	229458	204501	173056	138214	116609	109819	107039	106373	105346	119130	115338	93725.8	47173.5	15799.9	0	0	0	0	0
A0A2R8Y7Q9	CERT1	0	global_HCT	global	HCT	mean	0	0	0	0	0	0	0	0	0	0	0	0	0	0	0	0	0	0	0	0	55581.8	164611	332283	456346	549465	624168	678151	735758	729330	744250	690631	642032	556854	497722	401108	281040	134035	43302	0	0	0	0	0
A0A2R8Y7Q9	CERT1	0	global_HEK	global	HEK	mean	0	0	0	0	0	0	0	0	0	0	0	0	0	0	0	0	0	0	0	0	43012.9	136043	277330	392724	513794	800348	1.14769e+06	1.43386e+06	1.33506e+06	1.09788e+06	810714	663074	553764	506651	432173	324391	158402	51480.1	0	0	0	0	0
A0A2R8Y7R2	HBB	0	global_HCT	global	HCT	mean	16520.2	136652	232499	287158	303927	299123	282642	244135	180405	106362	58705.5	37983.5	34819.1	30470.5	25349.2	22814.2	19259.1	15066.1	7720.26	2783.31	5451.31	21006.6	47057	70003.3	77726.6	66060	47586.6	35966.6	41153.3	56265.6	72725.3	82259.2	88868	93047.8	95006.9	97859.8	105476	127695	152557	177542	187680	193441	191536
A0A2R8Y7R2	HBB	0	global_HEK	global	HEK	mean	41352.1	214440	366010	446447	444418	397130	396756	382009	344846	224037	138896	86428.9	82293.6	77593.1	73798.7	74365.8	66363.9	48949.2	23595.2	7225.25	13145.2	42374.2	89067.6	128356	152087	155152	148914	143826	149426	164989	170720	169553	164863	182232	192900	203873	194767	201189	252762	367050	513456	605414	628768
A0A2R8Y7R9	PPFIA1	0	global_HCT	global	HCT	mean	0	0	0	0	0	0	0	21058.4	64768.7	127481	173366	197075	211002	231044	270072	312562	361123	407336	455006	482205	477242	444602	402239	363166	321900	263077	186929	110382	68493.9	51869.2	41733.8	22062.7	6211.27	0	0	0	0	0	0	0	0	0	0
A0A2R8Y7R9	PPFIA1	0	global_HEK	global	HEK	mean	0	0	0	0	0	0	0	33564.9	96033.6	184457	230497	249398	241625	253093	275329	315266	355711	418903	477622	540822	543089	523032	465939	417492	368174	312870	250106	174884	124963	88168.8	63442.4	31040.6	9982.29	0	0	0	0	0	0	0	0	0	0
A0A2R8Y811	RPS14	0	global_HCT	global	HCT	mean	147500	740092	1.16868e+06	1.32775e+06	1.2092e+06	974246	753652	585387	542631	535517	580072	521016	488211	459018	479546	463236	407484	323832	239234	186244	161701	159328	159415	156174	151415	134356	110089	86934.5	81561.1	93387.9	103084	106293	105250	111719	134653	168180	212611	236971	241256	217946	191035	169118	156206
A0A2R8Y811	RPS14	0	global_HEK	global	HEK	mean	158215	435366	668477	774613	739664	616053	511994	493964	559855	665209	706568	665137	565809	478711	413969	372379	319371	260024	190656	151549	132587	137558	142801	148149	145286	140960	138310	137271	131725	122145	104103	88822.9	76129.3	79853.8	98570	128521	165142	183043	183049	161538	145677	150091	178845
A0A2R8Y849	RPS24	0	global_HCT	global	HCT	mean	730016	3.17839e+06	5.25135e+06	6.44178e+06	6.91356e+06	6.29275e+06	5.22154e+06	3.83044e+06	2.8892e+06	2.20139e+06	1.83595e+06	1.46347e+06	1.18784e+06	948817	791250	669867	569694	491888	447591	434777	430637	428787	426449	412933	392101	349347	297486	243404	214515	226390	256013	296495	326383	349030	355541	355319	359172	356166	344067	315215	286028	257695	234182
A0A2R8Y849	RPS24	0	global_HEK	global	HEK	mean	519784	1.75874e+06	2.92031e+06	3.5158e+06	3.53756e+06	2.91476e+06	2.43772e+06	2.05334e+06	1.90367e+06	1.61839e+06	1.32866e+06	1.03625e+06	795699	608875	462938	394349	341369	312587	282368	283699	284945	309136	325058	339311	324859	304394	282291	255965	235631	220740	224875	233479	243779	257257	272472	289329	304781	306229	290862	256192	219347	189459	164947
A0A2R8Y852	CUX1	0	global_HCT	global	HCT	mean	0	0	0	0	0	0	0	2104.11	6314.8	12170.4	16861.3	19245.6	20236.6	19373.3	18027.8	16344.2	13446.7	10007	4844.04	1809.83	0	0	0	0	0	0	0	0	0	0	0	0	0	0	0	0	0	0	0	0	0	0	0
A0A2R8Y852	CUX1	0	global_HEK	global	HEK	mean	0	0	0	0	0	0	0	2072.46	7178.57	14983.2	21818.1	25380.4	25865.1	24300.6	22017.2	19013.3	14727.2	9562.25	4276.8	1220.03	0	0	0	0	0	0	0	0	0	0	0	0	0	0	0	0	0	0	0	0	0	0	0
A0A2R8Y855	SMARCE1	0	global_HCT	global	HCT	mean	164916	832976	1.34076e+06	1.59487e+06	1.66704e+06	1.65025e+06	1.63073e+06	1.51862e+06	1.38718e+06	1.23629e+06	1.18132e+06	1.14612e+06	1.13246e+06	1.08363e+06	1.00051e+06	884534	734023	570379	413766	312835	304150	364773	454870	488701	479606	428670	395480	411345	499730	545202	471156	256840	86855.2	0	0	0	0	0	0	0	0	0	0
A0A2R8Y855	SMARCE1	0	global_HEK	global	HEK	mean	167386	720431	1.18111e+06	1.40178e+06	1.43298e+06	1.36779e+06	1.54077e+06	1.8227e+06	2.14485e+06	2.19594e+06	2.05939e+06	1.7932e+06	1.50045e+06	1.26148e+06	1.06132e+06	921700	744918	569486	400714	333036	369046	513522	659099	711113	649943	619683	687759	874040	1.01129e+06	962818	720076	357563	118282	0	0	0	0	0	0	0	0	0	0
A0A2R8Y891	PFKM	0	global_HCT	global	HCT	mean	171349	796155	1.2987e+06	1.5679e+06	1.65072e+06	1.5518e+06	1.39635e+06	1.17934e+06	1.03111e+06	924746	908030	866591	836988	791255	770274	734359	695145	659275	658967	680419	720971	760534	797350	816744	812020	772621	677186	583764	535469	597495	684252	778223	832493	881639	855060	779964	676905	673686	738834	836889	855541	808683	721876
A0A2R8Y891	PFKM	0	global_HEK	global	HEK	mean	178211	489042	779349	950909	980723	881137	812808	794688	829057	854069	860631	852328	790821	724178	653751	630423	592135	576107	553858	585331	606214	657510	692680	725918	725335	701553	675290	634663	604440	593592	613718	650138	669037	696962	693918	687401	691945	781633	912557	1.02311e+06	1.04544e+06	1.01683e+06	950358
A0A2R8YCJ8	AIG1	0	global_HCT	global	HCT	mean	37643.8	115364	187590	239723	271038	270611	250811	198836	133565	61429.4	19076.5	0	0	0	0	0	0	0	0	0	0	0	0	0	0	0	0	0	0	0	0	0	0	0	0	0	0	0	0	0	0	0	0
A0A2R8YCJ8	AIG1	0	global_HEK	global	HEK	mean	35974.6	116083	193938	252556	282636	279081	266255	224241	166259	82132.8	28310	0	0	0	0	0	0	0	0	0	0	0	0	0	0	0	0	0	0	0	0	0	0	0	0	0	0	0	0	0	0	0	0
A0A2R8YD50	HSD17B4	0	global_HCT	global	HCT	mean	50323.8	320265	564060	749848	895460	922663	859550	673220	476814	276280	161465	103180	96149.9	96707.4	92194.3	86211.7	69293.6	47336.2	22026.2	6612.11	0	0	0	0	0	4074.03	12408.7	29959.8	46411.3	75188.2	105215	145831	169920	186034	198761	226763	275146	329529	375717	402178	429733	484336	562435
A0A2R8YD50	HSD17B4	0	global_HEK	global	HEK	mean	75965.2	216474	422806	569926	641236	497228	420864	349890	371778	281105	194222	121554	98185.5	89411.2	74464.6	73750.4	61692.8	46768.8	21845.5	6994.85	0	0	0	0	0	9016.66	27670.8	54628.8	69390	83396	88129.3	110104	124386	154183	176722	213366	251340	296548	332734	364807	410500	494097	600886
A0A2R8YD58	CSNK2A1	0	global_HCT	global	HCT	mean	96597.1	368549	607609	778577	896765	945595	965743	931667	985433	1.08526e+06	1.29427e+06	1.37499e+06	1.42917e+06	1.41095e+06	1.47621e+06	1.51185e+06	1.50723e+06	1.47672e+06	1.50819e+06	1.65912e+06	1.95044e+06	2.30709e+06	2.65233e+06	2.78015e+06	2.6756e+06	2.30744e+06	1.81548e+06	1.37283e+06	1.12747e+06	1.11373e+06	1.12225e+06	1.11297e+06	1.05604e+06	1.03693e+06	1.13068e+06	1.39207e+06	1.88635e+06	2.3213e+06	2.5129e+06	2.3078e+06	1.8406e+06	1.31042e+06	891688
A0A2R8YD58	CSNK2A1	0	global_HEK	global	HEK	mean	95645.5	315427	545989	716914	794319	760553	771158	845236	1.00613e+06	1.17157e+06	1.30857e+06	1.39193e+06	1.35202e+06	1.26103e+06	1.17375e+06	1.16488e+06	1.14122e+06	1.14365e+06	1.13992e+06	1.26046e+06	1.43193e+06	1.74652e+06	2.08007e+06	2.31775e+06	2.30595e+06	2.08808e+06	1.79454e+06	1.51682e+06	1.28436e+06	1.11207e+06	1.00469e+06	945899	894557	882460	1.02032e+06	1.44435e+06	2.16641e+06	2.86737e+06	3.16956e+06	2.89115e+06	2.28997e+06	1.73492e+06	1.39825e+06
A0A2R8YD63	TOPBP1	0	global_HCT	global	HCT	mean	0	0	0	0	0	0	0	0	0	0	0	3972.65	12413.1	24710	34241	39205.8	42691.6	45566.2	51440.4	55203.8	57580.2	54838.2	50471	46785.2	43862.1	38530.1	30155.7	23863.5	23563.2	24695.3	20972.8	11426.1	3599.61	0	0	0	0	0	0	0	0	0	0
A0A2R8YD63	TOPBP1	0	global_HEK	global	HEK	mean	0	0	0	0	0	0	0	0	0	0	0	3782.7	13686.8	28346.4	42313	52367.2	68196.2	97861.4	126979	147403	136595	124033	102308	93902	83222.7	77501.1	72691.4	70859.6	71771	64328	48121.7	23744.8	7797.46	0	0	0	0	0	0	0	0	0	0
A0A2R8YD71	SLC11A2	0	global_HCT	global	HCT	mean	17043.8	121760	176151	163736	91119.8	31047.7	0	0	0	0	0	0	0	0	0	0	0	0	0	0	0	0	0	0	0	0	0	0	0	0	0	0	0	0	0	0	0	0	0	0	0	0	0
A0A2R8YD71	SLC11A2	0	global_HEK	global	HEK	mean	45975.7	94936.4	117292	106810	58932.2	21251.9	0	0	0	0	0	0	0	0	0	0	0	0	0	0	0	0	0	0	0	0	0	0	0	0	0	0	0	0	0	0	0	0	0	0	0	0	0
A0A2R8YD95	VPS45	0	global_HCT	global	HCT	mean	67847	137890	193547	226232	229328	211042	185728	145226	105646	51775.5	20406.2	0	0	0	0	0	5430.22	18524.2	39859.5	59788.7	74158.2	81737.8	88675.6	102904	125277	137674	127781	105206	95225.8	102401	106464	103646	97891.5	101185	99124	89448.6	71964.4	62384	53533.7	41757.2	21502	6807.33	0
A0A2R8YD95	VPS45	0	global_HEK	global	HEK	mean	26317	142000	242469	305604	328656	309882	277467	220356	154925	74581.5	25037.2	0	0	0	0	0	5569.22	23485.5	49843.4	76069.6	89526.6	99637.8	108433	126007	147086	181174	215391	243217	239142	211138	162684	127024	107505	115700	120334	120322	105587	97632.3	83557.7	64395.8	32772.6	11218.3	0
A0A2R8YDB8	SAP130	0	global_HCT	global	HCT	mean	9975.73	57039	99837.4	132054	153951	158054	148699	130898	111027	94906.9	81378.7	67301.4	46823.6	23035.7	6756.56	0	0	0	0	0	0	0	0	0	0	0	0	0	0	0	0	0	0	0	0	0	0	0	0	0	0	0	0
A0A2R8YDB8	SAP130	0	global_HEK	global	HEK	mean	11685.5	44354.8	78527.8	97453.6	98799	78314.6	69848.5	73735.9	90499.6	97504.2	93284	76967.7	52914.5	25938.6	7907.4	0	0	0	0	0	0	0	0	0	0	0	0	0	0	0	0	0	0	0	0	0	0	0	0	0	0	0	0
A0A2R8YDQ9	SUCLA2	0	global_HCT	global	HCT	mean	36728.9	242151	422313	543814	610150	611017	569480	508124	452780	427479	407311	394779	374577	365772	353652	339214	290416	211468	105422	34326.7	0	0	0	0	0	0	0	0	0	45156.8	115783	206913	226404	217767	193323	212853	288672	488912	822873	1.24136e+06	1.55516e+06	1.66773e+06	1.54561e+06
A0A2R8YDQ9	SUCLA2	0	global_HEK	global	HEK	mean	25752.7	139100	253570	336690	390230	392099	390120	385370	416154	458337	486215	478906	433337	400369	371849	385542	349455	277952	139881	48374.7	0	0	0	0	0	0	0	0	0	0	15813.2	60283.9	132514	196421	252590	286627	337108	403719	591226	921048	1.34812e+06	1.65855e+06	1.70906e+06
A0A2R8YDT1	GLUL	0	global_HCT	global	HCT	mean	0	0	0	0	0	0	0	0	0	0	0	0	0	0	0	0	0	0	0	0	18669	51186.8	100306	127201	143573	171381	224272	381514	685677	1.24436e+06	1.85169e+06	2.30914e+06	2.37212e+06	2.14859e+06	1.79164e+06	1.5109e+06	1.35442e+06	1.28669e+06	1.20487e+06	1.06227e+06	882483	714388	601074
A0A2R8YDT1	GLUL	0	global_HEK	global	HEK	mean	0	0	0	0	0	0	0	0	0	0	0	0	0	0	0	0	0	0	0	0	50569.2	125791	225035	248664	244300	293088	406834	617780	871112	1.3224e+06	1.80159e+06	2.22605e+06	2.32499e+06	2.26194e+06	1.99131e+06	1.73483e+06	1.48524e+06	1.37307e+06	1.29193e+06	1.16131e+06	971832	793937	682116
A0A2R8YE77	CASK	0	global_HCT	global	HCT	mean	0	0	0	0	0	0	0	0	0	0	0	0	0	0	0	0	8010.96	26054.1	55694.9	81297.2	105653	125843	148972	161421	161235	140183	108727	76343.5	61368.6	64147.9	76135.9	90035.7	104344	118965	114457	88134.7	44265.8	14158.4	0	0	0	0	0
A0A2R8YE77	CASK	0	global_HEK	global	HEK	mean	0	0	0	0	0	0	0	0	0	0	0	0	0	0	0	0	8642.98	27781.8	52508.3	72042.2	95006	134664	183993	215172	215170	192310	167080	142562	122461	104652	92117.4	88094.1	96315.4	115367	117877	95201.5	48820.3	15788.5	0	0	0	0	0
A0A2R8YEC9	MANBA	0	global_HCT	global	HCT	mean	0	0	0	0	0	0	0	0	0	0	0	0	0	0	0	0	0	0	0	0	0	0	0	0	0	0	0	0	0	0	0	0	0	0	6785.3	23873.6	53504.1	82185.4	104436	118819	137719	163047	185607
A0A2R8YEC9	MANBA	0	global_HEK	global	HEK	mean	0	0	0	0	0	0	0	0	0	0	0	0	0	0	0	0	0	0	0	0	0	0	0	0	0	0	0	0	0	0	0	0	0	0	5100.32	17961.1	42754.6	68945.7	91350	103646	115364	127257	137263
A0A2R8YEM2	CCNH	0	global_HCT	global	HCT	mean	0	0	0	0	0	0	0	0	0	0	0	0	0	0	0	0	0	0	0	0	0	0	0	0	0	21664.7	56743.3	120770	169887	235481	296755	387607	462769	512937	526829	540376	576341	605588	549624	396345	191571	58154.4	0
A0A2R8YEM2	CCNH	0	global_HEK	global	HEK	mean	0	0	0	0	0	0	0	0	0	0	0	0	0	0	0	0	0	0	0	0	0	0	0	0	0	26004.5	85600.6	166414	225952	262542	294164	346957	396069	436267	463475	507304	579788	627526	576902	409505	196222	57718.4	0
A0A2R8YF87	VPS33A	0	global_HCT	global	HCT	mean	33271.9	140180	235750	300758	337344	336572	318219	278418	234197	189184	164786	150641	140428	124811	111679	103737	95406.5	84405	70861.8	63016.1	59964.2	59489.2	57078.6	53838.8	51649.8	80277.8	125796	197993	234147	257217	256666	262815	258805	242462	196535	139300	67188	24440.7	0	0	0	0	0
A0A2R8YF87	VPS33A	0	global_HEK	global	HEK	mean	33495.4	143180	253079	325529	336112	289881	260431	244375	254026	236897	224707	201707	179227	149546	130094	130294	137278	135426	118618	99034.5	85108.5	79837.8	73966.2	67066.2	58311.7	70981.2	100073	135366	155982	161854	171274	171531	174270	165162	143166	98278.4	45481.1	12169.9	0	0	0	0	0
A0A2R8YFH5	SEC23B	0	global_HCT	global	HCT	mean	0	0	0	0	0	0	0	0	0	0	0	0	0	0	0	0	9549.24	29942.6	62137.4	89377.5	115921	139724	169131	194842	217911	237398	248925	282356	330966	430314	502967	559997	541719	509001	452504	409259	375408	351123	346896	339442	343662	326471	308640
A0A2R8YFH5	SEC23B	0	global_HEK	global	HEK	mean	0	0	0	0	0	0	0	0	0	0	0	0	0	0	0	0	6632.24	30170.4	64211.2	98659.7	118880	140145	164081	190046	207338	220062	241613	268270	302547	335603	359657	372219	368879	378376	383766	380028	363891	342369	331048	312192	299954	289011	276530
A0A2R8YGD1	TPP1	0	global_HCT	global	HCT	mean	63220.3	254393	427675	549373	623326	616307	564411	460783	370070	289672	252884	227230	214655	201674	191231	179859	179724	199772	241675	275546	291551	293946	294034	294991	288077	268017	226106	180066	152786	158610	177132	196614	206910	212372	205767	195096	189313	198158	238005	295123	364569	399946	404289
A0A2R8YGD1	TPP1	0	global_HEK	global	HEK	mean	69073.6	217240	355536	436834	460650	423768	407133	387797	376853	335842	300542	270142	235260	202138	174743	174237	180465	207194	234879	269771	277646	295518	327767	382618	417999	390941	317664	217551	154328	122882	122663	128600	133755	142587	152080	166805	183717	200770	234831	282940	350680	400285	420195
A0A2R8YGH5	AP1S1	0	global_HCT	global	HCT	mean	0	0	0	0	0	0	0	0	0	0	0	0	0	0	0	0	12812	41539.3	90201.3	132753	162842	175159	188307	209496	238582	237426	196805	120346	68577.5	68413.7	112204	168690	195066	194277	194429	219097	281617	330751	323771	243504	122143	38858.7	0
A0A2R8YGH5	AP1S1	0	global_HEK	global	HEK	mean	0	0	0	0	0	0	0	0	0	0	0	0	0	0	0	0	5898.01	25672.3	54912.4	85253.5	104832	127637	156798	197160	236694	250936	232128	175987	125417	110249	124415	159850	169242	178955	195186	241143	305510	339660	313254	225052	110164	35482.7	0
A0A2R8YH07	HSPG2	0	global_HCT	global	HCT	mean	22446.8	143825	203842	184600	100950	33450.8	0	0	0	0	0	0	0	0	0	0	0	0	0	0	0	0	0	0	0	0	0	0	0	668.587	2170.47	4761.22	7853.82	10919.3	129836	401353	803118	1.07924e+06	1.16582e+06	1.0786e+06	950208	789789	631301
A0A2R8YH07	HSPG2	0	global_HEK	global	HEK	mean	6831.59	41564.5	60832.3	58690.6	33466	11921	0	0	0	0	0	0	0	0	0	0	0	0	0	0	0	0	0	0	0	0	0	0	0	1847.89	4420.95	8838.34	11183.4	14362.1	50550.9	174227	387404	622382	762864	782940	715065	623577	536828
A0A2R8YHD2	TPM4	0	global_HCT	global	HCT	mean	0	0	0	0	0	0	0	0	0	0	0	0	0	0	0	0	32470.8	101208	235217	420712	683218	986783	1.21915e+06	1.30431e+06	1.20367e+06	1.0265e+06	803965	636273	523249	545218	606905	716593	774715	813220	717632	521774	252337	78098.2	0	0	0	0	0
A0A2R8YHD2	TPM4	0	global_HEK	global	HEK	mean	0	0	0	0	0	0	0	0	0	0	0	0	0	0	0	0	19481.4	64456.9	127120	172433	184659	211533	271979	368686	402844	354042	243157	149049	102067	100115	126751	163918	182701	184521	155614	115481	57436.8	19720.5	0	0	0	0	0
A0A2U3TZH3	EEF1A2	0	global_HCT	global	HCT	mean	110321	409551	704055	939346	1.09105e+06	1.11936e+06	1.14335e+06	1.24274e+06	1.69566e+06	2.39865e+06	3.28791e+06	3.90647e+06	4.35987e+06	4.59409e+06	4.7089e+06	4.47264e+06	3.8695e+06	3.11821e+06	2.4604e+06	2.07008e+06	1.89245e+06	1.84576e+06	1.85927e+06	1.82086e+06	1.72777e+06	1.50941e+06	1.23044e+06	984790	877973	972946	1.10947e+06	1.24793e+06	1.29498e+06	1.35989e+06	1.5213e+06	2.17515e+06	3.61446e+06	5.80528e+06	8.07305e+06	9.81792e+06	1.03911e+07	1.00333e+07	9.09142e+06
A0A2U3TZH3	EEF1A2	0	global_HEK	global	HEK	mean	52685.2	185333	330624	439116	507842	489405	486981	627471	993845	1.54789e+06	2.01953e+06	2.32148e+06	2.32825e+06	2.21631e+06	1.99865e+06	1.81273e+06	1.55087e+06	1.30789e+06	1.05538e+06	957426	901530	941671	965658	1.00587e+06	979139	920593	843419	780938	736152	731071	744211	787128	809385	878016	944198	1.05403e+06	1.23482e+06	1.54906e+06	2.01831e+06	2.4842e+06	2.96172e+06	3.3226e+06	3.56438e+06
A0A2U3TZL5	CD59	0	global_HCT	global	HCT	mean	42789.5	129952	205800	257204	289432	292459	279315	246521	216138	185713	165677	143456	126938	112736	107100	100637	84896.5	58442.6	27677.9	8444.43	0	0	0	0	0	0	0	0	0	0	0	0	0	0	0	0	0	0	0	0	0	0	0
A0A2U3TZL5	CD59	0	global_HEK	global	HEK	mean	25068.5	67125.9	108258	135006	146635	139595	136648	133919	137254	134083	129878	120361	108388	93791	83357.2	78298.5	70345.9	53851.3	27800.1	9338.13	0	0	0	0	0	0	0	0	0	0	0	0	0	0	0	0	0	0	0	0	0	0	0
A0A2U3TZU2	GPI	0	global_HCT	global	HCT	mean	490732	2.06121e+06	2.89922e+06	2.7594e+06	1.55909e+06	557508	0	130363	414251	832409	1.10356e+06	1.18263e+06	1.12457e+06	1.07766e+06	1.07837e+06	1.04345e+06	905778	635008	309837	92897.8	0	0	0	0	0	0	0	0	0	277829	723241	1.35539e+06	1.63215e+06	1.82156e+06	1.95723e+06	2.40181e+06	3.35032e+06	5.479e+06	9.2954e+06	1.49489e+07	2.00256e+07	2.2798e+07	2.23239e+07
A0A2U3TZU2	GPI	0	global_HEK	global	HEK	mean	344910	1.0792e+06	1.47118e+06	1.46329e+06	835874	328926	0	83069.4	253034	504278	638826	660669	593181	567147	566291	550295	469207	328293	160533	50038.6	0	0	0	0	0	0	0	0	0	97958.8	251017	535123	767090	1.04247e+06	1.3553e+06	1.82553e+06	2.47397e+06	3.50674e+06	5.68937e+06	1.00416e+07	1.69467e+07	2.39602e+07	2.78104e+07
A0A2U3TZV8	PLCH1	0	global_HCT	global	HCT	mean	0	0	0	0	0	0	0	0	0	0	0	0	0	0	0	0	3147.27	10612.1	24612.1	41659.5	64703.9	91931.7	118741	131711	125832	100972	70315.1	43068.2	30899.5	26266.2	21947.9	11973.2	3784.27	0	0	0	0	0	0	0	0	0	0
A0A2U3TZV8	PLCH1	0	global_HEK	global	HEK	mean	0	0	0	0	0	0	0	0	0	0	0	0	0	0	0	0	3090.95	10239.7	19299.5	28136.4	37337.4	54286.4	72611.1	85768.7	83828.1	70965.6	55167.3	42652.4	36416.5	29808.5	21380	10225.9	3125.05	0	0	0	0	0	0	0	0	0	0
A0A2U3U043	KCTD1	0	global_HCT	global	HCT	mean	0	0	0	0	0	0	0	0	0	0	0	0	0	0	0	0	0	0	0	0	0	0	0	0	0	901.516	2740.62	7006.07	11596.8	18461.4	24440.8	32774.1	41779	57597.2	64125.9	58739.4	32676.3	12322.1	0	0	0	0	0
A0A2U3U043	KCTD1	0	global_HEK	global	HEK	mean	0	0	0	0	0	0	0	0	0	0	0	0	0	0	0	0	0	0	0	0	0	0	0	0	0	4265.36	13227.8	27268.8	37739.2	44930.1	44370.8	45327.8	48235.6	66961.7	76305.6	72797.9	40590.1	15553.5	0	0	0	0	0
A0A2Y9D025	NDUFA6	0	global_HCT	global	HCT	mean	27632.3	132182	198205	206548	169801	130846	108651	93818.9	68269.4	44105.6	37834.6	63916.2	95391	124651	122642	110722	94978.5	95136.7	106521	118237	111100	83012.7	40853.8	13031.5	0	5293.89	16978.2	42049.2	67619	94498.3	108425	121311	129088	141197	132715	104960	53854	18585.8	15938.2	47555.1	94676.6	124304	135929
A0A2Y9D025	NDUFA6	0	global_HEK	global	HEK	mean	37332.2	86770.3	126240	138693	120077	88295.5	70457.4	64288.4	64277.3	55464.2	46460.5	36483.9	31724.5	30884.1	31659.5	32782.3	32752.7	35768.1	38671	41993.3	36363.2	28382.1	13950.9	5646.32	0	23897.8	68172.5	133261	165802	175434	151424	139967	133880	152884	148832	121260	61178.3	20247.8	15243.5	45699.7	93482.6	128227	161390
A0A338VFC5	CEP83	0	global_HCT	global	HCT	mean	3508.38	27954.7	53824	81450.5	108630	125966	129891	110976	79009.8	37956.6	12408.5	0	0	0	0	0	0	0	0	0	0	0	0	0	0	0	0	0	0	0	0	0	0	0	0	0	0	0	0	0	0	0	0
A0A338VFC5	CEP83	0	global_HEK	global	HEK	mean	5332.7	21277.1	40574	55090	66270.3	67571.3	80447.2	81912.1	76470	42243.3	16933.5	0	0	0	0	0	0	0	0	0	0	0	0	0	0	0	0	0	0	0	0	0	0	0	0	0	0	0	0	0	0	0	0
A0A384DVL6	NCOR2	0	global_HCT	global	HCT	mean	0	0	0	0	0	0	0	18651.6	57397.3	113240	145030	148809	130224	114209	103594	96485.3	81792.9	59955.3	29805	10071.7	0	0	0	0	0	0	0	0	0	0	0	0	0	0	0	0	0	0	0	0	0	0	0
A0A384DVL6	NCOR2	0	global_HEK	global	HEK	mean	0	0	0	0	0	0	0	29537.8	74745.9	135193	151547	150801	129141	120949	111396	109537	94873	71549	34620.1	11584.9	0	0	0	0	0	0	0	0	0	0	0	0	0	0	0	0	0	0	0	0	0	0	0
A0A384DVU0	PNPLA6	0	global_HCT	global	HCT	mean	22444.6	83814.6	132730	160738	167898	163749	152763	142939	133173	129653	125347	120333	112914	106099	97552.1	87148.6	76977	69612.2	65755.4	64768	57948	44161.3	22205.3	7470.64	0	0	0	0	0	0	0	0	0	0	0	0	0	0	0	0	0	0	0
A0A384DVU0	PNPLA6	0	global_HEK	global	HEK	mean	18100.9	43422.1	69463.4	83812	83557.6	72032.2	71093.4	82159.1	101470	116686	124281	122467	110690	95391.9	81759.4	75395.2	70124.4	65315.8	56597.7	51634.8	41617.6	32039.2	15699.2	6111.13	0	0	0	0	0	0	0	0	0	0	0	0	0	0	0	0	0	0	0
A0A3B3IRJ9	INPP5F	0	global_HCT	global	HCT	mean	0	0	17695.2	52153.9	102590	132174	140773	122964	101387	77758.4	64032.5	51766.7	42739	32992.4	29778.6	28764.2	25227.9	17399.7	8012.7	2395.19	0	0	0	0	0	0	0	0	0	0	0	0	0	0	0	0	0	0	0	0	0	0	0
A0A3B3IRJ9	INPP5F	0	global_HEK	global	HEK	mean	0	0	8247.64	16495.3	29954.4	30748.2	39471	44052.1	53966.8	53812.2	51058.8	44921.4	37286	29600.8	24871.8	23324.1	20181.7	13785.2	6152.55	1693.29	0	0	0	0	0	0	0	0	0	0	0	0	0	0	0	0	0	0	0	0	0	0	0
A0A3B3IRL2	CREG1	0	global_HCT	global	HCT	mean	0	0	0	0	0	0	0	0	0	0	0	0	0	0	0	0	0	0	0	0	0	0	0	0	0	0	0	0	0	0	0	0	0	0	6482.85	19632.6	43241.6	62546.9	80605	96637.8	126204	162813	195836
A0A3B3IRL2	CREG1	0	global_HEK	global	HEK	mean	0	0	0	0	0	0	0	0	0	0	0	0	0	0	0	0	0	0	0	0	0	0	0	0	0	0	0	0	0	0	0	0	0	0	6336.99	21659.5	48616.6	76602.3	101258	122438	146159	176432	206487
A0A3B3IRN8	COX7B	0	global_HCT	global	HCT	mean	58716.2	314000	578240	801596	1.00153e+06	1.02608e+06	934886	763641	628955	534311	455804	365556	244179	116669	33234.7	0	0	0	0	0	0	0	0	0	0	0	0	0	0	0	0	0	0	0	0	0	0	0	0	0	0	0	0
A0A3B3IRN8	COX7B	0	global_HEK	global	HEK	mean	356266	513518	668319	709760	682425	508552	448989	458255	578469	623227	607618	514034	359442	178086	51771.7	0	0	0	0	0	0	0	0	0	0	0	0	0	0	0	0	0	0	0	0	0	0	0	0	0	0	0	0
A0A3B3IRS5	FOXP1	0	global_HCT	global	HCT	mean	7864.12	14587.6	20078.5	22274.6	22573.6	21590.8	20558.1	16997.5	11364.8	5126.28	1496.67	0	0	0	0	0	0	0	0	0	0	0	0	0	0	0	0	0	0	0	0	0	0	0	0	0	0	0	0	0	0	0	0
A0A3B3IRS5	FOXP1	0	global_HEK	global	HEK	mean	6982.65	18537.8	29328	36810.8	39918	38835.3	35750.8	29557.4	20631.1	9975.05	3108.78	0	0	0	0	0	0	0	0	0	0	0	0	0	0	0	0	0	0	0	0	0	0	0	0	0	0	0	0	0	0	0	0
A0A3B3IRT8	SSR1	0	global_HCT	global	HCT	mean	200344	728581	1.14829e+06	1.37828e+06	1.42945e+06	1.32794e+06	1.16687e+06	958057	823088	734572	721991	685860	659633	635144	634147	628548	605604	576917	573713	601480	667527	739183	816499	855572	862301	792289	675884	561722	543714	627790	726265	770108	736858	665119	570863	479125	418938	405646	427935	445561	446961	424446	394352
A0A3B3IRT8	SSR1	0	global_HEK	global	HEK	mean	357471	819773	1.24715e+06	1.50193e+06	1.5472e+06	1.39116e+06	1.23752e+06	1.15967e+06	1.17471e+06	1.20372e+06	1.16985e+06	1.08529e+06	953924	849245	766292	715879	664413	628476	586999	578042	585743	662331	749179	819844	829847	818725	813946	821956	824844	813300	771919	723763	665142	640392	596592	538165	462154	406866	388422	372906	363959	337651	313958
A0A3B3IRW6	QSER1	0	global_HCT	global	HCT	mean	18361.6	103910	153218	151565	109135	66873.1	43978.3	43697.1	58131	77743.4	93083	91795.3	81865.1	68922.4	62850.7	59291.7	55988.6	50888.5	46777.1	47452	44315.9	35135.6	18012.6	6007.35	0	0	0	0	0	0	0	0	0	0	0	0	0	0	0	0	0	0	0
A0A3B3IRW6	QSER1	0	global_HEK	global	HEK	mean	23187	64198.1	102139	125699	126805	112974	99763	97087.5	109758	129147	144845	142447	132589	119379	112961	103809	93096.3	81763.6	68449.9	61020	47453	36981.7	18191.7	7395.6	0	0	0	0	0	0	0	0	0	0	0	0	0	0	0	0	0	0	0
A0A3B3IS40	KDM5B	0	global_HCT	global	HCT	mean	0	0	0	0	0	0	0	0	0	0	0	0	0	0	0	0	9614.36	27966.7	55214.5	70970.2	77292	74150.9	74008.3	74148.8	72547.6	63290.8	49284.9	36572	35955.6	38033.4	36124.5	20770.4	7883.76	0	0	0	0	0	0	0	0	0	0
A0A3B3IS40	KDM5B	0	global_HEK	global	HEK	mean	0	0	0	0	0	0	0	0	0	0	0	0	0	0	0	0	9081.03	28008.7	51334.1	67614.5	73934.6	82413.5	90234	99888.3	101118	95783.3	85121.3	76045.8	75221.7	70159.7	56574.8	29551.3	10373.4	0	0	0	0	0	0	0	0	0	0
A0A3B3IS55	ABLIM1	0	global_HCT	global	HCT	mean	0	0	0	0	0	0	0	0	0	0	0	0	0	0	0	0	0	0	0	0	0	0	0	0	0	0	0	0	0	9580.07	28937.9	60866.3	85631.8	103309	106898	110192	115719	129534	127107	102368	53036.3	17823.2	0
A0A3B3IS55	ABLIM1	0	global_HEK	global	HEK	mean	0	0	0	0	0	0	0	0	0	0	0	0	0	0	0	0	0	0	0	0	0	0	0	0	0	0	0	0	0	15596	38223.7	76767.9	102981	133256	147494	154335	153540	159306	154476	124605	66056.6	22236.6	0
A0A3B3IS62	ALG6	0	global_HCT	global	HCT	mean	8506.21	42448.5	70869.5	89481.4	102789	108712	107380	95141.4	73146.8	49973.9	33618.4	26064.8	22863.3	20678.2	18471.8	16524.4	12970.8	8937.79	4200.07	1391.45	0	0	0	0	0	0	0	0	0	0	0	0	0	0	0	0	0	0	0	0	0	0	0
A0A3B3IS62	ALG6	0	global_HEK	global	HEK	mean	58095	84245.8	106432	111002	102839	79239.9	68176.6	60283	59985.4	49101.4	39775.5	31639	27354.6	24929.9	22341.8	20881.3	16380.5	10753.3	4700.17	1303.18	0	0	0	0	0	0	0	0	0	0	0	0	0	0	0	0	0	0	0	0	0	0	0
A0A3B3IS90	ALG11	0	global_HCT	global	HCT	mean	6217.01	54247.8	97281.4	127673	149137	155171	152066	126723	89262.4	42454.9	13679.1	0	0	0	0	0	3092.13	9671.39	19644.7	26399.1	30330.3	32076.5	35371.6	37889.5	38557	33415	24348.4	11961.4	3961.76	0	0	0	0	0	0	0	0	0	0	0	0	0	0
A0A3B3IS90	ALG11	0	global_HEK	global	HEK	mean	6916.85	42854.9	77613.5	98226.1	105118	96220.3	98107.2	89886	77601.1	40957.1	15881.3	0	0	0	0	0	3305.06	11005.5	20730.7	26983.8	28561	29802.9	31873.8	33807.2	33687.9	29107	21247.7	10399.7	3351.59	0	0	0	0	0	0	0	0	0	0	0	0	0	0
A0A3B3ISD2	CDC16	0	global_HCT	global	HCT	mean	31264.6	111200	181627	229620	251783	248235	233113	213664	211911	223558	245197	255094	266383	282735	300215	298421	269366	226896	182903	152457	119957	85573.1	41646.5	13693.6	0	0	0	0	0	0	0	0	0	0	0	0	0	0	0	0	0	0	0
A0A3B3ISD2	CDC16	0	global_HEK	global	HEK	mean	44533.3	91529.1	142362	179579	193238	179785	176673	193788	239460	289141	328166	351121	341923	322371	289846	271598	244647	216274	177342	150282	115475	84540.2	40674.7	15530.1	0	0	0	0	0	0	0	0	0	0	0	0	0	0	0	0	0	0	0
A0A3B3ISF9	ECE1	0	global_HCT	global	HCT	mean	9261.41	88652.3	156667	199120	220164	214923	197869	173005	163697	160783	164380	153057	149717	152961	168228	177311	171991	155541	133284	123243	131577	152736	176564	186285	189104	178635	165222	169892	199533	220189	185062	100758	31413.9	0	0	0	0	0	0	0	0	0	0
A0A3B3ISF9	ECE1	0	global_HEK	global	HEK	mean	17786	69437.8	124024	164806	181631	167627	155167	151299	165565	176453	180663	176311	165921	156920	148871	148595	143810	137624	122896	115441	113989	128301	145607	160605	161272	173446	194672	233488	252379	232359	172272	86506.3	29565.9	0	0	0	0	0	0	0	0	0	0
A0A3B3ISG5	IDE	0	global_HCT	global	HCT	mean	0	0	0	0	0	0	0	0	0	0	0	0	0	0	0	0	8888.23	28585.9	59882.5	89059.9	121082	155247	194478	231292	278399	367404	473721	684685	993736	1.52204e+06	2.02559e+06	2.39007e+06	2.39193e+06	2.16874e+06	1.83767e+06	1.58956e+06	1.47229e+06	1.45478e+06	1.44206e+06	1.36532e+06	1.20559e+06	1.00655e+06	830906
A0A3B3ISG5	IDE	0	global_HEK	global	HEK	mean	0	0	0	0	0	0	0	0	0	0	0	0	0	0	0	0	13338.3	34961.1	65920.6	77295.9	94898.9	113796	153101	176748	195770	234635	341701	523325	778366	1.10431e+06	1.39976e+06	1.61259e+06	1.62004e+06	1.55699e+06	1.38563e+06	1.24144e+06	1.1048e+06	1.06963e+06	1.06761e+06	1.04104e+06	960215	850386	759310
A0A3B3ISM6	UROS	0	global_HCT	global	HCT	mean	0	0	0	0	0	0	0	0	0	0	0	0	0	0	0	0	0	0	0	0	0	0	0	0	0	0	0	0	0	0	0	0	0	0	0	0	0	0	823.03	2740.59	5865.2	8545.78	11026.3
A0A3B3ISM6	UROS	0	global_HEK	global	HEK	mean	0	0	0	0	0	0	0	0	0	0	0	0	0	0	0	0	0	0	0	0	0	0	0	0	0	0	0	0	0	0	0	0	0	0	0	0	0	0	1177.48	3530.31	7092.28	10266	13935.2
A0A3B3ISP1	ANKS1A	0	global_HCT	global	HCT	mean	0	0	0	0	0	0	0	0	0	0	0	0	0	0	0	0	6139.21	18119.9	35800.6	46346.9	52570.6	54221.4	58330.8	60132.6	59330.4	53973.3	47305.4	44020.3	46564.4	63075.8	83610	108708	118720	124257	131287	158366	204158	257392	263846	215324	111980	38586.1	0
A0A3B3ISP1	ANKS1A	0	global_HEK	global	HEK	mean	0	0	0	0	0	0	0	0	0	0	0	0	0	0	0	0	2432.4	7993.28	16291.5	23543.3	29928	37744.1	48265.2	58753.8	64714.1	68417.6	73054.9	81480.2	86668	102975	118104	149197	161889	180195	192995	224876	275771	329508	332377	261399	134673	43851.8	0
A0A3B3ISQ4	EPS8L2	0	global_HCT	global	HCT	mean	0	0	0	0	0	0	0	0	0	0	0	0	0	0	0	0	0	0	0	0	0	0	0	0	0	34717.9	100472	227211	339518	428903	444267	467835	581996	807842	1.02822e+06	1.10741e+06	1.0454e+06	938667	853210	770804	665875	546686	450307
A0A3B3ISQ4	EPS8L2	0	global_HEK	global	HEK	mean	0	0	0	0	0	0	0	0	0	0	0	0	0	0	0	0	0	0	0	0	0	0	0	0	0	24660.2	108175	217468	328340	366653	387586	370149	362750	353866	342334	321790	284431	269333	274784	293976	309523	314522	312495
A0A3B3ISV3	COL4A1	0	global_HCT	global	HCT	mean	1910.86	8854.85	14682.7	18950.4	21475.6	21913.6	20264.3	15938.4	10805.5	5069.64	1769.92	0	0	0	0	0	0	0	0	0	0	0	0	0	0	0	0	0	0	0	0	0	0	0	0	0	0	0	0	0	0	0	0
A0A3B3ISV3	COL4A1	0	global_HEK	global	HEK	mean	3296.21	15429	25304.2	29390.4	27911.1	22253	19668.1	17178.6	15164.6	8276.35	3301.82	0	0	0	0	0	0	0	0	0	0	0	0	0	0	0	0	0	0	0	0	0	0	0	0	0	0	0	0	0	0	0	0
A0A3B3ISX4	RMI2	0	global_HCT	global	HCT	mean	15045.8	140701	203222	182850	99740.8	32204.3	0	0	0	0	0	0	0	0	0	0	0	0	0	0	0	0	0	0	0	0	0	0	0	0	0	0	0	0	0	0	0	0	0	0	0	0	0
A0A3B3ISX4	RMI2	0	global_HEK	global	HEK	mean	19275.3	75301.3	104906	98700.7	55565.7	19535.5	0	0	0	0	0	0	0	0	0	0	0	0	0	0	0	0	0	0	0	0	0	0	0	0	0	0	0	0	0	0	0	0	0	0	0	0	0
A0A3B3IT28	KIF1A	0	global_HCT	global	HCT	mean	0	0	0	0	0	0	0	0	0	0	0	0	0	0	0	0	0	0	0	0	5008.69	15405.8	32043.6	43816.1	49977.1	46284.9	40739.5	36617.9	40084.9	51392.9	64681.2	78085.7	87893.8	97098.3	91513.9	71286.4	36357.1	12124.4	0	0	0	0	0
A0A3B3IT28	KIF1A	0	global_HEK	global	HEK	mean	0	0	0	0	0	0	0	0	0	0	0	0	0	0	0	0	0	0	0	0	6647.2	20226.2	41264.5	57658.1	70930.7	88239.3	121179	169150	209980	227656	205552	176103	150358	154047	140406	109637	53229	17141.7	0	0	0	0	0
A0A3B3IT42	CDC25C	0	global_HCT	global	HCT	mean	15506.2	38876.4	59151.9	72839.4	81803.4	78956.4	71472.5	52412.1	36409.2	16568.6	6594.41	0	0	0	0	0	0	0	0	0	0	0	0	0	0	0	0	0	0	0	0	0	0	0	0	0	0	0	0	0	0	0	0
A0A3B3IT42	CDC25C	0	global_HEK	global	HEK	mean	19480.8	82956.2	133621	160016	169874	167162	160768	134851	94647.1	44819.4	14242.3	0	0	0	0	0	0	0	0	0	0	0	0	0	0	0	0	0	0	0	0	0	0	0	0	0	0	0	0	0	0	0	0
A0A3B3IT47	WDR37	0	global_HCT	global	HCT	mean	0	0	0	0	0	0	0	16403.2	53202.2	105033	139484	145224	139532	136557	148031	153145	145173	118864	86238	64738.4	49433.5	36407	17999.4	5601.11	0	0	0	0	0	0	0	0	0	0	0	0	0	0	0	0	0	0	0
A0A3B3IT47	WDR37	0	global_HEK	global	HEK	mean	0	0	0	0	0	0	0	18984.1	58773.7	121860	165769	187686	177362	164759	151168	149104	140848	126416	96491.2	74582.3	51935.8	38171.3	18045.3	7009.05	0	0	0	0	0	0	0	0	0	0	0	0	0	0	0	0	0	0	0
A0A3B3IT54	C8orf33	0	global_HCT	global	HCT	mean	138390	394444	599982	698150	676887	595581	514680	441628	379847	326267	295704	271684	251543	235068	215132	198813	159876	112127	52126.7	16874	0	0	0	0	0	0	0	0	0	0	0	0	0	0	0	0	0	0	0	0	0	0	0
A0A3B3IT54	C8orf33	0	global_HEK	global	HEK	mean	125392	390899	631408	740167	688956	521934	411434	379550	424273	452688	442824	390667	330045	288239	261981	244656	203858	142878	67277.7	20613.1	0	0	0	0	0	0	0	0	0	0	0	0	0	0	0	0	0	0	0	0	0	0	0
A0A3B3IT62	ZC3H14	0	global_HCT	global	HCT	mean	0	0	0	0	0	0	0	0	0	0	0	0	0	0	0	0	0	0	0	0	0	0	0	0	0	1715.63	6846.65	17855.8	31520.6	44952.6	53649.5	58917.4	61011.2	59964	50945.5	35311.9	16653.1	5023.27	0	0	0	0	0
A0A3B3IT62	ZC3H14	0	global_HEK	global	HEK	mean	0	0	0	0	0	0	0	0	0	0	0	0	0	0	0	0	0	0	0	0	0	0	0	0	0	7516.78	24583.1	53296.4	77977.7	97063.9	98825	100701	98540.5	106851	96960.4	73729.6	34945	10761.5	0	0	0	0	0
A0A3B3IT67	SLC18B1	0	global_HCT	global	HCT	mean	21751.6	44858.6	63188.4	68932.3	66191.9	54398.6	45025.3	32983.3	22761.9	10457.4	3565.66	0	0	0	0	0	0	0	0	0	0	0	0	0	0	0	0	0	0	0	0	0	0	0	0	0	0	0	0	0	0	0	0
A0A3B3IT67	SLC18B1	0	global_HEK	global	HEK	mean	19879.2	67783.7	104933	123758	122931	112061	97251.5	77346.4	51522.8	23960.2	7082.19	0	0	0	0	0	0	0	0	0	0	0	0	0	0	0	0	0	0	0	0	0	0	0	0	0	0	0	0	0	0	0	0
A0A3B3ITH3	IMPACT	0	global_HCT	global	HCT	mean	8575.41	92501.2	139178	136071	77662.3	28127.1	0	0	0	0	0	0	0	0	0	0	0	0	0	0	0	0	0	0	0	0	0	0	0	0	0	0	0	0	18584	57194	120175	176722	238605	304472	368417	395931	381630
A0A3B3ITH3	IMPACT	0	global_HEK	global	HEK	mean	11525.5	39325.3	55915.2	56356.7	32980.7	12549	0	0	0	0	0	0	0	0	0	0	0	0	0	0	0	0	0	0	0	0	0	0	0	0	0	0	0	0	12436.5	47059.5	102891	157685	200176	243658	309860	382637	428282
A0A3B3ITJ4	HNRNPL	0	global_HCT	global	HCT	mean	51783.6	305206	588076	859173	1.09453e+06	1.17832e+06	1.16273e+06	1.05414e+06	1.01437e+06	995609	988133	895361	774487	661890	589876	536000	461970	370176	268272	201957	166820	158372	157121	155092	157853	155305	149557	137574	137833	157746	184654	206732	221791	239666	245208	243037	242509	275291	326046	363964	359857	320395	271775
A0A3B3ITJ4	HNRNPL	0	global_HEK	global	HEK	mean	57448.3	222104	433634	626534	761866	769789	787918	827018	897151	924852	887994	843225	733654	618814	496503	437823	383328	312527	218540	157545	130411	134073	137802	139064	138699	143698	161923	176276	188339	188504	193878	202262	213755	235726	246595	254718	259825	297910	355735	402149	404799	370911	319939
A0A3B3ITN0	PRUNE1	0	global_HCT	global	HCT	mean	0	0	0	0	0	0	0	0	0	0	0	0	0	0	0	0	0	0	0	0	0	0	0	0	0	894.667	2559.58	6093.93	9999.19	13831.3	15595.4	16097	16727.4	18242.8	21491.1	28137.5	39607.4	53557.5	65927	71947.5	69543.3	58453.2	45252
A0A3B3ITN0	PRUNE1	0	global_HEK	global	HEK	mean	0	0	0	0	0	0	0	0	0	0	0	0	0	0	0	0	0	0	0	0	0	0	0	0	0	2943.92	9032.09	17812.1	23597	25592.1	23550.9	21619	20941.2	23300.2	27865.7	36299.7	51520	71772.5	92589.9	103661	105339	97397.9	86165.9
A0A3B3ITR6	FARS2	0	global_HCT	global	HCT	mean	0	0	0	0	0	0	0	0	0	0	0	0	0	0	0	0	0	0	0	0	0	0	0	0	0	0	0	0	0	0	0	0	0	0	0	0	0	0	0	0	0	0	0
A0A3B3ITR6	FARS2	0	global_HEK	global	HEK	mean	0	0	0	0	0	0	0	0	0	0	0	0	0	0	0	0	0	0	0	0	0	0	0	0	0	0	0	0	0	0	0	0	0	0	0	0	0	0	0	0	0	0	0
A0A3B3ITT1	RAB12	0	global_HCT	global	HCT	mean	8690.11	47073.7	81024	103316	120266	121927	117275	95776.5	68369.8	33068.7	11101.3	0	0	0	0	0	0	0	0	0	0	0	0	0	0	0	0	0	0	0	0	0	0	0	0	0	0	0	0	0	0	0	0
A0A3B3ITT1	RAB12	0	global_HEK	global	HEK	mean	19031.9	52202.9	77814	84371.5	76139.8	54380	45502.5	39015.3	37986	21555.5	9165.9	0	0	0	0	0	0	0	0	0	0	0	0	0	0	0	0	0	0	0	0	0	0	0	0	0	0	0	0	0	0	0	0
A0A3B3ITW3	ABCD3	0	global_HCT	global	HCT	mean	106092	250064	364816	426150	434849	397404	345020	290556	265247	258983	269370	262185	245076	218306	202656	188408	162320	116355	57750.6	18560.6	0	0	0	0	0	0	0	0	0	0	0	0	0	0	0	0	0	0	0	0	0	0	0
A0A3B3ITW3	ABCD3	0	global_HEK	global	HEK	mean	213338	389191	542285	624118	630952	560505	484828	458296	495603	555869	561189	508315	421156	352391	305414	277684	227376	159807	74679.8	23647.7	0	0	0	0	0	0	0	0	0	0	0	0	0	0	0	0	0	0	0	0	0	0	0
A0A3B3ITZ9	THRAP3	0	global_HCT	global	HCT	mean	0	0	0	0	0	0	0	0	0	0	0	5013.77	15031.2	30419	42372.7	51467.2	54907.4	56445.6	55181.7	55408.2	49686.1	38131.4	19076.8	6293.2	0	0	0	0	0	0	0	0	0	0	0	0	0	0	0	0	0	0	0
A0A3B3ITZ9	THRAP3	0	global_HEK	global	HEK	mean	0	0	0	0	0	0	0	0	0	0	0	2864.52	7575.61	15504.2	20797.6	25603.9	28042.8	31302.2	32610.3	32057.2	26310.5	18541.9	8727.41	3056.72	0	0	0	0	0	0	0	0	0	0	0	0	0	0	0	0	0	0	0
A0A3B3IU33	AMDHD2	0	global_HCT	global	HCT	mean	0	0	0	0	0	0	0	0	0	0	0	0	0	0	0	0	0	0	0	0	11122.6	43868.2	96824	145134	163034	157684	137211	134073	145129	182860	217381	251434	290210	357179	375252	321937	175528	67286.1	6580.09	4748.55	2202.83	756.919	0
A0A3B3IU33	AMDHD2	0	global_HEK	global	HEK	mean	0	0	0	0	0	0	0	0	0	0	0	0	0	0	0	0	0	0	0	0	9850.68	32115.5	69527.7	102710	123901	126454	121776	113959	119551	139831	176518	202990	219791	243189	246784	218202	125918	52947.9	7167.73	4123.2	1469.6	394.96	0
A0A3B3IU69	EML1	0	global_HCT	global	HCT	mean	0	0	0	0	0	0	0	0	0	0	0	14793.3	46348.4	95770.9	130172	144886	131475	113307	93447.8	84729.3	76849	68722.5	55329	44654.8	37504.6	31781.7	24741.2	18404.1	15835.3	14751.2	11919.2	6311.4	1964.03	0	0	0	0	0	0	0	0	0	0
A0A3B3IU69	EML1	0	global_HEK	global	HEK	mean	0	0	0	0	0	0	0	0	0	0	0	23107.5	61838.7	129282	178337	224445	230163	222942	184616	157840	130256	121380	104697	95334.9	82501.3	75644.9	68207.8	63898.6	59910.4	51622.7	36506.4	17648.8	5377.68	0	0	0	0	0	0	0	0	0	0
A0A3B3IUA2	SNU13	0	global_HCT	global	HCT	mean	47586.9	164545	238463	245108	208763	162997	130362	122104	147496	216605	284138	323254	323338	307853	288970	264032	241878	237060	264361	308829	367290	442910	541859	635917	704029	662964	519690	270228	94066.5	0	0	0	0	0	15147.1	48732	101425	144650	189646	282370	492306	811602	1.12608e+06
A0A3B3IUA2	SNU13	0	global_HEK	global	HEK	mean	57008.9	118697	180551	223412	233196	216773	194952	204696	237992	302300	345537	365807	332531	293683	256248	251066	238891	241021	252871	296913	353296	431954	526648	603373	598126	483368	298803	127943	31241.9	0	0	0	0	0	22770.8	62752.8	121846	151727	171459	189142	277442	429159	608383
A0A3B3IUB1	EIF2B5	0	global_HCT	global	HCT	mean	75985.8	286312	445327	511856	481595	410671	344456	287856	249450	220182	208630	197258	199877	217697	237664	243441	241407	246930	275502	301980	303291	264831	209356	166907	147519	139124	130281	129495	151994	166142	147078	81508.6	28210.1	0	0	0	0	0	0	0	0	0	0
A0A3B3IUB1	EIF2B5	0	global_HEK	global	HEK	mean	106778	317011	497917	577243	530590	411540	341596	325800	355282	363653	360517	360528	363650	395790	410525	434675	440439	429648	402409	363592	337348	309931	261240	214475	178843	179895	203104	236382	265273	245187	185204	91786.2	30786.7	0	0	0	0	0	0	0	0	0	0
A0A3B3IUB5	HM13	0	global_HCT	global	HCT	mean	349535	1.11787e+06	1.75045e+06	2.09772e+06	2.15391e+06	1.94696e+06	1.64642e+06	1.27187e+06	1.00135e+06	806601	753705	683317	634972	568012	531437	479989	408461	314172	222239	164158	134912	121746	102851	88512.6	80080.4	71352.8	56625.9	39083.9	30902.3	27205.4	22287.6	11810.8	3450.15	0	0	0	0	0	0	0	0	0	0
A0A3B3IUB5	HM13	0	global_HEK	global	HEK	mean	405918	1.03678e+06	1.60983e+06	1.91623e+06	1.92043e+06	1.64743e+06	1.44898e+06	1.35055e+06	1.36879e+06	1.31097e+06	1.1966e+06	1.02386e+06	828961	641609	500934	423579	377825	318889	250351	189585	146829	125302	105627	94986.1	81889.7	73190	62315.4	52368.2	44361.8	35341.4	24403.5	11358.1	3415.62	0	0	0	0	0	0	0	0	0	0
A0A3B3IUC1	NEDD4	0	global_HCT	global	HCT	mean	0	0	0	0	0	0	0	0	0	0	0	0	0	0	0	0	0	0	0	0	0	0	0	0	0	0	0	0	0	14799.2	46009.7	108443	190871	303351	398102	457499	445719	405648	317105	215112	97999.2	29918.2	0
A0A3B3IUC1	NEDD4	0	global_HEK	global	HEK	mean	0	0	0	0	0	0	0	0	0	0	0	0	0	0	0	0	0	0	0	0	0	0	0	0	0	0	0	0	0	18089.9	45790.1	99228.1	157619	247405	314825	376624	379713	381167	306644	216916	94603.9	30846.9	0
A0A3B3IUD2	MSTO1	0	global_HCT	global	HCT	mean	0	0	0	0	0	0	0	0	0	0	0	0	0	0	0	0	0	0	0	0	0	0	0	0	0	24047.1	63037	132015	183497	241161	282366	342770	415532	520203	650020	799372	941902	1.03429e+06	1.01701e+06	884833	686534	525161	438206
A0A3B3IUD2	MSTO1	0	global_HEK	global	HEK	mean	0	0	0	0	0	0	0	0	0	0	0	0	0	0	0	0	0	0	0	0	0	0	0	0	0	48952.8	128051	224843	250245	252089	247103	280813	312782	361421	410505	506235	629464	769023	832254	786028	673178	573068	525520
A0A494BYR6	KIF18B	0	global_HCT	global	HCT	mean	0	0	0	0	0	0	0	1355.68	5307.8	10488.3	15000.1	15852.1	16434	15982.3	16956.7	16587.1	14868.5	10891	5498.17	1801.08	0	0	0	0	0	0	0	0	0	0	0	0	0	0	34825.7	120945	258363	376424	446128	494240	516059	567009	907275
A0A494BYR6	KIF18B	0	global_HEK	global	HEK	mean	0	0	0	0	0	0	0	4042.38	11481.6	21125.7	24110.9	22317.9	17278.2	14547.5	12363.3	11480.8	9787.26	7748.27	4026.41	1422.98	0	0	0	0	0	0	0	0	0	0	0	0	0	0	23183.3	82426.7	178823	267968	319051	326748	341178	445313	650649
A0A494BZT8	TACC3	0	global_HCT	global	HCT	mean	0	0	63812.3	188909	376812	496841	563277	593760	730649	942014	1.16971e+06	1.24838e+06	1.22363e+06	1.13642e+06	1.08599e+06	1.01459e+06	897535	728722	561812	445417	371245	313110	254100	211466	185371	155644	107547	51943.7	15263.1	0	0	0	0	0	0	0	0	0	0	0	0	0	0
A0A494BZT8	TACC3	0	global_HEK	global	HEK	mean	0	0	66986	159799	292057	329079	432898	710911	1.25075e+06	1.92895e+06	2.40555e+06	2.58764e+06	2.32569e+06	1.95009e+06	1.55658e+06	1.3532e+06	1.171e+06	1.00511e+06	784063	609201	466507	397972	342687	302731	255861	202181	138858	65808.2	20570.4	0	0	0	0	0	0	0	0	0	0	0	0	0	0
A0A494BZW8	ACSL6	0	global_HCT	global	HCT	mean	0	0	0	0	0	0	0	0	0	0	0	0	0	0	0	0	0	0	0	0	4039.32	11765.5	22539.6	27710.8	29112	25228.9	23070.4	26281	42073.1	55067.2	53886.1	31203	11156.8	0	0	0	0	0	0	0	0	0	0
A0A494BZW8	ACSL6	0	global_HEK	global	HEK	mean	0	0	0	0	0	0	0	0	0	0	0	0	0	0	0	0	0	0	0	0	6058.05	17759.5	34528.8	44429.1	47551.2	44598.9	44757.6	57595.2	81301.7	95160.6	81422.6	43899.2	13923.2	0	0	0	0	0	0	0	0	0	0
A0A494C028	DEK	0	global_HCT	global	HCT	mean	0	0	0	0	0	0	0	0	0	0	0	0	0	0	0	0	0	0	0	0	0	0	0	0	0	16528.7	41105.8	83176.7	110224	142774	160638	187738	234548	339104	559122	910912	1.33843e+06	1.65017e+06	1.71763e+06	1.55054e+06	1.29317e+06	1.05581e+06	868238
A0A494C028	DEK	0	global_HEK	global	HEK	mean	0	0	0	0	0	0	0	0	0	0	0	0	0	0	0	0	0	0	0	0	0	0	0	0	0	61001.6	137304	219018	193383	163790	135481	161367	179072	225467	401288	790364	1.40673e+06	1.96522e+06	2.24303e+06	2.08598e+06	1.75161e+06	1.41649e+06	1.21485e+06
A0A494C039	HYOU1	0	global_HCT	global	HCT	mean	99321.1	403965	734780	990108	1.20118e+06	1.15941e+06	1.10802e+06	990956	966320	837120	740334	658745	651341	656427	661089	659211	652589	668068	716436	788197	850628	913786	1.03984e+06	1.43546e+06	2.30141e+06	3.57404e+06	4.55223e+06	5.06002e+06	4.88441e+06	4.87696e+06	4.56908e+06	4.2966e+06	3.64381e+06	3.11992e+06	2.54757e+06	2.04363e+06	1.59381e+06	1.33968e+06	1.24422e+06	1.20937e+06	1.14422e+06	1.0277e+06	908966
A0A494C039	HYOU1	0	global_HEK	global	HEK	mean	59078.6	187905	293624	345155	372789	370689	394733	442265	508944	543516	536586	495063	448513	415722	401119	401301	394153	420841	470511	575281	644465	725530	771597	877585	1.06745e+06	1.68413e+06	2.69449e+06	3.76443e+06	4.25973e+06	4.09089e+06	3.59297e+06	3.10766e+06	2.72848e+06	2.45549e+06	2.14514e+06	1.77523e+06	1.35545e+06	1.07014e+06	953385	916176	902001	856646	800277
A0A494C047	CHN1	0	global_HCT	global	HCT	mean	0	0	0	0	0	0	0	0	0	0	0	0	0	0	0	0	0	0	0	0	0	0	0	0	0	0	0	0	0	0	0	0	0	0	0	0	0	0	0	0	0	0	0
A0A494C047	CHN1	0	global_HEK	global	HEK	mean	0	0	0	0	0	0	0	0	0	0	0	0	0	0	0	0	0	0	0	0	0	0	0	0	0	0	0	0	0	0	0	0	0	0	0	0	0	0	0	0	0	0	0
A0A494C0R8	CLUH	0	global_HCT	global	HCT	mean	38079	235293	340768	323492	182261	64092.8	0	0	0	0	0	0	0	0	0	0	30713.8	99412.7	215086	327891	472025	695111	1.02849e+06	1.37094e+06	1.55492e+06	1.48767e+06	1.21036e+06	920967	748065	754434	798647	843413	820077	783180	694259	580496	459568	377171	304392	218024	107827	33364.2	0
A0A494C0R8	CLUH	0	global_HEK	global	HEK	mean	39993.3	131508	181251	176392	100708	37634.4	0	0	0	0	0	0	0	0	0	0	22875.9	90920.9	195713	300552	381443	495167	685541	947055	1.15941e+06	1.26266e+06	1.22699e+06	1.11666e+06	961303	832303	744758	714664	692335	692585	650607	585245	484763	414620	336566	239636	115869	35835	0
A0A494C0W0	PARN	0	global_HCT	global	HCT	mean	0	0	0	0	0	0	0	0	0	0	0	0	0	0	0	0	0	0	0	0	23972.9	77104.8	162363	233629	276514	287429	276439	288531	343888	464058	592836	675790	706337	686119	616017	490132	336273	230110	159140	112747	54528.8	16416.8	0
A0A494C0W0	PARN	0	global_HEK	global	HEK	mean	0	0	0	0	0	0	0	0	0	0	0	0	0	0	0	0	0	0	0	0	32758.1	101012	203875	275757	312384	332885	360166	386727	402070	433553	488997	551779	588026	598122	541103	440527	308293	223914	164373	117424	57332.5	17798.1	0
A0A494C0Z5	RAB33B	0	global_HCT	global	HCT	mean	78713.6	169918	247534	296252	308100	282383	241423	178068	120127	55093.6	20196.2	0	0	0	0	0	0	0	0	0	0	0	0	0	0	0	0	0	0	0	0	0	0	0	0	0	0	0	0	0	0	0	0
A0A494C0Z5	RAB33B	0	global_HEK	global	HEK	mean	34405.4	127039	206838	252007	261564	238785	215058	177850	132688	66941.2	23327.4	0	0	0	0	0	0	0	0	0	0	0	0	0	0	0	0	0	0	0	0	0	0	0	0	0	0	0	0	0	0	0	0
A0A494C105	MFSD1	0	global_HCT	global	HCT	mean	6562.07	28423.7	50017.7	66812.7	77680.3	78459.3	73208.7	57491.1	38082.9	17019.1	5152.19	0	0	0	0	0	0	0	0	0	0	0	0	0	0	0	0	0	0	0	0	0	0	0	0	0	0	0	0	0	0	0	0
A0A494C105	MFSD1	0	global_HEK	global	HEK	mean	14065.3	57290.5	102367	132491	143571	128881	121143	104304	86497.1	45414.5	17267.8	0	0	0	0	0	0	0	0	0	0	0	0	0	0	0	0	0	0	0	0	0	0	0	0	0	0	0	0	0	0	0	0
A0A494C146	PPOX	0	global_HCT	global	HCT	mean	4956.07	34483.4	63523.2	86444.9	104502	109987	107350	88343.6	60827.9	28385.7	8661.41	0	0	0	0	0	0	0	0	0	0	0	0	0	0	0	0	0	0	0	0	0	0	0	0	0	0	0	0	0	0	0	0
A0A494C146	PPOX	0	global_HEK	global	HEK	mean	7147.21	39857.9	74341.6	98721.7	110976	105800	108920	101515	88238.2	47664	18412.3	0	0	0	0	0	0	0	0	0	0	0	0	0	0	0	0	0	0	0	0	0	0	0	0	0	0	0	0	0	0	0	0
A0A494C164	STAT2	0	global_HCT	global	HCT	mean	0	0	0	0	0	0	0	0	0	0	0	0	0	0	0	0	0	0	0	0	4184.2	11921.7	23446.6	31479.3	38050.1	41492.9	42854.6	44163.9	47012.7	53231.9	54796.4	54535.4	53182.1	56770.2	52965.8	41915.6	21145.4	7394.19	0	0	0	0	0
A0A494C164	STAT2	0	global_HEK	global	HEK	mean	0	0	0	0	0	0	0	0	0	0	0	0	0	0	0	0	0	0	0	0	4514.94	13062.3	26201	36324.6	45593.5	52109.5	57548.4	58967.9	58444.9	57075.6	53938.7	48207.8	40140.9	35159.2	29248.2	22841.4	11724.3	4234.61	0	0	0	0	0
A0A494C165	PEPD	0	global_HCT	global	HCT	mean	27231.4	193916	278044	261341	144691	51486.9	0	0	0	0	0	0	0	0	0	0	0	0	0	0	0	0	0	0	0	0	0	0	0	31714.8	87658.9	168414	211001	234493	276976	446702	802579	1.28058e+06	1.7515e+06	2.00649e+06	2.02835e+06	1.82771e+06	1.58614e+06
A0A494C165	PEPD	0	global_HEK	global	HEK	mean	37479.1	123075	170051	163072	93065.2	33596	0	0	0	0	0	0	0	0	0	0	0	0	0	0	0	0	0	0	0	0	0	0	0	44094	104813	205210	256492	320154	392584	568313	974947	1.59525e+06	2.33076e+06	2.78884e+06	2.91723e+06	2.71077e+06	2.42106e+06
A0A494C1F2	NUP214	0	global_HCT	global	HCT	mean	120482	353443	519992	583086	548423	465273	400545	343013	320595	271967	248137	208464	193517	177006	171986	166348	158984	153082	153583	161683	150324	116579	58998.2	19811.6	0	0	0	0	0	0	0	0	0	0	0	0	0	0	0	0	0	0	0
A0A494C1F2	NUP214	0	global_HEK	global	HEK	mean	52770.5	308501	502923	589592	549376	472916	425744	422129	428343	416603	394886	357975	308794	258257	218196	195859	182223	173992	164015	159553	134379	105734	53009	21620.3	0	0	0	0	0	0	0	0	0	0	0	0	0	0	0	0	0	0	0
A0A494C1K3	GTF2I	0	global_HCT	global	HCT	mean	89752.9	384076	652697	852903	980600	1.00744e+06	978763	906871	879538	886853	937673	954618	968255	987362	1.05744e+06	1.13375e+06	1.1719e+06	1.22697e+06	1.32411e+06	1.49831e+06	1.60911e+06	1.63326e+06	1.57025e+06	1.47336e+06	1.36311e+06	1.2063e+06	1.00152e+06	814284	716478	755604	812936	856168	847931	834553	770840	678167	588066	561894	599506	652847	698574	700812	681620
A0A494C1K3	GTF2I	0	global_HEK	global	HEK	mean	168076	344487	546866	692662	752588	689824	662013	699329	829141	954790	1.03558e+06	1.06381e+06	1.04595e+06	1.11358e+06	1.31869e+06	1.69022e+06	1.98564e+06	2.33054e+06	2.6021e+06	3.01233e+06	3.17267e+06	3.25751e+06	3.09254e+06	2.85782e+06	2.47904e+06	2.1178e+06	1.82985e+06	1.61632e+06	1.43805e+06	1.29681e+06	1.21008e+06	1.16326e+06	1.12223e+06	1.11475e+06	1.10767e+06	1.12608e+06	1.18026e+06	1.27256e+06	1.4362e+06	1.57474e+06	1.70521e+06	1.69371e+06	1.57385e+06
A0A494C1L5	LRBA	0	global_HCT	global	HCT	mean	101890	457811	792851	1.04291e+06	1.20106e+06	1.21009e+06	1.13532e+06	986673	894864	852368	891930	887063	880575	851357	882379	919364	939579	930485	910371	909578	884353	821471	728777	647735	589775	505092	383614	251361	182003	154490	128337	70010.2	21981.3	0	0	0	0	0	0	0	0	0	0
A0A494C1L5	LRBA	0	global_HEK	global	HEK	mean	97267.6	328311	565948	730058	802385	752865	721718	725366	786766	830653	834552	799455	718568	648727	597724	603647	592152	595728	573855	599187	593649	605303	575078	546587	488547	420734	346182	282956	257380	225417	174828	87386.9	28512.8	0	0	0	0	0	0	0	0	0	0
A0A494C1M4	ALDH1L2	0	global_HCT	global	HCT	mean	22936.9	59492.4	91189.1	115068	123437	118881	101742	73049.4	44062.2	18069.3	5798.64	0	0	0	0	0	0	0	0	0	8847.22	27570.1	56292.1	77271.3	87905.1	81287.5	66958.9	50808.3	46144.6	51557.7	58423.1	60106.1	57180.3	55035.1	60381.7	78680	115311	156005	206678	242702	271347	258996	231310
A0A494C1M4	ALDH1L2	0	global_HEK	global	HEK	mean	21445.6	72812.6	117697	142468	149068	136678	120641	96292.6	66029.8	31509.3	9380.95	0	0	0	0	0	0	0	0	0	14656.4	43199.5	92715.8	131955	163630	166410	159378	138604	122879	109688	96474	86696.6	79622.5	86595.9	105818	143417	196304	243446	281449	297898	304844	285740	251760
A0A494C1N0	FKBP2	0	global_HCT	global	HCT	mean	131802	302668	374440	336186	181330	65623.3	0	0	0	0	0	0	0	0	0	0	0	0	0	0	0	0	0	0	0	0	0	0	0	0	0	0	0	0	0	0	0	0	72172.7	208926	402592	509899	533325
A0A494C1N0	FKBP2	0	global_HEK	global	HEK	mean	68677.5	152584	196723	193286	110514	43482.7	0	0	0	0	0	0	0	0	0	0	0	0	0	0	0	0	0	0	0	0	0	0	0	0	0	0	0	0	0	0	0	0	69385	197763	399928	535352	605677
A0A499FI31	SART3	0	global_HCT	global	HCT	mean	146621	578272	950655	1.19107e+06	1.32136e+06	1.2915e+06	1.1979e+06	1.04353e+06	1.01946e+06	1.05093e+06	1.17061e+06	1.17729e+06	1.21462e+06	1.24691e+06	1.37608e+06	1.43234e+06	1.37154e+06	1.218e+06	1.08439e+06	1.08387e+06	1.14369e+06	1.19031e+06	1.15299e+06	1.04427e+06	912219	745323	566943	402227	326210	338921	378159	396437	381221	364163	310014	227939	113028	37773.8	0	0	0	0	0
A0A499FI31	SART3	0	global_HEK	global	HEK	mean	97764.2	358404	590035	721656	727864	647614	603893	651323	790628	968585	1.12745e+06	1.2476e+06	1.28509e+06	1.28541e+06	1.26459e+06	1.27791e+06	1.25067e+06	1.25441e+06	1.25984e+06	1.40926e+06	1.52265e+06	1.62813e+06	1.54935e+06	1.39358e+06	1.15082e+06	951472	803178	726868	673177	636420	563847	504297	443344	448812	399914	311923	151550	49961.4	0	0	0	0	0
A0A499FIX8	ESYT2	0	global_HCT	global	HCT	mean	145261	619725	985923	1.16952e+06	1.19042e+06	1.08948e+06	956488	786721	668649	566448	539522	509050	525979	551354	603730	619696	585767	498498	403487	337989	309122	301457	296595	286164	274276	234296	170106	83417.4	26762.1	0	0	0	0	0	0	0	0	0	0	0	0	0	0
A0A499FIX8	ESYT2	0	global_HEK	global	HEK	mean	155019	430261	688128	837494	860038	759101	683992	647274	658280	646768	612909	580326	543163	534075	518812	526227	499929	455559	372882	312576	273277	280720	286555	287774	265476	219422	155521	76152.6	25412.5	0	0	0	0	0	0	0	0	0	0	0	0	0	0
A0A499FIZ0	WDR26	0	global_HCT	global	HCT	mean	81139.9	235795	408162	575823	736506	816682	846597	807651	767329	695823	636618	556665	492682	427046	387793	349857	314644	271439	238320	224085	240526	280381	337916	382444	404633	367710	297221	223191	207491	203085	174959	94344.9	31414	0	0	0	0	0	0	0	0	0	0
A0A499FIZ0	WDR26	0	global_HEK	global	HEK	mean	244967	356773	516898	662067	765104	779291	835542	885435	951503	922546	850945	741898	627587	534500	465499	433642	405406	390394	372487	363352	365943	417270	484514	530120	532669	522072	510801	499682	476281	406475	289734	140270	44172.3	0	0	0	0	0	0	0	0	0	0
A0A499FJE1	BOLA2B	0	global_HCT	global	HCT	mean	122462	384844	502768	443331	238330	79585.6	0	0	0	0	0	0	0	0	0	0	0	0	0	0	0	0	0	0	0	0	0	0	0	0	0	0	0	0	0	0	0	0	65279.9	196150	380425	505299	550331
A0A499FJE1	BOLA2B	0	global_HEK	global	HEK	mean	66891.3	205688	274285	262930	146932	56038.3	0	0	0	0	0	0	0	0	0	0	0	0	0	0	0	0	0	0	0	0	0	0	0	0	0	0	0	0	0	0	0	0	135459	399996	782036	1.00059e+06	1.06335e+06
A0A499FJI4	MYCBP2	0	global_HCT	global	HCT	mean	38603.8	145745	240346	306772	347412	347855	318926	278682	254797	256274	264175	238707	176059	86652.2	28093	0	0	0	0	0	0	0	0	0	0	0	0	0	0	0	0	0	0	0	0	0	0	0	0	0	0	0	0
A0A499FJI4	MYCBP2	0	global_HEK	global	HEK	mean	41429.1	131203	236870	324494	394297	399607	395658	420332	490099	575580	591769	514739	355739	171958	54435.2	0	0	0	0	0	0	0	0	0	0	0	0	0	0	0	0	0	0	0	0	0	0	0	0	0	0	0	0
A0A499FJW5	DDX41	0	global_HCT	global	HCT	mean	0	0	0	0	0	0	0	0	0	0	0	0	0	0	0	0	0	0	0	0	0	0	0	0	0	1457.32	5218.75	13092.7	22845.5	32994.9	40110.4	44574.8	46211	45934.2	39494	28303.7	13591.1	4356.84	0	0	0	0	0
A0A499FJW5	DDX41	0	global_HEK	global	HEK	mean	0	0	0	0	0	0	0	0	0	0	0	0	0	0	0	0	0	0	0	0	0	0	0	0	0	6126.98	17773.7	35030.8	45918	52734.9	51302.2	51035.3	48498.7	51705.9	47183.6	37332.6	18301	6076.07	0	0	0	0	0
A0A590UJ43	CSNK1A1	0	global_HCT	global	HCT	mean	59271.5	263351	485616	695007	893798	971594	940133	819533	725340	691710	755948	758956	688051	448495	272369	162448	164061	169075	171898	185716	197564	202799	189394	176677	169071	158901	137618	119412	133451	204295	297817	390850	430277	448702	395651	301009	150807	51000	0	0	0	0	0
A0A590UJ43	CSNK1A1	0	global_HEK	global	HEK	mean	63314.4	189120	326913	421440	476585	445055	432599	464369	566422	665671	694442	621275	467722	304746	216551	200353	206188	194303	168157	163042	154232	151527	132631	125107	114832	122501	138382	171920	197643	250246	294440	368104	397391	439778	398250	310679	153727	50042.8	0	0	0	0	0
A0A590UJ53	KANSL3	0	global_HCT	global	HCT	mean	-5.38309e-15	7813.96	14192.7	18117.1	19457	18786.9	17775.7	14293.8	10102.2	4555.28	1517.03	0	0	0	0	0	0	0	0	0	0	0	0	0	0	0	0	0	0	0	0	0	0	0	0	0	0	0	0	0	0	0	0
A0A590UJ53	KANSL3	0	global_HEK	global	HEK	mean	-1.5816e-13	8666.88	17039.3	24098.7	26600	25309.2	22050.7	17580.9	12866.4	6453.36	2367.22	0	0	0	0	0	0	0	0	0	0	0	0	0	0	0	0	0	0	0	0	0	0	0	0	0	0	0	0	0	0	0	0
A0A590UJA9	TMUB1	0	global_HCT	global	HCT	mean	33518.9	66152.9	96538.6	119817	134394	134621	123984	106980	95333.7	91524.2	94015.3	99315	102059	103033	95570.4	89965.7	76523.8	59271.3	30620	10723.1	0	0	0	0	0	0	0	0	0	0	0	0	0	0	0	0	0	0	0	0	0	0	0
A0A590UJA9	TMUB1	0	global_HEK	global	HEK	mean	35938.2	72280.3	109536	136393	152376	149295	145603	144549	152249	160597	154825	140835	117822	102507	90561.2	84391.2	70691.4	50292	24004.9	7519.22	0	0	0	0	0	0	0	0	0	0	0	0	0	0	0	0	0	0	0	0	0	0	0
A0A590UJG2	MACF1	0	global_HCT	global	HCT	mean	80743.2	225304	362390	462737	507782	484742	427822	346943	283935	230737	205657	184160	170390	157380	146889	138155	177425	255118	384426	543814	933409	1.48982e+06	2.01118e+06	2.08569e+06	1.78147e+06	1.25758e+06	782310	358121	112495	0	0	0	0	0	0	0	0	0	0	0	0	0	0
A0A590UJG2	MACF1	0	global_HEK	global	HEK	mean	53799.8	193184	366256	509193	571274	513266	451332	403261	398820	371321	330632	284160	240635	210365	182869	171050	171756	250022	368474	530053	626975	752078	825593	854706	748649	566283	366382	174029	58990.3	0	0	0	0	0	0	0	0	0	0	0	0	0	0
A0A590UJK3	SLMAP	0	global_HCT	global	HCT	mean	69692.9	166817	243532	283759	294223	265663	224705	158790	106201	47928.6	18796.7	0	0	0	0	0	0	0	0	0	0	0	0	0	0	0	0	0	0	0	0	0	0	0	0	0	0	0	0	0	0	0	0
A0A590UJK3	SLMAP	0	global_HEK	global	HEK	mean	87688.3	194605	289572	347277	359383	334263	300904	247679	176278	86130.8	27674.7	0	0	0	0	0	0	0	0	0	0	0	0	0	0	0	0	0	0	0	0	0	0	0	0	0	0	0	0	0	0	0	0
A0A590UJN8	MSH3	0	global_HCT	global	HCT	mean	0	0	0	0	0	0	0	0	0	0	0	0	0	0	0	0	0	0	0	0	0	0	0	0	0	905.598	3287.03	7129.5	11327.1	18415.4	28230.9	41388.9	49237.2	51212.8	41815.6	28462.7	12829.1	3965.02	0	0	0	0	0
A0A590UJN8	MSH3	0	global_HEK	global	HEK	mean	0	0	0	0	0	0	0	0	0	0	0	0	0	0	0	0	0	0	0	0	0	0	0	0	0	9155.65	25334	55475.2	81302.3	109546	115971	117000	103414	100749	85196.3	63534.1	29632.8	9173.59	0	0	0	0	0
A0A590UJQ1	ITCH	0	global_HCT	global	HCT	mean	0	0	0	0	0	0	0	0	0	0	0	0	0	0	0	0	0	0	0	0	0	0	0	0	0	3449.53	8191.32	16153.1	20793.5	26972.7	32620.4	40864.9	50347.5	63221.8	82792.3	106533	131146	144524	149182	141725	136086	125733	117371
A0A590UJQ1	ITCH	0	global_HEK	global	HEK	mean	0	0	0	0	0	0	0	0	0	0	0	0	0	0	0	0	0	0	0	0	0	0	0	0	0	2033.11	7630.47	14154	19949.1	22795.4	26734.8	31596.9	38786.3	48928.6	66757.1	92844.1	124321	144450	153131	150189	149660	144447	134969
A0A590UJS4	NIPBL	0	global_HCT	global	HCT	mean	115291	438587	691741	811972	807562	746269	691794	612831	517020	407897	352571	368052	431168	511481	528069	496213	387314	253180	114343	32416.5	190025	535236	1.03e+06	1.27036e+06	1.30422e+06	1.07958e+06	835667	626726	558499	531886	434114	232223	72356.5	0	0	0	0	0	0	0	0	0	0
A0A590UJS4	NIPBL	0	global_HEK	global	HEK	mean	71816.1	219240	338390	378448	359728	309849	312266	349792	392087	408840	412549	474246	533627	658877	722110	790881	670081	464460	199634	54814.5	250015	717609	1.37546e+06	1.6861e+06	1.67641e+06	1.40669e+06	1.18598e+06	1.04981e+06	951350	796453	563124	273456	88413.9	0	0	0	0	0	0	0	0	0	0
A0A5F9UK94	AMPD2	0	global_HCT	global	HCT	mean	20805.2	141492	256226	345217	395300	405173	386618	340937	276959	207599	166380	145835	148287	149891	157812	159607	173107	205824	263710	327495	379737	428082	470589	525832	570527	574113	498386	392582	323173	333254	353053	365060	353810	368414	382580	384177	358520	322463	296332	275906	267463	257166	249170
A0A5F9UK94	AMPD2	0	global_HEK	global	HEK	mean	19992.5	98402.1	189947	260263	294191	278720	297735	369985	454113	478363	410673	350658	306200	316557	328744	364839	398766	459875	507094	554705	552484	569265	599080	678912	764829	824791	821215	739314	630204	530403	471373	426239	386825	363024	351594	339443	313836	282869	264241	250971	250424	246851	236635
A0A5F9UP49	SDF4	0	global_HCT	global	HCT	mean	69359.8	176780	269576	325380	353653	339972	311022	264288	236383	216149	210937	194351	183686	177759	185936	193040	193411	186814	180612	182394	195817	220579	249599	277458	293509	314279	313938	325159	325204	367006	416869	489343	565274	631782	651647	600099	511677	433257	386400	353403	307268	248441	191578
A0A5F9UP49	SDF4	0	global_HEK	global	HEK	mean	87262.1	196463	297919	360891	376022	344944	311663	291511	292044	300396	296673	280778	246759	220680	202478	197280	190479	187480	186617	194320	195901	205496	214641	232826	240193	250496	271223	296611	318409	326446	339385	364490	402746	454558	474456	453502	390906	336515	304832	279765	254625	221548	202934
A0A5F9UY30	TGOLN2	0	global_HCT	global	HCT	mean	20696.5	54902.6	83552.7	99047.5	103989	96101	83116.8	65166.3	50391	40347.6	34872.7	28610.4	19790.5	9564.29	2940.98	0	6106.16	19065.9	39723.9	53685.1	58873.3	52788.1	45179.1	37539.1	31848.6	24871.3	16860.8	7978.53	2497.43	0	0	0	0	0	0	0	0	0	0	0	0	0	0
A0A5F9UY30	TGOLN2	0	global_HEK	global	HEK	mean	9861.72	31349.7	52578.4	66315	69193.3	61063.4	53491.4	47297.9	42580.4	34971.5	27118	20185.2	13648.5	6895.28	2159.45	0	9961.99	29221.9	53114.4	64430.6	64438.9	61519.3	59242.4	56180	48620.7	37657.1	24996.5	11582.9	3545.23	0	0	0	0	0	0	0	0	0	0	0	0	0	0
A0A5F9YFS9	SPCS1	0	global_HCT	global	HCT	mean	213503	388028	532847	606819	607023	521564	414113	276305	175131	75875.5	29354	0	0	0	0	0	0	0	0	0	0	0	0	0	0	0	0	0	0	0	0	0	0	0	0	0	0	0	0	0	0	0	0
A0A5F9YFS9	SPCS1	0	global_HEK	global	HEK	mean	152268	308273	463263	582871	622868	593410	542615	450486	331789	164824	57590.5	0	0	0	0	0	0	0	0	0	0	0	0	0	0	0	0	0	0	0	0	0	0	0	0	0	0	0	0	0	0	0	0
A0A5F9ZA98	ABCB7	0	global_HCT	global	HCT	mean	22327.8	89587.3	152798	199430	226404	222153	202671	166030	138694	113238	104568	92634	86311.7	78482.6	76725.6	73788.9	70060.1	65624.4	64711.3	64661.7	66338.8	67497.8	71010.8	73261.8	73561.8	64201.7	46821.7	23170.6	7486.93	0	0	0	0	0	0	0	0	0	0	0	0	0	0
A0A5F9ZA98	ABCB7	0	global_HEK	global	HEK	mean	53877.5	129672	209759	261100	276970	245377	222392	209807	218681	219717	212199	192024	161424	132247	111122	103503	96656	91378.4	84561.1	83775.6	84498.4	91352.7	98376.5	99459.4	93229	74553.5	52574.3	25077.5	8575.19	0	0	0	0	0	0	0	0	0	0	0	0	0	0
A0A5F9ZGS5	ANK2	0	global_HCT	global	HCT	mean	101597	409750	725518	978811	1.20198e+06	1.24902e+06	1.18172e+06	1.00099e+06	833761	725008	665202	596235	475930	333903	246113	225734	240265	245770	224465	199507	166084	134760	103618	82803.6	73608.8	67403.6	61993.6	66021.4	82210.9	117815	146761	176634	191127	215432	205030	166607	86181.8	30218.7	0	0	0	0	0
A0A5F9ZGS5	ANK2	0	global_HEK	global	HEK	mean	143870	265639	439708	560785	624602	524271	482706	493887	607465	678876	685776	624242	492908	356319	267622	265592	283940	285988	251339	226329	198662	192131	179326	172614	157023	160510	180991	223035	251051	270485	264955	268937	267007	276386	240595	174961	81599.9	25062.3	0	0	0	0	0
A0A5F9ZH78	ARG1	0	global_HCT	global	HCT	mean	851091	1.64051e+06	2.55818e+06	3.42303e+06	3.9077e+06	3.61103e+06	2.86941e+06	2.02676e+06	1.72437e+06	1.64478e+06	1.74155e+06	1.59971e+06	1.46712e+06	1.19898e+06	1.04377e+06	891221	756906	536059	260335	84405.1	26705	69728.9	136281	175088	218094	261053	387015	834910	1.52273e+06	2.02096e+06	1.79744e+06	1.00011e+06	310412	0	0	0	0	0	0	0	0	0	0
A0A5F9ZH78	ARG1	0	global_HEK	global	HEK	mean	414544	1.03484e+06	1.82235e+06	2.73369e+06	3.58638e+06	3.97108e+06	3.81377e+06	3.42335e+06	3.07478e+06	2.92317e+06	2.61125e+06	2.21531e+06	1.69144e+06	1.32629e+06	1.07061e+06	955338	789272	562139	266683	83058	0	16084.2	50342.8	112040	166925	257798	464840	975344	1.57764e+06	1.86529e+06	1.50211e+06	774681	218295	0	0	0	0	0	0	0	0	0	0
A0A5F9ZH79	ASCC1	0	global_HCT	global	HCT	mean	0	0	0	0	0	0	0	0	0	0	0	0	0	0	0	0	13816.3	44539.7	99683.5	148702	186044	195524	194801	184136	172741	149033	118713	87222	75637.1	69271.4	56783.9	29965.3	9250.44	0	0	0	0	0	0	0	0	0	0
A0A5F9ZH79	ASCC1	0	global_HEK	global	HEK	mean	0	0	0	0	0	0	0	0	0	0	0	0	0	0	0	0	33249.7	87110.4	153545	182420	208502	246673	293203	314609	297988	264607	227335	200012	180485	152229	106927	51180.5	15360.3	0	0	0	0	0	0	0	0	0	0
A0A5F9ZHB6	PRIM1	0	global_HCT	global	HCT	mean	29745.9	103648	155903	172621	164166	143160	126159	102055	73404.3	35843.7	12512.8	25343	72642.5	139737	176581	190127	181962	184132	204845	251563	325074	391882	435602	428156	395835	332645	259960	190100	156829	163219	179226	189251	191987	208149	233595	260713	276737	276508	260015	234375	224840	268651	393143
A0A5F9ZHB6	PRIM1	0	global_HEK	global	HEK	mean	36848.1	94713.4	143415	166822	164683	143831	127567	103002	75444.1	36302.6	12575.3	20353.3	52032.3	107345	145243	186101	200541	232920	266116	351534	476098	638211	760114	780917	705823	571672	456742	368325	330941	306448	279632	247719	216317	213727	210355	213993	209464	206287	199848	188331	200550	279587	492590
A0A5F9ZHI5	ALDH3A2	0	global_HCT	global	HCT	mean	309105	1.21688e+06	2.02572e+06	2.58756e+06	2.85244e+06	2.7249e+06	2.4084e+06	1.90113e+06	1.53454e+06	1.20122e+06	1.07685e+06	956615	920261	885653	867691	839807	772807	734247	715778	756406	775932	773858	752626	738895	740259	692764	590104	467897	396227	404011	429930	451748	448974	443904	386783	283143	139165	45499	0	0	0	0	0
A0A5F9ZHI5	ALDH3A2	0	global_HEK	global	HEK	mean	377660	913322	1.48473e+06	1.85362e+06	1.9461e+06	1.70906e+06	1.54993e+06	1.46032e+06	1.46511e+06	1.34954e+06	1.20749e+06	1.07203e+06	937043	826279	718212	693131	640893	607744	551956	554712	541909	555705	549091	551730	535540	499780	453914	393522	349334	325436	316490	319010	314686	320218	284400	214608	106126	34331.4	0	0	0	0	0
A0A5F9ZHN7	SACM1L	0	global_HCT	global	HCT	mean	148368	498078	783356	959772	1.02659e+06	996914	913582	773398	658477	571188	569491	596862	630270	621517	571612	511403	478516	488240	546672	607681	657082	676012	676345	668980	655286	599188	486890	343602	270522	272296	302471	315358	302077	296125	251758	189607	93485.7	33412	0	0	0	0	0
A0A5F9ZHN7	SACM1L	0	global_HEK	global	HEK	mean	259517	667869	1.05236e+06	1.2972e+06	1.34073e+06	1.22123e+06	1.12961e+06	1.07986e+06	1.07546e+06	1.02165e+06	948607	884025	811429	769477	712532	692956	657649	686929	748315	855490	907008	945255	951777	955587	923788	847496	751188	645376	578859	534282	484052	446729	411878	435931	395805	314277	154983	52916.1	0	0	0	0	0
A0A5F9ZHR7	ACP2	0	global_HCT	global	HCT	mean	48379.7	128238	197263	244117	267070	251084	213416	183013	188316	203285	194522	162324	142776	142046	148783	143041	129026	112266	99073.3	93336	97698	110353	129332	141005	141786	124540	99567.8	77326.9	71195.1	68834.7	56882.3	30571.2	9621.86	0	88719.3	276471	560827	738281	798077	725644	667461	598735	547446
A0A5F9ZHR7	ACP2	0	global_HEK	global	HEK	mean	20465.6	93265.6	171475	242760	293576	303613	287428	266218	258133	260408	260915	251837	225309	190819	159285	143159	133099	127648	118308	112095	108057	119411	140052	159883	166429	161879	153488	147725	139896	119432	82869	39654.3	11794.6	0	44912.9	122338	252778	331832	392858	394048	402007	374996	329380
A0A5F9ZHY7	BRI3BP	0	global_HCT	global	HCT	mean	24983.5	129716	200703	224062	203278	173878	148692	136705	131557	133490	134762	117913	84931.1	41098.9	13181.3	0	0	0	0	0	0	0	0	0	0	0	0	0	0	0	0	0	0	0	0	0	0	0	0	0	0	0	0
A0A5F9ZHY7	BRI3BP	0	global_HEK	global	HEK	mean	26860.8	81608.2	129327	154647	152237	130102	115568	112409	122275	128001	131280	115572	85248.1	42054.1	13357.8	0	0	0	0	0	0	0	0	0	0	0	0	0	0	0	0	0	0	0	0	0	0	0	0	0	0	0	0
A0A5F9ZI21	ARHGEF2	0	global_HCT	global	HCT	mean	73770.1	295524	467528	555370	550931	510182	460547	435355	424712	439951	445866	420363	358056	288199	238648	210847	190410	165484	138402	120565	100705	75383.6	38053.9	12692.6	0	0	0	0	0	0	0	0	0	0	0	0	0	0	0	0	0	0	0
A0A5F9ZI21	ARHGEF2	0	global_HEK	global	HEK	mean	107290	230262	354527	430750	445586	399722	372641	394054	452174	521323	539354	525277	449555	373769	315047	306727	299580	276710	222702	191531	149940	116948	56995.3	21971.3	0	0	0	0	0	0	0	0	0	0	0	0	0	0	0	0	0	0	0
A0A5F9ZI63	EED	0	global_HCT	global	HCT	mean	0	0	0	0	0	0	0	0	0	0	0	5381.12	15712.3	30204.3	38690.3	42231.9	40378.5	38729.1	38203.4	42617.3	48666.2	52121.1	50030.7	45151.2	40541.6	34679	28081.6	22824	21938.2	21697.8	17741.1	9527.42	2978.16	0	0	0	0	0	0	0	0	0	0
A0A5F9ZI63	EED	0	global_HEK	global	HEK	mean	0	0	0	0	0	0	0	0	0	0	0	4476.74	12498.4	25375.6	34291.3	42078.2	46233.9	50841.4	51025	49543	45668	44225.8	42065.3	40931.8	37970.9	36654.3	36277.1	39200.4	40709	37002.6	26524.3	12941.9	4034.02	0	0	0	0	0	0	0	0	0	0
A0A5H1ZRP4	NELFB	0	global_HCT	global	HCT	mean	30129.8	138320	236894	310273	356970	369314	365795	343149	320765	288948	266475	242556	233099	232704	249763	273072	294568	322489	356310	397972	426731	437574	431773	407058	374490	319518	250261	174136	128843	123759	136465	147876	145184	142808	154930	192505	253210	296634	280970	204864	99215	30655.1	0
A0A5H1ZRP4	NELFB	0	global_HEK	global	HEK	mean	31639.7	104839	186425	248898	274402	252104	234805	226402	238985	236293	225143	204184	184094	175672	175732	187498	195632	230693	274148	343910	390773	444379	466837	468749	428128	373548	316405	266729	224877	194895	170189	157309	144801	145565	150336	166866	191819	209715	197272	145670	72724.6	22915.6	0
A0A5H1ZRQ2	DDX17	0	global_HCT	global	HCT	mean	46068.4	173686	281793	352891	390720	393251	380532	335419	289767	237670	216218	202216	203795	209583	226462	239629	234071	206894	171430	149333	145932	154302	157517	149674	138040	135366	144589	184203	249196	343518	428605	501303	557297	621193	694758	780781	862049	927028	954862	939310	878123	785822	695439
A0A5H1ZRQ2	DDX17	0	global_HEK	global	HEK	mean	75649.2	183171	299577	375918	405241	365345	361744	391115	461206	496495	491589	458693	385913	327026	280261	282957	261885	228601	181523	164618	155349	155053	143120	130494	109166	111821	155004	231708	317938	378087	421245	441638	454280	490736	579917	751701	971237	1.1592e+06	1.25339e+06	1.22335e+06	1.15334e+06	1.06193e+06	988872
A0A5K1VW28	ETNK1	0	global_HCT	global	HCT	mean	0	0	0	0	0	0	0	0	0	0	0	0	0	0	0	0	0	0	0	0	0	0	0	0	0	0	0	0	0	0	0	0	0	0	0	0	0	0	2866.27	11616.1	29385.3	53201.9	76615.8
A0A5K1VW28	ETNK1	0	global_HEK	global	HEK	mean	0	0	0	0	0	0	0	0	0	0	0	0	0	0	0	0	0	0	0	0	0	0	0	0	0	0	0	0	0	0	0	0	0	0	0	0	0	0	5217.61	14789.2	30560.5	44011.7	56251
A0A669KAW1	FUT8	0	global_HCT	global	HCT	mean	17892.6	46442.3	67734.2	79688.8	84372.7	81317.5	81102.2	71136.7	61318	33056.9	14382.2	0	0	0	0	0	0	0	0	0	0	0	0	0	0	0	0	0	0	0	0	0	0	0	0	0	0	0	0	0	0	0	0
A0A669KAW1	FUT8	0	global_HEK	global	HEK	mean	12443.3	47440.5	79148.2	102220	110885	107357	96223.8	78408.4	54000.8	26101.6	7919.87	0	0	0	0	0	0	0	0	0	0	0	0	0	0	0	0	0	0	0	0	0	0	0	0	0	0	0	0	0	0	0	0
A0A669KAX4	CUL4B	0	global_HCT	global	HCT	mean	70788.3	182478	281538	351709	400145	415255	409364	388992	379542	380494	392231	386846	377070	362210	360212	358913	370687	427759	561251	747753	928034	1.04498e+06	1.09977e+06	1.10544e+06	1.08273e+06	993783	833723	670900	599028	657433	738370	790969	773537	726731	638192	542658	467581	445313	460294	471062	450763	387408	325746
A0A669KAX4	CUL4B	0	global_HEK	global	HEK	mean	45785.4	98718.3	147307	171253	177351	154877	150583	176020	239800	306609	338741	344207	315048	300128	290365	314414	347413	432280	543902	705044	855503	1.03575e+06	1.18447e+06	1.29878e+06	1.33706e+06	1.35222e+06	1.38425e+06	1.43373e+06	1.51523e+06	1.62229e+06	1.69337e+06	1.71661e+06	1.60807e+06	1.50173e+06	1.29697e+06	1.08906e+06	866692	730603	672383	623885	583911	533047	487070
A0A669KAY5	DUS4L-BCAP29	0	global_HCT	global	HCT	mean	58420.4	173501	258087	296325	292286	257279	211765	156101	103472	48437.4	16424.5	0	0	0	0	0	0	0	0	0	0	0	0	0	0	0	0	0	0	0	0	0	0	0	0	0	0	0	0	0	0	0	0
A0A669KAY5	DUS4L-BCAP29	0	global_HEK	global	HEK	mean	73367.9	138163	197007	227030	219233	180150	149327	118863	91510.7	46645.3	16864.5	0	0	0	0	0	0	0	0	0	0	0	0	0	0	0	0	0	0	0	0	0	0	0	0	0	0	0	0	0	0	0	0
A0A669KB10	GBF1	0	global_HCT	global	HCT	mean	146317	580209	954138	1.19386e+06	1.28994e+06	1.23193e+06	1.10292e+06	908635	749571	612288	551436	517032	515005	520315	517018	499018	452117	398354	349449	336017	365982	433710	508117	543031	524571	444693	343704	266607	247691	242966	197239	105055	31725.2	0	0	0	0	0	0	0	0	0	0
A0A669KB10	GBF1	0	global_HEK	global	HEK	mean	134942	409260	681951	860279	909708	817957	751225	701314	705198	658978	621852	574484	531829	491744	454614	442641	428301	416795	386518	354413	331349	362728	423597	498399	534239	581855	628071	700873	700214	599348	401813	187552	56662.4	0	0	0	0	0	0	0	0	0	0
A0A669KB12	EP300	0	global_HCT	global	HCT	mean	0	0	0	0	0	0	0	8819.24	29431	60100.4	82045.6	85625.3	76115.8	64608.1	61386.4	61926.3	62688.5	65334.7	67888.5	75775.8	83844.1	96943.8	110629	121692	126474	113798	84501.6	42366.1	13451.2	0	0	0	0	0	0	0	0	0	0	0	0	0	0
A0A669KB12	EP300	0	global_HEK	global	HEK	mean	0	0	0	0	0	0	0	16802	52562.3	114458	165237	198318	196139	186841	175543	170134	154506	130104	101480	85038.6	83538	97564	115694	128944	135816	123489	94665.8	48084.7	16068.8	0	0	0	0	0	0	0	0	0	0	0	0	0	0
A0A669KB41	SNCA	0	global_HCT	global	HCT	mean	0	0	0	0	0	0	0	0	0	0	0	0	0	0	0	0	0	0	0	0	0	0	0	0	0	0	0	0	0	0	0	0	0	0	0	0	0	0	5899.97	15862.5	30302.6	36559.9	37371.5
A0A669KB41	SNCA	0	global_HEK	global	HEK	mean	0	0	0	0	0	0	0	0	0	0	0	0	0	0	0	0	0	0	0	0	0	0	0	0	0	0	0	0	0	0	0	0	0	0	0	0	0	0	31763.2	99913.3	192765	238969	226305
A0A669KB53	STAT1	0	global_HCT	global	HCT	mean	154432	607015	1.00549e+06	1.27113e+06	1.42933e+06	1.41141e+06	1.30105e+06	1.07969e+06	872566	677540	569435	507553	483893	464719	442143	416949	389344	368759	371332	388482	409461	421893	434566	462006	495666	526221	516282	531102	576617	723734	873100	1.02012e+06	1.09233e+06	1.11675e+06	1.07476e+06	1.0143e+06	958071	936699	898161	831228	725231	624049	550152
A0A669KB53	STAT1	0	global_HEK	global	HEK	mean	93531.3	320771	543253	697958	769784	730660	680644	606888	539536	431884	357315	308148	282881	255041	232061	231731	231924	240938	244085	259192	265887	284815	302146	328924	349733	388552	456818	550231	656982	777576	877142	979543	1.02774e+06	1.10033e+06	1.08341e+06	1.01427e+06	886139	797486	752969	699985	631431	568537	531203
A0A669KB72	HOMEZ	0	global_HCT	global	HCT	mean	0	0	0	0	0	0	0	0	0	0	0	0	0	0	0	0	0	0	0	0	11818.3	35421.9	70870	93468.5	102417	91048.8	73974.2	59161.9	59101.5	61729.1	53640.6	29621.2	9651.4	0	0	0	0	0	0	0	0	0	0
A0A669KB72	HOMEZ	0	global_HEK	global	HEK	mean	0	0	0	0	0	0	0	0	0	0	0	0	0	0	0	0	0	0	0	0	16234.8	50860.5	104817	144418	161866	155005	145932	148238	158523	151360	114334	56953.7	17353.9	0	0	0	0	0	0	0	0	0	0
A0A669KBC0	CSNK1E	0	global_HCT	global	HCT	mean	0	0	0	0	0	0	0	0	0	0	0	16413.7	47573.2	92232.2	117170	124632	113710	102530	92081.1	84781.3	80325.5	76421.3	76904.4	77321.7	78343	67184.4	48781.5	23491.3	7729.83	0	0	0	0	0	0	0	0	0	0	0	0	0	0
A0A669KBC0	CSNK1E	0	global_HEK	global	HEK	mean	0	0	0	0	0	0	0	0	0	0	0	15729.4	38779.3	76994.8	98128.1	117736	121092	127549	121949	115250	102839	103963	108424	115456	113574	97500.5	72048.8	35748.2	12489.3	0	0	0	0	0	0	0	0	0	0	0	0	0	0
A0A669KBE6	TMEM30A	0	global_HCT	global	HCT	mean	14152.9	41550.8	70800	97718.6	121282	131066	130719	135551	157832	200663	232689	250995	249016	248270	235774	214929	181386	148494	119638	101782	83271.1	61007.8	30282.9	9845.87	0	0	0	0	0	0	0	0	0	0	0	0	0	0	0	0	0	0	0
A0A669KBE6	TMEM30A	0	global_HEK	global	HEK	mean	24065.5	61849.1	105398	133481	144837	125843	119842	155508	235754	331490	375092	382080	338027	298623	251146	231665	211623	193860	160898	134688	102478	75037.7	36549.2	14188	0	0	0	0	0	0	0	0	0	0	0	0	0	0	0	0	0	0	0
A0A669KBJ7	ADNP	0	global_HCT	global	HCT	mean	0	0	0	0	0	0	0	19972.8	78650.2	166286	248877	287487	320985	350330	390014	387778	401028	430165	506827	553046	601239	617956	635829	606315	565018	479336	382323	282076	239923	211449	168711	87295.9	27994.8	0	0	0	0	0	0	0	0	0	0
A0A669KBJ7	ADNP	0	global_HEK	global	HEK	mean	0	0	0	0	0	0	0	48926.7	141620	281970	367287	410884	399141	396502	387988	379996	357270	379395	439638	558456	635912	708929	730276	741984	704147	653139	600292	556082	515374	425605	297371	140043	43592	0	0	0	0	0	0	0	0	0	0
A0A669KBL1	USP7	0	global_HCT	global	HCT	mean	123486	437805	711095	894676	999901	1.01792e+06	978590	864078	711067	554612	462066	409339	387226	364569	356350	355603	348610	337663	326511	347834	401769	501980	659141	887410	1.13955e+06	1.26925e+06	1.19306e+06	1.01088e+06	876066	883149	880228	855913	766568	700331	617296	546437	489648	467900	449444	426715	386620	349204	318320
A0A669KBL1	USP7	0	global_HEK	global	HEK	mean	179151	394464	622172	761712	792253	686829	648973	647777	699655	656336	598014	526708	471815	420784	381789	379669	374705	381786	375322	399396	426928	516422	650704	854428	1.05195e+06	1.21848e+06	1.27988e+06	1.24372e+06	1.10944e+06	952245	802300	698461	618265	586034	552989	526205	483661	453694	438533	430170	428117	421111	412323
A0A6E1WJ75	LDB1	0	global_HCT	global	HCT	mean	0	0	0	0	0	0	0	0	0	0	0	3670.39	10270.6	19820.3	26200.8	32466.8	39616.2	49503.8	58017.3	61884.4	55101.3	39690.7	19124.5	5969.1	0	0	0	0	0	0	0	0	0	0	0	0	0	0	0	0	0	0	0
A0A6E1WJ75	LDB1	0	global_HEK	global	HEK	mean	0	0	0	0	0	0	0	0	0	0	0	4778.44	11691.3	24216	32889	44070.1	55322.9	73023.2	85354.2	87713.1	69618.3	46199.9	20063.5	7006.59	0	0	0	0	0	0	0	0	0	0	0	0	0	0	0	0	0	0	0
A0A6I8PIV1	LARS1	0	global_HCT	global	HCT	mean	579685	2.17774e+06	3.50273e+06	4.27625e+06	4.60808e+06	4.405e+06	3.98917e+06	3.34305e+06	2.933e+06	2.62941e+06	2.56818e+06	2.34858e+06	2.16197e+06	1.94787e+06	1.87231e+06	1.78668e+06	1.63815e+06	1.4291e+06	1.22663e+06	1.11854e+06	1.07306e+06	1.06204e+06	1.0399e+06	1.00696e+06	962449	887796	770363	669286	628796	712716	824809	979766	1.19382e+06	1.58315e+06	2.00502e+06	2.31292e+06	2.34501e+06	2.22901e+06	2.02748e+06	1.82291e+06	1.59692e+06	1.3961e+06	1.23422e+06
A0A6I8PIV1	LARS1	0	global_HEK	global	HEK	mean	479281	1.70393e+06	2.96968e+06	3.80316e+06	4.25589e+06	4.12136e+06	4.46975e+06	5.1087e+06	6.14858e+06	6.66629e+06	6.61335e+06	6.00877e+06	4.98993e+06	4.03602e+06	3.22985e+06	2.87934e+06	2.54414e+06	2.26808e+06	1.90526e+06	1.71397e+06	1.55001e+06	1.51698e+06	1.4649e+06	1.42985e+06	1.32418e+06	1.21502e+06	1.12301e+06	1.05319e+06	999327	980300	984687	1.0397e+06	1.15159e+06	1.45967e+06	1.88342e+06	2.31355e+06	2.53058e+06	2.50568e+06	2.30253e+06	2.00748e+06	1.73762e+06	1.5171e+06	1.3732e+06
A0A6I8PL80	GNL3L	0	global_HCT	global	HCT	mean	13555.6	89900.8	165873	225823	272531	281238	279005	237967	182417	92639.3	33647.6	0	0	0	0	0	0	0	0	0	0	0	0	0	0	0	0	0	0	0	0	0	0	0	0	0	0	0	0	0	0	0	0
A0A6I8PL80	GNL3L	0	global_HEK	global	HEK	mean	6998.16	34727.5	67217.4	89791.5	104233	96813.3	109455	111316	111227	64191.8	27314.1	0	0	0	0	0	0	0	0	0	0	0	0	0	0	0	0	0	0	0	0	0	0	0	0	0	0	0	0	0	0	0	0
A0A6I8PRS5	GPATCH11	0	global_HCT	global	HCT	mean	6100.67	35860.2	65839.3	92263.2	115098	130648	140991	143752	142587	138342	130996	120855	109203	102967	102853	109596	104332	82424	42738.4	14235.3	0	0	0	0	0	0	0	0	0	0	0	0	0	0	0	0	0	0	11748.2	37696.7	76927.6	104533	116643
A0A6I8PRS5	GPATCH11	0	global_HEK	global	HEK	mean	29301.4	60460.2	91727.7	108029	109591	90159.7	99863.6	140890	205247	244885	249961	240338	208548	183907	176592	224494	249731	223492	121157	42784.3	0	0	0	0	0	0	0	0	0	0	0	0	0	0	0	0	0	0	31136.1	92499.1	182822	235378	249345
A0A6I8PUD4	DNAJC7	0	global_HCT	global	HCT	mean	99269.8	657716	1.08439e+06	1.30957e+06	1.36885e+06	1.26675e+06	1.10407e+06	850166	664132	488245	419721	359596	339637	313606	296320	282873	260067	236400	207361	203845	214746	243691	266141	270640	263688	264108	271219	300612	326675	385093	435411	498953	578225	768469	1.09534e+06	1.55637e+06	1.99937e+06	2.29011e+06	2.30882e+06	2.09273e+06	1.77593e+06	1.47976e+06	1.2717e+06
A0A6I8PUD4	DNAJC7	0	global_HEK	global	HEK	mean	106425	456169	809254	1.04679e+06	1.13679e+06	1.05509e+06	976368	880505	811837	692702	609177	531067	477213	420112	381005	367671	341761	313667	271792	267867	273483	308582	334743	354932	355980	370830	418202	466441	499521	513467	549989	614176	689889	823902	1.03753e+06	1.45601e+06	2.04114e+06	2.62262e+06	2.90464e+06	2.7539e+06	2.3655e+06	1.94273e+06	1.62568e+06
A0A6Q8PEV5	CEP41	0	global_HCT	global	HCT	mean	0	0	0	0	0	0	0	0	0	0	0	0	0	0	0	0	0	0	0	0	0	0	0	0	0	0	0	0	0	0	0	0	0	0	0	0	0	0	4275.52	13748.5	29903.1	44363.3	55506.4
A0A6Q8PEV5	CEP41	0	global_HEK	global	HEK	mean	0	0	0	0	0	0	0	0	0	0	0	0	0	0	0	0	0	0	0	0	0	0	0	0	0	0	0	0	0	0	0	0	0	0	0	0	0	0	4626.05	15516.5	33253.7	49959.5	60880.4
A0A6Q8PEZ7	CLCC1	0	global_HCT	global	HCT	mean	130791	281894	401261	469200	491719	481300	457776	399071	330776	256070	225105	206067	197429	179395	167997	159288	135977	97975.5	47754	15814.1	0	0	0	0	0	0	0	0	0	0	0	0	0	0	0	0	0	0	0	0	0	0	0
A0A6Q8PEZ7	CLCC1	0	global_HEK	global	HEK	mean	64593.1	381662	676237	871851	939865	884945	821953	731540	640183	495732	393563	316257	280468	240306	210626	188718	157018	111167	53310.4	16991.4	0	0	0	0	0	0	0	0	0	0	0	0	0	0	0	0	0	0	0	0	0	0	0
A0A6Q8PEZ8	KIF5A	0	global_HCT	global	HCT	mean	0	0	0	0	0	0	0	0	0	0	0	4596.75	12660.5	24455.9	30739.6	33215.5	30390.1	27676.2	24598.6	23572.4	20471.4	15652.7	7708.95	2643.47	0	22146.9	60958.8	143481	219688	311393	358715	393820	392174	407015	436331	502497	587231	674960	653920	505263	254760	80762.9	0
A0A6Q8PEZ8	KIF5A	0	global_HEK	global	HEK	mean	0	0	0	0	0	0	0	0	0	0	0	5526.15	13576.4	27190.5	34829.3	41401.3	40900	40205.9	36226.4	33138.4	26256.9	19050.4	9025.6	3436.23	0	25004.2	83587.8	166204	231124	270460	292314	305388	296774	289072	306478	386310	508640	622949	611909	462899	228186	70089.5	0
A0A6Q8PF01	IGHMBP2	0	global_HCT	global	HCT	mean	1620.29	10713.6	18258.4	23004.9	23809.5	21911.9	19109.1	15693.1	11749.5	6105.21	2243.67	0	0	0	0	0	0	0	0	0	0	0	0	0	0	0	0	0	0	0	0	0	0	0	0	0	0	0	0	0	0	0	0
A0A6Q8PF01	IGHMBP2	0	global_HEK	global	HEK	mean	2.34361301361299e-14	5310.93	10508.3	15267.8	19414.8	21883.4	21903.3	17940.6	11852.4	5285.38	1577.67	0	0	0	0	0	0	0	0	0	0	0	0	0	0	0	0	0	0	0	0	0	0	0	0	0	0	0	0	0	0	0	0
A0A6Q8PF29	INF2	0	global_HCT	global	HCT	mean	9260.5	48356.2	89795.1	126709	157937	167035	161259	139859	121219	105875	99439.6	91470	79669.9	64431.4	53259.9	47967.5	43446.5	36814.2	28457.4	23692.1	23154.9	25094.4	26748.4	26872.5	27252.3	27365.8	28135.9	27396.3	27599.2	28297.8	30211.6	31032.5	30366.4	29595.5	25668.8	19035	9297.8	2966.66	0	0	0	0	0
A0A6Q8PF29	INF2	0	global_HEK	global	HEK	mean	8881.48	30300.5	54891.4	73813.2	86516.2	84260.7	84273.2	85166.8	92661.1	95320	94018.1	87128.7	75414.5	63852.8	55216.6	52957.6	47162.1	38762.5	26168	19524.8	15481.8	15612.1	14983.5	15307.7	14594.3	16669.9	19798.4	23965.9	24462.2	24125.7	24733.4	27226.2	28837.1	29322.2	25871.5	19622.7	9829.21	3300.34	0	0	0	0	0
A0A6Q8PF94	MID1	0	global_HCT	global	HCT	mean	0	0	0	0	0	0	0	7890.1	33926.4	84069.1	143431	198541	222470	215723	172343	130715	91224.8	65167.8	32723.7	11709.9	13510.3	40429.6	81450.5	114067	135119	167322	197929	255812	295366	359704	396019	422423	410806	386920	329301	247396	147955	84587.3	48560.2	35643.1	17447.2	5925.65	0
A0A6Q8PF94	MID1	0	global_HEK	global	HEK	mean	0	0	0	0	0	0	0	34063.8	82379.4	142745	149485	139203	120646	118986	118771	108532	89121.5	60876.2	29307	9574.21	23869.3	72186.3	146333	198279	231722	270015	360710	472814	575265	631200	667040	668876	630843	564923	457568	337056	206597	132684	94856.2	73798.4	38341	12268.2	0
A0A6Q8PFA6	KIF2A	0	global_HCT	global	HCT	mean	0	0	0	0	0	0	0	1756.49	6053.96	13708.1	21814.2	26988.7	28459.3	27586.6	28751.2	31436.4	34277	36377.6	37673.1	39062.9	43048.3	51132	62055.1	71080.9	76377.6	76718.6	70362.5	61023.5	55561.1	60572.8	69773	80009.1	83673.4	84876.1	73463.6	54330.2	26780.3	8934.66	0	0	0	0	0
A0A6Q8PFA6	KIF2A	0	global_HEK	global	HEK	mean	0	0	0	0	0	0	0	7288.73	17817	32000.9	34833.2	33401.8	27533.8	25218.8	23646.6	19980.7	18495.9	20465.2	30063.2	39232.8	46856.3	51330.4	54496.4	58685	67081.7	85647.2	107436	124916	130367	129693	125698	127906	130432	136706	120685	89528.9	42651.5	13791.6	0	0	0	0	0
A0A6Q8PFG4	GDAP1	0	global_HCT	global	HCT	mean	0	0	33915.4	100214	194012	244569	251211	216654	181714	152370	134610	116086	91937	61862.4	41193.4	31724.4	29335.9	27785.1	26623.1	25938.2	22374.2	15750.5	7417.66	2193.81	0	0	0	0	0	0	0	0	0	0	0	0	0	0	0	0	0	0	0
A0A6Q8PFG4	GDAP1	0	global_HEK	global	HEK	mean	0	0	22672.6	51851.4	90576.3	93018.6	100159	106327	132241	144710	142290	123572	94256.1	63658.8	41480.9	32300	29418.6	28846.4	27136.1	27259.5	22953.4	17818.7	8701.39	3446.25	0	0	0	0	0	0	0	0	0	0	0	0	0	0	0	0	0	0	0
A0A6Q8PFG8	POMK	0	global_HCT	global	HCT	mean	13677.1	46710.7	81945.9	112914	137834	142939	138284	125856	119467	113342	109533	103107	94019.7	84430.2	73644.6	65507.7	52359.1	36907.9	17774.3	5846.56	0	0	0	0	0	0	0	0	0	0	0	0	0	0	0	0	0	0	0	0	0	0	0
A0A6Q8PFG8	POMK	0	global_HEK	global	HEK	mean	3211.94	28951.2	55205	76965.4	91907.2	93375	89964.3	85711.8	89057.8	94096.4	97407.8	93921.3	83899.7	72309.4	61489.4	56557.1	47073	35106	16895.9	5864.89	0	0	0	0	0	0	0	0	0	0	0	0	0	0	0	0	0	0	0	0	0	0	0
A0A6Q8PFI7	NEDD4L	0	global_HCT	global	HCT	mean	0	0	0	0	0	0	0	0	0	0	0	0	0	0	0	0	0	0	0	0	0	0	0	0	0	3635.88	10657.1	23252.6	36723.4	52775.5	70381.3	95455.6	136539	194596	236940	242913	211282	189179	199162	229200	259434	261518	249839
A0A6Q8PFI7	NEDD4L	0	global_HEK	global	HEK	mean	0	0	0	0	0	0	0	0	0	0	0	0	0	0	0	0	0	0	0	0	0	0	0	0	0	6112.66	21916.9	44244.1	63735.1	75185.1	82424.3	94665	118862	162680	195464	204171	176666	152989	155909	185180	221630	233556	224897
A0A6Q8PFJ0	LMNA	0	global_HCT	global	HCT	mean	60612.3	269920	488300	677333	823912	856708	820721	707143	603825	501329	471513	480203	632994	945738	1.40118e+06	1.75699e+06	1.84886e+06	1.67178e+06	1.39317e+06	1.1428e+06	970865	850221	778962	711619	655118	634237	625307	665282	665671	739165	800693	915555	978693	1.05541e+06	971698	764595	389940	136439	0	0	0	0	0
A0A6Q8PFJ0	LMNA	0	global_HEK	global	HEK	mean	92163.7	269143	467582	595189	618850	514597	443913	431895	482863	508378	476703	419626	365877	368398	408963	469079	483859	474533	436849	424638	395670	384881	372446	373715	363330	351867	363178	390390	435243	537761	715614	970742	1.15998e+06	1.26993e+06	1.12813e+06	832043	402560	129321	0	0	0	0	0
A0A6Q8PFL5	LRSAM1	0	global_HCT	global	HCT	mean	0	0	0	0	0	0	0	0	0	0	0	0	0	0	0	0	0	0	0	0	0	0	0	0	0	5346.21	11804.4	21591.8	24007.4	34390.1	47342.1	75634.8	116254	184400	284581	397485	500378	552350	558069	518245	461103	393368	332512
A0A6Q8PFL5	LRSAM1	0	global_HEK	global	HEK	mean	0	0	0	0	0	0	0	0	0	0	0	0	0	0	0	0	0	0	0	0	0	0	0	0	0	5126.5	12764.1	23302.2	26660.7	38904.3	52871.2	77691.3	94099.2	118101	174112	259396	363149	420268	438191	409138	366797	316495	273078
A0A6Q8PFU3	PAFAH1B1	0	global_HCT	global	HCT	mean	127687	515117	891659	1.2153e+06	1.44561e+06	1.49927e+06	1.40688e+06	1.17002e+06	1.01601e+06	912628	942797	886765	845922	766580	743042	694452	614207	510299	421587	391769	410873	446241	487828	522634	572872	576984	522840	437721	391784	418823	466229	528806	629366	885322	1.44638e+06	2.39775e+06	3.50887e+06	4.29315e+06	4.38741e+06	3.87707e+06	3.1243e+06	2.4252e+06	1.9181e+06
A0A6Q8PFU3	PAFAH1B1	0	global_HEK	global	HEK	mean	362243	690035	997536	1.21562e+06	1.43782e+06	1.61298e+06	1.86329e+06	2.00984e+06	2.07548e+06	1.96148e+06	1.75079e+06	1.50489e+06	1.23887e+06	1.03805e+06	876453	809512	726515	640940	520936	452529	413879	438563	471923	510526	524070	541274	569289	594547	613765	614664	609034	597437	606567	694589	904300	1.33052e+06	1.96343e+06	2.58332e+06	2.88282e+06	2.69793e+06	2.27302e+06	1.85119e+06	1.58028e+06
A0A6Q8PFU8	MSI2	0	global_HCT	global	HCT	mean	5762.24	55383.5	104078	144133	172331	178443	169022	145594	122002	99253.7	83171.7	71321.2	63058.8	57203.1	50706	45690.4	37165.3	26737.6	13179.7	4360.21	0	0	0	0	0	0	0	0	0	0	0	0	0	0	0	0	0	0	0	0	0	0	0
A0A6Q8PFU8	MSI2	0	global_HEK	global	HEK	mean	9343.18	32385.1	55266	69706.3	74108.5	67166.2	65935.3	67875.4	74689.9	72928.3	65416.4	55390.8	44860.9	38825.9	34150	34786.6	30878.4	22718.9	10635.3	3006.56	0	0	0	0	0	0	0	0	0	0	0	0	0	0	0	0	0	0	0	0	0	0	0
A0A6Q8PFY3	FANCD2	0	global_HCT	global	HCT	mean	51210.8	131242	199639	244255	263137	255108	234124	204743	194481	192883	209004	205514	202693	192033	191526	186088	177278	178550	192715	215528	230979	236578	236967	231966	220710	185566	128747	61250.2	18083.3	0	0	0	0	0	0	0	0	0	0	0	0	0	0
A0A6Q8PFY3	FANCD2	0	global_HEK	global	HEK	mean	54081.6	149890	251653	309712	320611	263324	239041	247161	302601	340518	356209	348178	314678	275165	234818	212577	204551	214172	231668	252817	272398	305795	335497	344727	322709	261523	181647	86810.5	28121.4	0	0	0	0	0	0	0	0	0	0	0	0	0	0
A0A6Q8PFY6	MME	0	global_HCT	global	HCT	mean	31368	210640	360866	453248	498570	485159	439825	365003	293531	229155	185755	155959	138438	127990	117422	105115	95766.9	101620	125430	150867	162061	157083	145915	135166	125161	104503	74669.9	36490.8	11898.6	0	0	0	0	0	0	0	0	0	0	0	0	0	0
A0A6Q8PFY6	MME	0	global_HEK	global	HEK	mean	108202	335566	532578	595574	543421	378107	296466	276124	323382	320026	289811	245491	201273	167406	140985	138129	145913	174562	208997	242193	245270	237977	220502	204969	181745	145471	100628	48484.2	15631.7	0	0	0	0	0	0	0	0	0	0	0	0	0	0
A0A6Q8PFY7	TFG	0	global_HCT	global	HCT	mean	0	0	321197	962367	1.91958e+06	2.47579e+06	2.60115e+06	2.17409e+06	1.70234e+06	1.27087e+06	1.20053e+06	1.26877e+06	1.57896e+06	1.9169e+06	2.43024e+06	2.71824e+06	2.70358e+06	2.35001e+06	1.94189e+06	1.58991e+06	1.43749e+06	1.44175e+06	1.58836e+06	1.60766e+06	1.50597e+06	1.24691e+06	959766	693211	546953	543423	600327	653487	663511	653012	602199	525866	440714	393175	337394	257659	130458	42672.8	0
A0A6Q8PFY7	TFG	0	global_HEK	global	HEK	mean	0	0	255120	627887	1.17887e+06	1.34926e+06	1.57558e+06	1.60975e+06	1.7708e+06	1.64029e+06	1.60295e+06	1.5934e+06	1.70476e+06	1.80979e+06	2.03741e+06	2.31626e+06	2.34771e+06	2.18334e+06	1.88251e+06	1.75492e+06	1.60471e+06	1.57516e+06	1.5241e+06	1.4447e+06	1.23242e+06	1.01392e+06	864727	781708	707995	651628	614805	598664	587219	595161	583590	552635	500675	466365	409020	307334	155954	50592.3	0
A0A6Q8PG35	SLC52A2	0	global_HCT	global	HCT	mean	31366.6	194076	342936	456377	516621	519848	476889	380453	255047	118818	37135.9	0	0	0	0	0	0	0	0	0	0	0	0	0	0	0	0	0	0	0	0	0	0	0	0	0	0	0	0	0	0	0	0
A0A6Q8PG35	SLC52A2	0	global_HEK	global	HEK	mean	34049.7	114771	197998	248787	261637	235188	228898	203884	166255	85181.9	30499.3	0	0	0	0	0	0	0	0	0	0	0	0	0	0	0	0	0	0	0	0	0	0	0	0	0	0	0	0	0	0	0	0
A0A6Q8PG85	CHMP1A	0	global_HCT	global	HCT	mean	61924.3	243265	331643	293921	160373	51352.9	0	0	0	0	0	0	0	0	0	0	0	0	0	0	21442.8	63488.5	124449	160493	171254	149972	124907	110401	122946	155191	181915	197631	209121	234680	234696	195118	104535	36579.7	74056.2	195461	417320	674677	1.30183e+06
A0A6Q8PG85	CHMP1A	0	global_HEK	global	HEK	mean	32911.3	101401	139397	140160	80838	31870.6	0	0	0	0	0	0	0	0	0	0	0	0	0	0	22916.3	65723.2	129004	166542	179956	173056	175541	194176	215315	232468	223168	211993	201026	229995	234089	203406	108880	38440.9	74833.9	225611	462340	674797	1.0195e+06
A0A6Q8PGB0	POLR2A	0	global_HCT	global	HCT	mean	0	0	16790.1	48776.8	93842.9	116858	119859	126341	180718	277407	371858	421820	453934	502280	592665	702294	765872	780728	731587	707771	702170	719127	731385	697351	645419	537331	434232	346263	323702	307385	243380	127664	37330.5	0	0	0	0	0	35313	106364	214079	282432	303096
A0A6Q8PGB0	POLR2A	0	global_HEK	global	HEK	mean	0	0	8234.84	22286.7	43778.7	56012.3	64082.7	106042	188255	303843	363754	382352	359770	366568	391985	459881	511469	559354	551641	560423	574572	637383	688624	688111	624823	554770	514605	514291	494562	423795	290674	138684	41399.7	0	0	0	0	0	41365.1	118425	228823	288072	308540
A0A6Q8PGG9	TRIP12	0	global_HCT	global	HCT	mean	21784.8	15659.1	12813.8	12738.6	15822.9	19162.6	23714.2	21127.6	15656.6	6714.57	2284.99	22476.2	65950.7	128715	164463	175319	155988	133445	111215	102415	97632.5	89837.2	75359.5	65475.2	64056.4	65399	61525.8	54822.4	50463.3	54540.2	57714	59852.8	55246.1	52424.7	43424.5	32731.4	16195	5917.52	0	0	0	0	0
A0A6Q8PGG9	TRIP12	0	global_HEK	global	HEK	mean	7196.08	10689.7	13784.4	15886.6	17003	16681.6	17012.5	15591.3	13494.9	7403.69	3075.63	17102.5	44901.9	89646.4	118893	142824	145047	142795	127292	118290	103534	95816.7	80464	74720.6	71700.7	75227.3	79238.8	82799	92039.5	98572.4	98184	84171.3	68869.2	58660.6	48045.1	34052.2	15598.5	4847.29	0	0	0	0	0
A0A6Q8PGS5	MTMR2	0	global_HCT	global	HCT	mean	0	0	0	0	0	0	0	0	0	0	0	0	0	0	0	0	0	0	0	0	0	0	0	0	0	1801.71	5814.24	15600.6	26814.6	40793.5	50872.3	62460.7	71729.5	82817.1	92403.9	104611	118724	131720	138197	136575	134069	134080	134379
A0A6Q8PGS5	MTMR2	0	global_HEK	global	HEK	mean	0	0	0	0	0	0	0	0	0	0	0	0	0	0	0	0	0	0	0	0	0	0	0	0	0	8344.21	23647.4	46282.2	58347.8	64682.5	59910.1	60501.1	61270	71622.5	84536.5	105612	133609	158174	170370	165427	161326	160532	159824
A0A6Q8PH09	FANCI	0	global_HCT	global	HCT	mean	79522.5	319730	525662	646071	686578	640997	570554	473644	400743	338904	316354	298027	290071	273958	264392	251039	231729	197541	165325	146661	143727	147604	149826	148913	143758	131389	116205	103822	106095	216448	413213	673893	788429	776005	658659	568931	516294	513914	473677	378135	196916	69144.2	0
A0A6Q8PH09	FANCI	0	global_HEK	global	HEK	mean	190843	476191	768016	957250	1.00492e+06	897034	817355	772261	780511	748626	697753	633877	548035	475075	408145	391483	351675	308058	242750	214056	204660	223475	244216	253883	242906	243495	266331	315369	337294	436643	528692	702135	739850	800142	731002	664384	549824	513536	469380	376935	197515	66736.2	0
A0A6Q8PHE5	UBE3A	0	global_HCT	global	HCT	mean	15635	144882	266747	357556	419577	432127	419637	383313	343321	304919	282276	276377	275239	273245	256487	235380	190450	136360	66836	22889.1	0	0	0	0	0	21035.3	55597.5	110356	147668	195043	248846	368570	550806	776888	933417	976316	918177	829873	723470	610975	510543	442697	399796
A0A6Q8PHE5	UBE3A	0	global_HEK	global	HEK	mean	20976.7	97335.8	176432	225191	243156	215242	210503	219204	249026	254198	252209	247861	233708	216322	195981	203107	188979	151715	76635.6	26043.9	0	0	0	0	0	34161.3	91932.3	169983	202938	220057	224248	270933	351101	487229	603732	672332	651952	605557	536342	462538	388320	339748	316494
A0A6Q8PHP0	NT5C2	0	global_HCT	global	HCT	mean	0	0	0	0	0	0	0	0	0	0	0	0	0	0	0	0	0	0	0	0	16974.3	53216.2	106630	143443	158656	178612	204823	264599	311942	391855	461610	560497	673629	886919	1.1801e+06	1.57717e+06	1.91503e+06	2.13636e+06	2.12996e+06	1.96558e+06	1.70834e+06	1.41638e+06	1.17321e+06
A0A6Q8PHP0	NT5C2	0	global_HEK	global	HEK	mean	0	0	0	0	0	0	0	0	0	0	0	0	0	0	0	0	0	0	0	0	11929.9	39740.8	82537.4	116030	131178	143980	186053	244750	313139	362661	415549	452537	472752	490999	516604	589564	716174	879362	1.02459e+06	1.08225e+06	1.06926e+06	994175	904063
A0A7I2PLE3	MAPT	0	global_HCT	global	HCT	mean	0	0	0	0	0	0	0	0	0	0	0	0	0	0	0	0	0	0	0	0	26148.8	81719.8	172947	251427	310562	330048	322818	330891	385990	494240	571312	586761	543797	487998	451619	445139	474602	518254	544340	534424	455508	346537	243250
A0A7I2PLE3	MAPT	0	global_HEK	global	HEK	mean	0	0	0	0	0	0	0	0	0	0	0	0	0	0	0	0	0	0	0	0	20705.1	62530.5	130599	179729	210113	216866	228038	237318	249653	258808	273841	282540	288780	289205	282809	275504	267662	280000	297272	307535	294263	261399	232138
A0A7I2R591	POLR3G	0	global_HCT	global	HCT	mean	0	0	0	0	0	0	0	0	0	0	0	0	0	0	0	0	5112.45	16314.6	33092.5	44030.4	49522.5	51347.8	56079.1	59956.9	59460.7	50222.4	34669.8	16562.9	5019.45	0	0	0	0	0	0	0	0	0	0	0	0	0	0
A0A7I2R591	POLR3G	0	global_HEK	global	HEK	mean	0	0	0	0	0	0	0	0	0	0	0	0	0	0	0	0	1971.45	10569.7	26248.5	44481.3	56075.4	60614.7	60071.5	58979.7	57119.8	49876.5	37139.8	18781.7	6363.77	0	0	0	0	0	0	0	0	0	0	0	0	0	0
A0A7I2ST14	NDRG1	0	global_HCT	global	HCT	mean	53558.2	195634	316001	390201	418148	389523	342908	269287	231524	193966	187747	162008	154119	145558	154057	156623	142614	104765	52606	16741.8	0	0	0	0	0	30061.7	72663	145599	181120	212352	195965	177627	145024	134804	154180	225466	387589	650264	925773	1.09556e+06	1.0675e+06	922884	738305
A0A7I2ST14	NDRG1	0	global_HEK	global	HEK	mean	65350.1	158892	252339	312407	324670	294774	280660	279338	291359	283279	266360	248550	229226	219116	204892	198953	167620	119114	55789.2	16816.7	0	0	0	0	0	15921.2	57859.4	110204	153456	170714	178627	170622	151021	133479	135539	177782	275809	466020	716663	966194	1.10601e+06	1.12199e+06	1.02112e+06
A0A7I2SVS4	HDAC4	0	global_HCT	global	HCT	mean	0	0	0	0	0	0	0	0	0	0	0	0	0	0	0	0	0	0	0	0	5417.55	15996.4	32106.3	42614.4	47860.1	43695.4	36516.1	29549.3	29546.1	30707.2	26585.7	14643.7	4736.14	0	0	0	0	0	0	0	0	0	0
A0A7I2SVS4	HDAC4	0	global_HEK	global	HEK	mean	0	0	0	0	0	0	0	0	0	0	0	0	0	0	0	0	0	0	0	0	5555.13	16521.2	33318.5	44756.9	50973.1	51372	52194.8	54813.3	60462.3	59119.9	48208.5	25363.3	8889.52	0	0	0	0	0	0	0	0	0	0
A0A7I2V2D8	HGS	0	global_HCT	global	HCT	mean	12442	99154.6	198380	305307	416520	487498	508640	452560	359769	257823	200129	181943	173372	168510	164038	193444	242841	351853	511716	708854	873706	967327	984735	927644	827257	718828	608953	545866	504340	523466	519161	515163	487894	469993	418718	350933	278294	247220	214127	167426	85693.9	28914.1	0
A0A7I2V2D8	HGS	0	global_HEK	global	HEK	mean	2985.32	20024.1	54238.8	93820.5	140411	154855	170029	181677	196510	181482	137688	99099.6	76839.1	77032	87753.3	117852	160147	241746	350439	501406	647769	780882	853762	844949	762282	659499	590699	553233	534998	499248	463474	422192	395823	380975	345598	294927	230139	203683	177945	143940	74815.8	26375.5	0
A0A7I2V2F9	ITGB1	0	global_HCT	global	HCT	mean	645809	2.34469e+06	3.76941e+06	4.63667e+06	4.94004e+06	4.63008e+06	4.05933e+06	3.26048e+06	2.79617e+06	2.43485e+06	2.37942e+06	2.12564e+06	1.9587e+06	1.76915e+06	1.73165e+06	1.67498e+06	1.51801e+06	1.28381e+06	1.06437e+06	975277	980419	1.01568e+06	1.03414e+06	1.0362e+06	1.02686e+06	987437	881211	810268	811839	1.01372e+06	1.2548e+06	1.51353e+06	1.5939e+06	1.55551e+06	1.37699e+06	1.19232e+06	1.04009e+06	965895	910996	834475	700835	560125	459334
A0A7I2V2F9	ITGB1	0	global_HEK	global	HEK	mean	391552	789016	1.21612e+06	1.53813e+06	1.68675e+06	1.58127e+06	1.43607e+06	1.37406e+06	1.44036e+06	1.51008e+06	1.45413e+06	1.30522e+06	1.0998e+06	944834	823612	757440	671107	592430	493358	449895	416138	428818	434273	446466	438467	433874	434247	439464	439806	470024	511710	584132	602878	634769	612056	600101	562734	556731	552857	522041	469473	419910	391949
A0A7I2V2J8	PEX7	0	global_HCT	global	HCT	mean	0	0	0	0	0	0	0	0	0	0	0	0	0	0	0	0	0	0	0	0	0	0	0	0	0	0	0	0	0	0	0	0	0	0	0	0	0	0	0	0	0	0	0
A0A7I2V2J8	PEX7	0	global_HEK	global	HEK	mean	0	0	0	0	0	0	0	0	0	0	0	0	0	0	0	0	0	0	0	0	0	0	0	0	0	0	0	0	0	0	0	0	0	0	0	0	0	0	0	0	0	0	0
A0A7I2V2K5	NACA	0	global_HCT	global	HCT	mean	68239.4	574683	845576	809314	455971	162332	0	0	0	0	0	0	0	0	0	0	0	0	0	0	41067.4	116218	226843	298208	357388	374705	384123	387595	426702	530899	674744	944356	1.55057e+06	2.70642e+06	5.09059e+06	7.83679e+06	1.0428e+07	1.08802e+07	1.00904e+07	8.2472e+06	6.67897e+06	5.15602e+06	4.04695e+06
A0A7I2V2K5	NACA	0	global_HEK	global	HEK	mean	59028.4	262800	374641	365803	208853	77335.7	0	0	0	0	0	0	0	0	0	0	0	0	0	0	54836.5	169456	336307	458460	527217	616132	696396	783443	768601	807087	861037	1.0861e+06	1.47498e+06	2.25501e+06	3.91043e+06	6.18637e+06	8.57817e+06	9.49573e+06	9.00049e+06	7.4345e+06	5.99117e+06	4.89295e+06	4.09855e+06
A0A7I2V2M2	ACBD5	0	global_HCT	global	HCT	mean	42010.6	68942.1	91667.5	105851	104371	90095.7	69572.5	46415.7	28202.4	11954.9	4240.62	0	0	0	0	0	0	0	0	0	0	0	0	0	0	0	0	0	0	0	0	0	0	0	0	0	0	0	0	0	0	0	0
A0A7I2V2M2	ACBD5	0	global_HEK	global	HEK	mean	30585	146027	242424	292079	295423	257598	213918	160839	108299	50845.4	16227.6	0	0	0	0	0	0	0	0	0	0	0	0	0	0	0	0	0	0	0	0	0	0	0	0	0	0	0	0	0	0	0	0
A0A7I2V2Q8	CTSC	0	global_HCT	global	HCT	mean	31246.3	194707	277561	254958	140788	47518.9	0	0	0	0	0	0	0	0	0	0	0	0	0	0	0	0	0	0	0	9242.46	24038.8	49999.5	70109.5	99548.1	136941	199605	279187	367429	451674	521887	583073	617706	615049	569769	509445	469578	460225
A0A7I2V2Q8	CTSC	0	global_HEK	global	HEK	mean	24133.5	88660.2	126473	124213	72116.2	26258.9	0	0	0	0	0	0	0	0	0	0	0	0	0	0	0	0	0	0	0	12873.2	39397	73173.3	91926	104810	122552	169137	250009	369007	525232	679894	829777	908977	920963	833694	720917	629726	602150
A0A7I2V2T3	IMPDH2	0	global_HCT	global	HCT	mean	282522	667026	970201	1.14125e+06	1.21935e+06	1.17692e+06	1.08695e+06	945380	918669	934884	1.03625e+06	1.05783e+06	1.14314e+06	1.26249e+06	1.48776e+06	1.66515e+06	1.76567e+06	1.84619e+06	2.02121e+06	2.40317e+06	2.97553e+06	3.72092e+06	4.5467e+06	5.35403e+06	5.96386e+06	6.21173e+06	5.83349e+06	5.43293e+06	5.29214e+06	6.01073e+06	6.59149e+06	6.84893e+06	6.30985e+06	5.5278e+06	4.57554e+06	3.75254e+06	3.12929e+06	2.74049e+06	2.49685e+06	2.28688e+06	2.0667e+06	1.79358e+06	1.54108e+06
A0A7I2V2T3	IMPDH2	0	global_HEK	global	HEK	mean	168803	436623	662918	790015	821189	774532	739372	741341	794086	857044	902008	912495	886844	869200	878412	941099	1.01206e+06	1.21305e+06	1.47412e+06	1.9303e+06	2.41576e+06	3.12827e+06	3.89608e+06	4.63684e+06	5.0357e+06	5.27082e+06	5.43362e+06	5.51402e+06	5.43002e+06	5.30781e+06	5.42823e+06	5.52629e+06	5.32175e+06	4.7807e+06	4.0258e+06	3.29975e+06	2.62431e+06	2.17073e+06	1.89854e+06	1.68765e+06	1.50703e+06	1.3337e+06	1.22059e+06
A0A7I2V2U6	MTHFD2	0	global_HCT	global	HCT	mean	60321.4	216483	319556	341067	296135	233547	187161	161943	159781	172689	185909	188954	184442	180151	172556	161026	168456	190784	227652	245060	257147	266989	285441	296137	302371	318711	336957	379648	428484	557868	717298	922688	1.06356e+06	1.14782e+06	1.05184e+06	847600	557160	390088	337143	405320	513600	661889	858038
A0A7I2V2U6	MTHFD2	0	global_HEK	global	HEK	mean	47337.7	162407	269286	351962	396085	399729	372459	331631	287366	256002	234475	221674	195134	177180	164400	177892	193058	214214	218137	214136	206463	223376	249825	273497	281063	297863	339294	388688	431846	481567	590670	727451	852654	909776	860903	711660	487766	338007	275243	303111	359531	458785	593485
A0A7I2V351	KPNA2	0	global_HCT	global	HCT	mean	169741	848739	1.40604e+06	1.73324e+06	1.85423e+06	1.77583e+06	1.61114e+06	1.38047e+06	1.21286e+06	1.09218e+06	1.05429e+06	985466	924176	855130	833071	817183	782547	736718	711902	760331	853880	952041	1.00554e+06	1.00751e+06	979083	944271	885434	894959	975822	1.23803e+06	1.52516e+06	1.85136e+06	2.11367e+06	2.33798e+06	2.40343e+06	2.33959e+06	2.22159e+06	2.1821e+06	2.18917e+06	2.14962e+06	1.9834e+06	1.70919e+06	1.43764e+06
A0A7I2V351	KPNA2	0	global_HEK	global	HEK	mean	228305	824262	1.36579e+06	1.66924e+06	1.73412e+06	1.54715e+06	1.40562e+06	1.32935e+06	1.3839e+06	1.42986e+06	1.44394e+06	1.38298e+06	1.24309e+06	1.10276e+06	1.00263e+06	986449	942015	895181	811421	822312	856215	970262	1.04856e+06	1.1009e+06	1.07382e+06	1.0724e+06	1.13142e+06	1.24461e+06	1.35533e+06	1.49561e+06	1.65529e+06	1.89781e+06	2.15979e+06	2.56015e+06	2.83629e+06	2.93048e+06	2.75464e+06	2.56753e+06	2.44444e+06	2.32911e+06	2.17023e+06	1.94337e+06	1.72835e+06
A0A7I2V383	BCL2L2-PABPN1	0	global_HCT	global	HCT	mean	12822.6	62088.6	119509	173641	233228	255989	253209	211966	182763	154598	153917	132119	125444	116572	135293	144054	131622	93801.1	45312.3	14354.9	0	0	0	0	0	0	0	0	0	0	0	0	0	0	4339.25	14448.4	30932.3	44278.9	49255.3	45149.6	44476.5	52400.4	61108.6
A0A7I2V383	BCL2L2-PABPN1	0	global_HEK	global	HEK	mean	23320.3	94224.9	171250	209054	222489	171395	151276	140656	179631	198743	220022	211432	194253	167082	151027	140632	117808	81318.7	37801.3	11545.9	0	0	0	0	0	0	0	0	0	0	0	0	0	0	6713.93	21578.3	46618.3	67485.9	78378.4	74576.2	64425.9	54934.6	48796.1
A0A7I2V3B4	SCFD1	0	global_HCT	global	HCT	mean	101639	336821	537749	662328	728804	706121	637847	521359	424897	346075	308316	271418	244993	217178	204395	193898	180189	181001	200228	243226	272715	283811	279794	272813	266861	230475	164954	79317.1	23780.9	18968.7	50669.5	96613.6	120893	135019	139520	157360	192069	246900	318381	387991	425226	415000	364982
A0A7I2V3B4	SCFD1	0	global_HEK	global	HEK	mean	146655	372890	608452	762951	811841	724281	657621	604172	601418	563501	518700	456748	388998	325560	276196	252675	239786	244045	262842	292321	311190	318717	309926	291880	262928	215672	151051	73702.1	23275.8	15322.5	37984.4	75529.9	98355.5	123053	137515	159295	188895	232336	288618	341795	386491	407085	396270
A0A7I2V3G8	COQ8B	0	global_HCT	global	HCT	mean	19224.9	85144.3	139156	170545	180585	170361	150740	127929	114508	108853	104310	86425.7	59494.6	27914.9	9023.66	0	0	0	0	0	0	0	0	0	0	0	0	0	0	0	0	0	0	0	0	0	0	0	0	0	0	0	0
A0A7I2V3G8	COQ8B	0	global_HEK	global	HEK	mean	17697.7	84161.5	142556	175269	182393	167029	153725	145085	144990	146333	144753	126109	89719.4	43474.5	13284.8	0	0	0	0	0	0	0	0	0	0	0	0	0	0	0	0	0	0	0	0	0	0	0	0	0	0	0	0
A0A7I2V3I1	HMOX1	0	global_HCT	global	HCT	mean	40986.4	123484	198379	252272	284246	282860	261931	226613	200002	179653	167922	150359	135711	125253	127512	130559	118152	86162.3	42222.8	13267	0	0	0	0	0	0	0	0	0	0	0	0	0	0	0	0	0	0	0	0	0	0	0
A0A7I2V3I1	HMOX1	0	global_HEK	global	HEK	mean	63936.5	149055	225149	267791	276297	254161	242544	238139	245460	238123	223779	203391	186462	170457	157888	152962	138115	107132	55080	18651.8	0	0	0	0	0	0	0	0	0	0	0	0	0	0	0	0	0	0	0	0	0	0	0
A0A7I2V3Q3	LAS1L	0	global_HCT	global	HCT	mean	-3.82917e-13	40141.1	73164.8	94657.4	107625	110992	107309	89936.2	63362.1	30605.7	9817.1	0	0	0	0	0	2665.33	8684.78	18089	26136.3	30869.3	32442	31930	31059.3	28820.9	24161.2	16745.4	8006.91	2465.92	0	0	0	0	0	0	0	0	0	0	0	0	0	0
A0A7I2V3Q3	LAS1L	0	global_HEK	global	HEK	mean	9636.85	45030.5	79264.6	98790.4	102986	89216	82081	70970.4	59171.6	31465.9	11877.6	0	0	0	0	0	5529.03	17102.7	31502.3	40253.3	42211.4	43969.2	45370.1	46420.5	43335.5	35793.7	25152.7	12080.4	3941.27	0	0	0	0	0	0	0	0	0	0	0	0	0	0
A0A7I2V3R4	LOC122319436	0	global_HCT	global	HCT	mean	59035.3	277055	523912	767957	994789	1.08539e+06	1.05579e+06	996188	985819	1.0656e+06	1.09615e+06	1.01234e+06	775666	493634	304183	218124	203214	188273	185404	194109	230007	280499	347118	386578	388532	336028	257046	186217	152918	153765	154367	147563	132409	123021	113162	104840	100042	101169	116051	144816	184761	212988	223795
A0A7I2V3R4	LOC122319436	0	global_HEK	global	HEK	mean	37687.7	199566	402439	546122	632368	558709	545758	624207	846335	1.05164e+06	1.13983e+06	1.0508e+06	808747	510839	311063	229100	225906	225969	219916	225601	248138	300509	372430	424530	439291	434912	424529	421315	378028	321513	240478	189056	150349	142761	136078	132824	127650	124547	130625	146682	189703	239644	279141
A0A7I2V3R8	HNRNPA1	0	global_HCT	global	HCT	mean	49205.5	431963	794024	1.07774e+06	1.2622e+06	1.27328e+06	1.1718e+06	981625	840961	736818	673352	603359	545085	514886	498862	483919	451095	435790	447056	494837	520597	525452	499375	483083	468227	451760	407758	353665	309908	327975	380682	464760	523576	570333	576995	574546	563948	572837	595774	629788	661791	691446	761857
A0A7I2V3R8	HNRNPA1	0	global_HEK	global	HEK	mean	71055.8	221097	374661	485038	545945	534319	533041	544146	581190	597676	590852	565587	512844	468273	430075	428038	407635	412265	418263	472117	491808	495224	453754	415265	380277	383922	410072	441745	447793	455237	477658	527180	573569	632953	667381	685733	678790	685859	712086	738452	783596	866884	1.02837e+06
A0A7I2V3T6	BTF3	0	global_HCT	global	HCT	mean	0	0	0	0	0	0	0	0	0	0	0	0	0	0	0	0	0	0	0	0	0	0	0	0	0	0	0	0	0	0	0	0	0	0	151752	416543	789403	934116	934868	772152	676863	580698	519181
A0A7I2V3T6	BTF3	0	global_HEK	global	HEK	mean	0	0	0	0	0	0	0	0	0	0	0	0	0	0	0	0	0	0	0	0	0	0	0	0	0	0	0	0	0	0	0	0	0	0	497249	1.09879e+06	1.80103e+06	1.56955e+06	1.19367e+06	666714	559037	456549	381094
A0A7I2V3V0	STAT3	0	global_HCT	global	HCT	mean	109449	365269	611227	798051	928181	930651	868843	715712	605758	506480	477423	426543	390195	346050	332676	322153	302439	265488	230673	216144	226665	250289	279094	292762	290072	257406	209588	162701	143413	163027	200661	244421	274658	301695	329923	371621	455062	555306	580273	466192	243919	77279.1	0
A0A7I2V3V0	STAT3	0	global_HEK	global	HEK	mean	97143.4	346402	609796	806985	908667	865220	819349	764036	752174	694146	634318	555845	480040	408245	358103	336426	311764	286544	251181	239656	234894	264832	298439	328058	324948	298498	262669	229656	208292	238899	295201	443658	595823	798845	1.10457e+06	1.64075e+06	3.63824e+06	6.26549e+06	8.23232e+06	7.03366e+06	3.88701e+06	1.12557e+06	0
A0A7I2V3W3	ADAM9	0	global_HCT	global	HCT	mean	42251.3	184596	302688	379898	412501	408271	377733	322223	263597	202730	170200	147331	144375	138669	136073	129918	112783	82557.7	41416.7	13630.5	0	0	0	0	0	0	0	0	0	0	0	0	0	0	0	0	0	0	0	0	0	0	0
A0A7I2V3W3	ADAM9	0	global_HEK	global	HEK	mean	43622.2	115774	182063	218618	215329	183911	170561	168137	174014	154760	134325	112020	97489.8	85644.1	78209.2	80539.8	74245.3	58715.9	29470.9	10019.7	0	0	0	0	0	0	0	0	0	0	0	0	0	0	0	0	0	0	0	0	0	0	0
A0A7I2V428	NCL	0	global_HCT	global	HCT	mean	3.42793e+06	1.54423e+07	2.42131e+07	2.73792e+07	2.59284e+07	2.14169e+07	1.67014e+07	1.21022e+07	9.17903e+06	7.25299e+06	6.59961e+06	5.74383e+06	5.1636e+06	4.61357e+06	4.37773e+06	4.07508e+06	3.6422e+06	3.1372e+06	2.68771e+06	2.42111e+06	2.32578e+06	2.38437e+06	2.55649e+06	2.86316e+06	3.35348e+06	3.99351e+06	4.3719e+06	4.66105e+06	4.73744e+06	5.18728e+06	5.38635e+06	5.50056e+06	5.22707e+06	4.91708e+06	4.39663e+06	3.76909e+06	3.14008e+06	2.73261e+06	2.48254e+06	2.2877e+06	2.04544e+06	1.79305e+06	1.59493e+06
A0A7I2V428	NCL	0	global_HEK	global	HEK	mean	784225	6.3567e+06	1.14896e+07	1.44707e+07	1.48391e+07	1.27759e+07	1.07626e+07	9.29057e+06	8.62325e+06	7.8509e+06	6.88378e+06	5.8568e+06	4.83988e+06	4.10717e+06	3.52752e+06	3.23238e+06	2.89023e+06	2.60811e+06	2.30314e+06	2.25531e+06	2.2557e+06	2.43431e+06	2.65722e+06	3.06986e+06	3.675e+06	4.83394e+06	6.59832e+06	8.3172e+06	9.44522e+06	9.60993e+06	9.40703e+06	8.8705e+06	8.10964e+06	7.2768e+06	6.25043e+06	5.25778e+06	4.20734e+06	3.47464e+06	2.97384e+06	2.57515e+06	2.23702e+06	1.99142e+06	1.86763e+06
A0A7I2V430	DDX1	0	global_HCT	global	HCT	mean	61948.4	223999	342135	390674	369591	322496	277257	270386	301708	376142	436888	518149	588486	680997	698911	665543	559714	447873	346052	291194	264128	251980	241482	237262	237973	240254	237767	250463	285246	399888	572849	824574	1.06639e+06	1.26656e+06	1.32872e+06	1.29283e+06	1.24492e+06	1.2653e+06	1.34191e+06	1.35572e+06	1.28496e+06	1.13665e+06	1.0071e+06
A0A7I2V430	DDX1	0	global_HEK	global	HEK	mean	56835.7	177739	287918	349137	349659	301657	268994	274747	316349	379711	426975	485279	484858	494487	465296	480019	440766	391209	312727	287711	291687	323970	354225	378988	393154	399875	413960	434633	483099	615355	812531	1.1487e+06	1.53212e+06	1.98814e+06	2.24934e+06	2.28218e+06	2.16124e+06	2.05964e+06	2.04138e+06	1.93755e+06	1.77901e+06	1.56849e+06	1.40551e+06
A0A7I2V440	CTSB	0	global_HCT	global	HCT	mean	65046.2	357298	565320	640086	605337	519609	435719	363962	317747	292494	284316	275870	267899	261389	247758	227590	183270	127456	60648.4	19869.2	0	0	0	0	0	0	0	0	0	0	0	0	0	0	0	0	0	0	28319.5	81193.7	162818	227192	293310
A0A7I2V440	CTSB	0	global_HEK	global	HEK	mean	26654.9	81154.2	128874	156927	160331	149034	140892	159422	197922	245250	261293	248945	217343	192697	179067	172432	150725	109544	53458.2	16648.3	0	0	0	0	0	0	0	0	0	0	0	0	0	0	0	0	0	0	20050.8	63409.8	133974	188297	222718
A0A7I2V4H7	CIT	0	global_HCT	global	HCT	mean	0	0	43179.3	129259	254720	332393	366659	340960	300400	234878	185494	150452	137821	132971	136355	143346	129309	95099.9	45916.2	14423.3	0	0	0	0	0	0	0	0	0	0	0	0	0	0	0	0	0	0	0	0	0	0	0
A0A7I2V4H7	CIT	0	global_HEK	global	HEK	mean	0	0	36655.8	87778.2	158182	178704	219946	258912	317053	320557	292617	251353	212572	192618	179104	189777	169829	129745	61983.8	20456.3	0	0	0	0	0	0	0	0	0	0	0	0	0	0	0	0	0	0	0	0	0	0	0
A0A7I2V4K5	CTSA	0	global_HCT	global	HCT	mean	87497.4	268589	410617	492415	515210	467830	393426	286169	215344	135003	96941.6	66254.4	66409.6	65272.7	62427.9	59771.2	60997.3	67871.8	79255.4	92471.8	110063	129469	146881	147727	134704	104249	70049.7	32766.6	10569.2	11783.3	32473.4	63681.9	86395	102201	141116	236365	405150	582904	721827	765882	728728	622023	514322
A0A7I2V4K5	CTSA	0	global_HEK	global	HEK	mean	92817.9	328878	532521	668043	713581	694739	636232	532065	385252	223138	120475	78052.6	73581.5	74097.9	79840.3	107357	139410	176812	191319	195588	181015	174326	168958	164872	152491	123738	85975.7	41057.5	13226	19639.9	46538.3	90468.2	113926	141066	153196	179088	229196	320125	426485	492075	497038	453327	403659
A0A7I2V4L6	YKT6	0	global_HCT	global	HCT	mean	134178	483272	655002	594015	326949	110493	0	0	0	0	0	0	0	0	0	0	0	0	0	0	0	0	0	0	0	0	0	0	0	0	0	0	0	0	0	0	0	0	0	0	0	0	0
A0A7I2V4L6	YKT6	0	global_HEK	global	HEK	mean	72835.4	220814	308624	311333	182104	70015.3	0	0	0	0	0	0	0	0	0	0	0	0	0	0	0	0	0	0	0	0	0	0	0	0	0	0	0	0	0	0	0	0	0	0	0	0	0
A0A7I2V4V1	PPIA	0	global_HCT	global	HCT	mean	43046.8	90882.6	114663	103997	58124.2	19994.6	0	0	0	0	0	0	0	0	0	0	0	0	0	0	0	0	0	0	0	0	0	0	0	0	0	0	0	0	0	0	0	0	0	0	0	0	0
A0A7I2V4V1	PPIA	0	global_HEK	global	HEK	mean	37216.9	66106.6	76745.9	66530.6	35513.5	12468.5	0	0	0	0	0	0	0	0	0	0	0	0	0	0	0	0	0	0	0	0	0	0	0	0	0	0	0	0	0	0	0	0	0	0	0	0	0
A0A7I2V4W4	TBK1	0	global_HCT	global	HCT	mean	0	0	0	0	0	0	0	10383.6	32030.9	64759.9	87281.1	99582.5	102041	104156	103484	98821	91740.7	85708.8	85975.3	92534.3	105084	113285	117915	110823	101045	83049.2	67208.2	55897.9	60422.3	79667.2	104303	125392	135633	135855	116340	82698.2	39937.2	12706.4	0	0	0	0	0
A0A7I2V4W4	TBK1	0	global_HEK	global	HEK	mean	0	0	0	0	0	0	0	13987.4	42965.4	87427	117738	130837	120124	106468	93015.4	89884	84658.9	79382.7	68397	66184.1	69681.5	82975.4	94381.7	97880	90407.7	82659.2	83119.9	94587.3	105362	115399	113069	115180	115654	131714	124553	99047.2	48398	15810.7	0	0	0	0	0
A0A7I2V518	CAMLG	0	global_HCT	global	HCT	mean	8256.17	29096.4	48863.7	64629.3	74949.9	77271.6	74884.8	66361.3	54010.2	36885.9	25543.4	19426.8	19695.7	19671.6	19403.9	17947.1	14509.2	9880.6	4648.27	1477.21	0	0	0	0	0	0	0	0	0	0	0	0	0	0	0	0	0	0	0	0	0	0	0
A0A7I2V518	CAMLG	0	global_HEK	global	HEK	mean	12664	36466.5	62001.9	81842.4	93943.7	93659.9	92212.5	83130.8	71714.5	52308	39079.1	29770.2	28137.1	27008.4	26164.5	23606.9	18763	13156.5	6452.29	2297.48	0	0	0	0	0	0	0	0	0	0	0	0	0	0	0	0	0	0	0	0	0	0	0
A0A7I2V535	NONO	0	global_HCT	global	HCT	mean	70693.6	375680	618574	759984	802052	750934	663628	539058	462489	400694	400172	388990	390190	383207	385656	387497	389476	411471	468332	566776	734444	992400	1.34484e+06	1.70307e+06	1.95604e+06	1.96023e+06	1.69482e+06	1.34464e+06	1.11399e+06	1.13817e+06	1.22312e+06	1.30945e+06	1.29462e+06	1.26348e+06	1.21187e+06	1.17622e+06	1.17393e+06	1.1611e+06	1.12202e+06	1.02893e+06	911055	791101	704515
A0A7I2V535	NONO	0	global_HEK	global	HEK	mean	116397	379796	644373	821136	881445	822094	757990	707368	682920	647769	601696	541750	480013	431239	395961	378006	365086	394561	444422	556482	731125	1.07291e+06	1.53985e+06	2.05366e+06	2.40727e+06	2.57765e+06	2.5338e+06	2.36077e+06	2.09022e+06	1.83353e+06	1.64762e+06	1.53913e+06	1.44985e+06	1.41638e+06	1.42057e+06	1.47699e+06	1.52938e+06	1.5207e+06	1.44525e+06	1.28513e+06	1.12835e+06	997845	906708
A0A7I2V539	NMT1	0	global_HCT	global	HCT	mean	29260.2	217779	314754	292622	162399	55671.1	0	0	0	0	0	24955.1	77378.4	151197	197476	211487	213870	235463	287523	356583	452117	562864	674035	745197	762659	704162	589912	479896	452105	530516	642151	758367	848475	964404	1.08829e+06	1.28758e+06	1.52062e+06	1.75221e+06	1.83657e+06	1.75519e+06	1.54983e+06	1.32058e+06	1.12109e+06
A0A7I2V539	NMT1	0	global_HEK	global	HEK	mean	25536.5	80676.3	109667	103115	58135	20632.4	0	0	0	0	0	22741.7	59530	118871	153296	180601	184114	203397	223901	266336	324870	443674	619119	821882	961577	1.02945e+06	1.04539e+06	1.06334e+06	1.06475e+06	1.0661e+06	1.02903e+06	1.01643e+06	993653	1.04654e+06	1.06742e+06	1.07814e+06	1.04537e+06	1.02664e+06	1.00117e+06	933042	849051	773593	729226
A0A7I2V598	PABPC4	0	global_HCT	global	HCT	mean	90014.7	419801	708057	906164	1.00768e+06	1.01036e+06	971528	884717	846347	819386	844567	804403	748958	657271	595263	528491	744539	1.09198e+06	1.55173e+06	1.54858e+06	1.39048e+06	1.1257e+06	1.04555e+06	949798	841879	710037	588567	502277	513129	662523	912074	1.26832e+06	1.69313e+06	2.1162e+06	2.33244e+06	2.27513e+06	2.01134e+06	1.72151e+06	1.44765e+06	1.19277e+06	957936	787356	675338
A0A7I2V598	PABPC4	0	global_HEK	global	HEK	mean	117895	413894	704914	885499	927976	817866	751317	738459	820598	885658	934865	927218	839213	711862	573665	492225	478665	630357	880678	1.1305e+06	1.20558e+06	1.1996e+06	1.16568e+06	1.12801e+06	1.02696e+06	862785	713703	598029	568758	608962	696069	836349	1.04782e+06	1.37171e+06	1.62896e+06	1.70164e+06	1.55195e+06	1.31298e+06	1.08823e+06	888373	735415	625155	549599
A0A7I2V5D8	HNRNPA3	0	global_HCT	global	HCT	mean	18702.1	69845.2	121416	167986	205538	221097	215758	179395	125939	60733.2	19907.6	0	0	0	0	0	0	0	0	0	0	0	0	0	0	0	0	0	0	0	0	0	0	0	0	0	0	0	0	0	0	0	0
A0A7I2V5D8	HNRNPA3	0	global_HEK	global	HEK	mean	21728	70328.6	123323	160801	177786	160141	151860	129650	110566	58576.7	23508.3	0	0	0	0	0	0	0	0	0	0	0	0	0	0	0	0	0	0	0	0	0	0	0	0	0	0	0	0	0	0	0	0
A0A7I2V5M3	CTSL	0	global_HCT	global	HCT	mean	0	0	0	0	0	0	0	0	0	0	0	0	0	0	0	0	0	0	0	0	0	0	0	0	0	0	0	0	0	0	0	0	0	0	0	0	0	0	38807	114395	237682	351182	467974
A0A7I2V5M3	CTSL	0	global_HEK	global	HEK	mean	0	0	0	0	0	0	0	0	0	0	0	0	0	0	0	0	0	0	0	0	0	0	0	0	0	0	0	0	0	0	0	0	0	0	0	0	0	0	26260.6	86074.9	190398	286147	369438
A0A7I2V5R1	NEK9	0	global_HCT	global	HCT	mean	0	0	0	0	0	0	0	40833.3	137132	282142	395688	446131	455385	477781	549616	648549	713161	713963	660830	625403	616231	621136	614129	581662	539416	455254	358533	256545	218099	219746	234321	229945	222101	226273	208670	162157	82674.5	28308.3	0	0	0	0	0
A0A7I2V5R1	NEK9	0	global_HEK	global	HEK	mean	0	0	0	0	0	0	0	81676.6	226606	441459	546764	585524	534577	533045	582400	729645	864720	973962	971647	976517	944938	952296	925311	868873	765881	657391	582614	543193	512505	464198	381235	299841	247305	257414	247818	204570	103643	35402.5	0	0	0	0	0
A0A7I2V5Y5	KIF23	0	global_HCT	global	HCT	mean	0	0	32467.8	96896	188455	237399	245687	219376	208091	215813	239593	253095	239591	203752	163337	133390	112791	100852	96331.4	95829.8	86139.7	63414.3	31324.8	9740.2	0	0	0	0	0	0	0	0	0	0	0	0	0	0	0	0	0	0	0
A0A7I2V5Y5	KIF23	0	global_HEK	global	HEK	mean	0	0	22925	56877.6	106393	123967	139430	147126	176168	209584	243273	260006	245991	209154	168230	140272	121462	111990	102448	99102.8	81609.9	61967.3	30057.8	11671.3	0	0	0	0	0	0	0	0	0	0	0	0	0	0	0	0	0	0	0
A0A7I2V5Z3	SGTA	0	global_HCT	global	HCT	mean	37477.5	154854	235219	254074	216270	166537	146576	151693	173824	194677	221550	248517	261943	270182	261422	254262	252121	268188	300907	338647	372876	399629	410548	413367	415229	395923	354399	303324	308718	370544	451964	532468	658142	912991	1.28628e+06	1.69643e+06	2.01726e+06	2.1771e+06	2.18439e+06	2.06269e+06	1.9021e+06	1.7216e+06	1.60535e+06
A0A7I2V5Z3	SGTA	0	global_HEK	global	HEK	mean	56398.6	115066	158643	173309	157104	128303	117397	132767	179193	224534	247100	240833	224012	227013	235781	253279	257441	282177	305042	347017	354296	367034	362470	377100	373553	349881	304986	262045	257902	303018	366340	434386	498601	661748	946352	1.36996e+06	1.8404e+06	2.21398e+06	2.40111e+06	2.31528e+06	2.1122e+06	1.86961e+06	1.69489e+06
A0A7I2V621	PTBP1	0	global_HCT	global	HCT	mean	183504	772557	1.38916e+06	1.94697e+06	2.37693e+06	2.48932e+06	2.39785e+06	2.09963e+06	1.89517e+06	1.69855e+06	1.62882e+06	1.44954e+06	1.26868e+06	1.06608e+06	986590	951054	914206	859080	828309	865239	950081	1.05712e+06	1.15163e+06	1.20219e+06	1.22564e+06	1.18223e+06	1.05974e+06	950146	964980	1.22702e+06	1.57663e+06	1.98636e+06	2.40669e+06	2.94616e+06	3.53944e+06	4.25247e+06	5.07605e+06	5.91808e+06	6.42199e+06	6.30299e+06	5.62071e+06	4.62847e+06	3.72806e+06
A0A7I2V621	PTBP1	0	global_HEK	global	HEK	mean	161008	575291	1.03445e+06	1.38004e+06	1.56468e+06	1.491e+06	1.46898e+06	1.49852e+06	1.66263e+06	1.71987e+06	1.67201e+06	1.47365e+06	1.2127e+06	957704	782330	702671	641310	606613	569861	611284	654719	747552	828220	909200	943695	934172	918009	912367	997686	1.18473e+06	1.40892e+06	1.64086e+06	1.81708e+06	2.10589e+06	2.3816e+06	2.85337e+06	3.69082e+06	4.97757e+06	6.25236e+06	6.76812e+06	6.47267e+06	5.64669e+06	4.80552e+06
A0A7I2V6B0	NOMO3	0	global_HCT	global	HCT	mean	6254.03	76559.6	139785	186452	213591	214997	197951	165502	133589	106074	89626.1	78438	70511.1	63565.4	56219.6	49735.8	39194	27319.9	13007.5	4394.37	0	0	0	0	0	0	0	0	0	0	0	0	0	0	0	0	0	0	0	0	0	0	0
A0A7I2V6B0	NOMO3	0	global_HEK	global	HEK	mean	17442.6	115421	211400	264348	264396	209895	181238	170792	190332	184410	170911	144203	120750	100491	84986.1	73656.3	57839	38595.2	17750.2	5373.94	0	0	0	0	0	0	0	0	0	0	0	0	0	0	0	0	0	0	0	0	0	0	0
A0A7I2Y1C3	EIF4G1	0	global_HCT	global	HCT	mean	183679	896005	1.5689e+06	2.10062e+06	2.50554e+06	2.65752e+06	2.65939e+06	2.47916e+06	2.43803e+06	2.52635e+06	2.92459e+06	3.29431e+06	3.81511e+06	4.32848e+06	4.92765e+06	5.18447e+06	4.94149e+06	4.28455e+06	3.51878e+06	2.98116e+06	2.63675e+06	2.44884e+06	2.2786e+06	2.0986e+06	1.89992e+06	1.6125e+06	1.2591e+06	914058	736564	766517	869946	970397	1.01046e+06	1.05406e+06	1.0961e+06	1.19038e+06	1.33227e+06	1.48549e+06	1.57629e+06	1.55217e+06	1.41729e+06	1.20129e+06	1.00713e+06
A0A7I2Y1C3	EIF4G1	0	global_HEK	global	HEK	mean	231814	907149	1.58283e+06	2.03871e+06	2.23691e+06	2.12638e+06	2.11108e+06	2.2432e+06	2.60349e+06	2.98256e+06	3.31263e+06	3.60655e+06	3.79022e+06	4.18625e+06	4.8471e+06	5.89204e+06	6.56816e+06	6.75998e+06	6.15079e+06	5.48367e+06	4.64156e+06	4.19682e+06	3.75514e+06	3.43751e+06	2.95211e+06	2.46674e+06	2.04814e+06	1.74185e+06	1.55138e+06	1.46541e+06	1.40575e+06	1.39635e+06	1.37599e+06	1.47606e+06	1.62661e+06	1.87745e+06	2.19205e+06	2.44603e+06	2.56582e+06	2.42057e+06	2.17517e+06	1.879e+06	1.62884e+06
A0A7I2YBM0	DICER1	0	global_HCT	global	HCT	mean	0	0	0	0	0	0	0	0	0	0	0	0	0	0	0	0	8870.43	27665.3	56268.9	75842.3	85861.5	85848	88125.2	91429.4	96193.9	93449.4	85493.4	80524	88956.3	111074	131234	149901	157745	163670	143048	106579	52108.5	17655.3	0	0	0	0	0
A0A7I2YBM0	DICER1	0	global_HEK	global	HEK	mean	0	0	0	0	0	0	0	0	0	0	0	0	0	0	0	0	9356.97	30090.1	59438.5	81963.3	93009.1	102884	113139	126968	132978	158520	203589	268785	298492	302069	264055	248267	234740	262946	248582	201350	100728	33495.1	0	0	0	0	0
A0A7I2YQF8	EIF3I	0	global_HCT	global	HCT	mean	80205.7	277201	469312	614976	711404	731106	727043	773171	1.19489e+06	1.92211e+06	2.84417e+06	3.22766e+06	3.22451e+06	2.82202e+06	2.53888e+06	2.19493e+06	1.84342e+06	1.4429e+06	1.12451e+06	957206	938661	1.06454e+06	1.29568e+06	1.53052e+06	1.64675e+06	1.5439e+06	1.25775e+06	956891	762963	732082	729397	729557	695230	677461	655068	644664	653886	682194	705457	699697	670358	625074	591860
A0A7I2YQF8	EIF3I	0	global_HEK	global	HEK	mean	47157	177251	315641	399547	439255	396755	384144	486454	868156	1.65731e+06	2.63728e+06	3.41627e+06	3.50543e+06	3.05545e+06	2.39552e+06	1.90286e+06	1.50655e+06	1.19589e+06	923067	806576	763212	849854	1.02987e+06	1.30356e+06	1.5032e+06	1.54628e+06	1.42246e+06	1.23327e+06	1.04396e+06	904218	815765	767979	739585	785774	964238	1.30084e+06	1.70369e+06	1.97028e+06	2.01016e+06	1.81501e+06	1.57475e+06	1.35435e+06	1.20137e+06
A0A7I2YQG2	RPL19	0	global_HCT	global	HCT	mean	577982	3.00106e+06	4.82874e+06	5.5934e+06	5.38724e+06	4.60624e+06	3.79231e+06	2.87547e+06	2.18387e+06	1.57424e+06	1.32261e+06	1.07378e+06	966458	861052	814769	740051	630686	513193	407054	349642	324181	332053	349125	371350	384338	452281	512406	635666	697226	789685	812320	816411	778374	731779	657683	583087	517443	495061	425956	308333	147336	44569.8	0
A0A7I2YQG2	RPL19	0	global_HEK	global	HEK	mean	277399	919366	1.49249e+06	1.80296e+06	1.7645e+06	1.49808e+06	1.27754e+06	1.14774e+06	1.09526e+06	1.01538e+06	937587	831846	722003	612681	534495	482255	415207	336992	260396	241099	257056	318909	395050	470735	514783	581017	669090	739851	746686	731796	789357	893598	1.00633e+06	1.07854e+06	1.04523e+06	926136	747979	617655	481762	325290	149337	42215.9	0
A0A7I2YQI5	GMPPB	0	global_HCT	global	HCT	mean	43207	241644	343301	312928	173158	57098.7	0	0	0	0	0	0	0	0	0	0	20667.2	68354.6	142538	203821	245011	277389	329367	416444	507551	549135	493384	387393	305172	294547	315158	345167	369239	396231	421587	482706	645598	928718	1.22907e+06	1.39705e+06	1.35039e+06	1.17229e+06	975503
A0A7I2YQI5	GMPPB	0	global_HEK	global	HEK	mean	10759.9	70738.9	102580	96713.8	54299.5	18871.9	0	0	0	0	0	0	0	0	0	0	10162.6	51366.8	120502	198589	254909	310355	414840	634380	925917	1.17937e+06	1.25123e+06	1.13897e+06	940009	764961	657154	602632	571346	564085	557160	592968	712624	936872	1.1599e+06	1.25209e+06	1.1715e+06	1.01352e+06	866026
A0A7I2YQK0	GSK3B	0	global_HCT	global	HCT	mean	0	0	0	0	0	0	0	0	0	0	0	0	0	0	0	0	0	0	0	0	0	0	0	0	0	0	0	0	0	45437	126425	239952	290009	292400	252301	230082	228013	239023	250372	252121	264098	295713	348576
A0A7I2YQK0	GSK3B	0	global_HEK	global	HEK	mean	0	0	0	0	0	0	0	0	0	0	0	0	0	0	0	0	0	0	0	0	0	0	0	0	0	0	0	0	0	30298.9	75864	150256	190317	225097	227390	235294	239653	249297	251420	247481	258765	302962	366321
A0A7I2YQV8	SYNCRIP	0	global_HCT	global	HCT	mean	52571.4	150244	251638	342907	429168	470995	470341	391794	272804	129506	41754.7	0	0	0	0	0	6973.15	20942.4	40619.3	51424.7	55120.3	53363.4	54821.8	56238.9	58367.7	55226.8	48514.7	40189.9	40653.3	50705.9	64683.5	78187.5	92127.6	107939	120096	125116	127385	132196	140637	146238	146551	139214	127385
A0A7I2YQV8	SYNCRIP	0	global_HEK	global	HEK	mean	17786.2	83850.2	148736	196729	225596	231672	239919	218126	172120	87972	30884.2	0	0	0	0	0	5713.3	18699.5	34941.6	44763.6	45724.5	46169.5	48617.2	53478.7	56611.1	59445.2	63685.3	70751.5	79155.9	85030.3	80114.3	74234.7	75136.6	92662.4	111252	123975	130283	134863	137460	134198	126872	116568	101986
A0A7N4I394	PRPF40A	0	global_HCT	global	HCT	mean	0	0	57891.4	175778	348244	451697	480898	427767	366365	304661	273039	255702	246372	231350	229050	238216	246212	231836	197159	157451	136434	135299	147735	151891	147205	128742	107652	93645	98574.9	102748	87147	47264.1	15112.9	0	0	0	0	0	0	0	0	0	0
A0A7N4I394	PRPF40A	0	global_HEK	global	HEK	mean	0	0	47350.5	107732	187948	187919	202016	205621	251736	260418	255531	236569	209094	185926	171542	187715	191885	187636	158181	140216	120851	119601	120582	125183	123820	126786	140276	163384	176300	159439	113065	54233	16526.8	0	0	0	0	0	0	0	0	0	0
A0A7P0MKV3	MRPS22	0	global_HCT	global	HCT	mean	112392	363039	613509	826366	1.02952e+06	1.14219e+06	1.22239e+06	1.22302e+06	1.2983e+06	1.34745e+06	1.40832e+06	1.31035e+06	1.18368e+06	1.0302e+06	939689	850644	750869	625729	509718	432800	411913	411254	420476	409583	396542	326808	232393	108849	36069.6	0	0	0	0	0	0	0	0	0	0	0	0	0	0
A0A7P0MKV3	MRPS22	0	global_HEK	global	HEK	mean	158492	358215	575540	732641	809058	794846	904325	1.13463e+06	1.49186e+06	1.70939e+06	1.73443e+06	1.54314e+06	1.26104e+06	996307	795417	688617	592046	506482	400226	345171	306827	315643	324783	337568	326785	272033	195677	94835.8	33526.3	0	0	0	0	0	0	0	0	0	0	0	0	0	0
A0A7P0T7Z2	ARFGEF2	0	global_HCT	global	HCT	mean	71003	242612	384177	467088	491755	462712	409026	335717	285206	252609	256888	253582	250475	231368	214415	192244	172937	157685	154213	155235	1.0078e+06	2.91027e+06	5.82416e+06	7.92546e+06	8.62416e+06	7.3454e+06	5.18773e+06	2.89625e+06	1.6636e+06	1.20662e+06	999114	544142	154769	0	0	0	0	0	0	0	0	0	0
A0A7P0T7Z2	ARFGEF2	0	global_HEK	global	HEK	mean	58488.2	241368	409041	497792	496956	419620	368564	341173	345016	335706	321893	304846	272100	240276	200292	183688	174626	180224	177965	170828	293770	613439	1.24347e+06	1.97821e+06	2.47253e+06	2.44366e+06	1.82851e+06	1.16309e+06	662028	463808	310707	158665	52115.8	0	0	0	0	0	0	0	0	0	0
A0A7P0T824	VRK1	0	global_HCT	global	HCT	mean	23786.4	135073	197585	197300	113513	43072.4	0	0	0	0	0	0	0	0	0	0	0	0	0	0	0	0	0	0	0	0	0	0	0	0	0	0	0	0	43959.3	146605	302886	415252	456174	446193	509270	755586	1.22196e+06
A0A7P0T824	VRK1	0	global_HEK	global	HEK	mean	32604.9	64718.5	83989.3	86719.2	51116.7	20977.6	0	0	0	0	0	0	0	0	0	0	0	0	0	0	0	0	0	0	0	0	0	0	0	0	0	0	0	0	33028.9	121876	260956	370843	411487	406971	471496	714349	1.17239e+06
A0A7P0T841	TSEN2	0	global_HCT	global	HCT	mean	0	0	0	0	0	0	0	0	0	0	0	0	0	0	0	0	5932.89	22929.5	62488.6	126575	214739	314481	392835	426790	400477	331798	242210	160141	109560	91656	89176.2	87063.1	82335	81244.6	72659.2	54998.9	27650.6	9234.83	0	0	0	0	0
A0A7P0T841	TSEN2	0	global_HEK	global	HEK	mean	0	0	0	0	0	0	0	0	0	0	0	0	0	0	0	0	2016.36	12801.5	32534.8	60091.6	88383.3	132030	181572	233057	247035	228433	180740	133884	103181	88347.4	87012.1	86615.5	87631.4	90258.4	82332.8	64826.2	33033.7	11545.8	0	0	0	0	0
A0A7P0T890	DST	0	global_HCT	global	HCT	mean	59151.8	203370	357815	501683	612322	648580	617583	526561	420722	323684	266367	231269	207887	181321	159512	148092	136424	127024	113436	109257	95654.5	73350.5	36860.7	12188.3	0	197260	589695	1.33629e+06	1.9613e+06	2.65135e+06	3.02871e+06	3.41718e+06	3.41988e+06	3.27807e+06	1.99041e+07	5.87932e+07	1.13414e+08	1.52717e+08	1.61104e+08	147839690	1.15838e+08	80307578	4.76012e+07
A0A7P0T890	DST	0	global_HEK	global	HEK	mean	69538.5	188261	331997	452772	542885	551426	545436	505340	466240	411770	366287	321631	270923	211694	168839	301889	455289	607261	445620	280980	103178	75328.9	36431.5	13415	0	260680	778940	1.54776e+06	1.98575e+06	2.14551e+06	1.91276e+06	1.7502e+06	1.538e+06	1.51943e+06	9.61539e+06	2.72426e+07	5.53863e+07	7.97134e+07	9.32529e+07	9.06263e+07	7.84347e+07	6.57415e+07	5.89018e+07
A0A7P0T893	AKAP8	0	global_HCT	global	HCT	mean	24333.2	82743.8	133042	166409	184893	180392	163037	126725	91834	57922.7	47729.9	48783.9	54823.6	53686.7	45349.3	38270.2	34892	36244.2	37217.6	32675.1	26199.9	22230.7	21974.6	23155.8	22774.3	19398.8	13673.7	6448.47	2068.03	0	0	0	0	0	0	0	0	0	0	0	0	0	0
A0A7P0T893	AKAP8	0	global_HEK	global	HEK	mean	11020	64909.9	113833	143105	150685	136048	122289	105141	90064.3	66650.1	51335.4	42752.7	42647.8	42191.4	40685.5	36419.9	28492.3	19708.1	14007.6	14442.2	16261.8	18794.9	20163.8	22644.5	23414.4	20663.6	14605.8	7061.63	2252.6	0	0	0	0	0	0	0	0	0	0	0	0	0	0
A0A7P0T8C7	SNX9	0	global_HCT	global	HCT	mean	0	0	0	0	0	0	0	0	0	0	0	0	0	0	0	0	0	0	0	0	58006.9	174402	355490	490369	580275	1.06291e+06	1.50242e+06	2.00242e+06	1.74275e+06	1.64765e+06	1.51673e+06	1.61793e+06	1.53674e+06	1.35538e+06	1.17888e+06	1.00825e+06	867178	786583	796901	846881	849912	701603	515840
A0A7P0T8C7	SNX9	0	global_HEK	global	HEK	mean	0	0	0	0	0	0	0	0	0	0	0	0	0	0	0	0	0	0	0	0	0	64717.7	192530	390681	542470	1.00734e+06	1.42107e+06	1.89438e+06	1.7642e+06	1.66148e+06	1.39322e+06	1.26995e+06	1.07399e+06	989183	930269	852640	739896	776496	1.20738e+06	1.9166e+06	2.72044e+06	3.07893e+06	3.02283e+06
A0A7P0T8N8	TCERG1	0	global_HCT	global	HCT	mean	63419.3	276936	421888	469442	428502	355344	282276	233542	224713	243688	270200	270419	261439	252737	261841	289617	339586	442314	605417	830898	1.07001e+06	1.25e+06	1.33179e+06	1.27076e+06	1.13571e+06	943247	747546	593066	522822	556635	592401	604358	573755	546086	499620	443934	387571	366872	410498	505013	628110	707881	727936
A0A7P0T8N8	TCERG1	0	global_HEK	global	HEK	mean	61518.6	263846	452060	581427	656233	638919	581523	502693	466821	461607	458431	431766	390276	371884	381995	435923	489425	592452	716046	979991	1.33137e+06	1.7507e+06	2.01391e+06	2.01221e+06	1.77037e+06	1.48027e+06	1.26781e+06	1.14719e+06	1.04926e+06	975855	904434	858568	806293	780230	727254	660878	579683	528990	585435	736652	956428	1.06038e+06	1.03888e+06
A0A7P0T8Y2	ANO6	0	global_HCT	global	HCT	mean	40480.1	115691	180230	223421	234723	219778	197880	172423	157258	134438	119667	103149	94097	84465.2	76364.5	70967.6	61084.6	45888.2	23321.3	8105.95	0	0	0	0	0	0	0	0	0	0	0	0	0	0	0	0	0	0	0	0	0	0	0
A0A7P0T8Y2	ANO6	0	global_HEK	global	HEK	mean	37428.2	88794.8	139739	175882	190445	180775	169232	153584	141936	124718	110470	96642.4	82523.9	72065.2	66975.3	71110.5	67941.1	53875.9	27587.6	9119.52	0	0	0	0	0	0	0	0	0	0	0	0	0	0	0	0	0	0	0	0	0	0	0
A0A7P0T8Y9	MTO1	0	global_HCT	global	HCT	mean	0	0	0	0	0	0	0	0	0	0	0	0	0	0	0	0	0	0	0	0	0	0	0	0	0	0	0	0	0	0	0	0	0	0	13671	51883.8	115450	175460	202292	191051	153590	117286	95611.6
A0A7P0T8Y9	MTO1	0	global_HEK	global	HEK	mean	0	0	0	0	0	0	0	0	0	0	0	0	0	0	0	0	0	0	0	0	0	0	0	0	0	0	0	0	0	0	0	0	0	0	8861.38	29816	66790.1	103949	128441	130643	116048	99893.3	91392.6
A0A7P0T901	ALG5	0	global_HCT	global	HCT	mean	25069	78125.8	122855	151428	167089	168031	161741	150613	153924	168861	192430	199328	198715	191780	190582	185299	174276	157865	141875	138085	151674	178723	201352	209655	204951	196057	177636	159559	147359	161152	183194	210002	217140	211332	169847	115298	51862.9	16480.4	0	0	0	0	0
A0A7P0T901	ALG5	0	global_HEK	global	HEK	mean	23609.4	71513.8	118067	151453	165899	163572	162117	175132	200673	233036	248895	250544	228204	204359	179921	166956	148930	133818	119223	115627	121089	144670	180881	210303	215782	206344	192820	182957	170009	155334	143443	135616	135496	138246	126525	96048.2	48241	15825	0	0	0	0	0
A0A7P0T906	NAXD	0	global_HCT	global	HCT	mean	0	0	0	0	0	0	0	0	0	0	0	0	0	0	0	0	0	0	0	0	0	0	0	0	0	0	0	0	0	0	0	0	0	0	6830.49	22397.6	48833.6	72239.6	91134	99869.5	99402.8	91431.9	83688.6
A0A7P0T906	NAXD	0	global_HEK	global	HEK	mean	0	0	0	0	0	0	0	0	0	0	0	0	0	0	0	0	0	0	0	0	0	0	0	0	0	0	0	0	0	0	0	0	0	0	4577.91	13024.2	26831.1	37967.9	48963.7	56525.9	64007.8	69290	73490.9
A0A7P0T937	CANX	0	global_HCT	global	HCT	mean	4.24396e+06	1.42966e+07	2.3007e+07	2.86868e+07	3.10019e+07	2.94747e+07	2.61256e+07	2.08266e+07	1.72257e+07	1.43474e+07	1.37385e+07	1.24575e+07	1.18259e+07	1.10539e+07	1.09751e+07	1.05619e+07	9.63855e+06	8.38513e+06	7.29126e+06	6.83882e+06	6.65735e+06	6.60025e+06	6.3745e+06	6.11341e+06	5.75405e+06	5.34503e+06	4.69063e+06	4.1812e+06	3.80297e+06	4.03187e+06	4.37271e+06	4.95235e+06	5.39474e+06	5.67242e+06	5.40108e+06	4.70111e+06	3.89996e+06	3.35691e+06	3.05322e+06	2.82679e+06	2.56859e+06	2.26506e+06	1.99905e+06
A0A7P0T937	CANX	0	global_HEK	global	HEK	mean	4.05638e+06	1.27661e+07	2.1349e+07	2.70722e+07	2.87963e+07	2.63186e+07	2.40566e+07	2.24152e+07	2.20741e+07	2.08203e+07	1.90578e+07	1.68531e+07	1.44123e+07	1.23251e+07	1.05742e+07	9.65878e+06	8.57e+06	7.53355e+06	6.38193e+06	5.97425e+06	5.75178e+06	5.89569e+06	5.84931e+06	5.76158e+06	5.34405e+06	4.91493e+06	4.58405e+06	4.39689e+06	4.16865e+06	3.91082e+06	3.75085e+06	3.78206e+06	3.92962e+06	4.15102e+06	4.08967e+06	3.78426e+06	3.24638e+06	2.85666e+06	2.59139e+06	2.38585e+06	2.17324e+06	1.96167e+06	1.78799e+06
A0A7P0T947	RBPJ	0	global_HCT	global	HCT	mean	0	0	0	0	0	0	0	0	0	0	0	0	0	0	0	0	0	0	0	0	0	0	0	0	0	0	0	0	0	3555.93	10311	20769.1	28676	33998.2	36888.4	40476.1	49679.1	63724.9	82405.5	96803.8	105793	106833	103744
A0A7P0T947	RBPJ	0	global_HEK	global	HEK	mean	0	0	0	0	0	0	0	0	0	0	0	0	0	0	0	0	0	0	0	0	0	0	0	0	0	0	0	0	0	4494.78	10700.2	21611.7	27788.9	35280.2	40291.6	50419.7	66646.3	88733.6	113283	129842	136170	128629	115326
A0A7P0T989	CTSZ	0	global_HCT	global	HCT	mean	0	0	0	0	0	0	0	0	0	0	0	0	0	0	0	0	0	0	0	0	0	0	0	0	0	0	0	0	0	0	0	0	0	0	23957.7	78375.4	171365	276179	415454	605136	783737	884681	871460
A0A7P0T989	CTSZ	0	global_HEK	global	HEK	mean	0	0	0	0	0	0	0	0	0	0	0	0	0	0	0	0	0	0	0	0	0	0	0	0	0	0	0	0	0	0	0	0	0	0	18256.7	65113	147234	223412	267178	259052	230869	204139	195995
A0A7P0T9G7	MTR	0	global_HCT	global	HCT	mean	37475.1	36062.6	36910.4	38383	39463	36707.1	32729.4	30800.7	35755	43298.9	47255.4	44316.5	40781.7	40610.9	43579.9	45562.5	39637.3	28397.8	13254.5	4328.42	0	0	0	0	0	2870.86	8082.64	17745.5	27582.4	38278.9	47305.9	60984.3	84092.7	114189	132844	131036	116237	106642	94539.3	71878	36432.2	11326.1	0
A0A7P0T9G7	MTR	0	global_HEK	global	HEK	mean	48849.4	69485	94171.1	116640	132160	132906	124167	109761	98217.4	91129.8	87781.2	83057.7	76269.3	68881.4	64147.6	62015.1	54615.8	39697.1	19311	5795.87	0	0	0	0	0	8779.78	26815.7	52378.1	69068.8	78360.1	81263.6	89012.5	97143	109099	114159	114812	108993	108656	99305.7	79340.3	41397.7	14637.8	0
A0A7P0T9I9	NAMPT	0	global_HCT	global	HCT	mean	143014	647931	1.11262e+06	1.44877e+06	1.65682e+06	1.63922e+06	1.48854e+06	1.24228e+06	1.05562e+06	928088	853619	775405	698483	643757	611945	586540	555250	519548	496305	472848	462281	449998	452304	439958	422030	385622	340480	314147	317894	381957	452949	535629	612297	701619	769822	871832	1.25177e+06	2.13362e+06	3.45993e+06	4.6405e+06	5.08933e+06	4.67667e+06	3.89545e+06
A0A7P0T9I9	NAMPT	0	global_HEK	global	HEK	mean	133899	513099	878201	1.10515e+06	1.1973e+06	1.08759e+06	990977	945648	1.03054e+06	1.11293e+06	1.1261e+06	1.04602e+06	906849	770772	664636	606655	577509	559275	517885	472420	424422	430722	451372	475781	466397	447713	426835	404662	385431	372496	369874	369865	394454	460810	548618	645431	868342	1.43036e+06	2.37507e+06	3.35687e+06	3.9706e+06	4.00765e+06	3.66005e+06
A0A7P0T9J0	OAS3	0	global_HCT	global	HCT	mean	0	0	0	0	0	0	0	0	0	0	0	0	0	0	0	0	0	0	0	0	0	0	0	0	0	0	0	0	0	9123.05	27134.5	55138.9	82215.8	121426	188164	289156	400205	479489	491762	444473	369463	309929	267030
A0A7P0T9J0	OAS3	0	global_HEK	global	HEK	mean	0	0	0	0	0	0	0	0	0	0	0	0	0	0	0	0	0	0	0	0	0	0	0	0	0	0	0	0	0	58349.6	120324	191901	154719	119561	81209.2	103421	125734	141010	139552	131382	118959	114374	107031
A0A7P0T9J1	DIMT1	0	global_HCT	global	HCT	mean	57622.6	195013	298548	348405	350660	323531	281087	229230	178600	139312	114306	99669.4	90944.1	86882.5	81529.8	74598.5	59777.3	40617.2	18994.8	5834.84	0	0	0	0	0	20970.7	64576.7	164707	275260	392429	458062	550945	727809	1.01555e+06	1.24151e+06	1.28995e+06	1.17941e+06	1.07236e+06	1.20306e+06	1.47839e+06	1.86036e+06	1.95759e+06	1.85319e+06
A0A7P0T9J1	DIMT1	0	global_HEK	global	HEK	mean	74588.3	152253	224081	264757	263423	230647	203760	179623	159169	125884	101394	85366.3	81849.9	82274.7	81952.5	82429.8	71817.4	53242.3	26047.3	8535.24	0	0	0	0	0	84572.5	266470	555439	766500	870213	816094	858955	1.11179e+06	1.65793e+06	2.1646e+06	2.3664e+06	2.26969e+06	2.03917e+06	2.09175e+06	2.32582e+06	2.76567e+06	2.91727e+06	2.74761e+06
A0A7P0T9J6	SMPD4	0	global_HCT	global	HCT	mean	0	0	0	0	0	0	0	8328.89	26381	52586.6	69626	74016.4	69588.3	65495.8	63564.5	60956.7	51860.9	37496.6	18326.9	6146.97	0	0	0	0	0	0	0	0	0	0	0	0	0	0	0	0	0	0	0	0	0	0	0
A0A7P0T9J6	SMPD4	0	global_HEK	global	HEK	mean	0	0	0	0	0	0	0	10540.1	30777.3	61300.9	80386.2	88518.7	83736.3	76805.3	69679.4	64112.8	54997.6	40342.3	20167.8	6588.49	0	0	0	0	0	0	0	0	0	0	0	0	0	0	0	0	0	0	0	0	0	0	0
A0A7P0T9K5	CIC	0	global_HCT	global	HCT	mean	0	0	31824.9	95294.1	187321	244220	265944	254404	239053	222612	205185	173465	122873	59813.1	18160.3	0	0	0	0	0	0	0	0	0	0	0	0	0	0	0	0	0	0	0	0	0	0	0	0	0	0	0	0
A0A7P0T9K5	CIC	0	global_HEK	global	HEK	mean	0	0	21561.8	51468.5	92941.8	101517	117051	129229	161906	175237	177845	151902	110392	54133.6	17263.2	0	0	0	0	0	0	0	0	0	0	0	0	0	0	0	0	0	0	0	0	0	0	0	0	0	0	0	0
A0A7P0T9P8	SLC6A15	0	global_HCT	global	HCT	mean	31449.9	43776.1	54832.1	59066.2	53032.2	45231.6	39756.7	34930	24662.7	11989.4	3471.41	0	0	0	0	0	0	0	0	0	0	0	0	0	0	0	0	0	0	0	0	0	0	0	0	0	0	0	0	0	0	0	0
A0A7P0T9P8	SLC6A15	0	global_HEK	global	HEK	mean	37078.9	56667.3	78261.4	96972.3	103164	100860	91201	73239.3	47759.1	21423.4	6169.1	0	0	0	0	0	0	0	0	0	0	0	0	0	0	0	0	0	0	0	0	0	0	0	0	0	0	0	0	0	0	0	0
A0A7P0T9U2	ATAD1	0	global_HCT	global	HCT	mean	9184.09	37405.9	66993.9	92528.8	114847	121664	118197	102646	87056.4	73151.6	66721.5	62021	56584	48751.4	42306.2	38913.7	33469	24835.4	12314.3	4097.14	0	0	0	0	0	0	0	0	0	0	0	0	0	0	0	0	0	0	0	0	0	0	0
A0A7P0T9U2	ATAD1	0	global_HEK	global	HEK	mean	26227.5	43639.8	65572	81501.9	91755	85238	83699.7	82682.2	89401.5	88226.7	84311.9	76229.7	66567.3	57561.1	50590.5	49076.9	42665.1	31917.2	15360.3	5076.24	0	0	0	0	0	0	0	0	0	0	0	0	0	0	0	0	0	0	0	0	0	0	0
A0A7P0T9U7	SF1	0	global_HCT	global	HCT	mean	76036.3	319405	518259	637141	701951	697607	657497	528971	361314	166864	52199.3	0	0	0	0	0	29248.1	95170.5	200287	297843	392223	492544	609431	725201	829470	901510	928456	1.09396e+06	1.46998e+06	2.12606e+06	2.62448e+06	2.90197e+06	2.86106e+06	2.81095e+06	2.75018e+06	2.74261e+06	2.73048e+06	2.71953e+06	2.62039e+06	2.39908e+06	2.02759e+06	1.63561e+06	1.31567e+06
A0A7P0T9U7	SF1	0	global_HEK	global	HEK	mean	157380	283205	425607	533169	597057	576956	565392	496706	395816	205609	73870.6	0	0	0	0	0	23888.6	90976.3	189377	278670	341862	422957	545506	690062	805948	921446	1.10396e+06	1.42344e+06	1.84167e+06	2.27004e+06	2.43798e+06	2.38294e+06	2.13011e+06	2.04742e+06	2.02565e+06	2.09535e+06	2.15013e+06	2.23007e+06	2.24143e+06	2.08222e+06	1.81077e+06	1.54083e+06	1.34528e+06
A0A7P0TA15	PPIL2	0	global_HCT	global	HCT	mean	0	0	0	0	0	0	0	0	0	0	0	0	0	0	0	0	0	0	0	0	0	0	0	0	0	0	0	0	0	0	0	0	0	0	0	0	0	0	8488.34	26242.8	53810.8	77672.2	93615.5
A0A7P0TA15	PPIL2	0	global_HEK	global	HEK	mean	0	0	0	0	0	0	0	0	0	0	0	0	0	0	0	0	0	0	0	0	0	0	0	0	0	0	0	0	0	0	0	0	0	0	0	0	0	0	9691.4	31140.9	63985.6	91973.4	110225
A0A7P0TA23	SEPSECS	0	global_HCT	global	HCT	mean	0	0	0	0	0	0	0	0	0	0	0	0	0	0	0	0	33994.1	75586.6	123484	112147	97836.1	84479.2	101866	114977	117686	105904	88583.3	75404.6	77761	77924.8	65668.1	35050.1	11814.4	0	0	0	0	0	0	0	0	0	0
A0A7P0TA23	SEPSECS	0	global_HEK	global	HEK	mean	0	0	0	0	0	0	0	0	0	0	0	0	0	0	0	0	4553.29	53557.9	109367	165236	146009	131556	120353	140317	142341	134320	127709	129463	130952	114251	81522.5	38834.2	12405	0	0	0	0	0	0	0	0	0	0
A0A7P0TA35	P4HB	0	global_HCT	global	HCT	mean	212483	612096	984976	1.2642e+06	1.42105e+06	1.42456e+06	1.33418e+06	1.1827e+06	1.06858e+06	989299	970214	936754	965554	1.04723e+06	1.23402e+06	1.43959e+06	1.64024e+06	1.91832e+06	2.34995e+06	2.94242e+06	3.43428e+06	3.64341e+06	3.51815e+06	3.19671e+06	2.80848e+06	2.45375e+06	2.09243e+06	1.89255e+06	1.88856e+06	2.27598e+06	2.99726e+06	4.45569e+06	8.15589e+06	1.46901e+07	2.47382e+07	3.46243e+07	4.20529e+07	4.30873e+07	3.95011e+07	3.28449e+07	2.59814e+07	1.96329e+07	1.46666e+07
A0A7P0TA35	P4HB	0	global_HEK	global	HEK	mean	156921	555328	975022	1.26262e+06	1.39194e+06	1.29113e+06	1.24728e+06	1.2493e+06	1.36066e+06	1.4087e+06	1.41878e+06	1.39153e+06	1.31471e+06	1.27155e+06	1.28543e+06	1.47442e+06	1.70685e+06	2.02936e+06	2.30071e+06	2.68443e+06	3.00127e+06	3.34111e+06	3.41945e+06	3.24122e+06	2.78593e+06	2.28527e+06	1.93445e+06	1.70254e+06	1.59437e+06	1.52165e+06	1.57031e+06	1.72702e+06	2.11639e+06	3.14142e+06	5.20925e+06	8.24739e+06	1.13225e+07	1.30478e+07	1.29506e+07	1.13149e+07	9.32053e+06	7.49408e+06	6.23497e+06
A0A7P0TA70	AAR2	0	global_HCT	global	HCT	mean	19018.4	78258.9	164464	267728	378830	428248	421310	374223	350431	352019	378127	376835	369341	361196	389684	418415	420870	384936	333244	288997	261508	249550	243215	238177	229371	223294	205380	183376	157719	164518	198569	255483	306475	332824	305699	222862	110837	33943.3	0	0	0	0	0
A0A7P0TA70	AAR2	0	global_HEK	global	HEK	mean	33249.6	84438.5	161587	230841	286885	276429	270921	284146	351781	422535	473618	476256	442037	405377	411860	457326	484586	484548	451169	436953	400421	373179	329717	299786	261962	240811	231346	231778	225018	247391	303508	371853	388608	371035	311944	239553	125613	45302.6	0	0	0	0	0
A0A7P0TA76	ACSL3	0	global_HCT	global	HCT	mean	305764	1.1894e+06	1.89742e+06	2.27705e+06	2.38383e+06	2.22108e+06	1.96595e+06	1.60745e+06	1.39765e+06	1.26878e+06	1.28896e+06	1.24294e+06	1.22153e+06	1.19421e+06	1.20213e+06	1.1683e+06	1.07113e+06	940548	827099	775750	792542	847714	905697	914839	874470	810603	724161	690653	691792	792552	885095	974608	1.01624e+06	1.03755e+06	981704	863198	718459	630246	534652	390988	193234	56759	0
A0A7P0TA76	ACSL3	0	global_HEK	global	HEK	mean	316809	832735	1.34308e+06	1.67506e+06	1.77249e+06	1.60245e+06	1.46141e+06	1.38162e+06	1.44302e+06	1.47971e+06	1.48548e+06	1.42343e+06	1.28344e+06	1.16047e+06	1.0385e+06	1.00634e+06	917192	838204	716277	672328	641767	676038	703893	726980	706319	685404	688518	698795	710280	731775	780187	833625	853582	871335	855131	828660	767464	711064	598904	423931	204659	61900.3	0
A0A7P0TA78	HTT	0	global_HCT	global	HCT	mean	0	0	0	0	0	0	0	0	0	0	0	0	0	0	0	0	12859	40479.2	85644.2	121232	149131	169519	200468	232679	252497	239905	201778	167257	162532	185835	206005	215923	210580	204080	172976	126945	62425.5	21533	0	0	0	0	0
A0A7P0TA78	HTT	0	global_HEK	global	HEK	mean	0	0	0	0	0	0	0	0	0	0	0	0	0	0	0	0	26989.6	74412.8	136454	168162	195750	259965	384934	545292	656084	727363	740752	760879	719751	663055	546014	472949	402914	398343	336927	252465	116903	37564.6	0	0	0	0	0
A0A7P0TA85	BSG	0	global_HCT	global	HCT	mean	563571	1.41227e+06	2.10588e+06	2.51198e+06	2.64795e+06	2.53118e+06	2.34192e+06	2.0895e+06	2.15074e+06	2.32899e+06	2.7002e+06	2.72312e+06	2.71445e+06	2.60209e+06	2.64354e+06	2.59008e+06	2.42788e+06	2.1884e+06	1.98992e+06	1.91526e+06	1.92471e+06	1.96666e+06	2.00919e+06	2.02516e+06	2.0264e+06	1.93571e+06	1.72615e+06	1.52584e+06	1.47524e+06	1.71509e+06	2.00076e+06	2.24289e+06	2.28768e+06	2.20889e+06	1.93703e+06	1.55136e+06	1.1626e+06	941337	892252	932150	933261	857294	742931
A0A7P0TA85	BSG	0	global_HEK	global	HEK	mean	867521	1.42627e+06	2.04111e+06	2.48094e+06	2.63151e+06	2.46157e+06	2.34795e+06	2.4194e+06	2.87873e+06	3.48864e+06	4.02408e+06	4.10815e+06	3.79834e+06	3.36638e+06	3.01836e+06	2.81899e+06	2.52041e+06	2.27607e+06	2.05392e+06	2.11188e+06	2.16857e+06	2.27737e+06	2.28249e+06	2.27609e+06	2.17243e+06	2.02979e+06	1.9048e+06	1.79396e+06	1.73698e+06	1.73768e+06	1.86389e+06	2.03476e+06	2.17086e+06	2.25164e+06	2.1036e+06	1.76538e+06	1.25898e+06	906782	750439	753355	801909	837573	834630
A0A7P0TAE3	AKAP8L	0	global_HCT	global	HCT	mean	83308.1	336468	545498	662231	705613	666747	603855	507235	427692	352353	310122	277006	254120	233122	216739	207017	196110	194021	202694	224961	246576	264217	280875	291646	292936	253420	182777	88946.3	28546.7	0	0	0	0	0	0	0	0	0	0	0	0	0	0
A0A7P0TAE3	AKAP8L	0	global_HEK	global	HEK	mean	107308	305123	501395	607659	621536	523680	479865	479312	532775	541549	511439	453812	373505	308526	262976	259688	250914	243123	223715	224955	224814	243238	258660	280029	286735	257332	189246	93614.9	29822.6	0	0	0	0	0	0	0	0	0	0	0	0	0	0
A0A7P0TAG1	DLAT	0	global_HCT	global	HCT	mean	225155	1.5886e+06	2.8857e+06	3.78371e+06	4.05037e+06	3.6938e+06	3.08324e+06	2.40538e+06	1.91999e+06	1.58049e+06	1.41952e+06	1.25505e+06	1.13292e+06	1.03052e+06	964363	885447	798891	735145	710353	709280	713622	718410	718867	698704	662061	629388	583047	566831	555514	669835	851629	1.14933e+06	1.37939e+06	1.50097e+06	1.30595e+06	924121	432236	136221	0	0	0	0	0
A0A7P0TAG1	DLAT	0	global_HEK	global	HEK	mean	168279	1.15421e+06	2.19781e+06	2.89871e+06	2.97422e+06	2.44152e+06	1.94281e+06	1.63751e+06	1.58388e+06	1.48842e+06	1.3598e+06	1.1893e+06	998824	839427	699560	639641	580927	559246	526476	535051	529755	554657	574261	594287	579389	569746	588921	615477	625789	653926	750610	899651	1.00189e+06	1.05256e+06	934449	705418	350462	116563	0	0	0	0	0
A0A7P0TAI3	KMT2C	0	global_HCT	global	HCT	mean	71388.5	265921	637902	1.13995e+06	1.76507e+06	2.07614e+06	2.10548e+06	1.99736e+06	2.02617e+06	2.2226e+06	2.25532e+06	2.22644e+06	2.07385e+06	2.05269e+06	1.91523e+06	1.76179e+06	1.40012e+06	985594	472994	154787	0	0	0	0	0	0	0	0	0	0	0	0	0	0	0	0	0	0	0	0	0	0	0
A0A7P0TAI3	KMT2C	0	global_HEK	global	HEK	mean	131110	317367	626454	886456	1.09418e+06	998745	972768	1.09978e+06	1.45964e+06	1.82839e+06	1.9246e+06	1.8934e+06	1.62996e+06	1.46167e+06	1.27526e+06	1.25904e+06	1.08633e+06	805302	380243	118578	0	0	0	0	0	0	0	0	0	0	0	0	0	0	0	0	0	0	0	0	0	0	0
A0A7P0TAN7	SLC3A2	0	global_HCT	global	HCT	mean	887318	3.6992e+06	6.11332e+06	7.72954e+06	8.25992e+06	7.90307e+06	7.02618e+06	5.8407e+06	4.84861e+06	4.07407e+06	3.74372e+06	3.44725e+06	3.27138e+06	3.12406e+06	3.03403e+06	2.86268e+06	2.60886e+06	2.37857e+06	2.28928e+06	2.3429e+06	2.4999e+06	2.69385e+06	2.85498e+06	2.92507e+06	2.86946e+06	2.68922e+06	2.33558e+06	2.02473e+06	1.84295e+06	2.00834e+06	2.21437e+06	2.4652e+06	2.52635e+06	2.50948e+06	2.25819e+06	1.94647e+06	1.63284e+06	1.47465e+06	1.39811e+06	1.34933e+06	1.29676e+06	1.25324e+06	1.22992e+06
A0A7P0TAN7	SLC3A2	0	global_HEK	global	HEK	mean	948143	2.63815e+06	4.39696e+06	5.64192e+06	6.03058e+06	5.50984e+06	5.01632e+06	4.61706e+06	4.46611e+06	4.09468e+06	3.70338e+06	3.27553e+06	2.86393e+06	2.51791e+06	2.21252e+06	2.04339e+06	1.86961e+06	1.75944e+06	1.64473e+06	1.59629e+06	1.54128e+06	1.6132e+06	1.70916e+06	1.80646e+06	1.78129e+06	1.73049e+06	1.71041e+06	1.67507e+06	1.62506e+06	1.54096e+06	1.55657e+06	1.60596e+06	1.66764e+06	1.71608e+06	1.67789e+06	1.55891e+06	1.30785e+06	1.12613e+06	1.01775e+06	999231	971027	974507	994918
A0A7P0TAP9	USP13	0	global_HCT	global	HCT	mean	0	0	0	0	0	0	0	0	0	0	0	0	0	0	0	0	0	0	0	0	0	0	0	0	0	4941.87	12226.8	21454.5	24027.1	37182	78995.7	187359	359305	566401	741131	855903	900695	898776	829363	716289	572572	459692	389285
A0A7P0TAP9	USP13	0	global_HEK	global	HEK	mean	0	0	0	0	0	0	0	0	0	0	0	0	0	0	0	0	0	0	0	0	0	0	0	0	0	9603.51	22293.9	56977.6	75115.4	98087.3	89011.4	112146	172008	315687	506008	698754	836911	898164	877074	785576	660671	554799	495644
A0A7P0TAQ9	DNAJC10	0	global_HCT	global	HCT	mean	26336.4	19745.2	17319	17991.9	18626.4	15542.9	11515.2	6930.05	4811.48	2301.01	1150.51	0	0	0	0	0	939.115	3946.53	9596.58	15477.7	20250.9	22233.3	24050.1	25076.2	27199	26526.3	23586.8	17755.5	14526.3	17023.9	24077.6	32778.2	38047.3	42218.5	47399.9	59077.6	78330.2	102449	122783	130781	125753	112473	98799.7
A0A7P0TAQ9	DNAJC10	0	global_HEK	global	HEK	mean	3.00175444162983e-13	17079.3	32268.8	41924.2	42245.3	37531.6	31296.1	24936.6	16820.1	7992.62	2359.33	0	0	0	0	0	0	2488.75	7640.37	14656.5	19780.5	23016.2	25303.5	27017.9	27576.9	26793.9	24784	22682.6	20454.1	24827.7	30528.2	43091.6	51167.8	61831.2	68515.7	80264.2	96290.5	115074	123076	119665	104978	94368.5	82725.4
A0A7P0TBH6	SRD5A3	0	global_HCT	global	HCT	mean	4816.1	21273.4	34739	41831.7	43233.1	39571.7	34263.6	29059.8	26190	25215.5	24531	20391	14049.6	6442.25	2042.41	0	0	0	0	0	0	0	0	0	0	0	0	0	0	0	0	0	0	0	0	0	0	0	0	0	0	0	0
A0A7P0TBH6	SRD5A3	0	global_HEK	global	HEK	mean	2758.14	5482.4	8728.46	11584.1	13503.4	13426.2	13011.1	12685.4	13150.4	13752.4	14031.4	12816.4	9532.94	4858.04	1519.7	0	0	0	0	0	0	0	0	0	0	0	0	0	0	0	0	0	0	0	0	0	0	0	0	0	0	0	0
A0A7P0Z413	TSEN54	0	global_HCT	global	HCT	mean	0	0	0	0	0	0	0	0	0	0	0	0	0	0	0	0	4115.8	11267.2	21619.8	26505.1	30128.6	32213.6	38498.5	44217.7	50118.1	50670.3	48621.7	47807.9	54767.2	71009.5	85316.6	96631.7	98027	97683.4	84390.3	62641.2	31153.6	10334.1	0	0	0	0	0
A0A7P0Z413	TSEN54	0	global_HEK	global	HEK	mean	0	0	0	0	0	0	0	0	0	0	0	0	0	0	0	0	5685.7	14843.4	25841.5	28562.6	29054.7	31010.1	38540.2	46123.4	51534.5	58083.2	67751.5	79106.3	83362.4	83800.4	76271.4	73137.8	67711.6	73138.8	68510	56246.8	28629.1	9649.86	0	0	0	0	0
A0A7P0Z481	HMGCR	0	global_HCT	global	HCT	mean	9.92738607368753e-14	20184.1	36532.5	47545.9	53391.9	55003.6	53239.4	49137.3	43412.3	38398.5	34300.9	29556.9	21548.5	10967.9	3476.73	0	0	0	0	0	0	0	0	0	0	0	0	0	0	0	0	0	0	0	0	0	0	0	0	0	0	0	0
A0A7P0Z481	HMGCR	0	global_HEK	global	HEK	mean	-3.20456e-13	16044.5	31017.3	38809.6	38956.6	32903.9	31976.7	33703.6	38719.8	39274.3	37710.8	30792.3	21456.2	10251.2	3233.31	0	0	0	0	0	0	0	0	0	0	0	0	0	0	0	0	0	0	0	0	0	0	0	0	0	0	0	0
A0A7P0Z494	DBT	0	global_HCT	global	HCT	mean	78982	187035	291811	378460	453721	488477	517417	527623	596614	641485	670970	584676	493914	408596	388878	375199	368205	355279	349487	327259	324437	331412	368391	379651	376229	319243	230802	113040	35910.7	0	0	0	0	0	402849	1.13332e+06	2.17061e+06	2.62424e+06	2.6066e+06	2.1088e+06	1.58327e+06	1.03072e+06	629092
A0A7P0Z494	DBT	0	global_HEK	global	HEK	mean	135085	209707	296775	355658	379639	382271	487259	703989	993145	1.18826e+06	1.21409e+06	1.08794e+06	882024	684471	521225	421846	389152	406504	429851	415288	375258	364235	383903	399896	385023	317616	224790	107644	34977.6	0	0	0	0	0	242382	727195	1.43613e+06	1.82913e+06	1.84335e+06	1.49375e+06	1.13152e+06	895157	814930
A0A7P0Z497	PPIB	0	global_HCT	global	HCT	mean	40764.5	202496	320754	376645	325736	254984	187220	147137	120938	95604.8	94270.1	83474.6	83781.1	75504.2	78836.1	78983.2	70659.4	51567.7	24898.3	8339.26	0	0	0	0	0	6833.06	19616.8	44844.4	68239.9	100401	131435	173592	208663	236020	253042	275668	316255	364496	420941	451753	464530	441997	444835
A0A7P0Z497	PPIB	0	global_HEK	global	HEK	mean	78615.8	157640	223632	256144	216622	157204	114336	108234	118695	121154	119184	111842	109792	107602	100482	86965.9	65672.1	44264.9	20819.8	7369.59	0	0	0	0	0	14816.8	47037.7	96756.9	138880	182551	216662	266888	306012	353605	383763	413353	447615	485044	529841	552451	568398	571931	584535
A0A804CD06	PTPA	0	global_HCT	global	HCT	mean	94508	547093	791286	773771	439383	163687	0	0	0	0	0	0	0	0	0	0	0	0	0	0	0	0	0	0	0	0	0	0	0	0	0	0	0	0	83809.1	263395	517145	715184	838199	940017	1.06576e+06	1.31587e+06	1.77119e+06
A0A804CD06	PTPA	0	global_HEK	global	HEK	mean	102146	206926	256041	238430	132832	49668.5	0	0	0	0	0	0	0	0	0	0	0	0	0	0	0	0	0	0	0	0	0	0	0	0	0	0	0	0	67224.7	189081	419008	574314	699886	687039	757219	960636	1.41684e+06
A0A804CDA6	DCTN1	0	global_HCT	global	HCT	mean	160933	637342	1.04579e+06	1.31046e+06	1.44477e+06	1.41341e+06	1.33026e+06	1.17519e+06	1.14027e+06	1.12403e+06	1.17837e+06	1.11278e+06	1.05017e+06	975130	955640	903626	784353	623084	454531	362054	320346	320994	311893	294782	272109	228655	164051	81469.2	26040	0	0	0	0	0	0	0	0	0	0	0	0	0	0
A0A804CDA6	DCTN1	0	global_HEK	global	HEK	mean	314427	636748	940562	1.11522e+06	1.18135e+06	1.10935e+06	1.14186e+06	1.2727e+06	1.5841e+06	1.92886e+06	2.20885e+06	2.3027e+06	2.08993e+06	1.75471e+06	1.38501e+06	1.16916e+06	961537	784664	587198	475733	399117	376675	348323	329142	297319	244758	172874	84629.1	27613.4	0	0	0	0	0	0	0	0	0	0	0	0	0	0
A0A804CF45	IRS4	0	global_HCT	global	HCT	mean	135553	413411	639795	765527	817347	797192	761627	693359	627350	555455	502409	450470	399527	346611	305802	289504	278561	264348	231915	208505	197573	196970	200782	202644	205708	185357	147233	102190	80103.8	68931.2	56229.2	30032.8	9957.14	0	0	0	0	0	0	0	0	0	0
A0A804CF45	IRS4	0	global_HEK	global	HEK	mean	647801	1.34566e+06	2.0877e+06	2.55692e+06	2.63023e+06	2.27594e+06	2.0711e+06	2.04569e+06	2.2327e+06	2.29598e+06	2.23583e+06	2.08002e+06	1.84604e+06	1.65465e+06	1.49222e+06	1.44244e+06	1.43204e+06	1.39051e+06	1.25598e+06	1.00281e+06	767589	641647	600492	583828	531750	496370	477002	478939	464777	391646	265150	122872	36319.7	0	0	0	0	0	0	0	0	0	0
A0A804F6T5	PKM	0	global_HCT	global	HCT	mean	355865	1.55937e+06	2.59146e+06	3.25903e+06	3.56515e+06	3.46471e+06	3.15743e+06	2.68232e+06	2.30944e+06	2.01229e+06	1.87819e+06	1.71916e+06	1.60059e+06	1.49268e+06	1.45051e+06	1.40334e+06	1.30469e+06	1.17671e+06	1.0664e+06	1.03353e+06	1.05068e+06	1.09387e+06	1.1259e+06	1.14669e+06	1.15118e+06	1.25598e+06	1.39196e+06	1.71497e+06	2.14816e+06	3.48891e+06	7.95265e+06	2.11391e+07	4.56896e+07	7.59231e+07	9.77847e+07	1.04633e+08	1.01446e+08	9.84439e+07	9.68249e+07	9.22209e+07	8.05688e+07	6.46316e+07	4.96455e+07
A0A804F6T5	PKM	0	global_HEK	global	HEK	mean	440451	1.4709e+06	2.39555e+06	2.95735e+06	3.0651e+06	2.78993e+06	2.50153e+06	2.28872e+06	2.22599e+06	2.16054e+06	2.08234e+06	1.91873e+06	1.70099e+06	1.47996e+06	1.30606e+06	1.20394e+06	1.09278e+06	1.02825e+06	981399	1.05857e+06	1.11232e+06	1.18512e+06	1.18857e+06	1.19106e+06	1.15177e+06	1.22751e+06	1.45397e+06	1.74747e+06	1.99872e+06	2.35192e+06	3.19471e+06	5.96093e+06	1.20973e+07	2.17413e+07	3.1729e+07	3.87195e+07	4.31386e+07	4.67149e+07	5.02703e+07	5.06497e+07	4.80246e+07	4.34526e+07	3.90276e+07
A0A804HHS7	TRIM5	0	global_HCT	global	HCT	mean	0	0	0	0	0	0	0	0	0	0	0	0	0	0	0	0	0	0	0	0	0	0	0	0	0	1209.71	4124.05	10052	16865.5	25047.1	34902.9	50368.7	70462.4	91708.5	94239.1	76591.1	39561.3	13541.6	0	0	0	0	0
A0A804HHS7	TRIM5	0	global_HEK	global	HEK	mean	0	0	0	0	0	0	0	0	0	0	0	0	0	0	0	0	0	0	0	0	0	0	0	0	0	3096.72	9767.29	19518	26772.3	32318.9	34650.6	39752.3	44860.5	55308.8	55319.5	46145	23614.2	8150.8	0	0	0	0	0
A0A804HHU1	MAN1B1	0	global_HCT	global	HCT	mean	0	0	0	0	0	0	0	12570	38517.6	78246.7	101944	108170	95339.7	84243	75871.3	70381	59239.3	41549	20140.7	6112.03	0	0	0	0	0	0	0	0	0	0	0	0	0	0	0	0	0	0	0	0	0	0	0
A0A804HHU1	MAN1B1	0	global_HEK	global	HEK	mean	0	0	0	0	0	0	0	12957.5	39312.7	79238.6	106023	117347	109292	100153	91324.1	88748.6	75935.8	55292.8	25997.3	8207.17	0	0	0	0	0	0	0	0	0	0	0	0	0	0	0	0	0	0	0	0	0	0	0
A0A804HHU9	STAMBP	0	global_HCT	global	HCT	mean	0	0	0	0	0	0	0	0	0	0	0	0	0	0	0	0	0	0	0	0	0	0	0	0	0	0	0	0	0	0	0	0	0	0	23066.9	77696.5	186979	337447	515802	655801	692463	620377	511338
A0A804HHU9	STAMBP	0	global_HEK	global	HEK	mean	0	0	0	0	0	0	0	0	0	0	0	0	0	0	0	0	0	0	0	0	0	0	0	0	0	0	0	0	0	0	0	0	0	0	20003.9	74965.6	173020	307123	450289	577412	632895	622708	556371
A0A804HHW7	TBCD	0	global_HCT	global	HCT	mean	81756.8	376616	628723	786135	837979	801134	726813	619946	523101	444091	414046	392865	377468	350529	333288	307238	285306	249990	232297	220526	222604	218076	209821	205317	204030	203394	188864	183504	206047	283530	391653	498458	562056	566105	495907	379989	252280	176140	138603	129489	111432	95775.8	84912.4
A0A804HHW7	TBCD	0	global_HEK	global	HEK	mean	89124.1	248521	416784	541430	589834	557812	527196	494284	474621	430885	400585	365224	328363	287237	257756	245847	229956	217011	196452	183648	168376	169663	176174	183735	182522	181772	187822	199504	208868	219091	225512	248007	269741	303056	294998	257239	187331	138831	107051	86937.3	69048.2	67531.2	77110.7
A0A804HI25	DHCR7	0	global_HCT	global	HCT	mean	282550	732602	1.11004e+06	1.33209e+06	1.40163e+06	1.31264e+06	1.16816e+06	970719	820913	684093	609266	535759	494092	451421	420519	380578	338327	295634	262638	243653	222986	191888	147662	115153	97867.3	84076.6	61422.1	30141.6	9890.68	0	0	0	0	0	0	0	0	0	0	0	0	0	0
A0A804HI25	DHCR7	0	global_HEK	global	HEK	mean	527640	895680	1.24687e+06	1.39923e+06	1.3553e+06	1.10277e+06	960055	907690	969257	971008	919363	845136	745949	671372	579603	537416	494421	477671	441945	406947	338133	284391	226255	201641	179930	156665	115744	57449.4	19023.4	0	0	0	0	0	0	0	0	0	0	0	0	0	0
A0A804HIA8	R3HDM1	0	global_HCT	global	HCT	mean	0	0	0	0	0	0	0	0	0	0	0	0	0	0	0	0	3682.33	11101.2	22190.9	29416.1	32670.2	31973	31083.3	30604.1	30659.6	29241.2	25649.9	21981.4	22043.1	22420.4	18799.3	10138.2	3158.37	0	0	0	0	0	0	0	0	0	0
A0A804HIA8	R3HDM1	0	global_HEK	global	HEK	mean	0	0	0	0	0	0	0	0	0	0	0	0	0	0	0	0	934.121	5390.42	13732	22807.6	28954.3	31922	35231.7	37810.5	39363.4	41126.7	45626.8	53220.2	58885.9	55375	42045.4	21297	7125.91	0	0	0	0	0	0	0	0	0	0
A0A804HIQ1	SACS	0	global_HCT	global	HCT	mean	20614.3	84908.4	144258	184983	213087	213459	199027	184815	186958	210555	225706	207287	149668	73287.9	22969.8	0	0	0	0	0	0	0	0	0	0	0	0	0	0	0	0	0	0	0	0	0	0	0	0	0	0	0	0
A0A804HIQ1	SACS	0	global_HEK	global	HEK	mean	31903.4	111557	184053	219475	215988	177999	155511	159942	193552	235362	259400	241006	177230	88615.7	28257.2	0	0	0	0	0	0	0	0	0	0	0	0	0	0	0	0	0	0	0	0	0	0	0	0	0	0	0	0
A0A804HIS2	MAP4K5	0	global_HCT	global	HCT	mean	0	0	0	0	0	0	0	0	0	0	0	0	0	0	0	0	0	0	0	0	0	0	0	0	0	0	0	0	0	26342	74177.1	149347	219631	345489	562697	879383	1.17242e+06	1.31059e+06	1.1591e+06	802220	371668	109846	0
A0A804HIS2	MAP4K5	0	global_HEK	global	HEK	mean	0	0	0	0	0	0	0	0	0	0	0	0	0	0	0	0	0	0	0	0	0	0	0	0	0	0	0	0	0	25764.7	61447.9	117520	141040	172279	214545	310312	434023	533007	519584	387444	190122	58493	0
A0A804HIU8	EXT2	0	global_HCT	global	HCT	mean	30079.6	51382.1	77736.7	101070	119469	110871	95079.8	68429	51984.5	26661.8	11337.9	0	0	0	0	0	0	0	0	0	0	0	0	0	0	0	0	0	0	0	0	0	0	0	0	0	0	0	0	0	0	0	0
A0A804HIU8	EXT2	0	global_HEK	global	HEK	mean	8142.52	30313.8	55574.6	78694.3	96105.6	99789.9	96774.6	80913.7	58498.3	28487.1	9243.91	0	0	0	0	0	0	0	0	0	0	0	0	0	0	0	0	0	0	0	0	0	0	0	0	0	0	0	0	0	0	0	0
A0A804HIW2	ATP11C	0	global_HCT	global	HCT	mean	22377.9	49304.5	72449.1	89155.1	93784.6	89186.7	79037	66035.3	57078.1	49198.2	46256.5	37894	26961.3	12555.4	3868.97	0	0	0	0	0	0	0	0	0	0	0	0	0	0	0	0	0	0	0	0	0	0	0	0	0	0	0	0
A0A804HIW2	ATP11C	0	global_HEK	global	HEK	mean	37645.7	74180.5	108343	129472	134273	123443	114475	108316	107796	102769	95014.5	77059.1	52880.6	24990.1	7583.88	0	0	0	0	0	0	0	0	0	0	0	0	0	0	0	0	0	0	0	0	0	0	0	0	0	0	0	0
A0A804HJ08	TUBGCP2	0	global_HCT	global	HCT	mean	96871.6	373964	610435	769641	847097	840272	783779	675251	577519	502775	487251	482725	446089	376749	286630	229990	186678	161089	136331	125768	129861	142977	159995	169301	171486	155313	130418	100408	89198.5	80950.6	69342	37718.7	13492.6	0	0	0	0	0	0	0	0	0	0
A0A804HJ08	TUBGCP2	0	global_HEK	global	HEK	mean	114184	344638	575346	726013	784453	720209	679203	666872	713638	732649	703570	623208	500347	386843	302162	267348	246438	228704	199503	179289	167971	183840	207628	226130	219754	202574	182753	174093	168576	149156	109708	54158.3	17700.3	0	0	0	0	0	0	0	0	0	0
A0A804HJ24	MCCC2	0	global_HCT	global	HCT	mean	29950.8	206797	295305	270487	148660	50168.9	0	0	0	0	0	16679.5	49400.3	95024.2	118847	121053	113947	124438	167467	231039	303837	352984	383451	397732	416707	424683	402485	369035	345453	364675	391517	418284	432286	435182	416207	382200	364434	388119	435994	477359	491880	493959	496412
A0A804HJ24	MCCC2	0	global_HEK	global	HEK	mean	25574.4	111951	162015	161392	93596	35007.5	0	0	0	0	0	21852.8	63687.8	130001	170212	188653	172552	174902	186724	241307	300418	384615	446086	520426	573279	652104	707370	745556	732132	713968	701461	721119	739050	784575	811794	850285	914470	1.04325e+06	1.21059e+06	1.31869e+06	1.34316e+06	1.28886e+06	1.20943e+06
A0A804HJ80	ZDHHC6	0	global_HCT	global	HCT	mean	15902	105028	185642	242704	269371	266611	245743	198399	134206	62398.2	18962.1	0	0	0	0	0	0	0	0	0	0	0	0	0	0	0	0	0	0	0	0	0	0	0	0	0	0	0	0	0	0	0	0
A0A804HJ80	ZDHHC6	0	global_HEK	global	HEK	mean	16663.6	118120	217978	271454	274899	219131	194098	166677	151094	83135.2	34062	0	0	0	0	0	0	0	0	0	0	0	0	0	0	0	0	0	0	0	0	0	0	0	0	0	0	0	0	0	0	0	0
A0A804HJ86	UBA5	0	global_HCT	global	HCT	mean	0	0	0	0	0	0	0	0	0	0	0	0	0	0	0	0	0	0	0	0	0	0	0	0	0	20275.4	66401.3	167997	292741	441714	570055	710395	893474	1.29849e+06	1.68223e+06	1.9834e+06	1.86937e+06	1.73359e+06	1.55258e+06	1.45924e+06	1.24503e+06	975562	722065
A0A804HJ86	UBA5	0	global_HEK	global	HEK	mean	0	0	0	0	0	0	0	0	0	0	0	0	0	0	0	0	0	0	0	0	0	0	0	0	0	56181.8	166986	350951	518278	677921	747774	827037	930233	1.29223e+06	1.57657e+06	1.79476e+06	1.65303e+06	1.59321e+06	1.4728e+06	1.39222e+06	1.19488e+06	1.01936e+06	883453
A0A804HJA4	ECPAS	0	global_HCT	global	HCT	mean	125857	532115	877118	1.09367e+06	1.18091e+06	1.13111e+06	1.01777e+06	846972	725254	629801	606241	555934	521270	477651	467462	450999	417576	371434	332061	323749	335972	363383	385064	388822	373216	330646	271966	211867	183995	192447	212194	223919	227125	230275	208576	156248	78499	25426.6	0	0	0	0	0
A0A804HJA4	ECPAS	0	global_HEK	global	HEK	mean	101749	422802	750623	958276	1.00913e+06	878037	792660	767346	824943	834290	800954	728019	630495	539737	466464	432507	396968	373078	344196	344977	337112	355016	367105	385665	372230	341657	302000	268853	250950	241435	236707	229901	222465	226011	204879	159384	80068.5	26731.4	0	0	0	0	0
A0A804HJC0	RSRC1	0	global_HCT	global	HCT	mean	7734.94	51999.7	91604.7	119481	136499	138993	133358	111635	79124.5	38330.4	12167.1	0	0	0	0	0	0	0	0	0	0	0	0	0	0	0	0	0	0	0	0	0	0	0	0	0	0	0	0	0	0	0	0
A0A804HJC0	RSRC1	0	global_HEK	global	HEK	mean	10343.1	44819.4	77293	93359.7	94989.8	79222.2	75858.9	69886.8	63584.3	35250.5	13851.2	0	0	0	0	0	0	0	0	0	0	0	0	0	0	0	0	0	0	0	0	0	0	0	0	0	0	0	0	0	0	0	0
A0A804HJG7	CLASP2	0	global_HCT	global	HCT	mean	44706	171344	269959	316400	312677	280851	245661	210071	180896	156834	144233	143908	160995	188862	201809	196406	174099	157739	144170	140140	133939	127301	116766	108282	101224	90665.2	75828	67616.8	73138.3	79319.2	68177.6	37502.6	12067.4	0	0	0	0	0	0	0	0	0	0
A0A804HJG7	CLASP2	0	global_HEK	global	HEK	mean	86397.5	223082	361456	441596	453315	384148	345536	321115	332691	312422	293893	301917	323214	370105	376416	395668	378782	374100	343474	327116	291485	270067	231268	207118	177120	173771	181236	195392	187935	151154	97312.5	43159.3	13020.5	0	0	0	0	0	0	0	0	0	0
A0A804HJL6	ALG1	0	global_HCT	global	HCT	mean	96963.2	253634	405400	520057	605239	613874	579690	476900	369247	259821	202435	170367	156808	139099	118465	101814	83203.1	70250.7	57826.6	51458.9	47889.5	46970.7	52964.6	61650.5	69800.6	118006	176980	291638	353068	436285	487653	582066	652338	672753	576012	396050	185712	57032.6	0	0	0	0	0
A0A804HJL6	ALG1	0	global_HEK	global	HEK	mean	46531.9	176202	300511	379811	409641	378192	358844	330866	316402	266019	228745	191136	165076	136076	110612	101827	99982.2	99095.8	88664.8	69994.8	57392	100903	153009	202289	151712	129842	134624	197481	232887	258401	311707	366440	404477	408130	366838	284695	148070	52813.1	0	0	0	0	0
A0A804HJX3	TLK2	0	global_HCT	global	HCT	mean	0	0	0	0	0	0	0	0	0	0	0	29987.2	89081.8	173745	227863	251199	244800	238408	244573	273992	316766	353187	364921	357203	330972	296241	248499	212346	191458	199709	215978	251859	298381	344887	335720	267707	164587	96872.4	61629.7	47681.8	24883.9	8340.18	0
A0A804HJX3	TLK2	0	global_HEK	global	HEK	mean	0	0	0	0	0	0	0	0	0	0	0	21937.7	57696	122214	168882	219954	238526	259156	253272	263487	276395	318245	349217	367831	353240	333849	311345	291189	263329	238658	220162	217032	222163	244082	240294	206543	136001	85266	52563.4	37553.5	18183.2	5920.48	0
A0A804HJX8	HECTD4	0	global_HCT	global	HCT	mean	0	0	17475.6	52764.4	103539	132055	136577	117703	100332	86151.6	77580.7	62875.3	42518.6	19189.3	5273.67	0	0	0	0	0	0	0	0	0	0	0	0	0	0	0	0	0	0	0	0	0	0	0	0	0	0	0	0
A0A804HJX8	HECTD4	0	global_HEK	global	HEK	mean	0	0	14307.3	34885.9	64645.9	73115	83751.8	89449.4	107909	117763	120678	104713	74368.6	35996.3	10725.9	0	0	0	0	0	0	0	0	0	0	0	0	0	0	0	0	0	0	0	0	0	0	0	0	0	0	0	0
A0A804HK15	CTNND1	0	global_HCT	global	HCT	mean	10581.9	73808.3	124303	153990	168060	165951	154854	133845	112871	93200.3	80717.4	73103.6	70592.5	70380.9	69069.3	64338.4	57432.7	50716.6	47048.8	45140.2	39759.9	29371.1	14558.6	4642.66	0	0	0	0	0	3625.67	11490.8	24712.7	36510.2	45804.7	48243.3	46875.4	41263.9	36697.8	29515	21371.1	10276.7	3404.13	0
A0A804HK15	CTNND1	0	global_HEK	global	HEK	mean	6587.08	24102.9	41932.2	51645.3	52101	42595.4	37398.3	35768.5	37756.7	36550.2	34330.7	32660.9	30732	29711	27642.6	27387.2	26497.4	26855.5	25667.7	24746.9	20117.5	15085.1	7345.73	2847.64	0	0	0	0	0	4530.23	11398.4	22015.6	27047.7	31975	32918.8	35085.1	33401.3	30697.5	24182.7	16330.7	7473.68	2259.72	0
A0A804HK53	ERCC2	0	global_HCT	global	HCT	mean	0	0	0	0	0	0	0	0	0	0	0	0	0	0	0	0	0	0	0	0	3449.87	9962.13	19677.2	25972.3	29589	28005	24725.8	21262.3	22388.1	23365	20496.3	11239.3	3796.7	0	0	0	0	0	0	0	0	0	0
A0A804HK53	ERCC2	0	global_HEK	global	HEK	mean	0	0	0	0	0	0	0	0	0	0	0	0	0	0	0	0	0	0	0	0	3053.48	9363.97	19220	26615.3	32201.3	35321.2	39256.7	43000.1	47536.5	45609.6	36467	18954.7	6497.27	0	0	0	0	0	0	0	0	0	0
A0A804HKD7	RABGAP1L	0	global_HCT	global	HCT	mean	0	0	0	0	0	0	0	16394.1	50542.1	101479	134398	144188	132296	120139	115880	117876	118218	108881	93212	78224	71766.2	70301.7	73135.4	73623.1	72835.4	66182.4	58011.3	57634.1	69372	77941.1	66370.6	35942	11171.9	0	0	0	0	0	0	0	0	0	0
A0A804HKD7	RABGAP1L	0	global_HEK	global	HEK	mean	0	0	0	0	0	0	0	24323.9	64815	125135	151977	159419	137926	127093	122226	131923	140973	150190	146311	135595	121195	123246	134582	140689	130522	120747	128522	157349	186740	181288	138767	69147.4	22834.5	0	0	0	0	0	0	0	0	0	0
A0A804HKE7	MAP4	0	global_HCT	global	HCT	mean	168704	676071	1.13065e+06	1.4357e+06	1.57194e+06	1.50159e+06	1.38087e+06	1.22064e+06	1.29427e+06	1.55244e+06	2.0488e+06	2.49534e+06	2.84507e+06	3.03218e+06	3.06091e+06	2.90027e+06	2.54852e+06	2.17788e+06	1.89726e+06	1.76631e+06	1.70717e+06	1.67281e+06	1.64392e+06	1.57332e+06	1.46809e+06	1.30759e+06	1.10182e+06	926748	823722	865422	914534	956282	936512	904400	925034	1.13553e+06	1.83024e+06	2.82742e+06	4.01012e+06	4.60324e+06	4.74456e+06	4.18601e+06	3.62331e+06
A0A804HKE7	MAP4	0	global_HEK	global	HEK	mean	167593	377400	592447	731038	777539	701322	674620	723565	936484	1.29408e+06	1.79393e+06	2.37877e+06	2.74756e+06	2.94361e+06	2.86265e+06	2.77897e+06	2.51372e+06	2.31661e+06	2.11681e+06	2.07071e+06	1.95434e+06	1.87158e+06	1.75923e+06	1.66113e+06	1.49042e+06	1.32167e+06	1.19738e+06	1.1134e+06	1.0261e+06	938622	882899	848615	815492	785968	890153	1.17199e+06	1.97803e+06	2.8863e+06	3.90242e+06	4.20415e+06	4.22842e+06	3.76325e+06	3.30178e+06
A0A804HKH9	AIP	0	global_HCT	global	HCT	mean	39644.8	203164	283167	263860	145131	51913.3	0	0	0	0	0	0	0	0	0	0	0	0	0	0	0	0	0	0	0	0	0	0	0	109247	347874	717609	1.03401e+06	1.30509e+06	1.44599e+06	1.54053e+06	1.54525e+06	1.66595e+06	1.83189e+06	2.05997e+06	2.13868e+06	2.12611e+06	2.02943e+06
A0A804HKH9	AIP	0	global_HEK	global	HEK	mean	28325.3	109384	155593	153831	88839	33188.6	0	0	0	0	0	0	0	0	0	0	0	0	0	0	0	0	0	0	0	0	0	0	0	155447	379185	781633	1.08359e+06	1.49979e+06	1.71729e+06	1.80852e+06	1.65614e+06	1.56192e+06	1.55554e+06	1.63737e+06	1.79173e+06	2.08887e+06	2.40419e+06
A0A804HL72	FLNB	0	global_HCT	global	HCT	mean	0	0	0	0	0	0	0	7408.73	24645.2	60180.8	95168.7	137317	152951	158497	129319	107804	83687.3	72850.1	57379.3	46085	43954.2	50788	63569.8	69775.2	70175.9	58420	41069.6	19651.8	6094.16	0	0	0	0	0	0	0	0	0	0	0	0	0	0
A0A804HL72	FLNB	0	global_HEK	global	HEK	mean	0	0	0	0	0	0	0	15718.3	48193.4	96342.2	134202	167780	198101	226176	233212	213950	183441	155657	133725	112577	100567	108580	129246	140609	131475	102604	67619.8	31465.2	9673.1	0	0	0	0	0	0	0	0	0	0	0	0	0	0
A0A804HLC1	ATL1	0	global_HCT	global	HCT	mean	2.05394183142952e-13	9694.44	17459	21052.2	23632.4	22983.9	22965.2	18089.5	13009.5	5734.92	2036.02	0	0	0	0	0	0	0	0	0	0	0	0	0	0	0	0	0	0	0	0	0	0	0	0	0	0	0	0	0	0	0	0
A0A804HLC1	ATL1	0	global_HEK	global	HEK	mean	2.26316361417114e-13	13183.6	26155.3	35908.1	40648.2	40147.2	38440.4	31670.2	22826.4	10703.3	3626.79	0	0	0	0	0	0	0	0	0	0	0	0	0	0	0	0	0	0	0	0	0	0	0	0	0	0	0	0	0	0	0	0
A0A804HLD6	SELENON	0	global_HCT	global	HCT	mean	-3.37134e-14	2063.2	4199.79	4820.37	4346.58	3140.74	2692.91	2792.27	1861.51	930.756	0	0	0	0	0	0	1407.3	3536.75	5666.2	6126.32	5680.61	5761.59	5671.07	5989.53	5793.99	5320.29	3857.45	1842.56	539.369	0	0	0	0	0	0	0	0	0	0	0	0	0	0
A0A804HLD6	SELENON	0	global_HEK	global	HEK	mean	2.87887175270205e-14	1956.69	4010.54	5456.01	6084.14	5480.74	5263.53	3922.59	3197.41	1450.54	725.27	0	0	0	0	0	0	674.143	1348.29	2022.43	2299.29	3194.33	4089.37	3756.54	2187.36	618.174	0	0	0	0	0	0	0	0	0	0	0	0	0	0	0	0	0
A0A8C8QSB1	HLCS	0	global_HCT	global	HCT	mean	0	0	0	0	0	0	0	0	0	0	0	0	0	0	0	0	0	0	0	0	0	0	0	0	0	11626.6	30765.4	64773.1	93047.8	130807	176280	236534	297794	338097	336926	294123	232638	194297	177731	172564	162036	150732	140974
A0A8C8QSB1	HLCS	0	global_HEK	global	HEK	mean	0	0	0	0	0	0	0	0	0	0	0	0	0	0	0	0	0	0	0	0	0	0	0	0	0	11953.7	37999.6	74154.3	103481	131003	163743	210293	257055	299360	311577	296031	259229	231070	210795	192373	170764	154929	143149
A0A8C8UVZ7	INTS4	0	global_HCT	global	HCT	mean	0	0	0	0	0	0	0	0	0	0	0	0	0	0	0	0	0	0	0	0	0	0	0	0	0	1103.72	3422.42	8562.23	15592.6	24277.4	31302.2	36471.1	39736	42314.6	38518.4	28706.7	13963.6	4456.79	0	0	0	0	0
A0A8C8UVZ7	INTS4	0	global_HEK	global	HEK	mean	0	0	0	0	0	0	0	0	0	0	0	0	0	0	0	0	0	0	0	0	0	0	0	0	0	2370.59	7422.08	15278.9	21181.5	26609	29352.7	34281.1	37446.9	43127.4	40818.6	32736.8	16455.8	5563	0	0	0	0	0
A0A8I5KNB7	POMGNT1	0	global_HCT	global	HCT	mean	88905.4	162239	221714	252870	261077	232047	196682	146889	110678	56993.4	23869	0	0	0	0	0	0	0	0	0	0	0	0	0	0	0	0	0	0	0	0	0	0	0	0	0	0	0	0	0	0	0	0
A0A8I5KNB7	POMGNT1	0	global_HEK	global	HEK	mean	18610.5	75578.1	124928	159031	181848	192612	192734	164511	115533	54762.3	17339.4	0	0	0	0	0	0	0	0	0	0	0	0	0	0	0	0	0	0	0	0	0	0	0	0	0	0	0	0	0	0	0	0
A0A8I5KNN2	DDX21	0	global_HCT	global	HCT	mean	14320.9	74616.4	131765	177684	212820	223612	215208	197196	189963	197891	203469	198944	179750	164652	150951	144511	122827	89609.9	43617.5	14038.8	0	0	0	0	0	0	0	0	0	0	0	0	0	0	0	0	0	0	0	0	0	0	0
A0A8I5KNN2	DDX21	0	global_HEK	global	HEK	mean	21986.9	84397.9	158132	216118	256156	244245	231207	234165	267715	303030	300422	279687	231428	201138	173464	172412	149844	112141	52875.8	16589.6	0	0	0	0	0	0	0	0	0	0	0	0	0	0	0	0	0	0	0	0	0	0	0
A0A8I5KP51	RARS2	0	global_HCT	global	HCT	mean	31186	36749.9	43181.9	45069.6	45092	39309.3	34283.4	27073.3	23140.3	21303.8	24027.8	24864.2	26685.8	26324.7	28880	28416.2	25815	17922.9	8980.68	2611.15	0	0	0	0	0	0	0	0	0	0	0	0	0	0	0	0	0	0	0	0	0	0	0
A0A8I5KP51	RARS2	0	global_HEK	global	HEK	mean	5.36437882534256e-13	28444.9	51914	67093.4	67891	61096.6	49929	47107	47668.4	50302.8	47970.3	43201	39675.3	37103.6	36662.8	33209.1	26568.4	16199.4	6869	1657.04	0	0	0	0	0	0	0	0	0	0	0	0	0	0	0	0	0	0	0	0	0	0	0
A0A8I5KQ21	KRAS	0	global_HCT	global	HCT	mean	14823.6	38572.4	62088.9	80723.7	92099.4	87067.9	77229.9	61565.9	63289.8	61560.7	64856.6	51732.9	47924.4	44745.7	53701.4	55649.2	50395.8	33563.1	15608.7	4149.31	0	0	0	0	0	0	0	0	0	0	0	0	0	0	0	0	0	0	0	0	0	0	0
A0A8I5KQ21	KRAS	0	global_HEK	global	HEK	mean	12494	37674.8	61435.9	76612.9	86623.2	90693.7	97119.7	98632.4	96826.5	92883.9	89766.9	87788.5	79803.6	67948.1	54722	47406.6	40695.2	30563.3	15511.3	4853.92	0	0	0	0	0	0	0	0	0	0	0	0	0	0	0	0	0	0	0	0	0	0	0
A0A8I5KQ30	ARL6IP6	0	global_HCT	global	HCT	mean	31688	80539.7	117445	138369	142033	132132	112111	81874.3	52347.7	23325.4	8040.21	0	0	0	0	0	0	0	0	0	0	0	0	0	0	0	0	0	0	0	0	0	0	0	0	0	0	0	0	0	0	0	0
A0A8I5KQ30	ARL6IP6	0	global_HEK	global	HEK	mean	13143.8	64710.3	111239	142569	152513	142305	125035	97901.6	68370.5	32676	11171.7	0	0	0	0	0	0	0	0	0	0	0	0	0	0	0	0	0	0	0	0	0	0	0	0	0	0	0	0	0	0	0	0
A0A8I5KQ45	KIF22	0	global_HCT	global	HCT	mean	20379.7	142955	257824	342622	398120	399663	370300	287673	193337	88087.2	28868.4	0	0	0	0	0	0	0	0	0	0	0	0	0	0	0	0	0	0	0	0	0	0	0	0	0	0	0	0	0	0	0	0
A0A8I5KQ45	KIF22	0	global_HEK	global	HEK	mean	19479.9	81771.6	151228	196882	208883	177763	164978	144106	124687	66383.5	25410.5	0	0	0	0	0	0	0	0	0	0	0	0	0	0	0	0	0	0	0	0	0	0	0	0	0	0	0	0	0	0	0	0
A0A8I5KQC1	ERLEC1	0	global_HCT	global	HCT	mean	0	0	0	0	0	0	0	6072.88	22956.1	50833.6	77077.4	90251.9	94034.2	92977.4	94779.5	91861.6	86610.4	79157.1	73625	71722.7	75730.7	83222	92253.4	94334.5	91098.1	74711.8	51754.5	24289.9	7538.19	0	0	0	0	0	0	0	0	0	0	0	0	0	0
A0A8I5KQC1	ERLEC1	0	global_HEK	global	HEK	mean	0	0	0	0	0	0	0	14209.2	44059.1	90796.5	120552	129740	114685	100935	90196.9	84822.1	80238.3	77847.6	74765.7	72802.1	72125.8	82319.7	94698.4	104574	102594	85632.9	59893.8	28454.3	9370.12	0	0	0	0	0	0	0	0	0	0	0	0	0	0
A0A8I5KQQ6	TAF6	0	global_HCT	global	HCT	mean	5506.01	33725.1	57519.2	72142.9	80507.4	77515.7	70212.8	52434	35267.4	15732.2	5471.22	0	0	0	0	0	0	0	0	0	0	0	0	0	0	0	0	0	0	0	0	0	0	0	0	0	0	0	0	0	0	0	0
A0A8I5KQQ6	TAF6	0	global_HEK	global	HEK	mean	15319.8	53708	93626	122104	135078	127554	118142	97161.7	71211.4	34657.2	11550.2	0	0	0	0	0	0	0	0	0	0	0	0	0	0	0	0	0	0	0	0	0	0	0	0	0	0	0	0	0	0	0	0
A0A8I5KQY2	MED12	0	global_HCT	global	HCT	mean	13981.9	37302.9	57978.1	73584.2	79794.7	79323.3	72207.5	64864	56794.1	51843.6	46499.2	37946.3	25448.4	11732.9	3491.29	0	0	0	0	0	0	0	0	0	0	0	0	0	0	0	0	0	0	0	0	0	0	0	0	0	0	0	0
A0A8I5KQY2	MED12	0	global_HEK	global	HEK	mean	2.54877908636323e-13	14383.2	29935.4	44203.9	54932.6	57635.3	57166.9	53923.7	52227	49252	46637.9	40359.2	29935.7	15272.5	4993	0	0	0	0	0	0	0	0	0	0	0	0	0	0	0	0	0	0	0	0	0	0	0	0	0	0	0	0
A0A8I5KR05	SBF1	0	global_HCT	global	HCT	mean	0	0	0	0	0	0	0	0	0	0	0	0	0	0	0	0	3035.74	8936.81	18124.7	24571.3	29170.8	30609.9	31641	31017.7	30535.5	27520.3	22687.5	15737.5	12705.8	15139.4	22031.4	30731.8	36844.6	39683.2	34519.1	24701.8	11776.6	3773.66	0	0	0	0	0
A0A8I5KR05	SBF1	0	global_HEK	global	HEK	mean	0	0	0	0	0	0	0	0	0	0	0	0	0	0	0	0	5141.27	15756.9	29482.9	37495.6	39829.4	41859.8	45286.6	48305	47013	41566.8	34280.1	26523.6	22701.4	22935.1	24831.5	27677.6	28791.1	31495.4	28423	21805.4	10496.8	3410.66	0	0	0	0	0
A0A8I5KR56	FAM98A	0	global_HCT	global	HCT	mean	0	0	0	0	0	0	0	0	0	0	0	0	0	0	0	0	0	0	0	0	0	0	0	0	0	18722.1	48552.4	110694	171666	249054	307821	363434	403423	438516	450425	449204	450431	476482	500541	487954	437393	381374	340743
A0A8I5KR56	FAM98A	0	global_HEK	global	HEK	mean	0	0	0	0	0	0	0	0	0	0	0	0	0	0	0	0	0	0	0	0	0	0	0	0	0	34982.8	105415	205220	271246	325617	369999	464580	561225	669395	710073	711318	670021	631844	573541	496400	406498	341480	294223
A0A8I5KR65	EDEM3	0	global_HCT	global	HCT	mean	4070.94	33395.4	59047	77369.6	85825.8	86514.5	82619.9	69385.7	49252.6	23575.4	7564.31	0	0	0	0	0	0	0	0	0	0	0	0	0	0	0	0	0	0	0	0	0	0	0	0	0	0	0	0	0	0	0	0
A0A8I5KR65	EDEM3	0	global_HEK	global	HEK	mean	5250.53	31826.3	58600.6	76163.5	81276.3	72113.7	66963.6	56978	47133.6	24541.4	9517.46	0	0	0	0	0	0	0	0	0	0	0	0	0	0	0	0	0	0	0	0	0	0	0	0	0	0	0	0	0	0	0	0
A0A8I5KRK1	RAB3GAP2	0	global_HCT	global	HCT	mean	54631.5	217181	370144	481490	548279	535942	490747	415869	386058	377282	407858	430104	472663	519239	573583	594644	579126	537988	504118	494783	511181	535008	555932	549407	526263	515264	507180	557571	624717	898389	1.29147e+06	1.84824e+06	2.259e+06	2.4727e+06	2.18613e+06	1.56676e+06	746968	231330	0	0	0	0	0
A0A8I5KRK1	RAB3GAP2	0	global_HEK	global	HEK	mean	116340	205258	302724	376116	428975	429735	429909	434957	466265	505604	529382	550289	550809	586066	629657	702505	728713	746341	719022	722558	709830	751507	772154	779615	729456	712263	752527	833291	912703	1.04641e+06	1.28779e+06	1.5743e+06	1.75838e+06	1.75548e+06	1.48039e+06	1.01881e+06	479484	141656	0	0	0	0	0
A0A8I5KRM5	NEK1	0	global_HCT	global	HCT	mean	0	0	0	0	0	0	0	2620.51	10758.5	23365.9	34678.5	38289.7	37230.6	34767.5	35158.7	36036.1	33123.6	25537	13111.3	4553.79	0	0	0	0	0	0	0	0	0	0	0	0	0	0	0	0	0	0	0	0	0	0	0
A0A8I5KRM5	NEK1	0	global_HEK	global	HEK	mean	0	0	0	0	0	0	0	7317.65	22328.5	45425.6	61420.5	67116.3	61286.7	51802.3	43626.3	38604.5	32928	24759.6	12513.9	4362.2	0	0	0	0	0	0	0	0	0	0	0	0	0	0	0	0	0	0	0	0	0	0	0
A0A8I5KRS4	MTM1	0	global_HCT	global	HCT	mean	0	0	0	0	0	0	0	0	0	0	0	0	0	0	0	0	0	0	0	0	0	0	0	0	0	0	0	0	0	0	0	0	0	0	6820.01	20948.9	44072.2	60388.9	68688.3	64630.2	56433.2	45362.8	36957.8
A0A8I5KRS4	MTM1	0	global_HEK	global	HEK	mean	0	0	0	0	0	0	0	0	0	0	0	0	0	0	0	0	0	0	0	0	0	0	0	0	0	0	0	0	0	0	0	0	0	0	3766.52	12420.2	25971.8	37638.9	45574.9	48044.7	47445.7	43452	39256.7
A0A8I5KS65	ATE1	0	global_HCT	global	HCT	mean	0	0	0	0	0	0	0	0	0	0	0	0	0	0	0	0	0	0	0	0	0	0	0	0	0	3527.42	10422.1	26642.9	48437	81745.9	115835	154822	196494	244084	272966	270724	235707	199291	167830	146642	124767	105176	89601.1
A0A8I5KS65	ATE1	0	global_HEK	global	HEK	mean	0	0	0	0	0	0	0	0	0	0	0	0	0	0	0	0	0	0	0	0	0	0	0	0	0	6094.97	20895.3	44839.5	66996.9	85094.3	92531.8	101606	111383	135183	151344	155491	139470	120668	106193	95239.6	87161.8	79330.7	73009
A0A8I5KSE4	NAV1	0	global_HCT	global	HCT	mean	10248.7	122148	246478	365759	492314	555857	580217	565830	568245	597481	631854	674611	670124	664327	608152	550267	461096	382166	316278	269440	219721	153403	75067.9	23431.4	0	0	0	0	0	0	0	0	0	0	0	0	0	0	0	0	0	0	0
A0A8I5KSE4	NAV1	0	global_HEK	global	HEK	mean	10807.3	63103.6	133064	184496	213943	182269	189730	260903	407459	570514	690950	827135	852137	900668	856706	890364	813912	720165	564630	438489	306115	190862	84623	30074.1	0	0	0	0	0	0	0	0	0	0	0	0	0	0	0	0	0	0	0
A0A8I5KSF0	GOLGA3	0	global_HCT	global	HCT	mean	63233	207981	337790	429194	478373	462566	408998	331776	275346	229561	204074	177016	161980	149452	144884	140912	137787	133598	127299	119241	100478	72320.8	35577.6	11507.8	0	0	0	0	0	0	0	0	0	0	0	0	0	0	0	0	0	0	0
A0A8I5KSF0	GOLGA3	0	global_HEK	global	HEK	mean	130120	267996	400476	476179	496680	440036	394661	356120	342984	310638	274077	237868	201904	168509	139537	128342	128407	135353	133895	127747	101542	73898.6	35135.5	13504.7	0	0	0	0	0	0	0	0	0	0	0	0	0	0	0	0	0	0	0
A0A8I5KSJ2	SEC14L6	0	global_HCT	global	HCT	mean	0	0	0	0	0	0	0	0	0	0	0	0	0	0	0	0	0	0	0	0	0	0	0	0	0	0	0	0	0	0	0	0	0	0	0	0	0	0	0	0	0	0	0
A0A8I5KSJ2	SEC14L6	0	global_HEK	global	HEK	mean	0	0	0	0	0	0	0	0	0	0	0	0	0	0	0	0	0	0	0	0	0	0	0	0	0	0	0	0	0	0	0	0	0	0	0	0	0	0	0	0	0	0	0
A0A8I5KSL3	SMG7	0	global_HCT	global	HCT	mean	-6.81298e-15	28857.2	50847	62525.3	65916.8	60717.8	52197.5	40847	37696.2	37260	43794.5	42200.3	41947.4	39082.9	45878.8	51162.5	49968.4	36413.7	17861.1	5286.98	0	0	0	0	0	0	0	0	0	0	0	0	0	0	0	0	0	0	0	0	0	0	0
A0A8I5KSL3	SMG7	0	global_HEK	global	HEK	mean	13136.1	41211.1	66301.3	82724.2	88754.7	86088.3	82068.3	77357.9	74823.1	70546	68445.7	65238.3	60909.6	54638.5	45918.5	40580.2	33018.2	25181	12709.5	4503.01	0	0	0	0	0	0	0	0	0	0	0	0	0	0	0	0	0	0	0	0	0	0	0
A0A8I5KSY3	CYB5B	0	global_HCT	global	HCT	mean	274528	769661	1.22785e+06	1.55874e+06	1.74835e+06	1.73955e+06	1.62983e+06	1.45929e+06	1.41473e+06	1.46916e+06	1.5843e+06	1.55772e+06	1.43789e+06	1.27168e+06	1.15925e+06	1.05986e+06	937333	793267	655128	573998	538242	532229	526597	513774	490845	446553	382804	328243	310442	338584	363057	363960	341025	319299	289444	251871	211569	193871	201129	220922	235896	231648	215464
A0A8I5KSY3	CYB5B	0	global_HEK	global	HEK	mean	201440	373769	542497	651154	687730	634794	589985	571165	603060	644669	672165	659563	589679	487565	406111	350108	306138	250518	205214	187613	182003	184083	185268	189653	188057	180667	176394	178178	182572	180790	172240	160121	148860	144755	136329	122813	104327	98759.8	104602	111323	111672	108397	105017
A0A8I5KT00	NCAPD3	0	global_HCT	global	HCT	mean	44912.2	138937	224910	285341	315998	310165	287248	239531	191656	141263	117107	100740	93596.9	82382	74783.9	69295.4	62988.9	55655.1	51499.5	55185.1	72965.4	97302.5	126085	139326	139234	113076	76828.3	35079.4	10708.4	0	0	0	0	0	0	0	0	0	0	0	0	0	0
A0A8I5KT00	NCAPD3	0	global_HEK	global	HEK	mean	60097.8	211702	363917	459648	488658	434878	401830	369832	360206	308442	263677	215338	178625	136890	104955	86950.8	76852.8	65697.9	52765.9	46382.8	48264.8	63878.3	82501.3	98251	98536.6	81671.3	53924.4	24627.5	7297.78	0	0	0	0	0	0	0	0	0	0	0	0	0	0
A0A8I5KT93	SETDB1	0	global_HCT	global	HCT	mean	14723.5	82120.8	136965	186077	232188	264306	264097	232294	190087	152725	125862	97546.5	64684.9	30039.7	8692.4	0	0	0	0	0	0	0	0	0	0	0	0	0	0	0	0	0	0	0	0	0	0	0	0	0	0	0	0
A0A8I5KT93	SETDB1	0	global_HEK	global	HEK	mean	29609.6	75156.6	132249	198184	271553	323180	359802	357086	338659	294013	249773	191263	127518	59629.2	17976.7	0	0	0	0	0	0	0	0	0	0	0	0	0	0	0	0	0	0	0	0	0	0	0	0	0	0	0	0
A0A8I5KTD3	FOXRED2	0	global_HCT	global	HCT	mean	0	0	0	0	0	0	0	0	0	0	0	0	0	0	0	0	0	0	0	0	2528.4	8505.41	17718	25202.7	29063.4	27832.7	23769.4	18967.3	17016.4	15801.2	13140.6	7109.61	2375.13	0	0	0	0	0	0	0	0	0	0
A0A8I5KTD3	FOXRED2	0	global_HEK	global	HEK	mean	0	0	0	0	0	0	0	0	0	0	0	0	0	0	0	0	0	0	0	0	4864.96	16116.3	38456.6	65977.3	93454.5	109818	110610	101107	87614.6	70261.7	48084.5	22873.9	7048.54	0	0	0	0	0	0	0	0	0	0
A0A8I5KUC3	MAOA	0	global_HCT	global	HCT	mean	108130	200106	262397	277434	256048	215957	179595	130159	82884.6	34496.1	10969.5	0	0	0	0	0	0	0	0	0	0	0	0	0	0	0	0	0	0	0	0	0	0	0	0	0	0	0	0	0	0	0	0
A0A8I5KUC3	MAOA	0	global_HEK	global	HEK	mean	60424.8	193572	307831	367182	362521	314894	268462	214082	149489	71398.2	22181.3	0	0	0	0	0	0	0	0	0	0	0	0	0	0	0	0	0	0	0	0	0	0	0	0	0	0	0	0	0	0	0	0
A0A8I5KUD9	SHOC2	0	global_HCT	global	HCT	mean	0	0	0	0	0	0	0	0	0	0	0	0	0	0	0	0	0	0	0	0	0	0	0	0	0	0	0	0	0	0	0	0	0	0	16303	57670.4	138650	229642	310173	344224	343127	314975	279076
A0A8I5KUD9	SHOC2	0	global_HEK	global	HEK	mean	0	0	0	0	0	0	0	0	0	0	0	0	0	0	0	0	0	0	0	0	0	0	0	0	0	0	0	0	0	0	0	0	0	0	11889.8	40533.4	99190.3	171295	246845	298177	318104	304997	272426
A0A8I5KUL7	FAM162A	0	global_HCT	global	HCT	mean	213197	603755	916907	1.08444e+06	1.11764e+06	1.03655e+06	920019	744965	606270	480884	442739	410788	412929	406159	412223	408265	413732	414388	419552	408695	403645	399759	399608	388041	365449	318036	250284	175031	132797	135077	167696	210903	236528	240041	196374	130954	58042.4	17325.4	0	0	0	0	0
A0A8I5KUL7	FAM162A	0	global_HEK	global	HEK	mean	334153	700429	1.05281e+06	1.29604e+06	1.35475e+06	1.27385e+06	1.19077e+06	1.10737e+06	1.03036e+06	899485	786164	683189	607271	544774	494468	462505	431208	422768	415881	431283	418761	415753	396531	387795	367149	329971	282123	222662	187193	173122	187333	200845	206630	202435	174105	129373	63972.2	22006.2	0	0	0	0	0
A0A8I5KUQ2	TAF2	0	global_HCT	global	HCT	mean	21142.1	52900.8	79263	92338.2	92257.8	82482.2	70754.6	64624.2	68897.4	85300.4	99675.5	95624.4	70686.7	34741.1	10885.1	0	0	0	0	0	0	0	0	0	0	0	0	0	0	0	0	0	0	0	0	0	0	0	0	0	0	0	0
A0A8I5KUQ2	TAF2	0	global_HEK	global	HEK	mean	10779.8	36726.7	60674	74427.8	74262.2	64110.2	56148.5	60302.7	74645.5	95725.2	107411	100998	74648	37650.5	12332	0	0	0	0	0	0	0	0	0	0	0	0	0	0	0	0	0	0	0	0	0	0	0	0	0	0	0	0
A0A8I5KUT1	ERMP1	0	global_HCT	global	HCT	mean	21841.8	86670.6	160411	233256	303973	335515	328172	299661	265399	242681	215033	176960	124497	61217.2	20989.1	0	0	0	0	0	0	0	0	0	0	0	0	0	0	0	0	0	0	0	0	0	0	0	0	0	0	0	0
A0A8I5KUT1	ERMP1	0	global_HEK	global	HEK	mean	136297	146184	174477	200212	229582	219077	211927	200414	206405	205903	199480	173052	126972	63942.3	21158.6	0	0	0	0	0	0	0	0	0	0	0	0	0	0	0	0	0	0	0	0	0	0	0	0	0	0	0	0
A0A8I5KV85	CSDE1	0	global_HCT	global	HCT	mean	61423	194116	304012	373214	408784	444541	467322	432747	306267	147096	39647.4	34739.9	103023	199305	251505	261109	242577	242580	263041	304512	377187	503472	682597	879748	1.04194e+06	1.08342e+06	1.01e+06	985468	1.15783e+06	1.55033e+06	1.85084e+06	1.96142e+06	1.81237e+06	1.59437e+06	1.40146e+06	1.3117e+06	1.33461e+06	1.32076e+06	1.26678e+06	1.14958e+06	1.0343e+06	895546	754728
A0A8I5KV85	CSDE1	0	global_HEK	global	HEK	mean	41530.5	185546	338454	478403	594611	649149	671416	593947	449950	225650	77292.7	31025.1	81229.5	162955	210604	248533	245071	251270	249756	283739	348014	499829	750261	1.07985e+06	1.34999e+06	1.45642e+06	1.43905e+06	1.48254e+06	1.73359e+06	2.1301e+06	2.37177e+06	2.3885e+06	2.14931e+06	1.9513e+06	1.85673e+06	1.9328e+06	2.10851e+06	2.14e+06	2.02569e+06	1.73997e+06	1.4963e+06	1.30562e+06	1.17507e+06
A0A8I5KVF8	STAG2	0	global_HCT	global	HCT	mean	29154.1	138594	229686	277166	282257	260501	240098	219901	208482	206994	232666	265483	301380	311415	302245	266683	232854	201752	190200	185033	193297	203404	213408	216305	212862	186692	138499	69559	23146.2	0	0	0	0	0	0	0	0	0	0	0	0	0	0
A0A8I5KVF8	STAG2	0	global_HEK	global	HEK	mean	33942.7	90008.2	142267	170330	172785	153304	146412	162462	204537	264089	327043	392315	423926	436967	415040	392746	337550	287830	241542	231792	223657	228454	226690	229192	220406	190531	138424	68711.7	22052.6	0	0	0	0	0	0	0	0	0	0	0	0	0	0
A0A8I5KW48	PTPN11	0	global_HCT	global	HCT	mean	76670.6	396307	562277	525088	293157	101630	0	0	0	0	0	0	0	0	0	0	0	0	0	0	0	0	0	0	0	0	0	0	0	31665.3	85218.2	165941	215183	251931	294745	415664	714672	1.17048e+06	1.71135e+06	2.05128e+06	2.10744e+06	1.85599e+06	1.53533e+06
A0A8I5KW48	PTPN11	0	global_HEK	global	HEK	mean	35461.4	164801	240622	239553	139236	51593.8	0	0	0	0	0	0	0	0	0	0	0	0	0	0	0	0	0	0	0	0	0	0	0	31790.9	76476.7	149873	192707	243103	306092	420094	633401	917575	1.25522e+06	1.49032e+06	1.59321e+06	1.52353e+06	1.36868e+06
A0A8I5KW55	EMC1	0	global_HCT	global	HCT	mean	114508	350792	549193	667148	709295	666333	593040	498884	432313	370370	329011	287000	260839	235811	218356	199831	181049	155436	132458	120964	111818	96924.6	66688	44875.5	31318	28404.6	21219.1	11482	3811.84	0	0	0	0	0	0	0	0	0	0	0	0	0	0
A0A8I5KW55	EMC1	0	global_HEK	global	HEK	mean	332363	562985	777459	906978	921527	824797	723811	640640	599585	544961	490990	423586	362980	308941	271407	251763	236280	219064	190792	163214	130725	106835	84263.8	71660.9	61013.8	47304.5	31927	14037.2	4851.82	0	0	0	0	0	0	0	0	0	0	0	0	0	0
A0A8I5KW95	HS2ST1	0	global_HCT	global	HCT	mean	68806.9	265504	428434	523131	576993	553562	497227	380074	258027	120855	40388	0	0	0	0	0	0	0	0	0	0	0	0	0	0	0	0	0	0	0	0	0	0	0	0	0	0	0	0	0	0	0	0
A0A8I5KW95	HS2ST1	0	global_HEK	global	HEK	mean	384562	546447	679649	708711	645115	500249	416806	335166	270318	139033	51675.1	0	0	0	0	0	0	0	0	0	0	0	0	0	0	0	0	0	0	0	0	0	0	0	0	0	0	0	0	0	0	0	0
A0A8I5KWR6	NF1	0	global_HCT	global	HCT	mean	-1.51008e-12	14613.2	30481.2	41837.4	50196.4	45186.1	40473.6	33240.5	31610.7	24167.5	18237.9	13021.2	12542.7	12499.2	12433.9	11401.1	9881.99	8322.48	7725.76	7770.27	7304.39	5473.21	2746.62	826.158	0	0	0	0	0	0	0	0	0	0	0	0	0	0	0	0	0	0	0
A0A8I5KWR6	NF1	0	global_HEK	global	HEK	mean	2331.56	22229.9	40105.5	49795.5	50621.6	42229	35243.6	33856.7	39776.5	47106.6	49485.4	46235.1	37997.9	30218.4	24188.4	21178.5	18711.5	16750.7	14325.8	12850.7	9893.34	7136.01	3269.19	1287.7	0	0	0	0	0	0	0	0	0	0	0	0	0	0	0	0	0	0	0
A0A8I5KWT8	MYH9	0	global_HCT	global	HCT	mean	132621	245429	346319	418726	459041	460596	461442	460831	663322	930258	1.30194e+06	1.3464e+06	1.3298e+06	1.17514e+06	1.16199e+06	1.06532e+06	927274	749862	622499	572601	539652	513319	473281	436646	401144	363997	315831	276955	254231	271525	288494	295926	291166	290952	264174	197050	97998.9	30702.5	0	0	0	0	0
A0A8I5KWT8	MYH9	0	global_HEK	global	HEK	mean	138982	236623	327237	373272	376997	327112	307486	334929	453202	653119	877995	1.03765e+06	997369	838297	642292	537249	453223	390913	318108	290340	279978	299043	314329	321076	307625	278176	245339	208146	183336	165789	163478	165047	174647	185148	170737	129654	64303.7	21187.4	0	0	0	0	0
A0A8I5KX04	PCF11	0	global_HCT	global	HCT	mean	0	0	0	0	0	0	0	0	0	0	0	6485.77	18906.9	35957	44253.8	44564.5	38494.4	34176.4	32059.8	32398.1	29549.4	22514.7	11196.3	3580.5	0	0	0	0	0	0	0	0	0	0	0	0	0	0	0	0	0	0	0
A0A8I5KX04	PCF11	0	global_HEK	global	HEK	mean	0	0	0	0	0	0	0	0	0	0	0	5991.08	16433.7	32516.6	41503.8	46493.8	44575.5	44194.3	41515.2	40153.5	33040.8	24709.3	11906.3	4421.96	0	0	0	0	0	0	0	0	0	0	0	0	0	0	0	0	0	0	0
A0A8I5KX65	CWC27	0	global_HCT	global	HCT	mean	0	0	0	0	0	0	0	0	0	0	0	0	0	0	0	0	4821.05	14620.7	30331.6	44187.3	55271.2	64192	71608.3	79364.2	84478.6	85840.8	80650.4	75197.2	76107.9	89301.6	106923	131391	156627	180051	198101	230736	296555	377112	387362	303980	152540	47776.1	0
A0A8I5KX65	CWC27	0	global_HEK	global	HEK	mean	0	0	0	0	0	0	0	0	0	0	0	0	0	0	0	0	1967.04	12068.5	27382.4	44339.9	50795.1	54038.3	56344.8	62565.1	67400.3	75660.9	90304.9	110224	126021	134807	138983	151665	176686	214167	241664	268349	298593	341220	329540	254515	126421	40189	0
A0A8I5KX71	FKBP15	0	global_HCT	global	HCT	mean	50839.3	227901	438590	658289	831105	864562	779375	637054	542234	507610	497956	436001	308662	148752	44435.6	0	0	0	0	0	0	0	0	0	0	0	0	0	0	0	0	0	0	0	0	0	0	0	0	0	0	0	0
A0A8I5KX71	FKBP15	0	global_HEK	global	HEK	mean	50190.3	258234	567609	850599	996646	881804	759371	708051	786607	844073	813879	683464	473622	235046	75641.7	0	0	0	0	0	0	0	0	0	0	0	0	0	0	0	0	0	0	0	0	0	0	0	0	0	0	0	0
A0A8I5KXC3	MOV10	0	global_HCT	global	HCT	mean	16212.5	78872.5	140600	189723	230309	234445	218763	177575	149017	121211	108075	89067.1	76191.1	62840.7	58163.4	55434	49142.3	35560.5	17414.2	5443.44	0	0	0	0	0	0	0	0	0	0	0	0	0	0	0	0	0	0	0	0	0	0	0
A0A8I5KXC3	MOV10	0	global_HEK	global	HEK	mean	11219.9	63968.6	117563	154412	173058	160669	148502	136774	138404	134055	129091	116819	101444	81863	65080.2	54575.1	43927.2	31264.9	14898.1	4857.51	0	0	0	0	0	0	0	0	0	0	0	0	0	0	0	0	0	0	0	0	0	0	0
A0A8I5KXJ8	GGCX	0	global_HCT	global	HCT	mean	8192.12	32734.1	61831.7	89353.2	114933	121632	117187	104396	97450	95513.4	95288.4	89584.3	76628	60981.7	49361	42760.1	38839.9	35839.2	35621.7	37920.8	41539	42268.7	41247.6	36766.8	33119.2	26560.3	19602.1	9729.01	3434.7	0	0	0	0	0	0	0	0	0	0	0	0	0	0
A0A8I5KXJ8	GGCX	0	global_HEK	global	HEK	mean	12103.4	49907.3	93363.2	124336	142152	129304	122574	122328	142788	157827	162885	149168	122292	93912.3	74195	67436.5	68680.9	76605	82238	85262.1	82993.8	88174.3	93395.8	97118.5	92988.7	79506.2	57743.2	28642.9	9282.74	0	0	0	0	0	0	0	0	0	0	0	0	0	0
A0A8I5KXS9	PRMT7	0	global_HCT	global	HCT	mean	0	0	0	0	0	0	0	0	0	0	0	0	0	0	0	0	0	0	0	0	0	0	0	0	0	0	0	0	0	0	0	0	0	0	26592.7	88411.2	180056	245157	260702	236348	204700	183532	168490
A0A8I5KXS9	PRMT7	0	global_HEK	global	HEK	mean	0	0	0	0	0	0	0	0	0	0	0	0	0	0	0	0	0	0	0	0	0	0	0	0	0	0	0	0	0	0	0	0	0	0	13905.5	47836.4	107611	162977	202902	213379	211381	196841	181189
A0A8I5KZ38	MYH10	0	global_HCT	global	HCT	mean	-1.17905e-12	63709.2	140169	215132	289644	319864	321309	308161	371528	470509	584675	565123	510576	420774	403984	381129	350315	294944	246845	226631	231681	246867	262553	264252	249879	204349	141849	68696.1	22582.3	0	0	0	0	0	0	0	0	0	0	0	0	0	0
A0A8I5KZ38	MYH10	0	global_HEK	global	HEK	mean	280574	428923	562412	610953	585466	482926	463388	536841	755133	1.09366e+06	1.46704e+06	1.73397e+06	1.65105e+06	1.36117e+06	1.00451e+06	814169	681025	580550	462545	386538	338830	332662	337394	345832	330675	277492	193279	92712.4	29082	0	0	0	0	0	0	0	0	0	0	0	0	0	0
A0A8I5QJ77	SOS1	0	global_HCT	global	HCT	mean	0	0	0	0	0	0	0	0	0	0	0	0	0	0	0	0	0	0	0	0	14364	45177.8	91589.4	125853	143585	134356	112559	87129.1	78400.8	239549	531810	918356	1.07103e+06	1.01724e+06	853785	769289	801311	804566	707176	473914	219115	60344.5	0
A0A8I5QJ77	SOS1	0	global_HEK	global	HEK	mean	0	0	0	0	0	0	0	0	0	0	0	0	0	0	0	0	0	0	0	0	18732.3	62122.8	126037	168671	179094	171259	178014	200104	215583	269443	328801	432656	453001	461015	431668	440188	461415	445486	374434	236950	106814	27019	0
A0A8I5QJC8	CHPF	0	global_HCT	global	HCT	mean	25111.1	121229	168906	154565	85036.2	28989	0	0	0	0	0	0	0	0	0	0	0	0	0	0	0	0	0	0	0	0	0	0	0	0	0	0	0	0	0	0	0	0	0	0	0	0	0
A0A8I5QJC8	CHPF	0	global_HEK	global	HEK	mean	9537.43	28904.6	39808.9	38839.3	22365.5	8282.03	0	0	0	0	0	0	0	0	0	0	0	0	0	0	0	0	0	0	0	0	0	0	0	0	0	0	0	0	0	0	0	0	0	0	0	0	0
A0A8I5QKQ8	SPTLC1	0	global_HCT	global	HCT	mean	133502	442470	713442	900849	988582	966046	884675	763838	666568	576119	521423	456628	412198	369103	349180	328571	300297	268977	238015	227737	231800	249515	266633	269240	260679	233567	202306	181188	187531	215424	237896	259182	296047	363789	380836	320912	170809	59872.8	0	0	0	0	0
A0A8I5QKQ8	SPTLC1	0	global_HEK	global	HEK	mean	141433	406714	672359	856937	942043	901626	842531	766141	718573	669551	628217	566103	486609	408504	351363	317309	285958	254101	217649	197962	194904	219626	248694	265853	259242	242569	228067	226591	237051	245567	244802	224827	209612	210531	198795	164564	86754.2	32363.2	0	0	0	0	0
A0A8J8YWN6	CYB5R3	0	global_HCT	global	HCT	mean	540024	1.6238e+06	2.58525e+06	3.25308e+06	3.5883e+06	3.50135e+06	3.18351e+06	2.65363e+06	2.29058e+06	2.02664e+06	1.95658e+06	1.80202e+06	1.68295e+06	1.57024e+06	1.53559e+06	1.45724e+06	1.30499e+06	1.09454e+06	912015	819596	810539	827828	840402	814142	779154	698595	598478	502414	475421	520419	578591	609762	614069	606770	585562	556359	546104	565086	565427	519756	429484	362109	327631
A0A8J8YWN6	CYB5R3	0	global_HEK	global	HEK	mean	1.07127e+06	2.01221e+06	3.00843e+06	3.70339e+06	4.03592e+06	3.82314e+06	3.68687e+06	3.55713e+06	3.56809e+06	3.3914e+06	3.11739e+06	2.7866e+06	2.38158e+06	2.03379e+06	1.74063e+06	1.62689e+06	1.46218e+06	1.29387e+06	1.07166e+06	988813	938587	955818	942504	926579	871680	801478	745037	694442	670119	659390	673351	688830	685613	694171	687203	688263	689396	714825	708273	637021	506173	409778	358412
A0A8J8ZH50	PPIP5K1	0	global_HCT	global	HCT	mean	0	0	0	0	0	0	0	0	0	0	0	0	0	0	0	0	0	0	0	0	6847.06	21395.7	43353.8	58279.5	63318.1	55247.8	42521.5	31534.1	29545.3	30577.1	26986.6	15087.6	5009.29	0	0	0	0	0	0	0	0	0	0
A0A8J8ZH50	PPIP5K1	0	global_HEK	global	HEK	mean	0	0	0	0	0	0	0	0	0	0	0	0	0	0	0	0	0	0	0	0	7307.72	22418.8	47134.7	66530.7	76622.6	74456.3	67948.3	64602.9	64141.8	59093.3	44417.9	22329.3	7182.28	0	0	0	0	0	0	0	0	0	0
A0A8J9C4H3	GOLGB1	0	global_HCT	global	HCT	mean	260648	494959	804295	1.16716e+06	1.59568e+06	1.79222e+06	1.75794e+06	1.77732e+06	2.00887e+06	2.51232e+06	2.78965e+06	2.60739e+06	1.91207e+06	956845	314790	0	0	0	0	0	0	0	0	0	0	0	0	0	0	0	0	0	0	0	0	0	0	0	0	0	0	0	0
A0A8J9C4H3	GOLGB1	0	global_HEK	global	HEK	mean	302126	605746	976688	1.24599e+06	1.48323e+06	1.40105e+06	1.38024e+06	1.81721e+06	2.82634e+06	4.2143e+06	5.06536e+06	4.91854e+06	3.66359e+06	1.85046e+06	598688	0	0	0	0	0	0	0	0	0	0	0	0	0	0	0	0	0	0	0	0	0	0	0	0	0	0	0	0
A0A8Q3SHF1	LARP7	0	global_HCT	global	HCT	mean	0	0	7706.95	25299.3	52966	71774.8	78692.6	78813.1	94214.5	119159	147108	162179	180438	197500	215845	221266	217275	215174	219700	233984	239834	235099	220031	200222	179978	146109	108073	67040.8	47717.3	38102.8	32036.3	17204.3	5582.96	0	0	0	0	0	0	0	0	0	0
A0A8Q3SHF1	LARP7	0	global_HEK	global	HEK	mean	0	0	8495.78	19355.1	33076.5	32648.2	33504.6	53888.3	94557.9	147940	173516	191884	188198	195126	193455	202835	209136	238451	273719	317397	329549	331705	311856	287629	247666	202343	160960	122083	100915	78189.3	59055.6	28806.1	10240.9	0	0	0	0	0	0	0	0	0	0
A0A8Q3SHG3	MTARC1	0	global_HCT	global	HCT	mean	55640	157483	258677	344691	410045	430431	412943	356794	294756	236145	206116	177123	151910	118743	100406	89519.4	80992.2	69810.9	62445.5	63617.5	73212.7	86751.9	107935	130223	149124	138197	101228	48287.7	14493.3	0	0	0	0	0	0	0	0	0	0	0	0	0	0
A0A8Q3SHG3	MTARC1	0	global_HEK	global	HEK	mean	189705	349853	542506	669402	729273	638040	597792	574053	609878	567395	500448	407704	317385	227094	163964	137415	120040	100643	78791	76755.7	81155.4	89764.1	91004.6	95536.2	98260.9	93356.6	70935.6	37093.5	11719	0	0	0	0	0	0	0	0	0	0	0	0	0	0
A0A8Q3SHR4	MRPS27	0	global_HCT	global	HCT	mean	80138.1	406288	696764	908998	1.05406e+06	1.14043e+06	1.25194e+06	1.3105e+06	1.43509e+06	1.4623e+06	1.51802e+06	1.3845e+06	1.2774e+06	1.14541e+06	1.10125e+06	1.01719e+06	869207	679253	489125	372099	311979	304289	302219	293692	274801	227987	161842	79271.6	25710.7	0	0	0	0	0	0	0	0	0	0	0	0	0	0
A0A8Q3SHR4	MRPS27	0	global_HEK	global	HEK	mean	136756	298970	487074	636229	762675	844214	1.07247e+06	1.40001e+06	1.79332e+06	2.01423e+06	1.99093e+06	1.77938e+06	1.45365e+06	1.19006e+06	967410	854424	720351	589360	424067	317819	256285	270668	306538	348116	357418	309436	218649	104377	32596.4	0	0	0	0	0	0	0	0	0	0	0	0	0	0
A0A8Q3SI05	C3	0	global_HCT	global	HCT	mean	0	0	0	0	0	0	0	0	0	0	0	0	0	0	0	0	0	0	0	0	0	0	0	0	0	7119.25	22430	56540	96331.4	148779	192455	237108	270346	318070	334604	326235	263199	217549	193212	198376	207433	201453	193915
A0A8Q3SI05	C3	0	global_HEK	global	HEK	mean	0	0	0	0	0	0	0	0	0	0	0	0	0	0	0	0	0	0	0	0	0	0	0	0	0	28977.2	123320	301122	501943	648587	665351	649813	685323	934180	1.14717e+06	1.22719e+06	996006	736020	503620	381277	289737	243120	226862
A0A8Q3SI46	ADA	0	global_HCT	global	HCT	mean	24250.7	128485	180439	167475	92426.9	32388.7	0	0	0	0	0	0	0	0	0	0	0	0	0	0	0	0	0	0	0	0	0	0	0	0	0	0	0	0	19288	66915.8	143150	213320	257897	277675	280300	303762	393551
A0A8Q3SI46	ADA	0	global_HEK	global	HEK	mean	16317.4	61228.3	88138.6	89400.4	52391.4	20042	0	0	0	0	0	0	0	0	0	0	0	0	0	0	0	0	0	0	0	0	0	0	0	0	0	0	0	0	23548.1	66153.9	135075	181856	227663	247638	279892	307273	407130
A0A8Q3SI61	AFTPH	0	global_HCT	global	HCT	mean	0	0	0	0	0	0	0	6642.55	26503.6	63553	106748	135307	140201	124282	108252	99235.7	86841.7	65701.3	32773.6	11249.9	0	0	0	0	0	0	0	0	0	0	0	0	0	0	0	0	0	0	0	0	0	0	0
A0A8Q3SI61	AFTPH	0	global_HEK	global	HEK	mean	0	0	0	0	0	0	0	11834.3	37014.5	75324.4	104167	120292	122700	122676	119324	116284	99170.2	73484.2	35806.7	12266.9	0	0	0	0	0	0	0	0	0	0	0	0	0	0	0	0	0	0	0	0	0	0	0
A0A8Q3SIA0	TIMM17B	0	global_HCT	global	HCT	mean	32172.4	118944	191764	242348	273619	280229	260144	207142	137854	64573	20865.7	0	0	0	0	0	0	0	0	0	0	0	0	0	0	0	0	0	0	0	0	0	0	0	0	0	0	0	0	0	0	0	0
A0A8Q3SIA0	TIMM17B	0	global_HEK	global	HEK	mean	266079	454985	617757	691458	685620	592448	523147	417755	315379	155433	55916.6	0	0	0	0	0	0	0	0	0	0	0	0	0	0	0	0	0	0	0	0	0	0	0	0	0	0	0	0	0	0	0	0
A0A8Q3SIA6	VHL	0	global_HCT	global	HCT	mean	0	0	0	0	0	0	0	0	0	0	0	0	0	0	0	0	0	0	0	0	0	0	0	0	0	0	0	0	0	0	0	0	0	0	6058.21	18934.1	38003.9	50100.1	57470.7	62183.2	71093.1	77399.3	76789.6
A0A8Q3SIA6	VHL	0	global_HEK	global	HEK	mean	0	0	0	0	0	0	0	0	0	0	0	0	0	0	0	0	0	0	0	0	0	0	0	0	0	0	0	0	0	0	0	0	0	0	21141.2	58532.9	110508	131626	134937	125409	129471	132958	129258
A0A8Q3SIB7	CARMIL2	0	global_HCT	global	HCT	mean	0	0	0	0	0	0	0	0	0	0	0	0	0	0	0	0	0	0	0	0	0	0	0	0	0	606.884	2000.34	5108.06	8593.31	12283	13945.8	14105.7	12771.4	11680.3	10034.6	7617.87	3938.51	1332.11	0	0	0	0	0
A0A8Q3SIB7	CARMIL2	0	global_HEK	global	HEK	mean	0	0	0	0	0	0	0	0	0	0	0	0	0	0	0	0	0	0	0	0	0	0	0	0	0	6626.29	21612.7	44022.6	59621.9	63822.2	54923.8	44057.7	34787.9	32629.6	28333.4	21601.6	10248.4	3185	0	0	0	0	0
A0A8Q3SID9	CASP8	0	global_HCT	global	HCT	mean	0	0	0	0	0	0	0	0	0	0	0	0	0	0	0	0	0	0	0	0	0	0	0	0	0	0	0	0	0	65936.5	191120	373617	481332	529007	504978	512212	572125	723673	871390	955290	905957	798913	666750
A0A8Q3SID9	CASP8	0	global_HEK	global	HEK	mean	0	0	0	0	0	0	0	0	0	0	0	0	0	0	0	0	0	0	0	0	0	0	0	0	0	0	0	0	0	94948.4	240952	495323	646816	777428	755120	711622	649027	662419	739943	793725	817409	784567	742507
A0A8Q3SIH4	CYBA	0	global_HCT	global	HCT	mean	206442	480439	674557	744446	709949	617221	519814	422867	360204	319628	301453	251305	174702	82062.1	24669.3	0	0	0	0	0	0	0	0	0	0	0	0	0	0	0	0	0	0	0	0	0	0	0	0	0	0	0	0
A0A8Q3SIH4	CYBA	0	global_HEK	global	HEK	mean	89518.7	278559	429113	485814	453331	369246	318740	315394	344869	372798	367561	316679	217523	105810	30907.9	0	0	0	0	0	0	0	0	0	0	0	0	0	0	0	0	0	0	0	0	0	0	0	0	0	0	0	0
A0A8Q3SIP9	MRPS5	0	global_HCT	global	HCT	mean	71923.4	227407	377412	514154	653320	747408	828834	878497	986344	1.05929e+06	1.09441e+06	1.02078e+06	921397	820669	724171	623940	522430	457146	426466	415407	412132	414989	435587	442705	427431	352748	245479	117516	37077.2	0	0	0	0	0	0	0	0	0	0	0	0	0	0
A0A8Q3SIP9	MRPS5	0	global_HEK	global	HEK	mean	97401.1	252957	422947	562181	648005	663242	742471	903016	1.13859e+06	1.28805e+06	1.28824e+06	1.17304e+06	978648	801820	632687	534120	456292	410304	368623	353691	331013	315789	285383	270876	247964	213753	149586	73835.3	21597	0	0	0	0	0	0	0	0	0	0	0	0	0	0
A0A8Q3SIT8	IRAK4	0	global_HCT	global	HCT	mean	0	0	0	0	0	0	0	0	0	0	0	0	0	0	0	0	0	0	0	0	0	0	0	0	0	0	0	0	0	25144.6	69940.3	132331	163103	175002	236199	479853	1.02106e+06	1.71892e+06	2.37446e+06	2.65029e+06	2.57405e+06	2.18414e+06	1.76529e+06
A0A8Q3SIT8	IRAK4	0	global_HEK	global	HEK	mean	0	0	0	0	0	0	0	0	0	0	0	0	0	0	0	0	0	0	0	0	0	0	0	0	0	0	0	0	0	0	7391.58	32608.4	75962.9	124472	196635	357539	760012	1.32719e+06	1.94369e+06	2.2369e+06	2.24565e+06	1.96274e+06	1.65333e+06
A0A8Q3SIU1	RASAL2	0	global_HCT	global	HCT	mean	6761.8	58511.7	105316	139546	158297	159851	150706	132108	112764	94488.1	83578.9	76364.2	71783.3	67208.9	61202.2	54529.6	43464.8	29916.5	14293.5	4499.22	0	0	0	0	0	0	0	0	0	0	0	0	0	0	0	0	0	0	0	0	0	0	0
A0A8Q3SIU1	RASAL2	0	global_HEK	global	HEK	mean	10717.9	45920.4	82020.3	106109	115974	107908	106535	109111	120325	125180	127534	124544	114892	104277	94406	91615.1	78431.8	56928.8	26789.8	8456.18	0	0	0	0	0	0	0	0	0	0	0	0	0	0	0	0	0	0	0	0	0	0	0
A0A8Q3SIW0	PKIB	0	global_HCT	global	HCT	mean	0	0	0	0	0	0	0	0	0	0	0	0	0	0	0	0	0	0	0	0	0	0	0	0	0	0	0	0	0	0	0	0	0	0	0	0	0	0	0	0	0	0	0
A0A8Q3SIW0	PKIB	0	global_HEK	global	HEK	mean	0	0	0	0	0	0	0	0	0	0	0	0	0	0	0	0	0	0	0	0	0	0	0	0	0	0	0	0	0	0	0	0	0	0	0	0	0	0	0	0	0	0	0
A0A8Q3SIY6	DKC1	0	global_HCT	global	HCT	mean	33527.2	121158	200088	257056	288218	286354	263664	224993	191315	162198	144011	127340	117672	113222	113900	114330	110872	106598	103616	105285	111846	123668	139732	153036	160893	151891	130880	106076	98504.4	109800	123506	130905	127047	123613	106105	77861.5	38131.8	12347.5	0	0	0	0	0
A0A8Q3SIY6	DKC1	0	global_HEK	global	HEK	mean	27369.4	100424	177474	232715	250250	225652	204270	191756	195658	189331	180921	168103	154204	141347	134145	138939	141293	140770	129559	127662	128983	148888	171361	201857	224263	240187	248322	247018	237699	214182	183965	157988	139842	137003	119340	89690.3	42960.7	13573.5	0	0	0	0	0
A0A8Q3SJ84	CASP10	0	global_HCT	global	HCT	mean	0	0	0	0	0	0	0	0	0	0	0	0	0	0	0	0	0	0	0	0	0	0	0	0	0	0	0	0	0	0	0	0	0	0	0	0	0	0	14454.5	42957.5	84576.7	110289	119347
A0A8Q3SJ84	CASP10	0	global_HEK	global	HEK	mean	0	0	0	0	0	0	0	0	0	0	0	0	0	0	0	0	0	0	0	0	0	0	0	0	0	0	0	0	0	0	0	0	0	0	0	0	0	0	16450.1	51502.3	104743	139286	150059
A0A8Q3SJ96	FANCA	0	global_HCT	global	HCT	mean	17060.8	102595	168701	201158	199076	179014	154590	123615	90650.6	57029.2	38628.4	25896.1	18528.4	8742.57	2709.75	0	0	0	0	0	0	0	0	0	0	0	0	0	0	0	0	0	0	0	0	0	0	0	0	0	0	0	0
A0A8Q3SJ96	FANCA	0	global_HEK	global	HEK	mean	31987.3	75644.9	111944	128309	120723	100530	89257.9	82613.2	76825.4	59886.3	46650.6	33917.3	24816.3	12359.9	4112.36	0	0	0	0	0	0	0	0	0	0	0	0	0	0	0	0	0	0	0	0	0	0	0	0	0	0	0	0
A0A8Q3WK80	MAT2B	0	global_HCT	global	HCT	mean	33758.7	230590	332553	310937	173168	59952.2	0	0	0	0	0	0	0	0	0	0	0	0	0	0	34854.2	112355	239918	344983	401806	409566	397858	481101	679405	1.0722e+06	1.46669e+06	1.8083e+06	1.92791e+06	1.90474e+06	1.8014e+06	1.92925e+06	2.57182e+06	3.66352e+06	4.70117e+06	5.06355e+06	4.61873e+06	3.74996e+06	2.918e+06
A0A8Q3WK80	MAT2B	0	global_HEK	global	HEK	mean	36750.1	126478	176805	172826	99361.8	36784.3	0	0	0	0	0	0	0	0	0	0	0	0	0	0	51989	166568	347391	485917	555905	569510	597209	660311	817754	1.10119e+06	1.43666e+06	1.72893e+06	1.86141e+06	1.92816e+06	1.87911e+06	1.89511e+06	2.29767e+06	3.25389e+06	4.33725e+06	4.78763e+06	4.38546e+06	3.60803e+06	2.92387e+06
A0A8Q3WKI3	LIMS1	0	global_HCT	global	HCT	mean	42693.4	316238	458957	425823	237111	80161	0	0	0	0	0	0	0	0	0	0	0	0	0	0	9547.13	29645	59536.5	81677.7	94836.8	107971	128071	192808	303841	477957	624979	712827	694646	629751	540300	473584	432003	414347	402209	375446	340084	293870	252377
A0A8Q3WKI3	LIMS1	0	global_HEK	global	HEK	mean	18831.1	88936	129989	127657	74025.9	26695.7	0	0	0	0	0	0	0	0	0	0	0	0	0	0	11618.3	35008	71480.6	93744.8	101537	121946	162439	228638	286362	388235	487792	584422	589692	570302	529258	505912	504712	503292	518898	494171	455907	395041	336776
A0A8Q3WKJ4	NUP54	0	global_HCT	global	HCT	mean	0	0	0	0	0	0	0	0	0	0	0	22722.5	71332	145877	202751	235969	242636	248920	269859	327527	431150	565532	682300	736545	706759	619582	494400	392763	321384	322742	335460	363355	358326	345101	286384	203764	98544.4	32273.7	0	0	0	0	0
A0A8Q3WKJ4	NUP54	0	global_HEK	global	HEK	mean	0	0	0	0	0	0	0	0	0	0	0	28210.6	80382.6	162110	215125	246654	236418	230294	218192	238428	276954	356524	442721	509187	515818	479136	425312	379289	330574	287376	257988	252178	255551	269262	245882	192102	96002.5	32664	0	0	0	0	0
A0A8Q3WKJ9	AP3B1	0	global_HCT	global	HCT	mean	62624.6	151088	243037	325263	395418	420293	417624	393068	415807	464330	540344	566400	574684	563022	572784	592929	632118	757329	1.01786e+06	1.42721e+06	1.91549e+06	2.31711e+06	2.53261e+06	2.45304e+06	2.19997e+06	1.76771e+06	1.27953e+06	812984	567206	533949	576546	580930	533258	492998	476238	497402	550817	618904	647060	634690	554289	494644	440040
A0A8Q3WKJ9	AP3B1	0	global_HEK	global	HEK	mean	115944	142546	193840	247144	291749	303964	322559	378810	495799	676817	846391	972365	971054	922225	837856	811097	778320	848317	970192	1.2714e+06	1.61288e+06	2.01673e+06	2.24561e+06	2.23621e+06	1.9782e+06	1.6163e+06	1.28169e+06	1.00559e+06	827225	711896	624852	544496	478960	467732	475522	506204	540558	573200	566888	519155	440385	386777	348090
A0A8Q3WKK5	NUP58	0	global_HCT	global	HCT	mean	0	0	0	0	0	0	0	6925.2	21168.4	42312.1	54980.2	60849.9	59987	62265	63484.7	66298.6	70517.8	78952.3	90976.9	109761	134983	164134	186015	194950	186561	159692	122088	90735.3	83137.7	102169	125568	142984	145333	143180	123504	90084	44309.3	14280.8	0	0	0	0	0
A0A8Q3WKK5	NUP58	0	global_HEK	global	HEK	mean	0	0	0	0	0	0	0	9189.27	26153.2	51621.4	66162.3	73875.9	69218.4	67244.7	64085	70208.9	77029.7	90060.8	97192.9	108653	118423	138732	156238	166360	161884	145585	128011	109553	100084	97106.6	99108.7	101988	102835	108164	100208	78716	39944.9	13245.3	0	0	0	0	0
A0A8Q3WKR0	CD46	0	global_HCT	global	HCT	mean	24236.5	84268.6	154419	228378	300976	331212	321317	273119	237056	216922	217935	203260	178510	144814	124905	111426	111166	116294	130837	136476	151846	172458	206563	221997	220441	192856	156099	120429	107407	100238	81764.3	43393.7	13568.7	0	0	0	0	0	0	0	0	0	0
A0A8Q3WKR0	CD46	0	global_HEK	global	HEK	mean	28977.9	52936	93075.2	128406	159506	151949	149969	150847	173089	187107	183581	164588	131537	101297	77380.4	67312.1	68711.9	78635.8	87995.6	89783.7	90971	105893	132053	151205	152054	141125	130209	124661	119000	101469	70952.6	33781.3	10393.1	0	0	0	0	0	0	0	0	0	0
A0A8Q3WLB2	KIF1B	0	global_HCT	global	HCT	mean	0	0	0	0	0	0	0	0	0	0	0	0	0	0	0	0	0	0	0	0	6139.59	20008.5	40454.7	55238.2	64359.6	87192	122468	187208	242829	312371	349663	383713	383441	377668	318006	226927	107678	34390.1	0	0	0	0	0
A0A8Q3WLB2	KIF1B	0	global_HEK	global	HEK	mean	0	0	0	0	0	0	0	0	0	0	0	0	0	0	0	0	0	0	0	0	8348.17	26657	53649.4	72496.6	79750.4	102818	158343	236934	301401	349222	383685	414954	416185	415319	356539	268580	130830	43814.1	0	0	0	0	0
A0A8Q3WLM4	PTK2	0	global_HCT	global	HCT	mean	0	0	0	0	0	0	0	0	0	0	0	13337.3	40235.3	78576.3	102183	109612	103485	96829	91683.1	87407.1	75041.7	53947.5	26009.7	8086.83	0	13363.2	36520.6	87924.4	151162	251064	346980	431970	455068	435792	394279	378917	395896	423203	431631	415598	381322	342875	307597
A0A8Q3WLM4	PTK2	0	global_HEK	global	HEK	mean	0	0	0	0	0	0	0	0	0	0	0	9864.43	26426.1	52744.6	68198.3	78514.7	77032.3	77488.5	72074	67156.9	51499.7	36206.8	16287.7	6170.62	0	18973.7	55079.3	104792	141298	177565	210297	246785	260386	265262	252109	242236	235209	242111	258669	270233	276643	273507	271832
A0A8Q3WMA7	SFPQ	0	global_HCT	global	HCT	mean	340982	194017	117000	107791	124772	127724	122661	97419.5	71210.4	33622.9	13386.6	0	0	0	0	0	28571	94448.1	199259	295517	406217	562034	785208	994016	1.10508e+06	1.05261e+06	880588	700675	608699	635772	665961	682686	646858	613950	566370	524035	499058	484708	478036	460114	440064	409365	376603
A0A8Q3WMA7	SFPQ	0	global_HEK	global	HEK	mean	67585.8	66779.6	83234.1	104755	122699	116062	101841	76374.3	51658.7	24048.9	7630.76	0	0	0	0	0	21805.7	84552	181909	292045	433978	667196	991923	1.29461e+06	1.4448e+06	1.43723e+06	1.35256e+06	1.26568e+06	1.15095e+06	1.01677e+06	859569	754214	674730	662468	647450	653474	640399	614834	571482	523764	497443	473396	438607
A0A8V8NBT1	NUP160	0	global_HCT	global	HCT	mean	32852.4	123240	214875	296314	363233	379088	354972	304425	276524	273295	288539	291675	275171	245572	215454	188639	170677	165005	179531	201643	233248	260164	286182	284423	268657	215255	150801	71173.7	23278.7	0	0	0	0	0	0	0	0	0	0	0	0	0	0
A0A8V8NBT1	NUP160	0	global_HEK	global	HEK	mean	25829.4	93435.8	160169	203137	217425	193239	179359	180574	205124	224804	234470	236706	220053	198308	171624	160047	158335	172091	182598	191676	193747	219713	252871	278542	272838	225503	157631	74938.7	24884.4	0	0	0	0	0	0	0	0	0	0	0	0	0	0
A0A8V8TKL0	KIAA0319L	0	global_HCT	global	HCT	mean	29766.5	181313	275765	285784	233390	174753	137085	125376	121885	128589	130828	116256	83029.6	40531.3	12856.5	0	0	0	0	0	0	0	0	0	0	0	0	0	0	0	0	0	0	0	0	0	0	0	0	0	0	0	0
A0A8V8TKL0	KIAA0319L	0	global_HEK	global	HEK	mean	52984.4	121361	179503	204505	188737	148886	122766	123024	142516	163957	166858	145164	98935.8	47677.9	13927.3	0	0	0	0	0	0	0	0	0	0	0	0	0	0	0	0	0	0	0	0	0	0	0	0	0	0	0	0
A0A8V8TKT5	STK39	0	global_HCT	global	HCT	mean	139159	792765	1.32625e+06	1.62167e+06	1.71935e+06	1.62655e+06	1.4639e+06	1.23038e+06	1.0283e+06	865669	782779	718223	659406	599611	547419	503668	456486	414986	387392	379061	390622	418492	446793	454737	437335	416609	390461	386736	399559	475076	574102	726007	898229	1.1038e+06	1.25749e+06	1.33438e+06	1.3145e+06	1.24712e+06	1.14284e+06	1.01004e+06	822088	631641	468637
A0A8V8TKT5	STK39	0	global_HEK	global	HEK	mean	156750	326959	506139	631042	676392	619087	558533	502147	471740	414934	362258	313295	281362	255706	234089	220879	206791	198315	190518	193631	195168	206547	211017	214793	206769	215564	240170	273239	293621	307046	330040	371579	421288	475385	475047	429050	341453	287275	255616	246024	241169	256475	261448
A0A8V8TL18	PALD1	0	global_HCT	global	HCT	mean	0	0	0	0	0	0	0	0	0	0	0	0	0	0	0	0	0	0	0	0	0	0	0	0	0	3506.63	9253.23	20049.8	29957.5	42866.4	53182.3	65750.5	77046.1	88827	92928.5	90685.5	85204.6	84404.8	76906.7	59550.6	30266.5	10056.4	0
A0A8V8TL18	PALD1	0	global_HEK	global	HEK	mean	0	0	0	0	0	0	0	0	0	0	0	0	0	0	0	0	0	0	0	0	0	0	0	0	0	4494.19	15442.1	31076.6	45084.9	54864.3	61370.2	67571.6	73909.3	84433	99161.9	112940	125617	126554	113633	80014.6	39644.2	11723.3	0
A0A8V8TL51	PLCG2	0	global_HCT	global	HCT	mean	0	0	0	0	0	0	0	0	0	0	0	0	0	0	0	0	0	0	0	0	0	0	0	0	0	0	0	0	0	58617.6	153962	288869	349623	404458	463933	633624	891268	1.19926e+06	1.40283e+06	1.40164e+06	1.20473e+06	955353	763083
A0A8V8TL51	PLCG2	0	global_HEK	global	HEK	mean	0	0	0	0	0	0	0	0	0	0	0	0	0	0	0	0	0	0	0	0	0	0	0	0	0	0	0	0	0	41255.9	99329.1	195142	253679	321312	368209	444702	582290	753012	899504	908335	836747	738865	668883
A0A8V8TL66	POLR3F	0	global_HCT	global	HCT	mean	0	0	0	0	0	0	0	16762	42673.2	80166.1	93220.9	99950.2	93830.1	96129.7	95810.1	99174.3	100191	95245	82191.4	67814.5	61076.9	60695.3	65524	74556.5	81967.5	83558.3	69139.1	57780.3	57971.3	84250.7	124218	167766	195165	201600	208707	229429	272365	299117	277975	203282	100509	31999.9	0
A0A8V8TL66	POLR3F	0	global_HEK	global	HEK	mean	0	0	0	0	0	0	0	11441.8	33139.6	67327.6	88910.6	99776.1	91931.2	87262.2	90409.4	112607	139165	160879	158711	142773	120976	116603	120746	122188	118449	111770	113209	108392	107583	108321	112994	120407	125235	137799	166333	213742	277768	313077	291604	207664	100777	30766.7	0
A0A8V8TL71	ACTN4	0	global_HCT	global	HCT	mean	0	0	0	0	0	0	0	0	0	0	0	29538.6	82110.9	155692	192921	208108	248225	426207	821151	1.40878e+06	2.01511e+06	2.41109e+06	2.45251e+06	2.2072e+06	1.85996e+06	1.5378e+06	1.24299e+06	989574	820331	820866	876619	947840	937030	900299	831066	762851	717057	693000	659408	593442	485317	398282	340945
A0A8V8TL71	ACTN4	0	global_HEK	global	HEK	mean	0	0	0	0	0	0	0	0	0	0	0	45220.5	110641	206309	238464	260802	274468	419601	700308	1.247e+06	1.89458e+06	2.51237e+06	2.74294e+06	2.59596e+06	2.1947e+06	1.8468e+06	1.63425e+06	1.50553e+06	1.35703e+06	1.21945e+06	1.13005e+06	1.09484e+06	1.03887e+06	985166	894751	813378	732633	707786	684459	614892	515304	439108	418209
A0A8V8TL82	ROCK2	0	global_HCT	global	HCT	mean	0	0	0	0	0	0	0	43939.5	163051	346879	532954	691488	1.00443e+06	1.45761e+06	1.96825e+06	2.15546e+06	1.98771e+06	1.59218e+06	1.21451e+06	988055	889190	882931	882244	834844	756436	625581	488672	334226	261383	215956	180945	96339.7	32182.1	0	0	0	0	0	0	0	0	0	0
A0A8V8TL82	ROCK2	0	global_HEK	global	HEK	mean	0	0	0	0	0	0	0	76946.5	236130	474802	640448	759077	868221	1.09461e+06	1.33737e+06	1.48185e+06	1.37554e+06	1.14901e+06	894366	766731	690188	687034	689971	690280	646445	564413	480484	402060	350954	281210	200099	95266.6	31126.7	0	0	0	0	0	0	0	0	0	0
A0A8V8TL88	KPNA5	0	global_HCT	global	HCT	mean	0	0	0	0	0	0	0	0	0	0	0	0	0	0	0	0	0	0	0	0	0	0	0	0	0	2103.49	4206.98	8103.28	9992.28	13838.5	16684.8	20492.4	24715.8	30711.8	32393.2	27371.3	14632.7	5151.21	0	0	0	0	0
A0A8V8TL88	KPNA5	0	global_HEK	global	HEK	mean	0	0	0	0	0	0	0	0	0	0	0	0	0	0	0	0	0	0	0	0	0	0	0	0	0	1499.87	3728.48	5957.1	6396.89	6791.8	9229.17	13455.4	16861.1	17793.8	14515.7	10098.4	4499.72	1611.9	0	0	0	0	0
A0A8V8TL97	SKIC2	0	global_HCT	global	HCT	mean	22738.2	105937	175951	220110	243930	244676	234485	212495	191527	168126	148777	135446	138927	153758	165741	165986	154082	139636	125495	117150	107775	98824.6	86827.7	80833.1	75843	68623.4	57169	46750.6	45315.6	42755	34974.6	18060	5867.32	0	0	0	0	0	0	0	0	0	0
[truncated: 9,541 more rows]
[truncated: 11 more columns]
