# Supplementary material for: SEC-MX: an approach to systematically study the interplay between protein assembly states and phosphorylation
Source: Nat Commun. 2025 Jan 30;16:1176. doi: 10.1038/s41467-025-56303-0 (PMC11782603; doi:10.1038/s41467-025-56303-0)
Supplement: Supplementary file 4 — Supplementary Data 2 [file 41467_2025_56303_MOESM4_ESM.xlsx]

## Sheet: Legend
The supplementary materials include the following sheets:
ID_Name	content
HEK-HCT_phSEC_peptideLevel	Processed signal per fraction in SEC (normalized, smoothed, replicate-averaged, missing values converted to 0) - phSEC (ptm = phospho), columns labeled 1-54 correspond to the SEC fractions

## Sheet: phSEC_peptides
protein_id	gene	peptide-seq	sample	ptm	condition	replicate	1	2	3	4	5	6	7	8	9	10	11	12	13	14	15	16	17	18	19	20	21	22	23	24	25	26	27	28	29	30	31	32	33	34	35	36	37	38	39	40	41	42	43
A0A024QZ33	NSRP1	KESSPNSR	phospho_HCT	phospho	HCT	mean	0	0	0	0	0	0	0	0	0	0	0	0	0	0	0	0	2017.61	5168.62	8648.54	8093.25	7295.63	7593.53	12218.6	17079.5	21625.7	23884.9	22996.6	20139.1	16268.4	13834.5	11558.2	10362.7	10347.9	10297	8723.91	5410.54	2271.27	563.866	0	0	0	0	0
A0A024QZ33	NSRP1	KESSPNSR	phospho_HEK	phospho	HEK	mean	0	0	0	0	0	0	0	0	0	0	0	0	0	0	0	0	0	0	482.072	964.145	2877.31	5369.29	10198.4	14652.6	19554.1	23149.7	27302.3	29572.4	32045.5	32222.8	33288.5	30908	27783	22551.8	17142.3	11168.1	5187.96	1598.22	0	0	0	0	0
A0A024QZB8	CLN3	RFSDSEGEETVPEPR	phospho_HCT	phospho	HCT	mean	7.3336978465319e-14	11326.3	20075.5	23656.8	22068.4	17180.7	12729.4	9511.5	7947.08	5967.5	4339.98	2463.65	1461.79	621.101	200.442	0	0	0	0	0	0	0	0	0	0	0	0	0	0	0	0	0	0	0	0	0	0	0	0	0	0	0	0
A0A024QZB8	CLN3	RFSDSEGEETVPEPR	phospho_HEK	phospho	HEK	mean	-2.92518e-14	13523.9	21635.5	22919.5	17780.9	12479.2	9285.25	8506.08	8142.31	6529.22	4982.6	3121.63	1958.82	833.678	248.614	0	0	0	0	0	0	0	0	0	0	0	0	0	0	0	0	0	0	0	0	0	0	0	0	0	0	0	0
A0A024R3Z1	MAP2	LSNVSSSGSINLLESPQLATLAEDVTAALAK	phospho_HCT	phospho	HCT	mean	5.79825508594133e-14	10198.8	18495.3	22271	23377.7	19563	15822.5	9474.77	6175.59	2365.18	1182.59	0	0	0	0	0	0	0	0	0	0	0	0	0	0	0	0	0	0	0	0	0	0	0	0	0	0	0	0	0	0	0	0
A0A024R3Z1	MAP2	SSVASPR	phospho_HCT	phospho	HCT	mean	0	0	0	0	0	0	0	0	0	0	0	0	0	0	0	0	0	0	509.008	1726.93	7199.56	14809.9	23861.3	26549.3	26385.6	21213.1	16003.3	8047.6	2950.83	0	0	0	0	0	0	0	0	0	0	0	0	0	0
A0A024R3Z1	MAP2	SSVASPR	phospho_HEK	phospho	HEK	mean	0	0	0	0	0	0	0	0	0	0	0	0	0	0	0	0	0	0	359.148	718.296	1077.44	1164.79	1758.15	2351.5	2411.01	1458.51	506.004	0	0	0	0	0	0	0	0	0	0	0	0	0	0	0	0
A0A024R3Z1	MAP2	VDHGAEIITQSPGR	phospho_HCT	phospho	HCT	mean	8.94625639001766e-14	3223.23	4937.02	4925.86	5353.8	4948.33	3786.98	1747.42	439.099	0	0	0	0	0	0	0	0	0	0	0	0	0	0	0	0	0	0	0	0	0	0	0	0	0	0	0	0	0	0	0	0	0	0
A0A024R3Z1	MAP2	VDHGAEIITQSPGR	phospho_HEK	phospho	HEK	mean	8.12369181040897e-15	2317.11	3430.2	3260.27	1772.17	659.086	0	0	0	0	0	0	0	0	0	0	0	0	0	0	0	0	0	0	0	0	0	0	0	0	0	0	0	0	0	0	0	0	0	0	0	0	0
A0A024R4E5	HDLBP	DCDPGSPR	phospho_HCT	phospho	HCT	mean	1.15496599938246e-13	5308.16	8632.68	9008.61	7637.28	5914.21	4466.61	3072.66	1471.21	462.281	0	346.131	985.35	1923.17	2413.01	2549.83	2506.63	3027.5	4905.67	8574.76	12504.7	15975.9	18521.2	22350.4	25339.9	26158.7	22149.6	17152.3	12746.7	12477.5	13068.4	14008.4	12563.1	11407.9	10723.1	11589.1	11946.4	11431.9	9805.62	8398.78	7406.78	6941.1	6326.47
A0A024R4E5	HDLBP	DCDPGSPR	phospho_HEK	phospho	HEK	mean	-4.32591e-14	4889.8	8632.67	9035.45	7464.16	4283.95	1929.79	562.666	0	0	0	395.585	1149.02	2289.57	2914.71	3369.92	3631.15	5237.6	8206.77	13954.8	18131.4	20486	20270.5	24689.2	32408	40596.6	42428.2	37952.1	30247.9	24094.4	21959	22132	22147.7	20542.5	18901.3	17814	17929	17414.3	15889.3	13509.2	11181.9	9774.02	8247.52
A0A024R4E5	HDLBP	DCDPGSPRR	phospho_HCT	phospho	HCT	mean	0	0	0	0	0	0	0	0	0	0	0	0	0	0	0	0	0	0	0	0	906.515	2507.98	5323.05	7390.66	9119.44	9455.83	8876.7	7577.73	5978.62	4826.87	3351.52	2306.87	1571.33	1523.13	1015.42	507.711	0	0	0	0	0	0	0
A0A024R4E5	HDLBP	DCDPGSPRR	phospho_HEK	phospho	HEK	mean	0	0	0	0	0	0	0	0	0	0	0	0	0	0	0	0	0	0	0	0	395.977	1421.18	3950.53	8329.69	13214.4	17599.8	18690.1	17594.4	13847.9	10552.5	8708.03	8017.73	7321.73	5669.09	4137.36	2819.16	1501.99	555.814	0	0	0	0	0
A0A024R4E5	HDLBP	VATLNSEEESDPPTYK	phospho_HCT	phospho	HCT	mean	0	0	0	0	0	0	0	0	0	0	0	0	0	0	0	0	0	0	1062.76	3757.23	8381.71	14484.1	20835	28031.8	33652	36618.9	33396.9	27210.6	20220.4	16195.9	12160.3	8540.03	5351.86	4231.93	4273.71	3500.32	2056.76	613.198	0	0	0	0	0
A0A024R4E5	HDLBP	VATLNSEEESDPPTYK	phospho_HEK	phospho	HEK	mean	0	0	0	0	0	0	0	0	0	0	0	0	0	0	0	0	0	562.23	1681.69	3912.94	6261.01	9467.56	13718.6	21750	31121	39433.7	40495	35622.7	27371.3	21182.1	18286.1	17080.1	15092.7	11326.1	6656.05	2829.6	667.643	0	0	0	0	0	0
A0A024R4Q5	TFPT	LLPYPTLASPASD	phospho_HCT	phospho	HCT	mean	-1.71833e-13	5578.9	9456.22	10571.2	11260.5	10979.5	10785	9449.64	8047.32	6487.21	6072.16	5424.45	4673.59	3384.22	2700.5	2587.8	1725.2	862.599	0	0	0	0	0	0	0	0	0	0	0	0	0	0	0	0	0	0	0	0	0	0	0	0	0
A0A024R4Q5	TFPT	LLPYPTLASPASD	phospho_HEK	phospho	HEK	mean	-1.97756e-15	8586.02	16091.2	21053.5	21179.8	18211.9	13745	10342.3	8479.88	8254.86	8759.97	9040.3	9771.81	9214.53	8070.81	4373.93	1811.52	0	0	0	0	0	0	0	0	0	0	0	0	0	0	0	0	0	0	0	0	0	0	0	0	0	0
A0A024R4Z4	hCG_2039447	SPSPVQGK	phospho_HCT	phospho	HCT	mean	1.59635649144008e-13	7892.53	16486.5	24580.5	31454.9	35064.9	34659.1	32912	28598.7	24848.7	20242.7	15238.4	9791.62	4253.45	1367.06	0	0	618.305	2890.93	7124.96	12297.7	17196	25881.3	43931.9	75511.7	109825	127371	124491	106209	95501.3	83872.9	75239.7	60079.8	48779	38640.3	31190.6	24990.9	20069.1	15182.1	9540.92	4283.67	1100.51	0
A0A024R4Z4	hCG_2039447	SPSPVQGK	phospho_HEK	phospho	HEK	mean	-3.77076e-14	2230.89	4802.71	7216.97	8675.28	9003.93	8236.89	7652.53	7143.92	7422.98	7602	6910.49	5130.78	2532.98	832.613	0	0	0	0	343.017	1480.36	4285.17	9161.04	18138.3	33094.3	55939	80044.2	93135.6	91149.4	77850	66377.2	55235.1	45786.2	35869.9	28948.9	24309.6	20795.7	17737.6	13818.3	9268.15	4311.89	1399.05	0
A0A024R571	EHD1	DKPTYDEIFYTLSPVNGK	phospho_HCT	phospho	HCT	mean	0	0	0	0	0	0	0	0	0	0	0	0	0	0	0	0	0	0	0	0	0	0	0	0	0	0	0	0	0	0	0	488.105	2083.06	6611.27	13496	21229.6	26593.7	27844.9	24077.6	16866.3	8858.76	3913.86	1915.65
A0A024R571	EHD1	DKPTYDEIFYTLSPVNGK	phospho_HEK	phospho	HEK	mean	0	0	0	0	0	0	0	0	0	0	0	0	0	0	0	0	0	0	0	0	0	0	0	0	0	0	0	0	0	197.611	395.223	1038.17	2391.03	6117.13	13658.2	23532.4	32369	34683.8	31419.9	24031	16996.6	10828.6	6961.45
A0A024R5B5	CFL1	KSSTPEEVK	phospho_HCT	phospho	HCT	mean	-1.91792e-14	1153	1968.83	2110.34	1294.5	478.669	0	0	0	0	0	0	0	0	0	0	0	0	0	0	0	0	0	0	0	0	0	0	0	0	0	0	0	0	0	0	0	0	0	374.085	2152.86	6083.54	11869.9
A0A024R5B5	CFL1	KSSTPEEVK	phospho_HEK	phospho	HEK	mean	-2.29215e-14	1435.3	2600.84	3226.89	2061.35	895.798	0	0	0	0	0	0	0	0	0	0	0	0	0	0	0	0	0	0	0	0	0	0	0	0	0	0	0	0	0	0	0	0	318.769	1134.1	3190.74	6351.01	9856.65
A0A024R5B5	CFL1	KSSTPEEVKK	phospho_HCT	phospho	HCT	mean	0	0	0	0	0	0	0	0	0	0	0	0	0	0	0	0	0	0	0	0	0	0	0	0	0	0	0	0	0	0	0	0	0	0	0	0	0	0	0	0	0	0	0
A0A024R5B5	CFL1	KSSTPEEVKK	phospho_HEK	phospho	HEK	mean	0	0	0	0	0	0	0	0	0	0	0	0	0	0	0	0	0	0	0	0	0	0	0	0	0	0	0	0	0	0	0	0	0	0	0	0	0	0	0	0	0	0	0
A0A024R5B5	CFL1	LGGSAVISLEGKPL	phospho_HCT	phospho	HCT	mean	-3.19704e-16	1037.98	1740.39	1771.65	1069.24	366.832	0	0	0	0	0	0	0	0	0	0	0	0	0	0	0	0	0	0	0	0	0	0	0	0	0	0	0	0	0	0	0	0	0	343.996	1505.89	3845.76	6842.98
A0A024R5B5	CFL1	LGGSAVISLEGKPL	phospho_HEK	phospho	HEK	mean	0	349.178	698.355	1047.53	698.355	349.178	0	0	0	0	0	0	0	0	0	0	0	0	0	0	0	0	0	0	0	0	0	0	0	0	0	0	0	0	0	0	0	0	238.649	762.737	1604.59	2301.95	2886.26
A0A024R5B5	CFL1	SSTPEEVK	phospho_HCT	phospho	HCT	mean	5.71901785188325e-16	653.699	1126.43	1237.22	764.491	291.761	0	0	0	0	0	0	0	0	0	0	0	0	0	0	0	0	0	0	0	0	0	0	0	0	0	0	0	0	0	0	0	0	0	187.258	1417.7	3757.05	6736.69
A0A024R5B5	CFL1	SSTPEEVK	phospho_HEK	phospho	HEK	mean	0	170.628	341.255	511.883	341.255	170.628	0	0	0	0	0	0	0	0	0	0	0	0	0	0	0	0	0	0	0	0	0	0	0	0	0	0	0	0	0	0	0	0	0	0	0	174	544.775
A0A024R8W3	hCG_1818442	SPPSSSEIFTPAHEENVR	phospho_HCT	phospho	HCT	mean	0	0	0	0	0	0	0	0	0	0	0	0	353.773	959.247	1890.68	2649.92	4248.01	8220.9	14565.5	20834.8	24723.7	26636.8	29707.3	32570.5	35362.2	35827.9	34945.3	33326.9	29693.2	25316.7	17513.6	10313.4	4845.12	3176.82	2430.95	2196.34	1388.8	1224.36	529.96	264.98	0	0	0
A0A024R8W3	hCG_1818442	SPPSSSEIFTPAHEENVR	phospho_HEK	phospho	HEK	mean	0	0	0	0	0	0	0	0	0	0	0	242.275	713.569	1522.81	1847.51	2322.33	2812.3	4440.46	8111.76	13670.9	19931.3	23621.4	25293.1	26360.3	28473.3	30685.7	30700.4	28086	23764.3	18634.8	13187.7	7034.75	2979.61	973.389	1058.36	705.573	534.857	639.968	1097.87	1191.62	733.725	275.827	0
A0A024R8W3	hCG_1818442	TSSPRSPPSSSEIFTPAHEENVR	phospho_HCT	phospho	HCT	mean	0	0	0	0	0	0	0	0	0	0	0	0	0	0	0	0	0	0	0	0	755.703	1511.41	2267.11	1511.41	755.703	0	0	0	0	0	0	0	0	0	0	0	0	0	0	0	0	0	0
A0A024R8W3	hCG_1818442	TSSPRSPPSSSEIFTPAHEENVR	phospho_HEK	phospho	HEK	mean	0	0	0	0	0	0	0	0	0	0	0	0	0	0	0	0	0	605.764	1836.79	3067.82	3087.32	1856.29	625.263	0	0	0	0	0	0	0	0	0	0	0	0	0	0	0	0	0	0	0	0
A0A024RA52	PSMA2	GYSFSLTTFSPSGK	phospho_HCT	phospho	HCT	mean	0	0	0	0	0	0	0	0	0	0	0	4386.46	11463.1	21536.1	25878.2	26475.6	23967	24371.3	31588.9	42557.5	54464	57350.6	53888.7	43649.4	37846.2	33590.6	32966.2	29649.4	27544.3	23872.5	17928.3	9217.93	2714	0	0	0	0	0	0	0	0	0	0
A0A024RA52	PSMA2	GYSFSLTTFSPSGK	phospho_HEK	phospho	HEK	mean	0	0	0	0	0	0	0	0	0	0	0	2813.47	7239.02	14230.6	17820.7	21187.5	21812.3	26156	33360.4	47738.9	60840	68152.1	63461.7	52772	40606.2	32490.8	28797.5	28485.2	27620.8	23138.8	15231.5	6906.88	1923.38	0	0	0	0	0	0	0	0	0	0
A0A024RAC6	TCEB3	SYSPDHR	phospho_HCT	phospho	HCT	mean	23620.4	32423.9	36473.3	33909.1	23387.9	14078	7873.27	6334.33	5788.6	6366.95	7761.31	10662	14455.7	18096.2	18410.7	15735.6	11964.6	9226.89	7482.16	6278.23	4751.2	3577.58	1774.65	756.874	0	0	0	0	0	0	0	0	0	0	0	0	0	0	0	0	0	0	0
A0A024RAC6	TCEB3	SYSPDHR	phospho_HEK	phospho	HEK	mean	3122.12	18101.6	27415.1	28578	20480	12326.2	7062.88	6362.92	6664.67	7629.34	9142.63	12992.9	17626.7	22909.7	23826.5	21837.6	18106.3	15485.3	14513.1	13520.2	11404.6	8094.33	3921.5	1388.98	0	0	0	0	0	0	0	0	0	0	0	0	0	0	0	0	0	0	0
A0A024RCM4	BAT3	APPQTHLPSGASSGTGSASATHGGGSPPGTR	phospho_HCT	phospho	HCT	mean	0	0	322.458	1036.8	2294.02	3315.12	4114.44	4252.51	3895.46	2806.31	1411.01	1016.26	1525.44	2827.74	2946.53	2381.43	1347.58	905.484	1098.46	1123.16	1147.85	586.273	293.136	0	0	0	0	0	0	0	0	0	0	0	0	0	0	0	0	0	0	0	0
A0A024RCM4	BAT3	APPQTHLPSGASSGTGSASATHGGGSPPGTR	phospho_HEK	phospho	HEK	mean	0	0	472.667	1216.39	2562.65	3405.46	4010.81	3708.51	3302.13	2995.88	2995.44	3290.03	3386.24	3657.24	3672.67	3742.82	3395.73	3044.03	2653.72	2653.41	2481.38	2042.56	1075.44	380.061	0	0	0	0	0	0	0	0	0	0	0	0	0	0	0	0	0	0	0
A0A024RCM4	BAT3	ASPEPQR	phospho_HCT	phospho	HCT	mean	3891.63	13807	22378.4	27911.5	30239.5	29967.2	28544.2	26251.1	23866.3	21820.9	19547.8	15926.5	10795.5	5810.4	2679.51	1315.4	726.321	267.027	0	0	0	0	0	0	0	0	0	0	0	942.285	2526.71	4675.68	5779.31	6394.15	7102.18	8043.37	9143.85	9152.78	8062.28	5551.01	2685.08	788.48	0
A0A024RCM4	BAT3	ASPEPQR	phospho_HEK	phospho	HEK	mean	-7.1988e-13	10029.6	17128.1	19465.9	16369.7	11989.6	9347.11	9606.04	10776.1	11556.2	10975.8	9474.76	6626.59	3692.82	1574.48	905.75	975.232	1080.65	975.811	990.54	802.648	719.881	373.269	186.634	0	0	0	0	0	580.707	1540.19	2988.64	3904.99	4432.33	5021.65	5420.91	6006.64	5324.35	4295.65	2545.93	1190.45	322.838	0
A0A024RCM4	BAT3	ENASPAPGTTAEEAMSR	phospho_HCT	phospho	HCT	mean	5965.96	37388.6	58227	67965.6	58340.8	46827.9	35634.3	29161.5	26392.2	21598.4	20657.5	16741.7	16800.5	14348.9	15347.5	14884.1	14514.8	10728.6	6209.34	3224.3	2147.8	1949.69	1184.74	419.793	0	0	0	0	0	0	0	0	0	0	0	0	0	0	0	0	0	0	0
A0A024RCM4	BAT3	ENASPAPGTTAEEAMSR	phospho_HEK	phospho	HEK	mean	-7.77614e-14	11991.6	21518.2	25369.4	23357.3	19265.9	15316.6	12576.3	9471.84	8106.37	6953.88	7017.78	6821.57	7674.21	7784.38	7723.79	7223.74	6842.14	6384.81	5375.77	4133.35	2778	1408.22	527.455	0	0	0	0	0	0	0	0	0	0	0	0	0	0	0	0	0	0	0
A0A024RCM4	BAT3	LQEDPNYSPQRFPNAQR	phospho_HCT	phospho	HCT	mean	2.69577089046575e-13	12652.2	19881.2	21177.5	18530.1	15812.2	13928.1	11812.2	10190.8	7919	6523.41	4503.03	3416.15	3288.78	4870.14	5841.5	5272.86	2822.17	941.023	0	0	0	0	0	0	0	0	0	0	0	0	0	0	0	0	0	0	0	0	0	0	0	0
A0A024RCM4	BAT3	LQEDPNYSPQRFPNAQR	phospho_HEK	phospho	HEK	mean	-3.27316e-13	15145.6	26512.2	31947	29525.1	25752.6	22418.1	21088.2	18515.6	15528	12616.1	10898.6	9803.27	9441.02	9179.89	9020.52	7875.01	5642.8	2758.46	810.65	0	0	0	0	0	0	0	0	0	0	0	0	0	0	0	0	0	0	0	0	0	0	0
A0A024RCM4	BAT3	PLTSPESLSR	phospho_HCT	phospho	HCT	mean	21583.7	79457	117130	125689	112569	92563.3	74801.7	53059.2	40238.1	31953.5	34496.3	29333.3	27487.8	27558.3	34233.9	36256.6	32168.6	22744.9	14598.1	9310.33	6609.05	4259.4	2006.06	577.129	0	0	0	0	0	0	0	0	0	0	0	0	0	0	0	0	0	0	0
A0A024RCM4	BAT3	PLTSPESLSR	phospho_HEK	phospho	HEK	mean	-2.17707e-12	42959.6	71293.5	80819.4	71764.7	61438.2	52445.6	48264.7	43297.6	40243.5	37814.1	35612.7	32226.2	29508.8	26833.1	23900.1	19157.2	13766.2	9101.73	6314.45	4609.83	3247.62	1595.52	527.829	0	0	0	0	0	0	0	0	0	0	0	0	0	0	0	0	0	0	0
A0A075B6E4	VGLL4	SRSPIER	phospho_HCT	phospho	HCT	mean	0	0	0	0	0	0	0	0	0	0	0	0	0	0	0	0	0	0	0	0	0	0	0	0	0	0	0	0	0	294.608	965.391	1956.13	2625.88	2923.02	3789.35	5988.08	9656.74	12565.6	13239.9	11273.6	8434.67	6395.28	5297.06
A0A075B6E4	VGLL4	SRSPIER	phospho_HEK	phospho	HEK	mean	0	0	0	0	0	0	0	0	0	0	0	0	0	0	0	0	0	0	0	0	0	0	0	0	0	0	0	0	0	359.574	1106.66	2079.1	2544.56	2430.63	2253.67	2428.34	3408.5	4571.14	5860.29	6540.91	6599.13	6117.63	5192.22
A0A075B730	EPPK1	QVSASELHTSGILGPETLR	phospho_HCT	phospho	HCT	mean	0	0	1135.89	2993.1	5848.68	6953.91	7554.16	6686.81	6510.95	5646.78	5503.68	6075.23	7938.28	9805.08	10699.7	10241.7	9449.42	8049.89	7509.11	6614.65	6085.95	4154.01	2128.83	525.595	0	0	0	0	0	0	0	0	0	0	0	0	0	0	0	0	0	0	0
A0A075B730	EPPK1	QVSASELHTSGILGPETLR	phospho_HEK	phospho	HEK	mean	0	0	362.675	1089.66	2056.51	2683.9	2898.89	3979.31	5886.19	10131.1	13640.6	16556	15558.8	13658.9	10825.5	9061.63	7400.58	6233.39	5744.73	5547.14	4904.06	3580.04	1781.87	613.135	0	0	0	0	0	0	0	0	0	0	0	0	0	0	0	0	0	0	0
A0A087WSV0	BCL2L12	ACPGPPPPSPEPLAR	phospho_HCT	phospho	HCT	mean	0	0	0	0	0	0	0	0	0	0	0	0	0	0	0	0	0	0	0	0	0	0	0	0	0	0	0	0	0	0	0	0	0	0	0	0	0	0	0	0	175.891	548.864	921.836
A0A087WSV0	BCL2L12	ACPGPPPPSPEPLAR	phospho_HEK	phospho	HEK	mean	0	0	0	0	0	0	0	0	0	0	0	0	0	0	0	0	0	0	0	0	0	0	0	0	0	0	0	0	0	0	0	0	0	0	0	0	0	390.167	780.334	1170.5	780.334	581.837	759.991
A0A087WSV0	BCL2L12	LSSDSFAR	phospho_HCT	phospho	HCT	mean	0	591.828	1183.66	1775.49	1183.66	591.828	0	0	0	0	0	0	0	0	0	0	0	0	0	0	0	0	0	0	0	0	0	0	0	0	0	0	0	0	0	0	0	0	0	0	0	0	0
A0A087WSV0	BCL2L12	LSSDSFAR	phospho_HEK	phospho	HEK	mean	3.59487352031017e-16	1468.29	2588.77	3013.64	1893.16	772.673	0	0	0	0	0	0	0	0	0	0	0	0	0	0	0	0	0	0	0	0	0	0	0	0	0	0	0	0	0	0	0	0	0	0	0	0	0
A0A087WSV0	BCL2L12	LVRLSSDSFAR	phospho_HCT	phospho	HCT	mean	-1.12902e-14	275.894	617.635	1134.49	2079.77	2617.46	2744.27	2321.07	2261.49	2100.87	2009.1	1597.68	1230.75	662.501	254.075	0	0	0	0	0	0	0	0	0	0	0	0	0	0	134.458	445.282	1040.93	1562.07	1979.96	2215.79	2542.65	3017.61	3510.55	4404.68	5632.21	7121.48	9955.08	15503.4
A0A087WSV0	BCL2L12	LVRLSSDSFAR	phospho_HEK	phospho	HEK	mean	1.98807813050404e-14	1395.49	3509.51	5665.14	7347.31	7378.41	6861.22	5589.02	5109.73	4781.38	5113.73	4506.78	3285.72	1506.05	447.165	0	0	0	0	0	0	0	0	0	0	0	0	0	0	536.713	1371.16	2792.45	3656.12	4409.06	4723.39	5316.5	5957.59	6789.39	7446.61	8342.51	9427.21	11830.9	15785.1
A0A087WT30	NOPCHAP1	ASPSCSSPTR	phospho_HCT	phospho	HCT	mean	7755.78	12703.1	14602.2	12118.3	6488.3	2003.96	0	0	0	0	0	0	0	0	0	0	0	0	0	0	775.077	2311.51	4947.18	6888.18	8544.65	8823.36	8646.72	7519.4	6727.53	6552.27	6899.97	6986.66	6710.87	6274.86	6508.42	7914.95	10510	13300.2	14919.5	14715.9	13126.4	10954.9	9021.11
A0A087WT30	NOPCHAP1	ASPSCSSPTR	phospho_HEK	phospho	HEK	mean	6619.9	22301.1	30794.9	28840.1	18154.3	9018.21	3944.51	2380.2	815.89	0	0	0	0	0	0	0	0	0	0	0	911.729	2876.33	6453.46	10277.4	13419	14424.1	13870.4	13099.5	13370.6	13698.4	13375.3	12266.2	11177.8	10647.4	10336	11077.2	13499.6	17434.9	20634.9	21332.5	19187.2	16163.5	12691.6
A0A087WTW0	UHRF1	IERPGEGSPMVDNPMR	phospho_HCT	phospho	HCT	mean	0	0	0	0	0	0	0	0	0	0	0	0	0	0	0	0	0	0	0	0	0	0	0	0	0	0	0	0	0	474.992	1429.3	2949.91	4212.77	6802.55	12266.1	20763.9	29837.3	35366.4	33700.2	24984.9	12471.6	3902.14	0
A0A087WTW0	UHRF1	IERPGEGSPMVDNPMR	phospho_HEK	phospho	HEK	mean	0	0	0	0	0	0	0	0	0	0	0	0	0	0	0	0	0	0	0	0	0	0	0	0	0	0	0	0	0	0	222.522	588.102	953.682	1120.61	1417.51	2363.29	4001.77	5887.12	6474.68	5382.73	2834.91	935.976	0
A0A087WU05	CMIP	DNSPSLK	phospho_HCT	phospho	HCT	mean	2.37335089852624e-15	2816.18	4264.85	4123.66	4656.27	4604.29	4531.89	3111.89	2235.89	1041.39	520.697	0	0	0	0	0	0	0	0	0	0	0	0	0	0	0	0	0	0	0	0	0	0	0	0	0	0	0	0	0	0	0	0
A0A087WU05	CMIP	DNSPSLK	phospho_HEK	phospho	HEK	mean	4021.37	12611.1	17818.1	18702.8	17557.3	16173.1	14911.4	13070.2	9472.78	4913.35	1565.94	0	0	0	0	0	0	0	0	0	0	0	0	0	0	0	0	0	0	0	0	0	0	0	0	0	0	0	0	0	0	0	0
A0A087WUB9	CTNNBL1	EYAENIGDGRSPEFR	phospho_HCT	phospho	HCT	mean	0	0	0	0	0	0	0	0	0	0	0	0	0	0	0	0	0	0	0	0	0	0	0	0	0	0	0	0	0	450.544	1104.63	2257.46	3040.12	4931.18	8688.16	14462	19706.8	21596.2	19354.8	14032	7827.37	3061.76	594.583
A0A087WUB9	CTNNBL1	EYAENIGDGRSPEFR	phospho_HEK	phospho	HEK	mean	0	0	0	0	0	0	0	0	0	0	0	0	0	0	0	0	0	0	0	0	0	0	0	0	0	0	0	0	0	288.571	577.142	1119.65	1484.97	2456.91	4923.02	8636.72	12921.1	14669.6	14007.2	10383.5	6333.25	2628.11	706.909
A0A087WUB9	CTNNBL1	TIFPLFMKSPR	phospho_HCT	phospho	HCT	mean	0	0	0	0	0	0	0	0	0	0	0	0	0	0	0	0	0	0	0	0	0	0	0	0	0	0	0	0	0	0	0	0	0	0	905.082	3302.45	7781.43	11497.8	13133	11348.2	8373.5	5084.25	2390.01
A0A087WUB9	CTNNBL1	TIFPLFMKSPR	phospho_HEK	phospho	HEK	mean	0	0	0	0	0	0	0	0	0	0	0	0	0	0	0	0	0	0	0	0	0	0	0	0	0	0	0	0	0	0	0	0	0	0	394.959	2124.51	6392.79	11461.8	14875.5	13211.7	9318.66	4732.43	2684.94
A0A087WUE4	LENG8	EPVAESPK	phospho_HCT	phospho	HCT	mean	2.83117480077206e-14	8234.3	12394	11330.6	7793.78	5519.31	5227.13	4623.18	2738.01	852.83	0	0	0	0	0	0	0	0	0	0	0	0	0	0	0	0	0	0	0	0	0	0	0	0	0	0	0	0	0	0	0	0	0
A0A087WUE4	LENG8	EPVAESPK	phospho_HEK	phospho	HEK	mean	2.50723824287155e-13	12886.8	21975.7	25191.5	22133.2	18352.2	15445.2	13526.1	9590.03	4764.51	1371.8	0	0	0	0	0	0	0	0	0	0	0	0	0	0	0	0	0	0	0	0	0	0	0	0	0	0	0	0	0	0	0	0
A0A087WUE4	LENG8	EPVAESPKK	phospho_HCT	phospho	HCT	mean	7.87190683008513e-15	3804.63	6338.91	6957.92	6498.04	5758.51	4864.18	3756.59	1961.83	730.016	0	0	0	0	0	0	0	0	0	0	0	0	0	0	0	0	0	0	0	0	0	0	0	0	0	0	0	0	0	0	0	0	0
A0A087WUE4	LENG8	EPVAESPKK	phospho_HEK	phospho	HEK	mean	3453.13	15826.8	25491.9	29318.7	27413.2	22758.3	19488	16263.1	11961.8	5906.71	1859.94	0	0	0	0	0	0	0	0	0	0	0	0	0	0	0	0	0	0	0	0	0	0	0	0	0	0	0	0	0	0	0	0
A0A087WUE6	GON4L	LEPQELSPLSATVFPK	phospho_HCT	phospho	HCT	mean	5.0034377875442e-14	17417.3	30278.9	36491.5	36821.3	34532	30849.5	26738.8	21699.7	17712	14341.2	12426.6	10679.2	10192.7	10007.7	9708.92	9154.36	8263.03	8310.2	7734.15	7668.27	7389.76	8063.6	8710.52	9018.5	8142.55	5929.22	2993.5	909.866	0	0	0	0	0	0	0	0	0	0	0	0	0	0
A0A087WUE6	GON4L	LEPQELSPLSATVFPK	phospho_HEK	phospho	HEK	mean	5.35139018865686e-14	18750.4	34463.3	41680.7	40440	34188	29334.7	24980.1	21075.5	16475.7	13760.5	11774.1	10516.9	9536.67	9032.98	9264.95	9415.98	9905.91	10177.2	10287.5	9577.08	9094.47	7662.17	6261.95	4453.42	3734.53	2884.88	1740.39	595.901	0	0	0	0	0	0	0	0	0	0	0	0	0	0
A0A087WUT6	EIF5B	IEPIPGESPK	phospho_HCT	phospho	HCT	mean	0	0	0	0	0	0	0	0	0	0	0	0	0	0	0	0	0	586.487	4124.93	13168.7	25596	36278.5	39686.7	37928.3	33269.8	27821.2	20612.5	13621.6	8960.39	7732.11	6987.12	5941.51	3540.4	2130.9	834.426	417.213	0	0	0	0	0	0	0
A0A087WUT6	EIF5B	IEPIPGESPK	phospho_HEK	phospho	HEK	mean	0	0	0	0	0	0	0	0	0	0	0	0	0	0	0	0	0	0	0	385.176	3397.15	10686.8	20516.1	28685.8	30521.8	27847.8	21854	16547.4	11952.6	9880.23	8323.41	7871.03	6777.91	6910.69	5729.68	4080.24	1685.19	372.805	0	0	0	0	0
A0A087WUT6	EIF5B	KQSFDDNDSEELEDKDSK	phospho_HCT	phospho	HCT	mean	0	0	0	0	0	0	0	0	0	0	0	0	0	0	0	0	0	2449.42	8629.05	21925	41086.7	65368.9	85990.6	94452	86602.9	64725.7	39774.3	17161.6	5121.12	0	0	0	0	0	0	0	0	0	0	0	0	0	0
A0A087WUT6	EIF5B	KQSFDDNDSEELEDKDSK	phospho_HEK	phospho	HEK	mean	0	0	0	0	0	0	0	0	0	0	0	0	0	0	0	0	0	587.19	1174.38	3648.45	12230.9	32106.2	63265.1	93021.9	108416	95582.9	64879.7	29022.8	8223.29	0	0	0	0	0	0	0	0	0	0	0	0	0	0
A0A087WUT6	EIF5B	KWDGSEEDEDNSK	phospho_HCT	phospho	HCT	mean	0	0	0	0	0	0	0	0	0	0	0	0	0	0	0	0	0	2831.55	11905.8	30734.6	55011.1	76579.7	89289.2	90295.7	84286.3	70621.1	54272.4	37415.7	25093.5	18460	14327.6	11657.9	8245.44	5501.84	2620.69	900.757	0	0	0	0	0	0	0
A0A087WUT6	EIF5B	KWDGSEEDEDNSK	phospho_HEK	phospho	HEK	mean	0	0	0	0	0	0	0	0	0	0	0	0	0	0	0	0	0	786.266	2794.49	8494.17	17681.7	35561.9	59496.8	86130	99270.8	94884.1	75357.4	54300.4	37294.3	26761	20714	18370.3	16464.1	13952.3	9568.7	5530.62	2117.14	602.507	0	0	0	0	0
A0A087WUT6	EIF5B	KWDGSEEDEDNSKK	phospho_HCT	phospho	HCT	mean	0	0	0	0	0	0	0	0	0	0	0	0	0	0	0	0	0	1903.77	8404.14	21443	38168.4	54209.3	63896	66702.9	61991.5	50373	33839.2	16009.4	4902.35	0	0	0	0	0	0	0	0	0	0	0	0	0	0
A0A087WUT6	EIF5B	KWDGSEEDEDNSKK	phospho_HEK	phospho	HEK	mean	0	0	0	0	0	0	0	0	0	0	0	0	0	0	0	0	0	0	1103.92	3648.19	10843.1	23260.4	40990.1	57322	64964.9	57662.1	39202.7	18038.6	5067.5	0	0	0	0	0	0	0	0	0	0	0	0	0	0
A0A087WUT6	EIF5B	NKPGPNIESGNEDDDASFK	phospho_HCT	phospho	HCT	mean	0	0	0	0	0	0	0	0	0	0	0	0	0	0	0	0	0	13759	61354.5	170551	307422	431063	483859	480742	433008	358392	264855	175432	112125	81152.7	64343.6	55789.1	45814.1	39919.7	33608.2	27781.7	22250.7	17789	15156	14119.8	12997.6	10465	6215.04
A0A087WUT6	EIF5B	NKPGPNIESGNEDDDASFK	phospho_HEK	phospho	HEK	mean	0	0	0	0	0	0	0	0	0	0	0	0	0	0	0	0	0	725.607	2831.35	10116.7	32822.3	88254.4	170434	252859	289920	274052	220687	160687	113532	83185	69125.1	59762.7	50287.5	40970.4	32087.4	25535.1	18426.8	14128.6	12246.3	11093.4	9928.91	6731.22	5471.63
A0A087WUT6	EIF5B	QSFDDNDSEELEDKDSK	phospho_HCT	phospho	HCT	mean	0	0	0	0	0	0	0	0	0	0	0	0	0	0	0	0	0	2236.19	13303.8	37143.9	67164.4	88695.4	94498.4	89625.5	80378.8	66186.6	46733.3	27301.8	14527.6	9175.12	7452.92	6301.89	4475.1	2884.49	1966.36	1822.63	1215.09	607.543	0	0	0	0	0
A0A087WUT6	EIF5B	QSFDDNDSEELEDKDSK	phospho_HEK	phospho	HEK	mean	0	0	0	0	0	0	0	0	0	0	0	0	0	0	0	0	0	0	0	0	3428.85	15266.5	37749.7	61645.5	74852.8	68818.3	51476.2	31690.1	19052.3	12364.6	8994.86	7239.09	5445.5	5651.31	4923.75	4016.4	1921.41	593.818	0	0	0	0	0
A0A087WUT6	EIF5B	VEMYSGSDDDDDFNKLPK	phospho_HCT	phospho	HCT	mean	0	0	0	0	0	0	0	0	0	0	0	0	0	0	0	0	0	2795.04	10707.5	27860.2	48265	67693.3	75980.1	76396.4	68687	55540.1	37197.5	17566.1	5273.6	0	0	0	0	0	0	0	0	0	0	0	0	0	0
A0A087WUT6	EIF5B	VEMYSGSDDDDDFNKLPK	phospho_HEK	phospho	HEK	mean	0	0	0	0	0	0	0	0	0	0	0	0	0	0	0	0	0	0	0	0	1802.85	6942.62	15227	22694.4	24356.3	19728.9	11327	4525.34	868.335	0	0	0	0	0	0	0	0	0	0	0	0	0	0
A0A087WUT6	EIF5B	WDGSEEDEDNSK	phospho_HCT	phospho	HCT	mean	0	0	0	0	0	0	0	0	0	0	0	0	0	0	0	0	0	2947.8	11977	36114.6	64469.9	90653.1	94996.3	88123.6	72122.7	56453.3	39341	24176.6	14938	12779.2	13317.8	14159.2	12507.5	11238.2	9475.93	7814.51	6164.63	4764.76	4609.44	4638.96	4831.63	3702.52	2006.43
A0A087WUT6	EIF5B	WDGSEEDEDNSK	phospho_HEK	phospho	HEK	mean	0	0	0	0	0	0	0	0	0	0	0	0	0	0	0	0	0	0	0	1621.63	7092.09	19967.9	35328.3	48055	49393.9	44562.3	34882.7	26268.2	17237.7	11687.9	9255.19	9339.62	8727.93	7861.15	6297.35	6095.4	6002.49	6242.46	5567.8	4135.99	2799.59	1734.56	1373.01
A0A087WUT6	EIF5B	WDGSEEDEDNSKK	phospho_HCT	phospho	HCT	mean	0	0	0	0	0	0	0	0	0	0	0	0	0	0	0	0	0	6430.3	27597	75939.7	140424	200665	230863	226189	201116	157693	111101	62185.6	33728.1	21787.9	20540.5	20237.1	17760.4	16498.8	12545.8	8555.53	3644.09	1241.55	0	0	0	0	0
A0A087WUT6	EIF5B	WDGSEEDEDNSKK	phospho_HEK	phospho	HEK	mean	0	0	0	0	0	0	0	0	0	0	0	0	0	0	0	0	0	635.781	2530	6727.52	18861.4	48081.1	88848.7	124798	133652	118585	89878.2	61701.8	39450.3	25749	18923.1	15563.9	12663.9	9826.25	6401.94	2990.83	863.415	0	0	0	0	0	0
A0A087WUU7	MASTL	DLELALSPIHNSSALPTTGR	phospho_HCT	phospho	HCT	mean	0	0	844.769	2410.34	4360.14	4921.88	4042.01	2734.23	2033.69	2053.96	1777.4	1071.42	365.45	0	0	0	0	0	0	0	355.758	1043.92	2042.85	2330.27	2211.39	1470.96	1086.28	994.579	1213.65	1432.72	955.149	477.574	0	0	0	0	0	0	0	0	0	0	0
A0A087WUU7	MASTL	DLELALSPIHNSSALPTTGR	phospho_HEK	phospho	HEK	mean	0	0	2146.33	5282.07	9582.93	10646.3	11024.9	10130.4	10164.8	9524.23	8608.94	6962.73	4763.32	2272.3	674.35	0	0	0	0	0	580.841	1734.97	3653.79	4889.54	5616.54	5730.39	6660.47	7652.86	8512.83	7466.16	5527.99	2635.35	935.341	0	0	0	0	0	0	0	0	0	0
A0A087WUY7	PIAS2	CIFMSETQSSPTK	phospho_HCT	phospho	HCT	mean	0	0	0	0	0	0	0	0	0	0	0	0	0	0	0	0	0	0	0	0	0	0	0	0	0	0	0	0	0	0	0	0	0	0	0	1196.11	3296.64	6114.2	7427.06	6931.06	5001.03	2492.06	887.522
A0A087WUY7	PIAS2	CIFMSETQSSPTK	phospho_HEK	phospho	HEK	mean	0	0	0	0	0	0	0	0	0	0	0	0	0	0	0	0	0	0	0	0	0	0	0	0	0	0	0	0	0	0	0	0	0	0	750.564	1501.13	3085.47	3697.51	4309.55	3254.03	2541.84	2338.32	3610.64
A0A087WV04	SUCO	EVDPNDLYIVEPLKFSPEK	phospho_HCT	phospho	HCT	mean	8.58156570495952e-15	2660.55	5605.52	7431.33	7285.07	4895.46	2232.39	555.357	0	0	0	0	0	0	0	0	0	0	0	0	0	0	0	0	0	0	0	0	0	0	0	0	0	0	0	0	0	0	0	0	0	0	0
A0A087WV04	SUCO	EVDPNDLYIVEPLKFSPEK	phospho_HEK	phospho	HEK	mean	1.90319282810384e-14	4735.25	7961.35	9242.84	8664.23	7961.03	6727.61	5257.74	2734.84	978.591	0	0	0	0	0	0	0	0	0	0	0	0	0	0	0	0	0	0	0	0	0	0	0	0	0	0	0	0	0	0	0	0	0
A0A087WV04	SUCO	RTSFPLMR	phospho_HCT	phospho	HCT	mean	1.29745485959947e-13	6083.36	10548.5	12218.5	12072.6	9838.79	6833.02	3232.86	1001.59	0	0	0	0	0	0	0	0	0	0	0	0	0	0	0	0	0	0	0	0	0	0	0	0	0	0	0	0	0	0	0	0	0	0
A0A087WV04	SUCO	RTSFPLMR	phospho_HEK	phospho	HEK	mean	7.53827328145565e-14	4699.72	9055.19	11736.9	11160.2	9032.27	6558.9	4650.9	2804.31	1238.02	380.93	0	0	0	0	0	0	0	0	0	0	0	0	0	0	0	0	0	0	0	0	0	0	0	0	0	0	0	0	0	0	0	0
A0A087WV04	SUCO	SKSLQLTGK	phospho_HCT	phospho	HCT	mean	7902.01	15799.5	21987.1	25110	26544.2	26140.3	24106	21293.4	17569.9	14653.1	11550.9	8419.54	5263.71	2325.07	762.184	0	0	0	0	0	0	0	0	0	0	0	0	0	0	0	0	0	0	0	0	0	0	0	0	0	0	0	0
A0A087WV04	SUCO	SKSLQLTGK	phospho_HEK	phospho	HEK	mean	2.08983972078234e-13	11488	23100.2	31014.1	33308.8	28810.4	23520.5	20278.9	19461.6	18583.6	16029.4	12374	8259.94	4037.76	1396.75	0	0	0	0	0	0	0	0	0	0	0	0	0	0	0	0	0	0	0	0	0	0	0	0	0	0	0	0
A0A087WV86	BORA	SPYIDGCSPIK	phospho_HCT	phospho	HCT	mean	0	463.393	926.785	1390.18	926.785	463.393	0	0	0	0	0	0	0	0	0	0	0	0	0	0	0	0	0	0	0	0	0	0	0	0	0	0	0	0	0	0	0	0	0	0	0	0	0
A0A087WV86	BORA	SPYIDGCSPIK	phospho_HEK	phospho	HEK	mean	4.07424900759155e-14	2441.78	5365.82	7583.13	8517.65	7524.06	5742.09	3604.04	1673.59	504.307	0	0	0	0	0	0	0	0	0	0	0	0	0	0	0	0	0	0	0	0	0	0	0	0	0	0	0	0	0	0	0	0	0
A0A087WV86	BORA	TASPFQCSSP	phospho_HCT	phospho	HCT	mean	0	0	555.979	2022.2	4038.89	5524.23	5941.52	5537.86	4935.92	4247.27	3830.57	3733.52	3685	3720.31	3459.33	4004.63	4385.97	4877.05	3835.67	2971.41	1785.48	1521.72	773.016	386.508	0	0	0	0	0	0	0	0	0	0	0	0	0	0	0	0	0	0	0
A0A087WV86	BORA	TASPFQCSSP	phospho_HEK	phospho	HEK	mean	-8.90889e-14	3542.24	6709.38	8156.98	7461.67	5952.15	5132.02	5309.67	5394.45	5232.76	4825.61	4515.34	4071.51	3889.85	3774.74	4119.42	4076.18	3947.02	3664.54	3697.18	3409.36	2709.66	1410.25	510.213	0	0	0	0	0	0	0	0	0	0	0	0	0	0	0	0	0	0	0
A0A087WV97	SMAP2	DLDLLASVPSPSSSGSR	phospho_HEK	phospho	HEK	mean	0	0	0	0	0	0	0	0	0	0	0	0	0	0	0	0	0	0	0	0	0	0	0	0	0	0	0	0	0	0	0	0	0	0	0	0	372.115	744.231	1116.35	744.231	372.115	0	0
A0A087WVB5	AUTS2	APSPDPDLVQR	phospho_HCT	phospho	HCT	mean	0	0	0	0	0	0	0	0	0	0	0	243.953	783.536	1323.12	1374.8	835.214	295.63	302.514	1498.14	3514	4924.83	4549.44	2533.58	820.237	0	0	0	0	0	0	0	0	0	0	0	0	0	0	0	0	0	0	0
A0A087WVB5	AUTS2	APSPDPDLVQR	phospho_HEK	phospho	HEK	mean	0	0	0	0	0	0	0	0	0	0	0	652.303	1879.29	3850.96	5764.4	7799.5	9743.98	11507.4	12538.2	12597.3	10583.9	7371.92	3396.74	1080.94	0	0	0	0	0	0	0	0	0	0	0	0	0	0	0	0	0	0	0
A0A087WVC5	KRBA1	ADLGPGSPPWAVK	phospho_HCT	phospho	HCT	mean	4017.42	2679.01	1786.61	893.486	446.743	0	0	0	0	0	0	0	0	0	0	0	0	0	0	0	0	0	0	0	0	0	0	0	0	0	0	0	0	0	0	0	0	0	0	0	0	0	0
A0A087WVC5	KRBA1	ADLGPGSPPWAVK	phospho_HEK	phospho	HEK	mean	8.96615910489673e-14	4521.34	8662.07	11461.1	12751.8	11791.6	9833.32	7019.13	4483.68	2027.67	645.099	0	0	0	0	0	0	0	0	0	0	0	0	0	0	0	0	0	0	0	0	0	0	0	0	0	0	0	0	0	0	0	0
A0A087WVQ6	CLTC	FQSVPAQPGQTSPLLQYFGILLDQGQLNK	phospho_HCT	phospho	HCT	mean	1.67323747450136e-14	5457.27	11489	18397.4	20468.9	19423.3	13672	7127.31	2141.2	0	0	0	0	0	0	0	0	0	0	0	0	0	0	0	0	0	0	0	0	0	0	0	0	0	0	0	0	0	0	0	0	0	0
A0A087WVQ6	CLTC	FQSVPAQPGQTSPLLQYFGILLDQGQLNK	phospho_HEK	phospho	HEK	mean	-1.79544e-13	5826.43	11678.1	16828.9	22450.4	25738	26842.9	22888.7	15933.3	7450.67	2183.9	0	0	0	0	0	0	0	0	0	0	0	0	0	0	0	0	0	0	0	0	0	0	0	0	0	0	0	0	0	0	0	0
A0A087WVQ6	CLTC	GILRTPDTIR	phospho_HCT	phospho	HCT	mean	9776.33	22927.2	39246.8	56597.4	69142	70896.2	62525.2	48139	34954	25413.9	20153.2	16543.7	13984.6	12231.3	10889.3	9291.23	7537.49	5598.23	4383.84	3430.99	2855.44	2041.79	1007.79	326.511	0	0	0	0	0	0	0	0	0	0	0	0	0	0	0	0	0	0	0
A0A087WVQ6	CLTC	GILRTPDTIR	phospho_HEK	phospho	HEK	mean	2938.94	15428.1	31890	51891.8	70234.4	79547.4	76383.2	64813.3	49833.6	37617.6	28432.4	23125.6	19174.6	16588.3	13559.1	10802.7	7943.65	6468.22	5325.13	4681.06	3234.42	2147.11	887.895	371.084	0	0	0	0	0	0	0	0	0	0	0	0	0	0	0	0	0	0	0
A0A087WVV7	SRCIN1	RGSDELTVPR	phospho_HCT	phospho	HCT	mean	-4.74425e-14	4492.94	7243.18	7509	6877.01	6135.67	5859.23	5625.84	4983.94	4433.28	3828.27	4593.86	5748.37	7853.73	8380.88	8251.03	6986.09	6067.07	5603.07	4983.12	4058.72	2406.96	1039.98	223.647	0	0	0	0	0	0	0	0	0	0	0	0	0	0	0	0	0	0	0
A0A087WVV7	SRCIN1	RGSDELTVPR	phospho_HEK	phospho	HEK	mean	3278.69	7098.27	9636.75	10335.5	8744.97	7041.49	5659.78	5365.01	5038.95	5063.03	5070.7	5647.41	6089.41	6737.84	6837.97	6925.56	6821.62	6661.89	6383.79	6212.82	5513.92	4420.78	2311.46	891.416	0	0	0	0	0	0	0	0	0	0	0	0	0	0	0	0	0	0	0
A0A087WVZ6	ZMYND8	ELSESVQQQSTPVPLISPK	phospho_HCT	phospho	HCT	mean	-1.2144e-14	14379.2	22882.8	23697.4	18052.4	13360.5	10438	9094.5	6122.46	3329.38	1181.34	341.677	0	0	0	0	0	0	0	0	0	0	0	0	0	0	0	0	0	0	0	0	0	0	0	0	0	0	0	0	0	0	0
A0A087WVZ6	ZMYND8	ELSESVQQQSTPVPLISPK	phospho_HEK	phospho	HEK	mean	1.7818401134544e-12	30194.7	54107.5	62950.5	55132.3	38734.1	25565.2	17539.7	13037.5	8901.3	6062.7	3660.13	2220.58	961.66	351.847	0	0	0	0	0	0	0	0	0	0	0	0	0	0	0	0	0	0	0	0	0	0	0	0	0	0	0	0
A0A087WVZ6	ZMYND8	ELSESVQQQSTPVPLISPKR	phospho_HCT	phospho	HCT	mean	1.43607965025833e-13	7162.27	12699.3	15332.3	14679.4	12109.1	9161.13	6820.14	4769.31	2497.26	915.863	0	0	0	0	0	0	0	0	0	0	0	0	0	0	0	0	0	0	0	0	0	0	0	0	0	0	0	0	0	0	0	0
A0A087WVZ6	ZMYND8	ELSESVQQQSTPVPLISPKR	phospho_HEK	phospho	HEK	mean	1.15531424751516e-14	10464.2	20468.5	27884.2	29361.1	27863.9	24993.8	20241.5	14000.5	6516.11	2266.15	0	0	0	0	0	0	0	0	0	0	0	0	0	0	0	0	0	0	0	0	0	0	0	0	0	0	0	0	0	0	0	0
A0A087WVZ6	ZMYND8	EPSPKQDVVGK	phospho_HCT	phospho	HCT	mean	2.62146415686004e-14	4686.57	7770.32	8974.29	8587.08	6871.25	4261.38	1799.59	431.677	0	0	0	0	0	0	0	0	0	0	0	0	0	0	0	0	0	0	0	0	0	0	0	0	0	0	0	0	0	0	0	0	0	0
A0A087WVZ6	ZMYND8	EPSPKQDVVGK	phospho_HEK	phospho	HEK	mean	1.40383215446941e-13	7269.41	12564.9	15069.4	14544.7	12844	10444.8	7469.38	4463.44	1829.17	588.817	0	0	0	0	0	0	0	0	0	0	0	0	0	0	0	0	0	0	0	0	0	0	0	0	0	0	0	0	0	0	0	0
A0A087WVZ6	ZMYND8	LNFDMTASPK	phospho_HCT	phospho	HCT	mean	-7.01607e-13	24204.1	38966.4	40188.1	31746.5	21214.8	13662.3	8414.99	5525.95	3876.3	3439.99	2485.88	1260.04	387.374	0	0	0	0	0	0	0	0	0	0	0	0	0	0	0	0	0	0	0	0	0	0	0	0	0	0	0	0	0
A0A087WVZ6	ZMYND8	LNFDMTASPK	phospho_HEK	phospho	HEK	mean	-2.02507e-13	22761.4	42025.2	50966.7	46510.5	35578.2	25780.3	19066.4	13630.1	9106.2	5937.58	3670.08	1954.34	806.301	178.639	0	0	0	0	0	0	0	0	0	0	0	0	0	0	0	0	0	0	0	0	0	0	0	0	0	0	0	0
A0A087WVZ6	ZMYND8	RISLSDMPR	phospho_HCT	phospho	HCT	mean	-3.46863e-13	12346.8	19736.6	21635	19209.3	15952.6	12351.5	8823.13	5886.27	3767.19	2481.03	1557.44	705.087	272.692	0	0	0	0	0	0	0	0	0	0	0	0	0	0	0	0	0	0	0	0	0	0	0	0	0	0	0	0	0
A0A087WVZ6	ZMYND8	RISLSDMPR	phospho_HEK	phospho	HEK	mean	1.76812822488487e-14	9899.43	19450.4	25878.7	26503.9	22460.2	17084.3	12510.5	8965.75	6361.88	4645.9	3414.98	2204.21	1018.57	286.94	0	0	0	0	0	0	0	0	0	0	0	0	0	0	0	0	0	0	0	0	0	0	0	0	0	0	0	0
A0A087WVZ6	ZMYND8	STASPASTK	phospho_HCT	phospho	HCT	mean	5.57571624673316e-14	9932.8	16770.7	18646.8	16895.3	13799.4	11050	8722.87	6546.54	5005.02	4097.98	3321.93	2448.56	1236.46	446.884	0	0	0	0	0	0	0	0	0	0	0	0	0	0	0	0	0	0	0	0	0	0	0	0	0	0	0	0
A0A087WVZ6	ZMYND8	STASPASTK	phospho_HEK	phospho	HEK	mean	-5.76367e-13	10398.6	19149.2	23240.9	20827.1	15916.4	12060.7	10432.5	8676.63	6845.18	5010.66	3785.45	2476.54	1224.99	366.09	0	0	0	0	0	0	0	0	0	0	0	0	0	0	0	0	0	0	0	0	0	0	0	0	0	0	0	0
A0A087WVZ6	ZMYND8	STSPASEK	phospho_HCT	phospho	HCT	mean	12720.2	33687.7	48940.4	52880	47164.3	36694.9	28299.9	21534.4	16687.8	12270.7	9477.66	6616.71	4670.2	2267.95	952.061	0	0	0	0	0	0	0	0	0	0	0	0	0	0	0	0	0	0	0	0	0	0	0	0	0	0	0	0
A0A087WVZ6	ZMYND8	STSPASEK	phospho_HEK	phospho	HEK	mean	6035.75	36637	64146.3	80014.2	78500.7	65020.1	50648.6	39657.8	30676.3	22223.2	15406.1	10609.7	6711.07	3216.28	953.522	0	0	0	0	0	0	0	0	0	0	0	0	0	0	0	0	0	0	0	0	0	0	0	0	0	0	0	0
A0A087WVZ6	ZMYND8	TGQAGSLSGSPKPFSPQLSAPITTK	phospho_HCT	phospho	HCT	mean	2.92472077420866e-13	13225.5	23762.6	27849.2	26559.8	18473.7	9792.95	3800.24	2023.82	1349.22	674.608	0	0	0	0	0	0	0	0	0	0	0	0	0	0	0	0	0	0	0	0	0	0	0	0	0	0	0	0	0	0	0	0
A0A087WVZ6	ZMYND8	TGQAGSLSGSPKPFSPQLSAPITTK	phospho_HEK	phospho	HEK	mean	-3.22697e-13	15705.4	31512.4	41735.7	43186.2	34288.8	23621.2	14039.6	8641.29	3976.12	1511.25	0	0	0	0	0	0	0	0	0	0	0	0	0	0	0	0	0	0	0	0	0	0	0	0	0	0	0	0	0	0	0	0
A0A087WVZ6	ZMYND8	TPPSTTVGSHSPPETPVLTR	phospho_HCT	phospho	HCT	mean	0	0	993.821	2529.02	5060.71	5900.9	5658.33	3946.38	2865.81	2606.75	2296.97	1823.68	790.103	280.14	0	0	0	0	0	0	0	0	0	0	0	0	0	0	0	0	0	0	0	0	0	0	0	0	0	0	0	0	0
A0A087WVZ6	ZMYND8	TPPSTTVGSHSPPETPVLTR	phospho_HEK	phospho	HEK	mean	0	0	1712.66	4263.83	7652.3	8414.85	8297.76	6910.16	6161.92	5057.16	4186.01	3063.27	1938.41	808.69	204.459	0	0	0	0	0	0	0	0	0	0	0	0	0	0	0	0	0	0	0	0	0	0	0	0	0	0	0	0
A0A087WVZ6	ZMYND8	VKLNFDMTASPK	phospho_HCT	phospho	HCT	mean	12821.7	39788.6	58620.8	62825.8	58249.4	43034.1	28303.9	15530.6	10411	5542.38	2771.19	0	0	0	0	0	0	0	0	0	0	0	0	0	0	0	0	0	0	0	0	0	0	0	0	0	0	0	0	0	0	0	0
A0A087WVZ6	ZMYND8	VKLNFDMTASPK	phospho_HEK	phospho	HEK	mean	-6.89744e-13	27502.6	51928.2	66831.3	68933.4	60768.1	48895.8	36637.8	23657	11206.2	3279.54	0	0	0	0	0	0	0	0	0	0	0	0	0	0	0	0	0	0	0	0	0	0	0	0	0	0	0	0	0	0	0	0
A0A087WW77	LLGL1	SLRQSFR	phospho_HCT	phospho	HCT	mean	0	0	0	0	0	0	0	0	0	0	0	1362.49	3993.97	7860.9	10189.2	10569.1	9321.1	7717.7	7071.29	6618.96	7626.02	8787.53	11278.9	13723.3	17507.3	22048.3	25317.1	27977	28496.1	29626.6	26494.7	20775.3	13681.7	9161.13	6908.14	4672.36	2354.29	608.562	0	0	0	0	0
A0A087WW77	LLGL1	SLRQSFR	phospho_HEK	phospho	HEK	mean	0	0	0	0	0	0	0	0	0	0	0	1844.11	5142.09	10575.1	14472.9	17216.4	17912.8	17586.5	16040.7	13212.3	10845.6	9996.3	11680.1	16520.2	23811	32097.3	37161.5	37229.3	32619	26320.5	20856.3	16256.9	11896.6	7904.38	4513.2	2889.23	1340.8	670.401	0	0	0	0	0
A0A087WWP4	RBM15	DRTPPLLYR	phospho_HCT	phospho	HCT	mean	6.4548610900772e-14	2736.12	4498.98	4340.56	3361.11	1598.25	593.869	0	0	0	0	0	0	0	0	0	0	0	0	0	0	0	0	0	0	0	0	0	0	0	0	0	0	0	0	0	0	0	0	0	0	0	0
A0A087WWP4	RBM15	DRTPPLLYR	phospho_HEK	phospho	HEK	mean	-1.58536e-14	3025.54	5315.53	6311.74	6019.88	5100	3871.75	2621.48	1251.36	403.66	0	0	0	0	0	0	0	0	0	0	0	0	0	0	0	0	0	0	0	0	0	0	0	0	0	0	0	0	0	0	0	0	0
A0A087WWU1	TMEM237	RPSEGNEPSTK	phospho_HCT	phospho	HCT	mean	9405.94	12028.8	12805.9	11452.7	8885.04	6123.46	3661.91	1622.55	471.723	0	0	0	0	0	0	0	0	0	0	0	0	0	0	0	0	0	0	0	0	0	0	0	0	0	0	0	0	0	0	0	0	0	0
A0A087WWU1	TMEM237	RPSEGNEPSTK	phospho_HEK	phospho	HEK	mean	-7.50892e-15	3875.13	6902.54	8513.08	7697	5677.84	3695	2320.41	1766.56	908.791	454.396	0	0	0	0	0	0	0	0	0	0	0	0	0	0	0	0	0	0	0	0	0	0	0	0	0	0	0	0	0	0	0	0
A0A087WWW9	BCL10	SNSDESNFSEK	phospho_HCT	phospho	HCT	mean	0	0	0	0	0	0	0	0	0	0	0	0	0	0	0	0	0	0	0	0	0	0	0	0	0	658.448	1709.06	4765.9	8741.39	14117.6	17556.8	19641.9	19986.3	20115.5	19573.8	19426.4	21571.2	26634.7	33086.1	37481.5	36844.7	31386.3	23535.3
A0A087WWW9	BCL10	SNSDESNFSEK	phospho_HEK	phospho	HEK	mean	0	0	0	0	0	0	0	0	0	0	0	0	0	0	0	0	0	0	0	0	0	0	0	0	0	591.823	1546.16	2500.5	3843.42	5408.8	7724.75	8320.37	8142.12	7000.21	6316.74	5726.38	6392.93	8449.37	12690.5	17285.5	21809.2	23620.7	22743.8
A0A087WX19	IQCE	VPSPIAQATGSPVQEEAIVIIQSALR	phospho_HCT	phospho	HCT	mean	2.80471756930467e-14	4874.77	9810.78	11005.6	11024.8	7180.34	5206.47	2183.1	1091.55	0	0	0	0	0	0	0	0	0	0	0	0	0	0	0	0	0	0	0	0	0	0	0	0	0	0	0	0	0	0	0	0	0	0
A0A087WX19	IQCE	VPSPIAQATGSPVQEEAIVIIQSALR	phospho_HEK	phospho	HEK	mean	0	903.78	1807.56	2711.34	2541.7	2372.06	2202.42	1468.28	734.139	0	0	0	0	0	0	0	0	0	0	0	0	0	0	0	0	0	0	0	0	0	0	0	0	0	0	0	0	0	0	0	0	0	0
A0A087WX41	CLTCL1	VAASAPK	phospho_HCT	phospho	HCT	mean	19305.1	65685.7	96349	104778	96797	82324.5	72316.1	61939.4	61852.6	58541.8	61176.8	52282.6	54481.4	63423.2	88585.4	107681	109788	95042.4	73527.4	62980.2	65126.2	71971	78241	72018.2	64940.8	60369.8	62032.6	69751.4	70078.7	71015.2	63719.8	57954.8	50373.9	44724.6	38714.9	32476.9	26786.4	23161.8	21013.2	18819	14967.7	9606.23	5273.27
A0A087WX41	CLTCL1	VAASAPK	phospho_HEK	phospho	HEK	mean	12684.3	47308.2	72192.1	81205.6	70600.9	57041.5	48093.4	46942.1	47671.4	48961.5	50504.4	53011.6	57507.7	70153.7	95888.5	136523	166621	175462	154673	137670	136667	152535	170149	166614	148811	131404	130290	139075	137066	122423	105016	88058.3	75696.3	62885.5	53469.3	44687.3	36860.3	31183.8	27148.2	23596	21615.5	20526.4	20472.8
A0A087WX97	BCL2L13	EESLVEELSPASEK	phospho_HCT	phospho	HCT	mean	4.50388325400218e-13	23684.5	39875.9	45699.3	39467.8	30626.7	22979.7	18383.3	15151	12966.7	11648.6	9562.8	6939.64	4364.07	3776.78	3993.51	4843.18	4501.61	2802.53	1103.45	0	0	0	0	0	0	0	0	0	0	0	0	0	0	0	0	0	0	0	0	0	0	0
A0A087WX97	BCL2L13	EESLVEELSPASEK	phospho_HEK	phospho	HEK	mean	7.39329601667027e-13	38592.6	67995.6	80247	74159.8	61959.7	50345.1	42444.8	33772.1	27163.2	21937.8	18128.7	15710.2	14031.9	14020.4	12025.1	9503.39	5332.88	2400.02	539.049	0	0	0	0	0	0	0	0	0	0	0	0	0	0	0	0	0	0	0	0	0	0	0
A0A087WX97	BCL2L13	SSPATSLFVELDEEEVK	phospho_HCT	phospho	HCT	mean	-6.97029e-13	10725.6	19466.1	23946.3	24888.6	21176.3	16499.7	9686.94	6552.14	3786.74	3624.79	1731.42	1477.94	1224.45	1836.68	1224.45	612.225	0	0	0	0	0	0	0	0	0	0	0	0	0	0	0	0	0	0	0	0	0	0	0	0	0	0
A0A087WX97	BCL2L13	SSPATSLFVELDEEEVK	phospho_HEK	phospho	HEK	mean	2.94134655157692e-13	15491.9	30601	41271.9	46395.1	45114.2	40879.7	35177.3	29302.1	24134.7	19696.3	15896.8	12842.1	12079.1	11480.4	10585.6	7163.09	3608.29	990.059	0	0	0	0	0	0	0	0	0	0	0	0	0	0	0	0	0	0	0	0	0	0	0	0
A0A087WXA6	GRIPAP1	SLSSSPQAQPPRPAELSDEEVAELFQR	phospho_HCT	phospho	HCT	mean	0	0	543.386	1086.77	1879.79	1965.04	2618.01	3637.97	6478.4	9854.83	12717.3	13336.2	12118.5	10844.5	9035.78	7021.38	4468.75	2965.09	2878.67	3193.34	3329.03	2507.34	1343.86	432.587	0	0	0	0	0	0	0	0	0	0	0	0	0	0	0	0	0	0	0
A0A087WXA6	GRIPAP1	SLSSSPQAQPPRPAELSDEEVAELFQR	phospho_HEK	phospho	HEK	mean	0	0	504.392	1245.57	1986.74	1940.96	1976.57	3182.03	6234.99	9975.32	12850	14076.9	13848	13192.3	11469.1	9659.95	6954.12	5563.91	4837.08	5147.65	4574.53	3172.83	1402.42	350.524	0	0	0	0	0	0	0	0	0	0	0	0	0	0	0	0	0	0	0
A0A087WXK8	FAM83D	GTQSTEGSPVSK	phospho_HCT	phospho	HCT	mean	0	0	725.94	2218.55	4888.12	7080.92	8609.74	8749.39	8549.38	8024.84	7120.41	5421.84	3297.58	1392.8	372.638	0	0	0	0	0	0	0	0	0	0	0	0	0	0	0	0	0	0	0	0	0	0	0	0	0	0	0	0
A0A087WXK8	FAM83D	GTQSTEGSPVSK	phospho_HEK	phospho	HEK	mean	0	0	409.109	1104.81	2475.23	3641.54	5128.49	6216.54	7609.7	8414.98	8468.02	6886.72	4372.91	1861.4	474.112	0	0	0	0	0	0	0	0	0	0	0	0	0	0	0	0	0	0	0	0	0	0	0	0	0	0	0	0
A0A087WYG2	MAPK8IP3	LFSSSSSPPPAK	phospho_HCT	phospho	HCT	mean	0	0	0	0	0	0	0	0	545.808	1091.62	1637.42	1663.18	2253.2	3819.05	6585.91	10167.6	14913.3	20940.9	27587.5	31836.4	32018.7	27290.8	21536	14590.2	10157.6	5436.88	3465.1	1261.41	630.707	0	0	0	0	0	0	0	0	0	0	0	0	0	0
A0A087WYG2	MAPK8IP3	LFSSSSSPPPAK	phospho_HEK	phospho	HEK	mean	0	0	0	0	0	0	0	0	0	0	0	191.156	684.436	1177.72	1545.39	1556.36	1801.6	1724.58	1606.96	1202.12	1053.99	848.672	514.993	181.314	0	0	0	0	0	0	0	0	0	0	0	0	0	0	0	0	0	0	0
A0A087WYG2	MAPK8IP3	TGSSPTQGIVNK	phospho_HCT	phospho	HCT	mean	0	0	0	0	0	0	0	439.694	1394.56	2349.43	2424.91	1790.68	1929.65	3649.08	6841.04	10411.6	13738.5	17063.7	20478.7	22654.7	23197.7	21092.7	18177.4	13689.8	9373.1	5665.82	3297.81	1639.94	525.216	0	0	0	0	0	0	0	0	0	0	0	0	0	0
A0A087WYG2	MAPK8IP3	TGSSPTQGIVNK	phospho_HEK	phospho	HEK	mean	0	0	0	0	0	0	0	0	0	0	0	289.87	846.305	1615.89	1959.8	1770.59	1521.73	1537.4	2021.52	2150.98	1868.89	1183.05	532.868	165.495	0	0	0	0	0	0	0	0	0	0	0	0	0	0	0	0	0	0	0
A0A087WZ13	RAVER1	EALGLGPPAAQLTPPPAPVGLR	phospho_HCT	phospho	HCT	mean	4390.4	11364.4	16704.3	20380.1	20154.2	19650.6	17854.8	16623.7	14098.8	12195.3	11160.9	9961.88	8534.24	5581.83	4532.39	3053.05	2924.07	1397.54	698.772	0	0	0	0	0	0	0	0	0	0	0	0	0	0	0	1454.2	4120.67	7936.3	8843.52	7326.21	4234.05	2596.11	2170.42	1446.95
A0A087WZ13	RAVER1	EALGLGPPAAQLTPPPAPVGLR	phospho_HEK	phospho	HEK	mean	3.09332830997712e-14	2252.28	5479.4	8765.82	11025.7	11432.7	11286	11346.2	11845	12332.4	11993.6	10866.2	8399.07	5877.6	4545.06	4500.71	4522.17	2849.23	1176.28	0	0	0	0	0	0	0	0	0	0	0	0	0	0	0	509.241	1623.03	2736.82	2832.13	1718.34	604.551	0	0	0
A0A087WZ13	RAVER1	LLSPLSSAR	phospho_HCT	phospho	HCT	mean	5416.52	12173.5	16232.2	16478.4	13954.9	11057.5	9416.94	8092.63	7154.34	5434.48	3940.04	2176.99	963.426	265.556	0	0	0	0	0	0	0	0	0	0	0	0	0	0	0	0	0	0	0	0	0	0	0	0	0	0	0	0	0
A0A087WZ13	RAVER1	LLSPLSSAR	phospho_HEK	phospho	HEK	mean	9.90672099172142e-14	4822.93	8490.55	10178.3	10203.3	8824.29	7625.93	6837.15	6900.74	6963.82	6851.43	5951.22	4284.02	2121.94	669.915	0	0	0	0	0	0	0	0	0	0	0	0	0	0	0	0	0	0	0	0	0	0	0	0	0	0	0	0
A0A087WZG4	ARHGEF18	AETFAGYDCTNSPTK	phospho_HCT	phospho	HCT	mean	0	0	0	0	0	0	0	0	0	0	519.798	1039.6	1559.39	2372.72	4835.59	7894.66	8807.28	6420.81	2841.94	596.197	0	0	0	0	0	0	0	0	0	0	0	0	0	0	0	0	0	0	0	0	0	0	0
A0A087WZG4	ARHGEF18	AETFAGYDCTNSPTK	phospho_HEK	phospho	HEK	mean	0	0	0	0	0	0	0	0	0	600.374	1200.75	1801.12	1780.7	2405.76	4388.23	7281.63	8884.06	7771.68	4298.33	1470.46	0	0	0	0	0	0	0	0	0	0	0	0	0	0	0	0	0	0	0	0	0	0	0
A0A087WZG4	ARHGEF18	GPPNSPDLK	phospho_HCT	phospho	HCT	mean	0	0	0	0	0	0	0	0	1658.51	3971.66	7819.53	9816.59	18050.7	33464.4	58216.1	76133.8	78228.2	63249.9	43764.4	30461.4	23986.2	20828.8	17984.6	15762.5	13947.1	11144.1	7709.84	3703.27	1297.45	0	0	0	0	0	0	0	0	0	0	0	0	0	0
A0A087WZG4	ARHGEF18	GPPNSPDLK	phospho_HEK	phospho	HEK	mean	0	0	0	0	0	0	0	687.934	2614.71	5357.44	8220.87	9635.57	11515.2	14337.3	21554.5	29309.9	34691.7	33594.6	28153.2	22393.2	16940.7	13691.2	9698.9	7111.07	4266.42	3105.67	2173.27	1331.12	488.969	0	0	0	0	0	0	0	0	0	0	0	0	0	0
A0A087WZG4	ARHGEF18	SLSPILPGR	phospho_HCT	phospho	HCT	mean	0	0	0	0	0	0	0	1422.17	5239.54	9782.4	14207.8	15569.7	23751.5	39279.1	64437.2	81361.9	82007.7	67297.6	49745.4	39214	35416.4	33267.1	29760.8	22954.7	17450.1	12733.3	9300.68	4857.36	1590.96	0	0	0	0	0	0	0	0	0	0	0	0	0	0
A0A087WZG4	ARHGEF18	SLSPILPGR	phospho_HEK	phospho	HEK	mean	0	0	0	0	0	0	0	0	0	0	0	751.476	2398.46	5189.9	7659.3	9761.52	10236.9	9990.48	8174.2	6624.91	4931.62	3897.61	2632.45	1351.25	452.325	0	0	0	0	0	0	0	0	0	0	0	0	0	0	0	0	0	0
A0A087X0D9	ZFAND2B	SPSWTAPPVIALQNGLSEDEALQR	phospho_HCT	phospho	HCT	mean	0	0	0	0	0	0	0	0	0	0	0	0	0	0	0	0	0	0	0	0	0	0	0	0	0	0	0	0	0	0	0	0	0	0	0	0	878.282	2339.42	4672.9	6144.22	7789.06	8580.22	9046.67
A0A087X0D9	ZFAND2B	SPSWTAPPVIALQNGLSEDEALQR	phospho_HEK	phospho	HEK	mean	0	0	0	0	0	0	0	0	0	0	0	0	0	0	0	0	0	0	0	0	0	0	0	0	0	0	0	0	0	0	0	0	0	0	0	0	0	0	972.884	2730.41	5785.47	7873.47	9219.79
A0A087X0M4	SLC4A1AP	KPALPVSPAAR	phospho_HCT	phospho	HCT	mean	1.27633706073183e-16	3630.59	6640.88	11361.1	22993.1	38364.9	52260.1	51674.9	52637.3	53644.1	65005.1	64147.9	59776	50653.3	45571.8	38878.1	30099.9	21554.7	16304.8	14668.3	14851.6	15096.7	15754.1	19756.1	27898.4	37051.4	41116.8	39294.1	34511.6	32789.8	32285.8	31695.6	28378	24579	21192.8	18741.4	17426.4	16385.6	14721.5	11602.5	7731.05	4230.62	2167.95
A0A087X0M4	SLC4A1AP	KPALPVSPAAR	phospho_HEK	phospho	HEK	mean	6.62999539798008e-14	3650.94	6633.6	10304.4	16825.9	30840.5	52353.4	77601.3	96555	103803	96296.9	81807.6	65511.3	54151.3	46489.2	40236.6	33441.7	25877	20606.8	18354.9	18094	17907.1	17887.8	24003.9	37921.2	62741	89845.3	107041	107844	95817.7	88042.3	83261.8	78614.6	67841.6	54440.3	43383	35410.8	30684.1	26896.8	22205.2	18471.9	15491.6	15308.2
A0A087X0R6	SNX12	RYSDFEWLK	phospho_HCT	phospho	HCT	mean	1756.47	1567.33	1504.87	1305.42	782.394	259.369	0	0	0	0	0	0	0	0	0	0	0	0	0	0	0	0	0	0	0	0	0	0	0	0	0	0	0	0	0	0	0	0	0	0	0	0	0
A0A087X0R6	SNX12	RYSDFEWLK	phospho_HEK	phospho	HEK	mean	4.03591986811494e-15	868.121	1492.87	1630.88	1006.13	381.378	0	0	0	0	0	0	0	0	0	0	0	0	0	0	0	0	0	0	0	0	0	0	0	0	0	0	0	0	0	0	0	0	0	0	0	0	0
A0A087X1J2	HAPSTR1	LTVVSPNR	phospho_HCT	phospho	HCT	mean	0	0	1033.61	3189.19	6472.58	8664.07	9565.66	9072.49	8217.26	7338.03	6796.18	6556.55	6318.38	5858.64	5936.24	6080.46	6278.8	5880.8	5750.11	5334.83	4417.69	2765.98	1194.29	301.582	0	0	0	0	0	0	0	0	0	0	0	0	0	0	0	0	0	0	0
A0A087X1J2	HAPSTR1	LTVVSPNR	phospho_HEK	phospho	HEK	mean	0	0	564.149	1425.79	2729.99	3374.26	3944.52	4214.77	4580.64	4691.28	4704.72	5042.93	5843.98	7316.32	9183.43	11210.1	12665.4	12869.4	11881.4	9758.18	7186.66	4307.06	1914.71	502.6	0	0	0	0	0	0	0	0	0	0	0	0	0	0	0	0	0	0	0
A0A087X1V1	TYW1B	SCGGHCK	phospho_HCT	phospho	HCT	mean	4620.45	15026.2	21658.5	23469.4	17417.9	11126.7	5588.72	2824.23	942.98	0	0	0	0	0	0	0	0	0	0	0	0	0	0	0	0	0	0	0	0	0	0	0	0	0	0	0	0	0	0	0	0	0	0
A0A087X1V1	TYW1B	SCGGHCK	phospho_HEK	phospho	HEK	mean	5.47965443995565e-13	12107	19391.3	20145.3	15152.2	10307.4	7110.31	5546.19	3561.64	1594.79	454.979	0	0	0	0	0	0	0	0	0	0	0	0	0	0	0	0	0	0	0	0	0	0	0	0	0	0	0	0	0	0	0	0
A0A087X287	MRTFA	AYQDQISPVPGAPK	phospho_HCT	phospho	HCT	mean	0	0	0	0	0	0	0	0	0	0	0	1165.98	3753.22	8531.84	13068.8	15742.9	15820.3	13879.8	12529	10749.7	9950.38	8602.54	7136.08	4900.07	2337.43	727.136	0	0	0	0	0	0	0	0	0	0	0	0	0	0	0	0	0
A0A087X287	MRTFA	AYQDQISPVPGAPK	phospho_HEK	phospho	HEK	mean	0	0	0	0	0	0	0	0	0	0	0	1243.84	3474.78	7227.11	10329.3	13043.5	13901.3	13496.1	11505.2	9424.34	7454.48	6290.97	5255.33	4663	3831.74	2833.23	1454.55	495.091	0	0	0	0	0	0	0	0	0	0	0	0	0	0	0
A0A087X287	MRTFA	FGSTGSTPPVSPTPSER	phospho_HCT	phospho	HCT	mean	0	0	0	0	0	0	0	0	0	0	0	314.366	628.732	943.098	628.732	544.171	459.61	879.604	1026.21	1172.81	939.04	562.631	186.221	0	0	0	0	0	0	0	0	0	0	0	0	0	0	0	0	0	0	0	0
A0A087X287	MRTFA	FGSTGSTPPVSPTPSER	phospho_HEK	phospho	HEK	mean	0	0	0	0	0	0	0	0	0	0	0	495.705	1491.32	2957.47	4151.29	4835.7	4962.24	4594.33	4253.71	3900.46	3370.32	2314.23	1074.77	283.298	0	0	0	0	0	0	0	0	0	0	0	0	0	0	0	0	0	0	0
A0A087X287	MRTFA	VSEPLLSATSASPTQVVSQLPMGR	phospho_HCT	phospho	HCT	mean	0	0	0	0	0	0	0	0	0	0	778.259	2237.99	4382.3	5730.78	6961.69	7379.96	8114.22	7361.27	6633.77	5160.46	4288.32	3064.91	1677.24	611.673	0	0	0	0	0	0	0	0	0	0	0	0	0	0	0	0	0	0	0
A0A087X287	MRTFA	VSEPLLSATSASPTQVVSQLPMGR	phospho_HEK	phospho	HEK	mean	0	0	0	0	0	0	0	0	1166.76	3010.97	4855.19	4787.32	3885.54	3438.6	4252.47	5486.58	6762.85	7598.59	7385.79	6251.24	4029.84	2593.2	1054.2	527.101	0	0	0	0	0	0	0	0	0	0	0	0	0	0	0	0	0	0	0
A0A087X2C4	PCDH7	SVNGGPGSPDLAR	phospho_HCT	phospho	HCT	mean	-3.46728e-13	11907.9	18104.5	18186.4	14755.4	11803.8	9817.98	7193.67	4662.05	1889.39	713.382	0	0	0	0	0	0	0	0	0	0	0	0	0	0	0	0	0	0	0	0	0	0	0	0	0	0	0	0	0	0	0	0
A0A087X2C4	PCDH7	SVNGGPGSPDLAR	phospho_HEK	phospho	HEK	mean	4778.76	25835	40552.1	44799.6	39109.3	30172.7	23918.6	19934.8	17059.4	12996.6	10120.8	7138.11	4870.48	2261.72	746.31	0	0	0	0	0	0	0	0	0	0	0	0	0	0	0	0	0	0	0	0	0	0	0	0	0	0	0	0
A0A087X2H1	HECTD1	KGSSSSVCSVASSSDISLGSTK	phospho_HCT	phospho	HCT	mean	0	0	0	0	0	0	0	0	0	0	0	0	0	0	0	0	0	1150.4	4501.25	9752.64	15332.8	20177.7	26545.1	34119.6	40400	38661	28919.6	15170.4	5290.69	726.995	0	645.249	1290.5	1935.75	1290.5	645.249	0	0	0	0	0	0	0
A0A087X2H1	HECTD1	KGSSSSVCSVASSSDISLGSTK	phospho_HEK	phospho	HEK	mean	0	0	0	0	0	0	0	0	0	0	0	0	0	0	0	0	0	0	494.57	989.141	1926.48	2578.96	4462.57	8046.18	11820.6	13661	11304.9	7443.55	3756.88	1591.98	531.876	0	0	0	0	0	0	0	0	0	0	0	0
A0A087X2H1	HECTD1	LDSSGER	phospho_HCT	phospho	HCT	mean	0	0	0	0	0	0	0	0	0	0	0	0	0	0	0	0	652.024	3309.94	10307.9	19988.6	36826.8	61657	95705.4	127179	145240	146899	130429	109377	86990	74039.1	59943.1	46654.6	34677.2	28561.9	23691	16295.3	7669.68	2175.5	0	0	0	0	0
A0A087X2H1	HECTD1	LDSSGER	phospho_HEK	phospho	HEK	mean	0	0	0	0	0	0	0	0	0	0	0	0	0	0	0	0	0	1624.32	5163.14	11245.1	22783.1	40532.6	67329.2	95776.3	119266	134766	141210	136153	120240	93035.3	74655.7	57643.9	49939.9	39177.9	29710.8	19368.4	8789.22	2802.54	0	0	0	0	0
A0A087X2H1	HECTD1	QFSALVPAFDPR	phospho_HCT	phospho	HCT	mean	0	0	0	0	0	0	0	0	0	0	0	1274.84	3671.82	7301.84	9711.4	11052.4	11410.1	12367.1	15145.6	19053.1	22553	25706.5	28013.4	32146.6	33091.6	31273.7	24632.4	17967.1	13504.8	10673	8448.92	5274.18	2791.12	1223.64	476.275	157.965	0	0	0	0	0	0	0
A0A087X2H1	HECTD1	QFSALVPAFDPR	phospho_HEK	phospho	HEK	mean	0	0	0	0	0	0	0	0	0	0	0	670.75	2084.82	4328.4	6259.95	7788.5	8887.11	10189.3	12509.4	16358.5	22224.1	28396.2	36418.7	44158.9	50000.5	50722.4	47127.6	40711.7	33948.8	26688.1	22460.8	17444.7	14089.8	10809.9	8574.96	6125.02	2889.9	1086.27	354.54	236.36	118.18	0	0
A0A087X2H1	HECTD1	QFSALVPAFDPRPGR	phospho_HCT	phospho	HCT	mean	0	0	0	0	0	0	0	0	0	0	0	349.593	1191.22	2234.77	2893.69	2855.5	2736.36	3112.32	4279.52	6674.24	10048.4	12929.7	14910.3	14666.5	14437.3	12437	10243.4	7305.07	5287.3	4200.75	3313.72	2435.86	1201.19	403.875	0	0	0	0	0	0	0	0	0
A0A087X2H1	HECTD1	QFSALVPAFDPRPGR	phospho_HEK	phospho	HEK	mean	0	0	0	0	0	0	0	0	0	0	0	495.493	1189.92	2592.06	3280.1	4010.51	4280.57	5655.11	7257.09	8936.47	9854.22	12447	16198.9	22400.9	28228.7	31954.4	31031	24497.3	17354.1	11392.4	9310.6	7538.97	6589.69	4982.98	4293.86	2852.28	1627.13	401.983	0	0	0	0	0
A0A087X2H1	HECTD1	RLDSSGER	phospho_HCT	phospho	HCT	mean	16294.9	24641.7	29424.6	28903.8	22970.8	17567.5	15683	16289.9	17138	15875.5	14296.3	14343.2	16952.3	21465.6	24464.3	25381	24322.6	22747.9	24281.9	29517.4	40302.7	51461.7	66408.9	79252.2	91688.5	102301	106038	107601	94926.9	85401.1	71220.1	62529.7	52173.2	43564.7	36394.8	29670.1	24478.5	20791.5	17805.6	14043.8	9259.76	4686.68	2073.53
A0A087X2H1	HECTD1	RLDSSGER	phospho_HEK	phospho	HEK	mean	15177.7	25107.8	30455.1	29268.1	21216.8	14088.5	10904.2	11320.3	12024.3	11271.4	10989.3	12554.2	15572.7	19792.6	22053.5	24554.8	24540	25758.3	26455.1	30911.9	36299.6	44736.9	54868.9	68557.9	82366	99740.2	112720	118683	108376	92747.3	79436	71061.1	63345.4	54124.9	44465.1	35024.1	26396.8	20477.1	16196.4	11856	7404.81	4551.33	3596.89
A0A087X2H1	HECTD1	RQFSALVPAFDPR	phospho_HCT	phospho	HCT	mean	0	0	0	0	0	0	0	0	0	0	0	0	0	0	0	0	0	0	0	0	905.342	2533.49	5177.28	7047.55	8384.44	8109.97	7085.74	5566.55	4557.23	3746.68	2634.93	1274.92	334.107	0	0	0	0	0	0	0	0	0	0
A0A087X2H1	HECTD1	RQFSALVPAFDPR	phospho_HEK	phospho	HEK	mean	0	0	0	0	0	0	0	0	0	0	0	0	0	0	0	0	0	0	0	0	498.07	1903.98	4316.5	6669.26	8320.98	8959.68	8819.7	7959.05	6480.23	4745.77	2924.47	1352.07	375.663	0	0	0	0	0	0	0	0	0	0
A0A087X2H1	HECTD1	RRTWDDDYVLK	phospho_HCT	phospho	HCT	mean	0	0	0	0	0	0	0	0	0	0	0	0	0	0	0	0	0	0	0	0	660.16	1979.58	4356.55	6449.99	8301.9	8792.98	7870.63	5806.31	3686.02	2602.53	1890.54	1142.78	395.017	0	0	0	0	0	0	0	0	0	0
A0A087X2H1	HECTD1	RRTWDDDYVLK	phospho_HEK	phospho	HEK	mean	0	0	0	0	0	0	0	0	0	0	0	0	0	0	0	0	0	0	0	0	916.592	2779.25	6126.33	9393.05	12433.7	14355.4	14921.8	13930.5	11586.4	8527.65	5478.38	2553.68	862.692	0	0	0	0	0	0	0	0	0	0
A0A088AWN3	DOCK9	AEPYVASEYK	phospho_HCT	phospho	HCT	mean	0	0	1614.91	4791.99	9615.78	12613.8	13573.2	12241	10231	8433.41	6776.49	6698.1	6700.16	7598.43	7274.11	6788.04	6096.7	7561.62	12222.9	18372	23112.5	24215.2	22642.6	19718.4	16758.4	13395.4	10062.2	6370.98	4103.51	2675.83	2075.13	1087.4	366.819	0	0	0	0	0	0	0	0	0	0
A0A088AWN3	DOCK9	AEPYVASEYK	phospho_HEK	phospho	HEK	mean	0	0	274.958	692.647	1256.23	1504.26	1608.6	1634.91	1728.01	1935.88	2119.51	2331.66	2338.96	2342.55	2117.84	2039.4	2074.4	2773.67	3845.4	5815.01	8936.97	12629.6	15503.2	15799.3	14063.6	11051.8	8193.19	6333.22	5021.4	3931.35	2298.26	966.565	194.384	0	0	0	0	0	0	0	0	0	0
A0A088AWN3	DOCK9	AEPYVASEYKTVHEELTK	phospho_HCT	phospho	HCT	mean	0	0	0	0	0	0	0	0	0	0	0	0	0	0	0	0	0	1566.75	3671.73	7354.82	9897.92	12264.8	12277.1	10913.1	8286.89	5635.4	2889.57	1043.93	0	0	0	0	0	0	0	0	0	0	0	0	0	0	0
A0A088AWN3	DOCK9	AEPYVASEYKTVHEELTK	phospho_HEK	phospho	HEK	mean	0	0	0	0	0	0	0	0	0	0	0	0	0	0	0	0	0	0	642.908	1805.12	4317.57	6970.5	9418.73	9766.24	8794.71	6674.65	4705.35	2381.04	890.653	0	0	0	0	0	0	0	0	0	0	0	0	0	0
A0A096LNH6	DOCK1	SQDKLDKDDLEK	phospho_HCT	phospho	HCT	mean	1.8366758731187e-13	9265.65	15899.5	19471.5	19986.1	17917	13849.9	7952.72	3962.38	1148.8	574.401	0	0	0	0	0	0	0	0	0	0	0	0	0	0	0	0	0	0	0	0	0	0	0	0	0	0	0	0	0	0	0	0
A0A096LNH6	DOCK1	SQDKLDKDDLEK	phospho_HEK	phospho	HEK	mean	4.6661912822764e-14	16273.6	28191.1	33041.1	33407.2	29911.1	26160.6	20368.4	14451.7	7050.31	2504.63	0	0	0	0	0	0	0	0	0	0	0	0	0	0	0	0	0	0	0	0	0	0	0	0	0	0	0	0	0	0	0	0
A0A096LP07	GPS1	EGSQGELTPANSQSR	phospho_HCT	phospho	HCT	mean	0	0	0	0	0	0	0	0	0	0	0	0	0	0	0	0	0	0	0	564.043	1128.09	1692.13	1128.09	564.043	0	0	0	0	0	0	0	0	0	0	0	0	0	0	0	0	0	0	0
A0A096LP07	GPS1	EGSQGELTPANSQSR	phospho_HEK	phospho	HEK	mean	0	0	0	0	0	0	0	0	0	0	0	0	0	0	0	0	0	0	0	0	0	0	0	0	428.319	856.639	1284.96	856.639	428.319	0	0	0	0	0	0	0	0	0	0	0	0	0	0
A0A096LP25	AAK1	LGGAVPFAPPEVSPEQAK	phospho_HCT	phospho	HCT	mean	0	0	0	0	0	0	0	0	2841.23	5682.47	9219.97	10017.6	13178.4	16969	18970.8	17303.9	13830.2	11376.8	10329.7	9027.79	9041.96	8512.44	8569.25	7173.52	5505.18	3630.82	2127.51	1339.7	936.017	965.087	994.158	662.772	331.386	0	0	0	0	0	0	0	0	0	0
A0A096LP25	AAK1	LGGAVPFAPPEVSPEQAK	phospho_HEK	phospho	HEK	mean	0	0	0	0	0	0	0	1096.14	5534.6	15935.4	29915.7	42081.6	46962.5	46170.6	44024.5	42790	41130.7	39167.4	36838.2	36533.6	34315.3	32873.7	29390.9	26915.9	22319.8	18790.1	15845.1	14904.1	13253	10672.1	6996.4	3339.18	1063.49	0	0	0	0	0	0	0	0	0	0
A0A096LP25	AAK1	SATTTPSGSPR	phospho_HCT	phospho	HCT	mean	0	0	0	0	0	0	0	0	0	0	0	185.397	370.793	747.548	1095.86	1444.18	1409.78	876.067	596.252	669.757	1878.74	2579.93	3622.94	3761	4957.64	6182.48	7255.29	7513.16	6462.02	5824.53	4936.92	5363.55	5073.1	4509.05	2449.85	957.928	0	0	0	0	0	0	0
A0A096LP25	AAK1	SATTTPSGSPR	phospho_HEK	phospho	HEK	mean	0	0	0	0	0	0	0	0	0	0	0	594.719	1735.19	3490.42	4756.8	5438.35	5474	5633.42	5911.35	6116.85	9476.08	15726.6	24722.1	28879.7	28706.1	25560.2	23450.6	22120.3	19795.9	17293.7	14527.1	12174.3	9540.8	8213.84	7242.96	6180.99	3428.12	1230.13	0	0	0	0	0
A0A096LP25	AAK1	VGSLTPPSSPK	phospho_HCT	phospho	HCT	mean	0	0	0	0	0	0	0	0	3207.39	6840.29	10863.9	10047.8	11112.5	13491	17925.5	19616	18386.7	15511.8	12315.3	11949.1	13540.6	15423.3	14093.2	12141.4	10744.8	10528.4	8799.65	6261.41	3872.37	2653.23	1725.38	854.243	211.536	0	0	0	0	0	0	0	0	0	0
A0A096LP25	AAK1	VGSLTPPSSPK	phospho_HEK	phospho	HEK	mean	0	0	0	0	0	0	0	1233.89	5394.72	13269.2	23086.3	30413.9	32856	30233.5	27420.7	26504.6	26242.7	25858.2	24545.4	27107.8	28678.9	29886.6	26305.5	22799.6	18519.6	15630	12258.1	9620.99	7209.53	5266.89	3381.65	1534.93	493.08	0	0	0	0	0	0	0	0	0	0
A0A096LP25	AAK1	VQTTPPPAVQGQK	phospho_HCT	phospho	HCT	mean	0	0	0	0	0	0	0	935.165	4465.58	7996	9656.09	7232.21	6703.32	7993.73	11310.5	11662.7	11086.8	9323.94	8838.53	8812.69	9413.45	9581.73	8954.36	8331.95	7611.82	6646.97	5028.72	3710.56	3072.96	2823.85	2132.41	1078.26	306.884	0	0	0	0	0	0	0	0	0	0
A0A096LP25	AAK1	VQTTPPPAVQGQK	phospho_HEK	phospho	HEK	mean	0	0	0	0	0	0	0	0	1720.61	5157.83	10684.1	15282.4	18483.9	19576.3	19834.6	20113.5	20652.4	21518.3	22027.2	22191.8	21048.1	19520.1	17712.9	16593.1	15247.6	13111.6	10348.1	7526.13	5784.93	4569.52	3391.84	1754.12	553.364	0	0	0	0	0	0	0	0	0	0
A0A0A0MQS2	CLASRP	ITFITSFGGSDEEAAAAAAAAAASGVTTGKPPAPPQPGGPAPGR	phospho_HCT	phospho	HCT	mean	0	0	0	0	0	0	0	0	0	0	0	0	0	0	0	0	0	0	520.704	1041.41	2005.67	1928.52	3742.82	7244.42	13318.4	17518.4	17013.1	13702.9	8466.55	10456.7	14278	22367.8	22926.5	22113.6	18404.2	17834.5	16906.4	16099.4	12997.5	9116.59	4244.71	1406.9	0
A0A0A0MQS2	CLASRP	ITFITSFGGSDEEAAAAAAAAAASGVTTGKPPAPPQPGGPAPGR	phospho_HEK	phospho	HEK	mean	0	0	0	0	0	0	0	0	0	0	0	0	0	0	0	0	0	0	0	0	0	0	0	479.189	958.378	1437.57	1621.67	1805.76	5567.87	12794.8	23415.8	30988.1	33679.8	31569.3	26014.4	20356.7	15730.5	14449.2	12756	9830.03	4852.71	1621.69	0
A0A0A0MQS2	CLASRP	KISPPSYAR	phospho_HCT	phospho	HCT	mean	0	0	0	0	0	0	0	0	0	0	0	0	0	0	0	0	0	0	0	0	0	0	0	0	0	9571.75	23631.3	44629.5	52953.5	57546.9	53234	49486.3	44641.1	42477.3	39927.2	33574.8	21322.5	11766.7	6531.61	5984.13	4882.3	2661.95	940.275
A0A0A0MQS2	CLASRP	KISPPSYAR	phospho_HEK	phospho	HEK	mean	0	0	0	0	0	0	0	0	0	0	0	0	0	0	0	0	0	0	0	0	0	0	0	0	0	4751.59	17160.1	34370.6	55161	76898.8	106329	129403	140076	130999	106970	76544.6	46002	28404.8	20012.5	16850.1	12728.2	9055.8	7000.44
A0A0A0MQU4	SCLY	GHTGGHHSPVK	phospho_HCT	phospho	HCT	mean	0	0	0	0	0	0	0	0	0	0	0	0	0	0	0	0	0	0	0	0	0	0	0	0	0	0	0	0	0	0	0	0	0	0	705.592	2498.64	5521.58	8414.78	9653.93	8433.29	5355.34	2323.15	520.851
A0A0A0MQU4	SCLY	GHTGGHHSPVK	phospho_HEK	phospho	HEK	mean	0	0	0	0	0	0	0	0	0	0	0	0	0	0	0	0	0	0	0	0	0	0	0	0	0	0	0	0	0	0	0	0	0	0	578.979	2212.86	5649.2	9204.03	11249.9	9690.89	6157.94	2478.18	600.863
A0A0A0MRA8	EPB41L3	GISQTNLITTVTPEKK	phospho_HCT	phospho	HCT	mean	0	0	0	220.36	440.721	661.081	440.721	220.36	429.308	858.615	1287.92	858.615	429.308	0	682.232	1364.46	2046.7	1683.52	2008.25	2573.72	3744.82	4041.89	4443.2	4801.14	5991.65	7236.47	8198.62	8655.83	8609.83	7970.43	5899.72	3051.89	881.052	0	0	0	0	0	0	0	0	0	0
A0A0A0MRA8	EPB41L3	GISQTNLITTVTPEKK	phospho_HEK	phospho	HEK	mean	1.18355592504001e-13	6489.24	12154.5	16370.4	18019.4	18513.2	20309.9	30545.8	50636.9	77827.1	98224.8	109882	110407	109124	103737	100750	95533.6	94619	92264.4	94645	89880.7	81941.1	66565.2	54760.2	44167.6	38398	34617.7	34621.2	33284.5	27647	17714.6	7675.67	2057.3	0	0	0	0	0	0	0	0	0	0
A0A0A0MRA8	EPB41L3	KGEEVTPISAIR	phospho_HCT	phospho	HCT	mean	0	0	0	0	0	0	0	0	0	0	0	413.151	826.303	1502.91	1590.6	1678.29	1239.07	985.798	962.548	1202.75	1185.2	707.608	230.018	0	0	0	0	0	0	0	0	0	0	0	0	0	0	0	0	0	0	0	0
A0A0A0MRA8	EPB41L3	KGEEVTPISAIR	phospho_HEK	phospho	HEK	mean	0	0	0	0	0	0	0	2339.27	7054.97	14261.8	19271	23031.5	23948.4	24809.3	23733	23307.9	24133.5	27704.3	31201.4	32262.6	26757.9	18365.5	8269.25	2803.32	0	0	0	0	0	0	0	0	0	0	0	0	0	0	0	0	0	0	0
A0A0A0MRA8	EPB41L3	LSRSPLK	phospho_HCT	phospho	HCT	mean	0	0	0	0	0	0	0	0	355.677	711.354	1067.03	711.354	355.677	425.178	1207.33	1989.48	1921.28	1265.18	609.08	378.158	252.105	126.052	0	0	0	0	0	0	0	0	0	0	0	0	0	0	0	0	0	0	0	0	0
A0A0A0MRA8	EPB41L3	LSRSPLK	phospho_HEK	phospho	HEK	mean	0	0	801.673	1818.6	3326.82	3938.51	5393.7	8381.68	13141.9	18324.7	21684.2	23891.5	23938.9	23139.8	21274.4	19632.4	19729.8	21431.1	23770.5	23618.3	18971.4	12337.9	5336.16	1766.13	0	0	0	0	0	0	0	0	0	0	0	0	0	0	0	0	0	0	0
A0A0A0MRA8	EPB41L3	LSTSPVR	phospho_HCT	phospho	HCT	mean	6.56056382059628e-14	3874.29	7043.25	8189.17	6821.25	4811.15	3947.31	4092.06	4822.64	5496.28	6933.05	8714.57	11115.7	12049.8	11561	9852.76	8260.6	6931.94	5095.31	4369.81	4117.83	4899.55	5019.45	5029.09	4420.72	3908.58	3156.27	2568.24	2060.74	1603.74	1426.56	803.895	401.947	0	0	0	0	0	0	0	0	0	0
A0A0A0MRA8	EPB41L3	LSTSPVR	phospho_HEK	phospho	HEK	mean	3976.14	41883.1	69864.3	81244.6	73470.4	64515.3	61210.5	69379.2	80506	95119.3	106142	110784	108078	102058	97432	94684.3	89187.8	88998.7	93204.3	110484	121034	124006	113530	99623.5	84303	70730.5	59279.8	49036.4	41405.1	38308.9	40667.5	44425.9	43885.1	39174.1	29321.5	19208.4	8679.27	2749.36	0	0	0	0	0
A0A0A0MRA8	EPB41L3	QLEYQQLEDDKLSQK	phospho_HCT	phospho	HCT	mean	0	0	0	0	0	0	0	0	0	0	0	0	493.774	987.548	1481.32	987.548	493.774	0	0	0	0	0	0	0	0	0	0	0	0	0	0	0	0	0	0	0	0	0	0	0	0	0	0
A0A0A0MRA8	EPB41L3	QLEYQQLEDDKLSQK	phospho_HEK	phospho	HEK	mean	0	0	0	0	0	0	0	978.07	3535.56	7734.6	11091.9	13010.2	12905.6	12083.5	10007.3	8166.12	6372.76	5087.34	2834.05	1114.08	0	0	0	0	0	0	0	0	0	0	0	0	0	0	0	0	0	0	0	0	0	0	0
A0A0A0MRA8	EPB41L3	SLDGASVNENHEIYMK	phospho_HCT	phospho	HCT	mean	0	0	770.591	2209.84	4249.5	5605.97	6452.88	6562.74	6091.98	4947.56	3970.74	4174.1	5355.24	6830.18	7496.44	6923	6218.52	5492.64	6498.77	6595.59	6396.18	4285.66	3477.4	2760.94	3000.04	1768.34	884.168	0	0	0	0	0	0	0	0	0	0	0	0	0	0	0	0
A0A0A0MRA8	EPB41L3	SLDGASVNENHEIYMK	phospho_HEK	phospho	HEK	mean	5022.24	5912.62	8902.84	12312.6	15011.6	16142.1	18695.4	26373.6	37789.6	52926.8	62241.7	67370.5	63800.8	59243.3	52699.5	47797.6	42630.5	39941	38980.7	40275	38868.2	35614.1	29714.7	24813.4	20284.8	17798.3	16496	16872.7	16272.2	13602.6	8836.23	3952.24	1125.98	0	0	0	0	0	0	0	0	0	0
A0A0A0MRA8	EPB41L3	TETISFGSVSPGGVK	phospho_HCT	phospho	HCT	mean	0	0	0	0	0	0	0	0	0	0	0	0	0	0	0	0	270.498	540.996	1089.61	1097.23	1408.48	1163.5	1189.01	607.264	303.632	0	0	184.421	368.841	553.262	368.841	184.421	0	0	0	0	0	0	0	0	0	0	0
A0A0A0MRA8	EPB41L3	TETISFGSVSPGGVK	phospho_HEK	phospho	HEK	mean	4.22054522337419e-13	7202.1	13845.3	19051.7	20735.2	21556.8	22632.4	27563.8	34727	44479.2	50920.9	55161.9	53535.1	51104	46863.9	45376.4	42497.7	41019.4	39729.9	42948.5	43734.1	41229.1	34040.9	27188.1	21342.4	17071.8	14069.2	12219.5	11497.6	11518	12670	13063.6	12384.2	10215.5	7385.31	4482.75	1927.62	519.235	0	0	0	0	0
A0A0A0MRB5	MADD	GTLSDSEIETNSATSTIFGK	phospho_HCT	phospho	HCT	mean	3.40358247758527e-13	15462	31119.5	42867	54902.2	58969.9	59784.2	54879	50017.4	43597.7	37711.6	34054.2	32363.8	32829.9	31661.3	29553.5	25587.7	20854.8	18667	18872.7	20543.8	20560.1	18999.2	18780.4	18982.5	17549.1	12288.3	5782.22	1496.23	0	0	0	0	0	0	0	0	0	0	0	0	0	0
A0A0A0MRB5	MADD	GTLSDSEIETNSATSTIFGK	phospho_HEK	phospho	HEK	mean	-9.55126e-14	23514.6	41528.8	49236.5	50887	45654.4	40678.1	34874.8	31079	25774.1	22362.4	20705.9	21211.7	20884.2	18646.7	16507	15463.7	16443.5	17074.2	16819.8	13565.3	9617.33	4494.45	2696.5	2038.45	3057.67	2038.45	1019.22	0	0	0	0	0	0	0	0	0	0	0	0	0	0	0
A0A0A0MRC4	GPSM1	APSSDEECFFDLLTK	phospho_HCT	phospho	HCT	mean	0	0	0	0	0	0	0	0	0	0	0	0	0	0	0	0	0	0	0	0	0	0	0	0	0	0	0	0	0	607.647	1215.29	3600.04	8422.06	20957.6	57173.9	120200	201386	254085	251538	194617	118197	60548.1	30077.9
A0A0A0MRC4	GPSM1	APSSDEECFFDLLTK	phospho_HEK	phospho	HEK	mean	1.04314595460953e-13	6100.34	11042.7	14389.8	14058.6	12435.1	10269.9	8435.21	6174.43	3113.37	1058.05	0	0	0	0	0	0	0	0	0	0	0	0	0	0	0	0	0	670.407	2535.98	6135.82	8394.85	10916.3	14413.3	45148.8	118204	235336	338838	367517	309357	209141	132029	89305.1
A0A0A0MRC4	GPSM1	EGSHSPLDSADVR	phospho_HCT	phospho	HCT	mean	0	0	0	0	0	0	0	0	0	0	0	0	0	0	0	0	0	0	0	0	0	0	0	0	0	0	0	0	0	0	0	0	162.618	325.236	1014.01	2009.2	4120.3	5656.18	6091.39	4294.79	2070.12	477.107	0
A0A0A0MRC4	GPSM1	EGSHSPLDSADVR	phospho_HEK	phospho	HEK	mean	0	0	0	0	0	0	0	0	0	0	0	0	0	0	0	0	0	0	0	0	0	0	0	0	0	0	0	0	0	151.189	302.378	680.701	1133.45	1827.85	2949.98	4796.52	7641.22	9906.95	9895.82	7163.44	3397.26	957.907	0
A0A0A0MRC4	GPSM1	IAQPSMTASPQTEEFFDLIASSQSR	phospho_HCT	phospho	HCT	mean	0	0	0	0	0	0	0	0	0	0	0	0	0	0	0	0	0	0	0	0	0	0	0	0	0	0	0	0	0	0	0	0	0	0	0	0	0	0	0	984.822	1969.64	2954.47	2978.21
A0A0A0MRC4	GPSM1	IAQPSMTASPQTEEFFDLIASSQSR	phospho_HEK	phospho	HEK	mean	0	0	0	0	0	0	0	0	0	0	0	0	0	0	0	0	0	0	0	0	0	0	0	0	0	0	0	0	0	0	0	0	0	0	0	0	0	0	0	563.782	1127.56	2280.21	3093.14
A0A0A0MRE5	ASAP1	QASEDSNDLTPTLPETPVPLPR	phospho_HCT	phospho	HCT	mean	0	0	0	0	0	0	0	0	0	0	0	477.706	955.411	1899.36	2704.33	4366.21	6360.16	8513.17	10540	11463	10573.9	7366.6	3505.71	959.048	0	0	0	0	0	0	0	0	0	0	0	0	0	0	0	0	0	0	0
A0A0A0MRE5	ASAP1	QASEDSNDLTPTLPETPVPLPR	phospho_HEK	phospho	HEK	mean	0	0	0	0	0	0	0	0	0	0	0	662.171	2043.7	4172.81	6092.89	7754.62	9529.28	11757.9	13188.4	12842.4	9566.89	5785.3	2227.52	692.144	0	0	0	0	0	0	0	0	0	0	0	0	0	0	0	0	0	0	0
A0A0A0MRE5	ASAP1	SQTGDVSPK	phospho_HCT	phospho	HCT	mean	0	0	0	0	0	0	0	0	0	0	0	454.852	1228.69	2625.18	4336.7	6365.42	9408	16008.7	26267.4	35756.4	40601.8	39711.5	38685.6	36194.7	32972	25161	15674	6725.69	1634.6	0	0	0	0	0	0	0	0	0	0	0	0	0	0
A0A0A0MRE5	ASAP1	SQTGDVSPK	phospho_HEK	phospho	HEK	mean	0	0	0	0	0	0	0	0	0	0	0	297.439	790.451	1884.44	3503.85	5789.13	8732.3	13191.4	18858.3	24104.5	27218.3	28306.2	28097.3	26082.8	21881.2	15898.5	9448.92	4117.49	1025.68	0	0	0	0	0	0	0	0	0	0	0	0	0	0
A0A0A0MRE5	ASAP1	TLSDPPSPLPHGPPNK	phospho_HCT	phospho	HCT	mean	0	0	0	0	0	0	0	0	0	0	0	491.469	1571.09	4574.38	9011.91	14726.1	18841.1	20945.4	20955	20145.4	19534.9	19095.5	18600.9	17566.5	15433	12645.3	8263.08	4032.68	1006.13	0	0	0	0	0	0	0	0	0	0	0	0	0	0
A0A0A0MRE5	ASAP1	TLSDPPSPLPHGPPNK	phospho_HEK	phospho	HEK	mean	0	0	0	0	0	0	0	0	0	0	0	372.803	1177.81	2511.05	4560.19	7115.65	9930.47	12814.7	15424.5	17761.7	17703.5	16032	12518.3	8859.69	5064.38	2092.8	503.503	0	0	0	0	0	0	0	0	0	0	0	0	0	0	0	0
A0A0A0MRG9	CDK5RAP2	DLSPPRYDSLVQSQAR	phospho_HCT	phospho	HCT	mean	4523.91	6745.07	8065.52	8636.18	8563.55	8035.66	7063.49	5898.95	4569.76	2515.43	971.335	0	0	0	0	0	0	0	0	0	0	0	0	0	0	0	0	0	0	0	0	0	0	0	0	0	0	0	0	0	0	0	0
A0A0A0MRG9	CDK5RAP2	DLSPPRYDSLVQSQAR	phospho_HEK	phospho	HEK	mean	3715.81	8939.33	11904.3	11855.5	10165.5	7971.71	6433.55	5100.3	3576.78	1757.52	486.336	0	0	0	0	0	0	0	0	0	0	0	0	0	0	0	0	0	0	0	0	0	0	0	0	0	0	0	0	0	0	0	0
A0A0A0MRG9	CDK5RAP2	ENPEDVLSPTSVATYLSSK	phospho_HCT	phospho	HCT	mean	31814.4	41747.3	44766.1	39459.8	30190.6	20116.6	13111.2	7408.37	4972.62	2227.77	1113.88	0	0	0	0	0	0	0	0	0	0	0	0	0	0	0	0	0	0	0	0	0	0	0	0	0	0	0	0	0	0	0	0
A0A0A0MRG9	CDK5RAP2	ENPEDVLSPTSVATYLSSK	phospho_HEK	phospho	HEK	mean	13110.4	44403	64453.4	69452.8	62337.9	50916.7	39070.1	27722.8	16679	7221.85	1955.53	0	0	0	0	0	0	0	0	0	0	0	0	0	0	0	0	0	0	0	0	0	0	0	0	0	0	0	0	0	0	0	0
A0A0A0MRI1	GPALPP1	KQDDSPPRPIIGPALPPGFIK	phospho_HCT	phospho	HCT	mean	0	0	0	0	0	0	0	0	0	0	0	0	0	0	0	0	0	0	0	0	0	0	0	0	0	0	0	0	0	618.775	2858.01	10861.7	25212.5	43729.2	56260.8	59006.9	52860	44384.2	36455.1	27332.9	17765.8	7979.11	2492.39
A0A0A0MRI1	GPALPP1	KQDDSPPRPIIGPALPPGFIK	phospho_HEK	phospho	HEK	mean	0	0	0	0	0	0	0	0	0	0	0	0	0	0	0	0	0	0	0	0	0	0	0	0	0	0	647.559	1295.12	2462.78	2972.71	5287.2	12367.5	28324.6	49205.3	65327.1	67913.1	59013	46011.3	35285.4	27731	22231.7	18131.2	13946.5
A0A0A0MRI1	GPALPP1	QDDSPPRPIIGPALPPGFIK	phospho_HCT	phospho	HCT	mean	0	0	0	0	0	0	0	0	0	0	0	0	0	0	0	0	0	0	0	0	0	0	0	0	0	472.476	944.952	1882.73	1875.55	5293.97	14542	42907.9	88607.6	144850	182378	189967	170990	142869	117453	95775.3	74351.5	51602.5	31637.9
A0A0A0MRI1	GPALPP1	QDDSPPRPIIGPALPPGFIK	phospho_HEK	phospho	HEK	mean	0	0	0	0	0	0	0	0	0	0	0	0	0	0	0	0	0	0	0	0	0	0	0	0	0	0	1566.47	3132.95	4699.42	5347.74	12658.1	34820.4	77917.5	131460	175031	188410	173645	143881	116925	95286.6	80929.1	67343.8	55747.4
A0A0A0MRJ0	CDC42BPA	EFSGGSYSAK	phospho_HCT	phospho	HCT	mean	0	0	0	0	0	0	0	417.929	1435.88	2453.83	2635.92	1617.97	2006.71	4663.69	9306.61	12360.9	11714.6	8296.51	3835.5	1224.79	0	0	0	0	0	0	0	0	0	0	0	0	0	0	0	0	0	0	0	0	0	0	0
A0A0A0MRJ0	CDC42BPA	EFSGGSYSAK	phospho_HEK	phospho	HEK	mean	0	0	0	0	0	0	0	388.427	1815.15	4093.74	6508.75	7614.21	7015.95	4979.57	2790.77	1786.97	1696.45	1686.18	1009.66	333.131	0	0	0	0	0	0	0	0	0	0	0	0	0	0	0	0	0	0	0	0	0	0	0
A0A0A0MRM8	MYO6	LHLSSPDNFR	phospho_HCT	phospho	HCT	mean	0	0	0	0	0	0	0	0	0	0	0	0	0	0	0	0	0	0	0	0	0	0	0	0	0	0	0	0	0	167.378	818.036	1954.82	3577.6	4557	4860.16	3961.01	3225.28	2383.66	1819.17	924.836	326.512	0	0
A0A0A0MRM8	MYO6	LHLSSPDNFR	phospho_HEK	phospho	HEK	mean	0	0	0	0	0	0	0	0	0	0	0	0	0	0	0	0	0	0	0	0	0	0	0	0	0	0	0	0	0	0	267.824	823.449	1609.64	2038.2	2119.14	2003.03	1969.18	1880.52	1494.23	945.032	397.137	113.336	0
A0A0A0MRM9	NOLC1	AATTPTR	phospho_HCT	phospho	HCT	mean	6480.68	11451.9	14135.7	13082.4	8728.31	4332.17	1384.8	447.901	0	0	0	0	0	0	0	0	0	0	0	0	0	0	0	0	0	0	0	0	0	0	0	0	0	0	0	0	0	0	0	0	0	0	0
A0A0A0MRM9	NOLC1	AATTPTR	phospho_HEK	phospho	HEK	mean	-6.75259e-14	11937.4	18666.7	18979	12396.1	6668.1	2935.76	2651.01	2015.67	1190.8	365.935	0	0	0	0	0	0	0	0	0	0	0	0	0	0	0	0	0	0	0	0	0	0	0	0	0	0	0	0	0	0	0	0
A0A0A0MRM9	NOLC1	GGSISVQVNSIKFDSE	phospho_HCT	phospho	HCT	mean	10425.9	19913.5	30889.8	41301.1	50731.6	48662.2	43606.1	38644.8	50946.6	60848.3	67878.9	57201.4	56801.3	59839	74058.4	75505.7	66205.9	48358.5	33826.7	29636.5	31568	34475.8	34459.9	31460.6	28850	26429	23770.4	21447.7	18564.7	19400.9	21802.8	29517.5	34027.3	35675.7	32102.9	33304	40761.6	48415.6	50715.5	44133.5	35054.9	23456.2	13668.4
A0A0A0MRM9	NOLC1	GGSISVQVNSIKFDSE	phospho_HEK	phospho	HEK	mean	6314.15	23896.6	40222.5	52829	58869.3	59214.5	55722.2	53418.3	51495.1	50923.7	50525.9	48454.4	44318.8	36631.9	30125.2	23621.2	18476.8	13101.1	10566.4	10843.5	12418.3	12902.8	11980.5	11092.7	11232.4	11233.9	11817.5	11331.1	11753.5	11483.4	13117.7	14450.7	16232.7	16477	16217.8	15983.9	17015.5	19092.7	20082.6	19136.7	16902.1	14480.5	11543.4
A0A0A0MRM9	NOLC1	GKGSPRPQAPK	phospho_HCT	phospho	HCT	mean	9406.16	15961.3	24266	32414.1	38472.8	40084.9	39581.4	37824.3	38207.2	39921.8	44092.8	55821.6	77692	107129	127394	129167	114184	93021.7	77939.1	68465.9	63897.5	57000.1	48119.6	38315.4	32045.5	28859.6	26807.9	25317	25259.7	28496.9	30242	30725.9	28925.7	27822.8	25881.4	23333.6	21210.7	20750.8	20038.8	17524.8	12676.3	8459.09	5990.5
A0A0A0MRM9	NOLC1	GKGSPRPQAPK	phospho_HEK	phospho	HEK	mean	2938.52	14624.4	24607.8	31091	32398.1	31224.9	30035.7	30106.9	31523	33485.6	35324.1	41075.5	47538.5	57002.6	58546.9	57580.5	51675.6	48359.7	44592.5	41882.9	37069	32391.5	26488.2	22965.9	20422	20292.2	20901.2	23192.9	25066.2	25535.6	23025.2	20005.1	17538.6	16456.1	15405.4	14399.4	13907.2	13977.4	12984.6	10941.1	7933.17	6340.2	5107.04
A0A0A0MRM9	NOLC1	GSPRPQAPK	phospho_HCT	phospho	HCT	mean	7889.85	14722	21310.6	26240.9	30227.1	32416.1	34120.4	32364.1	29958.5	26848.3	28630.3	33172	43546.1	53302.6	60620.2	58253.5	48865.3	35369.4	23516.3	16647.4	14186.7	14198.8	14320.8	13947.6	13962.7	13644.2	12796.2	12342.7	12128.2	13339.1	13278.5	13346.7	12924.3	13075.9	12778.3	12018.5	12234.9	12761.5	12291.4	9143.85	4620.63	1378.62	0
A0A0A0MRM9	NOLC1	GSPRPQAPK	phospho_HEK	phospho	HEK	mean	-1.29025e-13	9053.69	16554.5	20749.6	21887.4	21602.2	22290.4	22960.3	23403.1	22739.2	22208.4	22047.7	21825.2	21756	20092.4	18332.6	14548.8	11028.3	6819.69	5356.45	5504.93	6929.57	7947.65	8237.16	8462.92	8631.31	8998.52	9688.05	10108.5	10453.2	9940.16	9392.82	8885.78	9021.11	8941.99	8563.95	7850.66	7335.4	6394.05	4827.2	2484.61	847.461	0
A0A0A0MRM9	NOLC1	LQTPNTFPK	phospho_HCT	phospho	HCT	mean	0	0	1102.26	2989.96	5779.97	7260.25	8097.47	7791.48	7587.99	7195.7	6937.29	6973.26	6667.49	6495.4	5701.44	5375.19	4864.4	4541.26	3909.02	3476.3	2986.52	2383.05	1273.02	464.89	0	0	0	0	0	0	0	0	0	0	0	0	0	0	0	0	0	0	0
A0A0A0MRM9	NOLC1	LQTPNTFPK	phospho_HEK	phospho	HEK	mean	0	0	774.539	2087.15	3732.45	4539.45	5042.75	5873.52	6965.69	8037.16	8132.19	7568.4	6298.04	5063.3	4250.18	3911.65	3903.16	3961.03	3692.18	3176.45	2199.46	1437.62	625.475	247.801	0	0	0	0	0	0	0	0	0	0	0	0	0	0	0	0	0	0	0
A0A0A0MRM9	NOLC1	VADNSFDAK	phospho_HCT	phospho	HCT	mean	8.0680971163242e-14	2424.11	4042.08	6048.68	7195.51	8765.68	8767.66	8591.78	8878.71	9656.12	11189.9	11196	12144.3	12843.4	14383	13694.4	11658.7	8523.08	6420.88	5242.35	4475.6	3399.41	1756.4	637.962	0	0	0	0	0	0	0	0	0	0	0	0	0	0	0	0	0	0	0
A0A0A0MRM9	NOLC1	VADNSFDAK	phospho_HEK	phospho	HEK	mean	-2.50385e-14	3514.85	7226.23	9789.47	9580.65	7903.93	6886.45	7571.12	9028.63	10465.3	11083.3	11365.8	10555.4	9694.42	8293.86	7652.56	7675.74	8355.68	8488.57	7654.68	5635.39	3675.6	1652.88	618.102	0	0	0	0	0	0	0	0	0	0	0	0	0	0	0	0	0	0	0
A0A0A0MRN4	ZNF326	ISLSKSPTK	phospho_HCT	phospho	HCT	mean	6.52575832877428e-14	3938.03	7816.55	10223.3	10378	8300.5	5639.81	2722.69	921.649	0	0	0	0	0	0	0	0	0	0	0	0	0	0	0	0	0	0	0	0	0	0	0	0	0	0	0	0	0	0	0	0	0	0
A0A0A0MRN4	ZNF326	ISLSKSPTK	phospho_HEK	phospho	HEK	mean	3079.29	9287.5	15312.6	18665.3	20513.4	18936.2	17174.8	13164.6	8924.35	4021.8	1234.1	0	0	0	0	0	0	0	0	0	0	0	0	0	0	0	0	0	0	0	0	0	0	0	0	0	0	0	0	0	0	0	0
A0A0A0MRP0	MAP7D3	TSLEASMEASPK	phospho_HCT	phospho	HCT	mean	-1.3999e-15	1318.23	2320.35	3289.39	3577.98	3866.57	3272.97	1982.26	691.555	0	0	0	0	0	0	0	0	0	0	0	0	0	0	0	0	0	0	0	0	0	0	0	0	0	0	0	0	0	0	0	0	0	0
A0A0A0MRP0	MAP7D3	TSLEASMEASPK	phospho_HEK	phospho	HEK	mean	1.07644045373184e-13	5833.44	10236.6	12838.3	12394.7	10764	8076.81	5614.87	3301.08	1447.37	458.639	0	0	0	0	0	0	0	0	0	0	0	0	0	0	0	0	0	0	0	0	0	0	0	0	0	0	0	0	0	0	0	0
A0A0A0MRP6	SMARCA1	SPTSPLNMK	phospho_HCT	phospho	HCT	mean	-2.07155e-14	1723.76	3296.49	5212.95	5285.93	5152.13	3995.35	3598.29	2829.98	2464.04	1978.61	2807.77	4474.07	6774.76	7796.92	6763.44	4532.64	2372.2	1976.69	2079.43	2296.98	1356.44	746.011	333.93	698.674	729.489	760.303	618.047	642.756	667.464	444.976	222.488	0	0	0	0	0	0	0	0	0	0	0
A0A0A0MRP6	SMARCA1	SPTSPLNMK	phospho_HEK	phospho	HEK	mean	5.89539078708248e-14	3735.52	8285.57	12109.8	13927.8	12987.6	11410.2	10207.9	10431.4	11395.4	12360.9	15930.3	19919.2	27616.4	31044.3	34732.5	33620.7	33822.3	32623.8	31603.2	28065	23113.3	17367.7	13121.9	9809.16	7830.98	6660.15	5952.13	5413.16	4304.64	3014.42	1457.56	488.716	0	0	0	0	0	0	0	0	0	0
A0A0A0MRT6	ABI1	LGSQHSPGR	phospho_HCT	phospho	HCT	mean	0	0	0	0	0	0	0	0	0	0	0	2436.65	6469.56	11935.5	14068.9	13540.3	11144.5	8986.77	10472.4	13634.8	20784.4	25754.4	31064.8	31470.5	30444.2	25561.9	20320.2	14839.3	10913.5	8219.58	5600.63	2865.85	833.699	0	0	0	0	0	0	0	0	0	0
A0A0A0MRT6	ABI1	LGSQHSPGR	phospho_HEK	phospho	HEK	mean	0	0	0	0	0	0	0	0	0	0	0	1743.24	5070.72	10479.4	15165.6	19055.6	22297.8	27668.4	33115.4	40043.1	43861	49614	51622.7	51988.2	46812.6	39719.1	31888	25096.4	19698.5	14634.9	10433.1	6089.51	3753.05	2096.26	1935.72	1775.19	1183.46	591.728	0	0	0	0	0
A0A0A0MRT6	ABI1	TNPPTQKPPSPPMSGR	phospho_HCT	phospho	HCT	mean	0	0	0	0	0	0	0	0	0	0	0	0	0	0	0	0	0	6359.42	22283.9	51080.5	74991.4	88886.1	83935.4	75799.1	63810.6	52016.6	36143.2	20420.9	10114	6027.98	6292.49	6163.13	4844.61	3065.53	2043.54	1781.15	1187.44	593.718	0	0	0	0	0
A0A0A0MRT6	ABI1	TNPPTQKPPSPPMSGR	phospho_HEK	phospho	HEK	mean	0	0	0	0	0	0	0	0	0	0	0	0	0	0	0	0	531.536	2873.66	8861.79	21034.4	35602.9	49189.3	52957.6	50695.7	41978	33726.6	24544.2	16905.6	11085	6580.92	4798.91	3142.87	2925.17	1488.89	744.444	0	0	0	0	0	0	0	0
A0A0A0MRU9	MARK2	GASGSIFSK	phospho_HCT	phospho	HCT	mean	0	0	0	0	0	0	0	0	0	0	0	0	0	0	0	0	0	0	0	0	0	0	0	0	0	0	0	0	0	0	0	0	0	0	716.231	1985.95	3765.39	4112.36	3352.36	1572.92	509.715	0	0
A0A0A0MRU9	MARK2	GASGSIFSK	phospho_HEK	phospho	HEK	mean	0	0	0	0	0	0	0	0	0	0	0	0	0	0	0	0	0	0	0	0	0	0	0	0	0	0	0	0	0	0	0	0	0	0	394.157	1863.96	3333.77	4396.85	3308.63	2220.41	763.171	381.586	0
A0A0A0MRU9	MARK2	LDTFCGSPPYAAPELFQGK	phospho_HCT	phospho	HCT	mean	65208.8	113529	151116	166118	162072	141623	115054	86460.9	62456.6	46785.5	36684.4	25822.4	17895.6	13842.5	16295.7	17488.5	14741.8	9872.54	4246.1	1592.42	0	0	0	0	0	0	0	969.541	2840.57	4711.61	7322.96	9851.75	19340.8	30861.9	49331.2	65376	78385.9	80882.5	74682.7	66764.3	54850.7	39762.1	23148.1
A0A0A0MRU9	MARK2	LDTFCGSPPYAAPELFQGK	phospho_HEK	phospho	HEK	mean	13178.8	73457.2	131671	170159	183727	168377	146100	121437	100425	81075.4	65421.9	55757	47265.6	41125.7	32744.5	26285.2	18370.8	11810.5	5229.63	1638.24	0	0	0	0	0	0	780.886	1561.77	2342.66	2508.36	3231.04	5976.65	9826.6	14814.8	19000.7	25408.7	33867.4	44855.8	50074.5	47795	39477.5	34567.3	34398.6
A0A0A0MRU9	MARK2	STFHAGQLR	phospho_HCT	phospho	HCT	mean	0	0	0	0	0	0	0	0	0	0	0	0	0	0	0	0	0	0	0	0	0	0	0	0	0	0	0	0	0	0	0	0	190.252	550.345	1359.02	2267.8	3105.4	3204.7	2533.03	1494.21	586.235	158.869	0
A0A0A0MRU9	MARK2	STFHAGQLR	phospho_HEK	phospho	HEK	mean	0	0	0	0	0	0	0	0	0	0	0	0	0	0	0	0	0	0	0	0	0	0	0	0	0	0	0	0	0	0	106.211	332.03	824.581	1483.57	2633.8	4259.68	6162.51	7346.66	6779.32	4733.91	2173.71	622.62	0
A0A0A0MRU9	MARK2	SVSANPK	phospho_HCT	phospho	HCT	mean	0	0	0	0	0	0	0	0	0	0	0	0	0	0	0	0	0	0	0	0	0	0	0	0	0	0	0	0	0	262.79	757.641	1697.73	2728.75	4533.52	7319.5	10891.1	13957.1	14499.9	12147.5	7556.84	3287.98	774.963	0
A0A0A0MRU9	MARK2	SVSANPK	phospho_HEK	phospho	HEK	mean	0	0	0	0	0	0	0	0	0	0	0	0	0	0	0	0	0	0	0	0	0	0	0	0	0	0	0	0	0	207.068	563.148	1172.63	1818.19	2778.64	4594.99	6930.25	9190.32	9533.4	7902.14	4880.53	2111.62	554.995	0
A0A0A0MRY0	TBC1D22A	SQSLPHSATVTLGGTSDPSTLSSSALSER	phospho_HCT	phospho	HCT	mean	0	0	0	0	0	0	0	0	0	0	0	0	0	0	0	0	0	0	0	0	0	0	0	0	0	0	0	0	0	0	0	290.527	581.054	1124.35	1454.19	1784.02	1993.68	1758.68	1523.68	770.725	385.363	0	0
A0A0A0MRY0	TBC1D22A	SQSLPHSATVTLGGTSDPSTLSSSALSER	phospho_HEK	phospho	HEK	mean	0	0	0	0	0	0	0	0	0	0	0	0	0	0	0	0	0	0	0	0	0	0	0	0	0	0	0	0	0	252.646	505.292	1040.56	1304.21	2193.58	2868.34	3328.4	2763.59	1780.14	1030.35	453.141	226.571	0	0
A0A0A0MRZ4	TNIP1	EGASGRPGSPK	phospho_HCT	phospho	HCT	mean	0	0	0	0	0	0	0	0	1286.36	2572.72	4342.87	4864.53	7699.51	12323	19012	24045.8	25876.1	23657.4	19752.4	16728.1	17149.9	18401.5	20074.6	18936.4	17635.7	14895.4	12235.7	9580.87	7435.26	6079.12	4051.19	2064.26	518.201	0	0	0	0	0	0	0	0	0	0
A0A0A0MRZ4	TNIP1	EGASGRPGSPK	phospho_HEK	phospho	HEK	mean	0	0	0	0	0	0	0	1793.09	5891.55	12930.6	19654.5	24789.9	26641.3	27051.8	26612.3	26749.4	25459.4	23803.6	21141	20077.2	19614.6	20697	21759.7	22088.8	20178	17480.5	14889	13410	11630.8	9040.88	5804.25	2644.48	820.745	0	0	0	0	0	0	0	0	0	0
A0A0A0MRZ4	TNIP1	YLQDQLSPLTR	phospho_HCT	phospho	HCT	mean	0	0	0	0	0	0	0	0	0	0	0	358.127	1162.43	2241.08	2838.69	2749.9	2381.75	1901.3	1822.23	1804.66	2331.76	2528.56	2490.89	1834.33	1464.49	1124.65	1094.27	630.895	315.447	0	0	0	0	0	0	0	0	0	0	0	0	0	0
A0A0A0MRZ4	TNIP1	YLQDQLSPLTR	phospho_HEK	phospho	HEK	mean	0	0	0	0	0	0	0	0	0	0	0	417.605	1175.83	2346.77	2993.8	3249.1	3070.42	3065.5	3094.94	3048.06	2805.68	2598.23	2499.7	2278.47	1748.13	1124.67	1044.75	1462.38	1738.41	1428.84	706.039	206.622	0	0	0	0	0	0	0	0	0	0	0
A0A0A0MS48	DENND1A	KTPELGIVPPPPIPR	phospho_HCT	phospho	HCT	mean	16508.7	16408.7	17193.8	17171	17316	15255.9	13400.3	9851.4	6990.92	3336.99	1367.4	0	0	0	0	0	0	0	0	0	0	0	0	0	0	0	0	0	0	0	0	0	0	0	0	0	0	0	0	0	0	0	0
A0A0A0MS48	DENND1A	KTPELGIVPPPPIPR	phospho_HEK	phospho	HEK	mean	1.70007610864696e-13	7920.49	13602.8	15953.7	17120.1	18101.9	19514.5	17910.2	13247	6420.92	2001.01	0	0	0	0	0	0	0	0	0	0	0	0	0	0	0	0	0	0	0	0	0	0	0	0	0	0	0	0	0	0	0	0
A0A0A0MS48	DENND1A	SLEDLRAPK	phospho_HCT	phospho	HCT	mean	54059.8	51697.8	50097.6	48591.5	45808.4	37989	27924.8	17125.2	13286.3	11306.3	12489.8	10463.3	10491.3	10379.9	12079.8	11703.3	10422.9	7546.17	5747.93	4440.96	3908.98	2899.24	1521.93	495.896	0	0	0	0	0	0	0	0	0	0	0	0	0	0	0	0	0	0	0
A0A0A0MS48	DENND1A	SLEDLRAPK	phospho_HEK	phospho	HEK	mean	12184.3	23419	30174.1	30799.5	27442.7	24475.2	22876	23655.3	24796.4	27900.2	29978.5	30307.3	27590.3	23725.1	20084	17713.7	16649.9	16625.5	15844	14160.5	10498.1	7004.87	3175.91	1184.76	0	0	0	0	0	0	0	0	0	0	0	0	0	0	0	0	0	0	0
A0A0A0MS59	SRCAP	HIELGVTGGGSPENGDGALLAITPPAVK	phospho_HCT	phospho	HCT	mean	0	989.724	1979.45	4267.89	4576.88	4885.87	2597.43	1298.71	0	0	0	0	0	0	0	0	0	0	0	0	0	0	0	0	0	0	0	0	0	0	0	0	0	0	0	0	0	0	0	0	0	0	0
A0A0A0MS59	SRCAP	HIELGVTGGGSPENGDGALLAITPPAVK	phospho_HEK	phospho	HEK	mean	4.4543040639227e-14	2577.63	5385.77	7875.68	10605.6	12785.4	14259.2	12334.6	8411.32	3645.23	1064.73	0	0	0	0	0	0	0	0	0	0	0	0	0	0	0	0	0	0	0	0	0	0	0	0	0	0	0	0	0	0	0	0
A0A0A0MS99	ABCC1	QLSSSSSYSGDISR	phospho_HCT	phospho	HCT	mean	2.00434853899386e-14	9256.17	15098.1	17621.6	14993.2	11957	8437.76	6208.71	4454.13	3020.07	2342.43	1674.14	1183.8	554.527	171.637	0	0	0	0	0	0	0	0	0	0	0	0	0	0	0	0	0	0	0	0	0	0	0	0	0	0	0	0
A0A0A0MS99	ABCC1	QLSSSSSYSGDISR	phospho_HEK	phospho	HEK	mean	3.55458070541222e-14	6473.04	11466.3	13958.6	12371.5	9119.01	5688.94	3261.84	2209.71	1784.4	1910.43	1565.62	1089.29	510.039	166.204	0	0	0	0	0	0	0	0	0	0	0	0	0	0	0	0	0	0	0	0	0	0	0	0	0	0	0	0
A0A0A0MSG0	WIPF3	TPLVSPPGPLTK	phospho_HCT	phospho	HCT	mean	0	0	0	0	0	0	0	0	0	0	0	0	0	0	0	0	0	704.856	2369.13	4977.57	7321.6	8469.56	8520.38	7840.68	7569.89	6660.91	5186.78	2645.33	895.05	0	0	0	0	0	0	0	0	0	0	0	0	0	0
A0A0A0MSH9	CHD1L	VLSPEELEDR	phospho_HCT	phospho	HCT	mean	6.18013356539709e-14	3524.73	5936.14	6120.92	3709.51	1298.1	0	0	0	0	0	0	0	0	0	0	0	0	0	0	0	0	0	0	0	0	0	0	0	0	0	0	0	0	0	0	0	0	0	0	0	0	0
A0A0A0MSH9	CHD1L	VLSPEELEDR	phospho_HEK	phospho	HEK	mean	3.71788109870961e-13	19200.4	35164.3	43483.8	43661.4	37444.1	30774.1	22972	15540.3	7193.31	2315.01	0	0	0	0	0	0	0	0	0	0	0	0	0	0	0	0	0	0	0	0	0	0	0	0	0	0	0	0	0	0	0	0
A0A0A0MSJ6	CDK18	RASLSDIGFGK	phospho_HCT	phospho	HCT	mean	0	0	0	0	0	0	0	0	0	0	0	0	0	0	0	0	0	0	0	0	0	0	0	0	0	0	0	0	0	0	0	0	0	0	4251.52	17500.5	38047.3	55858.7	59854	51582	36026.3	21110.5	11009.4
A0A0A0MSJ6	CDK18	RASLSDIGFGK	phospho_HEK	phospho	HEK	mean	0	0	0	0	0	0	0	0	0	0	0	0	0	0	0	0	0	0	0	0	0	0	0	0	0	0	0	0	0	0	0	0	0	0	1256.14	4582.16	10197.1	15009.2	16158.6	12730.2	7138.93	2663.54	905.747
A0A0A0MSJ6	CDK18	RLSLPMDIR	phospho_HCT	phospho	HCT	mean	0	0	0	0	0	0	0	0	0	0	0	0	0	0	0	0	0	0	0	0	0	0	0	0	0	0	0	0	0	0	0	0	0	0	625.141	1993.29	4088.61	5598.73	5622.84	4595.65	2863.41	1874.18	806.052
A0A0A0MSQ9	MON1A	QISQDFSELSTQLTGVAR	phospho_HCT	phospho	HCT	mean	0	0	0	0	0	0	0	0	0	0	0	0	0	0	0	0	0	0	0	0	0	0	0	0	0	0	0	0	0	677.655	1997.08	4030.14	5280.68	5247.67	4117.03	2883.19	2706.08	2811.05	2759.32	1877.69	870.313	227.682	0
A0A0A0MSQ9	MON1A	QISQDFSELSTQLTGVAR	phospho_HEK	phospho	HEK	mean	0	0	0	0	0	0	0	0	0	0	0	0	0	0	0	0	0	0	0	0	0	0	0	0	0	0	0	0	0	0	403.787	1165.57	2282.47	2591.8	2524.19	2194.19	2656.61	2983.8	2770.46	1779.83	758.459	184.91	0
A0A0A0MSX4	ROBO1	KVPSFTFTPTVTYQR	phospho_HCT	phospho	HCT	mean	0	0	392.116	1442.6	2830.22	3433.6	2720.24	1332.63	597.24	520.225	780.337	520.225	260.112	0	0	0	0	0	0	0	0	0	0	0	0	0	0	0	0	0	0	0	0	0	0	0	0	0	0	0	0	0	0
A0A0A0MSX4	ROBO1	KVPSFTFTPTVTYQR	phospho_HEK	phospho	HEK	mean	0	0	7961.27	19989.7	36711.6	41902.8	43974.9	41675.8	43189.5	43329.3	41110.4	34012.3	22750.8	10547	2978.83	0	0	0	0	0	0	0	0	0	0	0	0	0	0	0	0	0	0	0	0	0	0	0	0	0	0	0	0
A0A0A0MT33	SCAF8	SSEPVKETVQTTQSPTPVEK	phospho_HCT	phospho	HCT	mean	-5.95659e-15	7291.44	13814.5	18500.6	21983.1	24077	24211.8	22147.2	17927.7	15382.9	13637.2	12270.3	8338.56	5088.78	4627.33	7830.57	9820.93	8853.57	4682.54	1601.83	0	0	0	0	0	0	0	0	0	0	0	0	0	0	0	0	0	0	0	0	0	0	0
A0A0A0MT33	SCAF8	SSEPVKETVQTTQSPTPVEK	phospho_HEK	phospho	HEK	mean	-1.22525e-13	10207.6	19594.2	25463.8	25914.3	22818.5	20408.1	19471.2	18811.4	16979.7	14640.8	12922.9	10862.1	9215.91	7999.51	6935.29	5568.66	2871.88	1115.37	0	0	0	0	0	0	0	0	0	0	0	0	0	0	0	0	0	0	0	0	0	0	0	0
A0A0A0MT47	MPHOSPH8	RLSGEER	phospho_HCT	phospho	HCT	mean	8515.77	12420.6	14798.5	14830.6	12549.5	10199.9	8185.11	6631.18	5155.68	4023.74	3371.97	2489.72	1660.94	752.342	243.299	0	0	0	0	0	301.996	912.609	1937.99	2908.8	3871.03	5062.31	5920.51	7029.7	7493.2	7930.25	6656.61	5047.74	3570.28	3252.49	2552.19	1461.59	370.984	0	0	0	0	0	0
A0A0A0MT47	MPHOSPH8	RLSGEER	phospho_HEK	phospho	HEK	mean	8.49864594593001e-13	11763.9	18821.3	19084.6	13956	8627.03	5509.75	4652.58	4454.93	4485.89	4528.78	3869.52	2620.19	1186.29	314.85	0	0	0	0	0	437.302	1433.99	2954.75	4128.91	4612.79	4835.47	5288.15	6175.19	6702.78	6488.11	5722.91	5321.83	5213.31	5255.27	4071.72	2719	1074.65	388.246	0	0	0	0	0
A0A0A0MTP7	SCAF11	FHSPSTTWSPNK	phospho_HCT	phospho	HCT	mean	0	0	1111.14	3597.3	7265.89	9395.47	9746.47	8270.32	6905.31	5152.18	3684.37	3154.89	3961.93	5588.65	6668.59	7236.15	7710	7940.23	8504.8	8881.37	9809.58	10542.2	10916.3	10428.8	9360.25	7678.42	5934.98	4133.64	2915.09	1978.84	1092.91	417.432	0	0	0	0	0	0	0	0	0	0	0
A0A0A0MTP7	SCAF11	FHSPSTTWSPNK	phospho_HEK	phospho	HEK	mean	0	0	872.536	2142.02	4117.63	4850.32	5181	4458.7	3927.19	3225.94	2912.63	3579.58	4741.86	6520.06	7791.47	9423.21	11091.2	13426.9	15597.1	17363.9	17448.8	17389	16479.9	15770.3	13442.6	10938.5	8461.96	6931.44	5703.03	4323.4	2689.18	1177.87	310.953	0	0	0	0	0	0	0	0	0	0
A0A0A0MTP7	SCAF11	VKDSSPGEK	phospho_HCT	phospho	HCT	mean	-2.69756e-14	13271.9	22940.5	27264.4	27755.5	26921	25067.2	22374	17492.3	13497.3	9916.1	9102.42	8821.09	10276.5	10532.8	10627.8	10171.3	10224	10737.1	10296.1	10671.8	10636.5	11626.5	10693.8	9617.54	7862.63	7047.51	6635.24	6194.34	5527.04	3707.7	1842.37	434.08	0	0	0	0	0	0	0	0	0	0
A0A0A0MTP7	SCAF11	VKDSSPGEK	phospho_HEK	phospho	HEK	mean	3947.43	24531.3	40506.6	48285	44972.6	37688.9	29821.2	25541.5	21345.5	18154.7	14433.6	13025.7	13072.8	15646.8	18123.3	20793.3	25581.6	31372.8	36757.9	35566.8	32216.6	28423.6	27133.8	24840.7	21472.5	18665.4	17451.1	17110.7	15610.8	12110.9	7625.51	3332.32	1018.68	0	0	0	0	0	0	0	0	0	0
A0A0A6YYC0	RPS6KA4	LEPVYSPPGSPPPGDPR	phospho_HCT	phospho	HCT	mean	-3.54779e-14	2530.06	4826.9	5671.29	4360.44	2063.61	492.992	0	0	0	0	0	0	0	0	0	0	0	0	0	0	0	0	0	0	0	0	0	0	0	0	0	0	0	0	0	0	0	0	0	0	0	0
A0A0A6YYC0	RPS6KA4	LEPVYSPPGSPPPGDPR	phospho_HEK	phospho	HEK	mean	1.43833687014405e-13	3555.45	6092.72	7794.76	8020.94	8331.16	7098.06	5504.8	2657.3	962.621	0	0	0	0	0	0	0	0	0	0	0	0	0	0	0	0	0	0	0	0	0	0	0	0	0	0	0	0	0	0	0	0	0
A0A0A6YYJ5	MACF1	RDSDSFLNIFPEK	phospho_HCT	phospho	HCT	mean	5.65559574481097e-14	16747.3	27354.4	30680	29691	25618.1	19071.7	9793.57	3259.33	0	0	0	0	0	0	0	0	0	0	0	0	0	0	0	0	0	0	0	0	0	0	0	0	0	0	0	0	0	0	0	0	0	0
A0A0A6YYJ5	MACF1	RDSDSFLNIFPEK	phospho_HEK	phospho	HEK	mean	5158.21	20734.2	32248.5	37897.2	38026.4	35843.7	33576.5	27816.2	20160.9	9598.46	3395.67	0	0	0	0	0	0	0	0	0	0	0	0	0	0	0	0	0	0	0	0	0	0	0	0	0	0	0	0	0	0	0	0
A0A0A6YYL4	PAM16	RESWISDIR	phospho_HCT	phospho	HCT	mean	0	0	0	0	0	0	0	0	0	0	0	0	0	0	0	0	0	0	0	0	0	0	0	0	0	0	0	0	0	0	0	0	202.157	690.251	1178.35	1519.67	1444.21	1368.75	980.355	567.722	155.089	0	0
A0A0A6YYL4	PAM16	RESWISDIR	phospho_HEK	phospho	HEK	mean	0	0	0	0	0	0	0	0	0	0	0	0	0	0	0	0	0	0	0	0	0	0	0	0	0	0	0	0	0	0	425.645	1982.09	5218.87	9036.63	11978.7	12390.7	11060.8	8895.16	6748.54	4640.32	2307.46	805.265	0
A0A0B4J1R1	MYC	KDSGSPNPAR	phospho_HCT	phospho	HCT	mean	7.35118768327128e-14	3310.66	5171.86	5081.23	4162.96	2798.34	2061.27	993.159	496.579	0	0	0	0	0	0	0	0	0	0	0	0	0	0	0	0	0	0	0	0	0	0	0	0	0	0	0	0	0	0	0	0	0	0
A0A0B4J1R1	MYC	KDSGSPNPAR	phospho_HEK	phospho	HEK	mean	1.36954092058813e-13	6851.08	11723.7	13250.3	11642	9068.41	6781.93	5014.91	3037.74	1330.47	321.877	0	0	0	0	0	0	0	0	0	0	0	0	0	0	0	0	0	0	0	0	0	0	0	0	0	0	0	0	0	0	0	0
A0A0B4J1R1	MYC	KFELLPTPPLSPSR	phospho_HCT	phospho	HCT	mean	9793.21	39796.9	59580.2	64360	58666.3	48831.9	39527.1	30211.7	22351.1	16620.4	13811.7	10653.7	9159.44	8884.58	11966.9	13867.5	13069.8	9201.27	4352.34	1408.47	0	0	0	0	0	0	0	0	0	0	0	0	0	0	0	0	0	0	0	0	0	0	0
A0A0B4J1R1	MYC	KFELLPTPPLSPSR	phospho_HEK	phospho	HEK	mean	-5.89335e-13	33286.2	59925.1	73239	70285.4	59475.1	48606.1	39918.5	31795	23547	17814.7	13687.7	11477.9	9192.56	8259.98	6428.73	4841.04	2195.59	811.003	0	0	0	0	0	0	0	0	0	0	0	0	0	0	0	0	0	0	0	0	0	0	0	0
A0A0B4J1R1	MYC	KFELLPTPPLSPSRR	phospho_HCT	phospho	HCT	mean	-3.2574e-13	6797.73	13261.2	18420.3	20933.2	18773.8	14553	9175.11	6479.93	3217.69	1608.85	0	0	0	0	0	0	0	0	0	0	0	0	0	0	0	0	0	0	0	0	0	0	0	0	0	0	0	0	0	0	0	0
A0A0B4J1R1	MYC	KFELLPTPPLSPSRR	phospho_HEK	phospho	HEK	mean	3528.71	7852.63	12771.6	15905.9	17272.5	15506	13455.5	9928.14	6705.69	3053.76	1106.36	0	0	0	0	0	0	0	0	0	0	0	0	0	0	0	0	0	0	0	0	0	0	0	0	0	0	0	0	0	0	0	0
A0A0B4J1R1	MYC	SGLCSPSYVAVTPFSLR	phospho_HCT	phospho	HCT	mean	-6.46095e-14	4827.34	8646.37	10328	9755.65	7485.18	5812.82	3566.87	2460.61	884.61	442.305	0	0	0	0	0	0	0	0	0	0	0	0	0	0	0	0	0	0	0	0	0	0	0	0	0	0	0	0	0	0	0	0
A0A0B4J1R1	MYC	SGLCSPSYVAVTPFSLR	phospho_HEK	phospho	HEK	mean	-3.55938e-14	3000.3	6612.09	9894.58	10650.2	9147.7	6764.19	4778.4	3301.85	1678.73	632.773	0	0	0	0	0	0	0	0	0	0	0	0	0	0	0	0	0	0	0	0	0	0	0	0	0	0	0	0	0	0	0	0
A0A0B4J1S8	PI4KB	RLSEQLAHTPTAFK	phospho_HCT	phospho	HCT	mean	0	0	0	0	0	0	0	0	0	0	0	0	0	0	0	0	0	0	0	0	835.436	1856.45	3669.3	4899.44	6668.67	8150.31	9385.89	11833.4	16894.1	24402.2	29946.7	30330.7	27466.4	23665.8	22251.8	21676.7	23211.7	24581.5	26571	26909.8	24178.4	17319	9218.29
A0A0B4J1S8	PI4KB	RLSEQLAHTPTAFK	phospho_HEK	phospho	HEK	mean	0	0	0	0	0	0	0	0	0	0	0	0	0	0	0	0	0	0	0	0	1053.77	3017.73	6406.25	9373.08	12353.3	14522.1	18064.4	24340.4	35414	48180	60387.3	70012.4	75969.1	75531.7	67156.1	56420.7	47937.8	42809.1	37869.6	31759.3	24905.3	18194.1	11660.4
A0A0B4J1S8	PI4KB	SKSDATASISLSSNLK	phospho_HCT	phospho	HCT	mean	0	0	0	0	0	0	0	0	0	0	0	0	0	0	0	0	0	0	0	0	0	0	0	0	0	4462.93	10947.8	19974.5	21719.3	21837.8	18966.3	18945.6	17243.8	13897	9308.07	6351.09	6349.5	7506.96	6838.89	4446.8	1691.24	414.614	0
A0A0B4J1S8	PI4KB	SKSDATASISLSSNLK	phospho_HEK	phospho	HEK	mean	0	0	0	0	0	0	0	0	0	0	0	0	0	0	0	0	0	0	0	0	0	0	0	0	0	2237.33	6349.01	11080.4	19159.6	38050.1	70836.5	105639	122672	116503	95403.3	78481.8	72022.6	71093.2	66702.3	54413.9	39043.7	24966.3	16761.3
A0A0B4J1S8	PI4KB	SVENLPECGITHEQR	phospho_HCT	phospho	HCT	mean	3.14913589032844e-14	2020.42	4064.95	5415.4	5503.91	4785	4182.51	3446.45	2550.99	1235.73	430.167	0	0	0	0	0	0	0	0	0	420.904	1309.94	3028.46	4489.93	5665.43	5680.99	5347.09	5342.93	6169.04	8657.69	11062.2	13623.3	14035.4	12943	10189.1	7722.26	6026.9	5000.36	4037.17	3502.38	3225.94	2773.66	1867.29
A0A0B4J1S8	PI4KB	SVENLPECGITHEQR	phospho_HEK	phospho	HEK	mean	0	555.402	1675.34	3135.79	3881.23	3767.82	3265.25	2766.22	2454.58	2237.89	1937.52	1580.82	839.63	338.175	0	0	0	0	0	0	437.752	1366.25	2944.25	4179.23	5053.27	5230.73	5827.74	7113.99	9317.83	12009.3	14642.6	17219.4	19342.1	21035.8	21894.3	21535.2	19285.3	15495.2	11073.3	7761.71	5927.53	5188.16	4372.11
A0A0B4J1V9	HELLS	ILENSEDSSPECLF	phospho_HCT	phospho	HCT	mean	-3.56414e-14	1446.55	2870.59	2848.08	2825.56	1401.52	700.762	0	0	0	0	0	0	0	0	0	0	0	0	0	0	0	0	0	0	0	0	0	0	0	0	0	0	0	0	0	0	0	0	0	0	0	0
A0A0B4J1V9	HELLS	ILENSEDSSPECLF	phospho_HEK	phospho	HEK	mean	1.68812436137841e-14	2686.21	5936.43	8576.37	10612.4	9546.92	6741.65	3006.15	821.446	0	0	0	0	0	0	0	0	0	0	0	0	0	0	0	0	0	0	0	0	0	0	0	0	0	0	0	0	0	0	0	0	0	0
A0A0B4J1W0	MED24	LLSSNEDDANILSSPTDR	phospho_HCT	phospho	HCT	mean	-5.63095e-14	5599.64	10118.7	13595.9	14987.4	16301.7	15841.2	13815.9	10150.1	7490.46	5960.94	4842.19	3180.54	1460.53	411.684	452.838	905.676	1358.51	905.676	452.838	0	0	0	0	0	0	0	0	0	0	0	0	0	0	0	0	0	0	0	0	0	0	0
A0A0B4J1W0	MED24	LLSSNEDDANILSSPTDR	phospho_HEK	phospho	HEK	mean	-1.87439e-13	6161.18	11574.8	13574.3	13013.9	11381.9	11729.4	11920.5	11249.9	9096.46	7598.01	5688.8	4039.72	1831.08	629.217	0	0	0	0	0	0	0	0	0	0	0	0	0	0	0	0	0	0	0	0	0	0	0	0	0	0	0	0
A0A0B4J1W3	NAA15	ITVNGDSSAEAEELANEI	phospho_HCT	phospho	HCT	mean	0	0	0	0	0	0	0	0	0	0	0	0	0	0	0	0	0	0	0	0	286.161	949.044	1611.93	1702.49	1039.6	376.722	0	516.062	1924.09	4314.87	6683.41	8848.22	9868.3	10250.4	9521.48	9169.69	8703.11	8012.28	6544.61	5013.43	4082.56	3587.39	3130.48
A0A0B4J1W3	NAA15	ITVNGDSSAEAEELANEI	phospho_HEK	phospho	HEK	mean	0	0	0	0	0	0	0	0	0	0	0	0	0	0	0	0	0	0	0	0	0	0	201.736	403.472	605.208	589.346	840.215	1621.49	3720.71	6623.97	9895.31	12477.5	14595.2	15023.8	13730.6	10899.6	8842.74	7668.41	7141.38	6606.41	6026.2	5541.17	4702.9
A0A0C4DFM2	ZNF574	ATPTKAPAPVVLGSPVVLGPPVGQAR	phospho_HCT	phospho	HCT	mean	-9.20683e-14	2791.52	5510.81	6846.96	7681.48	6516.24	4900.96	2347.03	792.976	0	0	0	0	0	0	0	0	0	0	0	0	0	0	0	0	0	0	0	0	0	0	0	0	0	0	0	0	0	0	0	0	0	0
A0A0C4DFS6	SPRY4	LLDHMAPPPVADQASPR	phospho_HCT	phospho	HCT	mean	6061.59	19423.9	30132.1	35947.5	35452.7	28967.3	22298.3	14645.8	11112	5419.03	2709.51	0	0	0	0	0	0	0	0	0	0	0	0	0	0	0	0	0	0	0	0	0	0	0	0	0	0	0	0	0	0	0	0
A0A0C4DFS6	SPRY4	LLDHMAPPPVADQASPR	phospho_HEK	phospho	HEK	mean	0	0	650.281	1846.01	3549.87	3953.17	3680.81	2392.2	1753.87	830.497	415.249	0	0	0	0	0	0	0	0	0	0	0	0	0	0	0	0	0	0	0	0	0	0	0	0	0	0	0	0	0	0	0	0
A0A0C4DFT5	SLC26A6	PVPDSPVSVTR	phospho_HCT	phospho	HCT	mean	16388.3	30730.4	41925.1	47080.6	47321.6	40684.5	31257.4	20140.7	13970.8	10853.2	10805.1	10772.3	10240.8	10130.5	8517.24	6939.99	4621.94	3130.89	2780.16	2903.71	2954.85	2288.75	1170.19	405.783	0	0	0	0	0	0	0	0	0	0	0	0	0	0	0	0	0	0	0
A0A0C4DFT5	SLC26A6	PVPDSPVSVTR	phospho_HEK	phospho	HEK	mean	18589.3	64313.3	99181.7	115350	112031	99356	83974.1	69518.9	56025.3	44853	36668.5	29850	25416.4	22092.2	19845.8	17032.8	14632.2	12310.3	10655	9171.84	6998.94	4662.44	2011.87	675.226	0	0	0	0	0	0	0	0	0	0	0	0	0	0	0	0	0	0	0
A0A0C4DFV9	SET	ELNSNHDGADETSEKEQQEAIEHIDEVQNEIDR	phospho_HCT	phospho	HCT	mean	0	0	0	0	0	0	0	0	0	0	0	0	0	0	0	0	0	0	0	0	555.791	1111.58	1667.37	1111.58	555.791	334.46	1676.83	6251.93	13575.9	22049.2	26398.8	26202.4	22103.5	18565.6	16198.3	15052.2	13052	10279.9	7135.85	4348.25	2025.65	599.019	0
A0A0C4DFV9	SET	ELNSNHDGADETSEKEQQEAIEHIDEVQNEIDR	phospho_HEK	phospho	HEK	mean	0	0	0	0	0	0	0	0	0	0	0	0	0	0	0	0	0	0	0	0	0	0	0	0	0	479.089	2190.66	6494.34	11995.7	16969.7	18246.3	16970.1	14104.4	11803.6	9986.75	8558.53	7211.25	5757.09	4240.84	2697.18	1264	388.556	0
A0A0C4DFV9	SET	ELNSNHDGADETSEKEQQEAIEHIDEVQNEIDRLNEQASEEILK	phospho_HCT	phospho	HCT	mean	0	0	0	0	0	0	0	0	0	0	0	0	0	0	0	0	0	0	0	0	0	0	0	0	0	0	0	2005.36	5068.56	9980.4	11773.4	12262.3	9713.92	7387.19	8764.95	15161.7	25510.2	30803.4	28589.6	21391	13116.8	7705.77	3084.17
A0A0C4DFV9	SET	ELNSNHDGADETSEKEQQEAIEHIDEVQNEIDRLNEQASEEILK	phospho_HEK	phospho	HEK	mean	0	0	0	0	0	0	0	0	0	0	0	0	0	0	0	0	0	0	0	0	0	0	0	0	0	0	0	0	1037.82	3123.96	6203.45	7976.5	8670.09	8358.91	11897.5	19156.5	29509.5	36518.2	37022.7	32140.5	23541.8	17130.4	12742.4
A0A0C4DFX9	NELFA	EASRPPEEPSAPSPTLPAQFK	phospho_HCT	phospho	HCT	mean	0	0	0	0	0	0	0	0	0	0	0	0	0	0	0	0	438.945	2083.46	5181.83	8672.91	10693.8	9806.93	7878.72	5274.24	4123.61	2121.79	1060.9	0	0	0	0	0	0	0	0	0	0	0	0	0	0	0	0
A0A0C4DFX9	NELFA	EASRPPEEPSAPSPTLPAQFK	phospho_HEK	phospho	HEK	mean	0	0	0	0	0	0	0	0	0	0	0	0	0	0	0	0	0	0	510.878	1021.76	1532.64	1021.76	510.878	0	0	0	0	0	0	0	0	0	0	0	0	0	0	0	0	0	0	0	0
A0A0C4DG21	ABI2	HTPPTIGGSLPYR	phospho_HCT	phospho	HCT	mean	0	0	0	0	0	0	0	0	0	0	0	0	0	174.908	349.815	524.723	349.815	174.908	0	175.176	350.353	525.529	350.353	175.176	616.483	1232.97	1849.45	1232.97	616.483	0	0	0	0	0	0	0	0	0	0	0	0	0	0
A0A0C4DG21	ABI2	HTPPTIGGSLPYR	phospho_HEK	phospho	HEK	mean	0	0	0	0	0	0	0	0	0	0	0	158.083	444.272	948.361	1317.78	1567.88	1761.01	2293.42	3432.7	4462.5	5376.1	5337.78	5222.06	4601.47	4302.75	3625.71	2674.69	1336.15	401.901	0	0	0	0	0	0	0	0	0	0	0	0	0	0
A0A0C4DG21	ABI2	NMAPSQQSPVR	phospho_HCT	phospho	HCT	mean	0	0	0	0	0	0	0	0	0	0	0	0	0	0	0	0	0	0	0	0	784.379	1568.76	3017.62	3147.87	3843.02	3209.19	2859.45	1379.93	564.895	0	0	0	0	0	0	0	0	0	0	0	0	0	0
A0A0C4DG21	ABI2	NMAPSQQSPVR	phospho_HEK	phospho	HEK	mean	0	0	0	0	0	0	0	0	0	0	0	0	0	0	0	0	0	0	0	0	1047.52	3416.78	6622.83	8634.08	8549.37	7456.02	5807.62	4765.54	3230.36	2199.64	957.171	379.643	0	0	0	0	0	0	0	0	0	0	0
A0A0C4DG21	ABI2	TTPPTQKPPSPPMSGK	phospho_HCT	phospho	HCT	mean	0	0	0	0	0	0	0	0	0	0	0	0	0	0	0	0	0	0	1414.75	4192.33	9453.29	14180.9	18652.9	19069.3	16832.2	11018.1	5864.79	1959.48	524.099	0	0	0	0	0	0	0	0	0	0	0	0	0	0
A0A0C4DG21	ABI2	TTPPTQKPPSPPMSGK	phospho_HEK	phospho	HEK	mean	0	0	0	0	0	0	0	0	0	0	0	0	0	0	0	0	0	0	1403.86	5078.34	10649.8	15256.8	16374.2	14699.3	11374.7	8217.44	4953.62	2267.39	632.823	0	0	0	0	0	0	0	0	0	0	0	0	0	0
A0A0C4DG33	PEX1	TASQEGCQELTQEQR	phospho_HCT	phospho	HCT	mean	5.6523612950659e-15	886.314	1329.47	886.314	443.157	565.534	1131.07	1696.6	1131.07	565.534	0	0	0	0	0	0	0	0	0	0	0	0	0	0	0	0	0	0	0	0	0	0	0	0	0	0	0	0	0	0	0	0	0
A0A0C4DG33	PEX1	TASQEGCQELTQEQR	phospho_HEK	phospho	HEK	mean	0	458.248	916.496	1374.74	916.496	458.248	0	0	0	0	0	0	0	0	0	0	0	0	0	0	0	0	0	0	0	0	0	0	0	0	0	0	0	0	0	0	0	0	0	0	0	0	0
A0A0C4DG44	HTRA2	LLSGDTYEAVVTAVDPVADIATLR	phospho_HCT	phospho	HCT	mean	0	0	0	0	0	0	0	0	0	0	0	0	0	0	0	0	0	0	0	0	0	0	0	0	0	0	0	0	0	0	0	0	0	0	0	0	0	758.606	1517.21	2275.82	1517.21	758.606	752.889
A0A0C4DG88	POU2F1	INPPSSGGTSSSPIK	phospho_HCT	phospho	HCT	mean	-5.38651e-14	4269.34	6503.25	6260.98	5661.49	4567.77	4189.91	2280.38	1719.92	1159.45	1739.18	1492.54	1722.82	2763.78	4588.97	6713.56	7499.4	8378.51	9473.94	12808.4	16378.2	20159.8	22393.7	23669.3	21888.9	18858.3	14053.8	10257.9	7174.44	6043.02	4999.3	4165.67	3200.94	2991.66	2415.19	1432.97	450.751	0	0	0	0	0	0
A0A0C4DG88	POU2F1	INPPSSGGTSSSPIK	phospho_HEK	phospho	HEK	mean	-1.98386e-15	3472.25	5843.3	6977.67	6982.43	6625.79	5245.24	4752.6	5142.95	6854.22	7670.71	7035.11	6303.34	6293.91	7409.73	8847.56	9548.34	11113.1	13470.9	17620.4	21354.4	25421.3	30581.5	35941	37699.1	35203.8	29836.2	25173.3	20799.4	18055.7	16381.5	15003.9	12564.1	9335.71	6667.23	4150.92	2032.84	475.77	0	0	0	0	0
A0A0C4DG88	POU2F1	RTSIETNIR	phospho_HCT	phospho	HCT	mean	0	0	0	0	0	0	0	0	0	0	0	0	0	0	0	0	0	0	0	0	521.426	1351.22	2879.29	4088.76	5318.76	5387.25	4784.27	3648.83	2907.89	2379.99	1621.95	766.329	166.312	0	0	0	0	0	0	0	0	0	0
A0A0C4DG88	POU2F1	RTSIETNIR	phospho_HEK	phospho	HEK	mean	0	0	0	0	0	0	0	0	0	0	0	0	0	0	0	0	0	0	0	0	1054.38	3470.48	7508.71	11174.5	13529.8	14006.5	13018.3	11667.2	10010.4	8182.99	5565.99	2707.91	803.328	0	0	0	0	0	0	0	0	0	0
A0A0C4DG88	POU2F1	TSIETNIR	phospho_HCT	phospho	HCT	mean	0	0	0	0	0	0	0	0	0	0	0	0	0	0	0	0	0	2224.87	7312.03	14804.9	22131.2	27045.7	29918.9	29262	26612.3	20828.1	13704.5	6352.48	1770.61	0	0	0	0	0	0	0	0	0	0	0	0	0	0
A0A0C4DG88	POU2F1	TSIETNIR	phospho_HEK	phospho	HEK	mean	0	0	0	0	0	0	0	0	0	0	0	0	0	0	0	0	515.832	2021.29	5425.89	9709.98	14400.9	18816	22753.4	25273.2	24797.2	20575.1	14009.2	6665.37	2150.24	0	0	0	0	0	0	0	0	0	0	0	0	0	0
A0A0C4DG89	DDX46	AALGLQDSDDEDAAVDIDEQIESMFNSK	phospho_HCT	phospho	HCT	mean	0	877.28	5359.7	17200.2	32619.1	40827.8	37919.4	27210.3	20106.4	13162.3	8576.04	3989.78	3912.93	4653.09	5393.25	5276.07	4498.29	3720.5	1926.5	963.251	0	0	0	0	0	1520.83	3787.3	6053.78	5278.59	3725.22	2171.86	2139.32	1426.22	1725.52	2024.83	3037.25	2024.83	1012.42	0	0	0	0	0
A0A0C4DG89	DDX46	AALGLQDSDDEDAAVDIDEQIESMFNSK	phospho_HEK	phospho	HEK	mean	0	0	1083.37	5682.54	17655.8	33806	47957.1	49720.1	42139.1	30727.7	23457	18010.2	12760.1	7494.06	5471.48	5877.09	6574.72	5305.12	2810.64	913.51	0	0	0	0	0	0	857.191	1714.38	3626.22	4572.46	5518.7	4355.64	2552.21	748.783	0	0	0	0	0	0	0	0	0
A0A0C4DG89	DDX46	SSSPGNK	phospho_HCT	phospho	HCT	mean	0	0	1682.28	4953.87	10112.5	13879.9	16209.8	15767.5	13864.9	10733.7	7788.69	5209.25	3041.75	1270.37	302.861	0	0	0	0	0	0	0	0	0	0	0	0	0	0	0	0	0	0	0	0	0	0	0	0	0	0	0	0
A0A0C4DG89	DDX46	SSSPGNK	phospho_HEK	phospho	HEK	mean	0	0	526.665	1849.42	3986.09	6024.44	7151.33	7323.36	6701.85	5939.3	4872.46	3581.03	2121.69	879.821	227.751	0	0	0	0	0	0	0	0	0	0	0	0	0	0	0	0	0	0	0	0	0	0	0	0	0	0	0	0
A0A0C4DGB5	CAST	ELLAKPIGPDDAIDALSSDFTCGSPTAAGK	phospho_HCT	phospho	HCT	mean	0	0	0	0	0	0	0	0	0	0	0	0	422.007	844.015	1777.81	1867.59	1957.37	1023.58	511.789	0	0	0	0	0	0	0	0	0	0	0	0	0	0	0	0	0	0	0	0	0	0	0	0
A0A0C4DGB5	CAST	ELLAKPIGPDDAIDALSSDFTCGSPTAAGK	phospho_HEK	phospho	HEK	mean	0	0	0	0	0	0	0	0	0	0	0	2806.85	7525.23	16275.2	23802.8	33288.5	41958	51522.9	57473.1	60475.8	57510.4	50209.2	37045.1	24915.2	16777.1	14780.6	16904.8	18022.3	17013.6	13673.3	11816.7	11510.3	10568.9	9423.26	7447.84	6143.08	3313.07	1341.79	0	0	0	0	0
A0A0C4DGF9	PIK3C2A	VSNLQVSPK	phospho_HCT	phospho	HCT	mean	7280.09	15409.7	21848.6	25277.1	25060.9	20896.3	15481.8	9090.2	5515.63	2253.12	1126.56	0	0	0	0	0	0	0	0	0	0	0	0	0	0	0	0	0	0	0	0	0	0	0	0	0	0	0	0	0	0	0	0
A0A0C4DGF9	PIK3C2A	VSNLQVSPK	phospho_HEK	phospho	HEK	mean	1.70609879893873e-14	3722.97	6388.91	8425.56	7477.69	6584.49	4835.87	3827.46	2432.32	1154.28	377.603	0	0	0	0	0	0	0	0	0	0	0	0	0	0	0	0	0	0	0	0	0	0	0	0	0	0	0	0	0	0	0	0
A0A0C4DGG9	CHD4	KMSQPGSPSPK	phospho_HCT	phospho	HCT	mean	0	0	0	0	0	0	0	0	1005.99	2011.97	3017.96	2011.97	2034.8	3108.33	6082.98	7000	5815.59	2840.95	895.117	0	0	0	0	0	0	0	0	0	0	0	0	0	0	0	0	0	0	0	0	0	0	0	0
A0A0C4DGG9	CHD4	KMSQPGSPSPK	phospho_HEK	phospho	HEK	mean	0	0	0	0	0	0	0	2429.48	6761.16	12491.8	14594.9	13749.9	11004.6	8696.13	7285.39	5478.25	3962.27	1886.34	708.121	0	0	0	0	0	0	0	0	0	0	0	0	0	0	0	0	0	0	0	0	0	0	0	0
A0A0C4DGG9	CHD4	MSQPGSPSPK	phospho_HCT	phospho	HCT	mean	14079.3	62508.4	96510.8	109042	98539.5	80589	74365.6	80169.1	109373	123491	130542	103378	95308.8	97824	125121	137252	129175	111151	95464.8	99454.1	103404	105167	95062.5	80187.7	66669.6	53384	41552.2	29528.1	21328.2	19042.9	19481.7	20118.1	18476	16794.9	16526.3	17992.1	20604.1	21547.8	19089.6	13117.9	6146.17	1764.35	0
A0A0C4DGG9	CHD4	MSQPGSPSPK	phospho_HEK	phospho	HEK	mean	6595.1	65474.4	110753	131838	116285	102203	110876	175182	274196	376778	420961	397098	331598	265339	213958	170682	134569	110977	106007	120092	130973	131374	115374	94106.9	70789	52868.9	41876.8	35520.1	29845	24238.4	21459.1	19894.2	19033.2	18326.6	20499.4	27678.3	38453.5	47974.3	47076.6	35622.9	17527.3	5518.62	0
A0A0C4DGG9	CHD4	SDSEGSDYTPGK	phospho_HCT	phospho	HCT	mean	1.46272062363629e-13	7808.62	13479.6	16649.8	17676.4	16680.3	13808.7	8021.24	5762.01	5641.32	7628.65	5610.35	3790.57	3399.16	5868.45	7320.8	6742	4447.42	2001.93	572.024	0	0	0	0	0	0	0	0	0	0	0	0	0	0	0	0	0	0	0	0	0	0	0
A0A0C4DGG9	CHD4	SDSEGSDYTPGK	phospho_HEK	phospho	HEK	mean	1.31697881760117e-14	2446.83	4504.67	5105	4828.91	3490.98	3157.87	3646.54	5537.25	6562.76	6694.63	5699.89	5389.62	4871.9	3994.03	2663.88	1882.44	1716.63	1144.42	572.21	0	0	0	0	0	0	0	0	0	0	0	0	0	0	0	0	0	0	0	0	0	0	0
A0A0C4DGG9	CHD4	SDSEGSDYTPGKK	phospho_HCT	phospho	HCT	mean	6.49478557354952e-14	10830	20280.1	25832.8	28249.8	24739	19803	12052.3	7708.7	3191.37	1595.69	0	0	0	0	0	0	0	0	0	0	0	0	0	0	0	0	0	0	0	0	0	0	0	0	0	0	0	0	0	0	0	0
A0A0C4DGG9	CHD4	SDSEGSDYTPGKK	phospho_HEK	phospho	HEK	mean	4.70294681529693e-14	3044.2	5241.19	5743.77	4400.99	3954.25	5049.97	5787.04	4732.03	2286.53	695.241	0	0	0	0	0	0	0	0	0	0	0	0	0	0	0	0	0	0	0	0	0	0	0	0	0	0	0	0	0	0	0	0
A0A0C4DGG9	CHD4	TPTPSTPGDTQPNTPAPVPPAEDGIK	phospho_HCT	phospho	HCT	mean	0	0	0	0	0	0	0	0	591.383	1182.77	2609.84	2854.15	3928.67	3331.81	3326.34	1660.43	830.214	0	0	0	0	0	0	0	0	0	0	0	0	0	0	0	0	0	0	0	0	0	0	0	0	0	0
A0A0C4DGG9	CHD4	TPTPSTPGDTQPNTPAPVPPAEDGIK	phospho_HEK	phospho	HEK	mean	0	0	0	0	0	0	0	1725.24	5987.61	11866.7	15929	14917	10671.7	5597.01	3782.48	3584.64	3594.73	2158.86	722.982	0	0	0	0	0	0	0	0	0	0	0	0	0	0	0	0	0	0	0	0	0	0	0	0
A0A0C4DGH0	CD276	HSDSKEDDGQEIA	phospho_HCT	phospho	HCT	mean	4938.4	14419.8	22225.6	26392.5	26388.2	21783.8	14711.9	7486.46	5228.68	5593.95	8215.88	6621.78	6378.09	6681.64	11019.5	14179.9	14502.9	10973.2	5533.91	1803.79	0	0	0	0	0	0	0	0	0	0	0	0	0	0	0	0	0	0	0	0	0	0	0
A0A0C4DGH0	CD276	HSDSKEDDGQEIA	phospho_HEK	phospho	HEK	mean	3.63615435444724e-14	10921.3	22107.3	31059.6	34596.9	33568.2	30152.5	27812.3	25080.4	24150.9	23270.1	22954.5	21499	19499.1	18161	16293.8	13243.2	8714.07	4044.04	1242.74	0	0	0	0	0	0	0	0	0	0	0	0	0	0	0	0	0	0	0	0	0	0	0
A0A0C4DGT3	IQSEC1	MQFSFEGPEK	phospho_HCT	phospho	HCT	mean	1.17489468771165e-13	4973.76	9280.78	11365	13231.2	13632.7	14500.8	14613.2	13805.8	11817.5	9839.1	7782.33	5509.18	2651.71	807.4	0	0	0	0	0	0	0	0	0	0	0	0	0	0	0	0	0	0	0	0	0	0	0	0	0	0	0	0
A0A0C4DGT3	IQSEC1	MQFSFEGPEK	phospho_HEK	phospho	HEK	mean	3315.67	12116.6	20119.1	24471	23812.8	19353.2	15273.1	13651.2	14014.5	14957.7	14711.9	12479.5	8230.66	3761.29	982.231	0	0	0	0	0	0	0	0	0	0	0	0	0	0	0	0	0	0	0	0	0	0	0	0	0	0	0	0
A0A0C4DGT3	IQSEC1	SLGGQQGSPK	phospho_HCT	phospho	HCT	mean	-1.32705e-13	2946.24	4358.09	4662.83	3563.6	3407.35	2908.78	2515.84	1260.23	431.331	0	0	0	0	0	0	0	0	0	0	0	0	0	0	0	0	0	0	0	0	0	0	0	0	0	0	0	0	0	0	0	0	0
A0A0C4DGT3	IQSEC1	SLGGQQGSPK	phospho_HEK	phospho	HEK	mean	-8.17569e-14	3509.99	5784.52	6788.89	6220.15	5092.98	3578.76	2228.01	1413.27	665.249	332.624	0	0	0	0	0	0	0	0	0	0	0	0	0	0	0	0	0	0	0	0	0	0	0	0	0	0	0	0	0	0	0	0
A0A0C4DGU2	MMACHC	VSPPASPGP	phospho_HCT	phospho	HCT	mean	2.3334457822778e-15	1096.08	2413.25	2963.67	2855.4	1538.24	1212.74	1216.59	1824.88	1216.59	608.293	0	0	0	0	0	0	0	0	0	0	0	0	0	0	0	0	0	0	0	0	0	0	0	405.668	811.337	1709.34	2631.26	4021.21	4426.49	3566.93	2102.38	2580.33
A0A0C4DGU2	MMACHC	VSPPASPGP	phospho_HEK	phospho	HEK	mean	-1.04155e-14	2753.1	4773.14	5348.7	5448.21	4821.94	4376.63	3690.35	2756.09	1448.13	459.501	0	0	0	0	0	0	0	0	0	0	0	0	0	0	0	0	0	0	0	0	0	0	0	0	0	1434.69	2869.38	4304.07	3280.98	2955.45	5874.74	14163.7
A0A0C4DH16	BET1L	AQSPGAVEEILDR	phospho_HCT	phospho	HCT	mean	-2.64261e-15	1015.25	4017.54	10487.1	19666.3	27903.6	30836.7	28162.3	22779.3	18172.9	16376.9	13944.8	10975	6571.31	4183.13	2658.68	2061.14	1473.86	1327.22	1368.88	1117.78	866.681	395.798	197.899	0	0	0	0	0	0	0	0	0	0	0	0	0	0	0	0	0	0	0
A0A0C4DH16	BET1L	AQSPGAVEEILDR	phospho_HEK	phospho	HEK	mean	-1.0041e-14	671.803	2399.55	5330.44	9306.61	11744.7	12639.7	11925.5	11651.1	11647.2	11161.1	9758.87	7053.88	4486.54	2502.2	1656.46	1087.18	732.819	461.621	471.595	481.57	321.046	160.523	0	0	0	0	0	0	0	0	0	0	0	0	0	0	0	0	0	0	0	0
A0A0C4DH56	PAPOLG	RLSLDSSCLDSSR	phospho_HCT	phospho	HCT	mean	0	0	1021.89	3284.53	6442.01	8276.96	8389.08	7252.03	6566.17	6148.05	6163.69	5156.96	3820.25	1784.18	619.927	0	0	0	0	0	518.083	1418.48	2891.24	4006.5	5132.03	6442.89	7471.43	8826.95	9614.58	11628.2	12827.6	14500.4	14766.7	14812.2	13004.1	11166.7	9549.68	8889.84	7534.27	5284.56	2508.4	759.593	0
A0A0C4DH56	PAPOLG	RLSLDSSCLDSSR	phospho_HEK	phospho	HEK	mean	0	0	1015.41	2821.67	5389.83	6860.23	7464.55	7091.88	6304.91	5263.91	4408.66	3613.69	2761.63	1421.38	517.513	0	0	0	0	0	519.409	1485.33	2936.02	4214.48	5268.15	6202.02	6753.1	7165.47	7348.43	8091.87	9472.85	11495.9	13325.8	14262	13611.8	11516.8	8994.02	6929.6	5404.03	3781.34	1905.36	603.72	0
A0A0D9SEY1	MAP4K4	TTSRSPVLSR	phospho_HCT	phospho	HCT	mean	0	0	0	0	0	0	0	0	0	0	0	0	0	0	0	0	0	0	0	508.913	1811.81	3721.63	5467.3	6550.67	7563.13	8946.23	10152.2	12540.7	16342.3	22161.9	25642.1	25746.7	22552.7	18758.3	14519.7	10684.7	7461.8	5595.57	4047.61	2698.35	1259.28	424.426	0
A0A0D9SEY1	MAP4K4	TTSRSPVLSR	phospho_HEK	phospho	HEK	mean	0	0	0	0	0	0	0	0	0	0	0	0	0	0	0	0	0	0	0	429.641	1434.38	3103.61	4815.18	6486.46	7687.68	8372.29	8854.23	9447.03	10418.6	10943.4	11216.8	11029.9	10723.4	10034.6	8953.02	7218.38	5341.59	3746.22	2831.93	1968.71	1035.28	307.951	0
A0A0D9SFF6	SPTAN1	SLQQLAEER	phospho_HCT	phospho	HCT	mean	9308.85	40551.2	60317.7	62441.4	55879.9	41709.8	29519.6	15837.7	8590.53	2904.12	1452.06	0	0	0	0	0	0	0	0	0	0	0	0	0	0	0	0	0	0	0	0	0	0	0	0	0	0	0	0	0	0	0	0
A0A0D9SFF6	SPTAN1	SLQQLAEER	phospho_HEK	phospho	HEK	mean	1.66120539590324e-12	26872.7	51229.1	65984.5	62762.1	50547.9	36812.3	26895.8	16887.5	7787.39	2133.83	0	0	0	0	0	0	0	0	0	0	0	0	0	0	0	0	0	0	0	0	0	0	0	0	0	0	0	0	0	0	0	0
A0A0D9SFR6	DGKH	TAPRSPDAR	phospho_HCT	phospho	HCT	mean	0	0	0	0	0	0	0	0	0	0	0	0	0	0	0	0	0	0	0	0	0	0	0	0	0	322.443	644.886	1634.25	2984.08	5247.9	6989.96	7855.9	7244.99	6214.17	4564.41	3126.38	1425.78	537.329	0	0	0	0	0
A0A0D9SFR6	DGKH	TAPRSPDAR	phospho_HEK	phospho	HEK	mean	0	0	0	0	0	0	0	0	0	0	0	0	0	0	0	0	0	0	0	0	0	0	0	0	0	334.525	1158.82	2367.81	3667.73	4504.13	5354.43	5520.91	5571.81	4440.86	3066.65	1355.05	426.715	0	0	0	0	0	0
A0A0D9SGE8	PHF6	SSPSDTRPK	phospho_HCT	phospho	HCT	mean	6680.7	67264.5	104263	108799	88949.6	65839.4	48830.2	36823.1	27751.6	20561	16834.2	12858.8	11139.6	11111.4	12890.2	13535.4	11624.1	9224.84	7796.77	9924.42	12897.7	16004.9	17088.9	16934.4	14863.4	11861.7	7858.71	4722.88	2846	2408.38	2536.7	3260.87	4889.85	6792.25	7954.76	8051.41	7811.64	7548.08	6701.83	5028.19	2579.3	874.168	0
A0A0D9SGE8	PHF6	SSPSDTRPK	phospho_HEK	phospho	HEK	mean	5504.67	13810.4	19407.9	20551.7	16550.3	11759	8307.88	7123.25	6544.45	6034.84	5390.86	4751.18	4768.13	5343.75	6165.96	6215.07	5348.94	3664.67	2207.83	1412.39	2000.68	3093.28	4804.66	5913.7	5857.33	5309.85	4301.31	4088.44	3758.29	4265.12	5513.19	7184.21	9111.13	11639.8	15566.6	19104.6	22451.1	24686.4	25619.1	23084	17368.8	12015.7	8059.74
A0A0G2JHC2	PPP1R18	EERLSPR	phospho_HCT	phospho	HCT	mean	0	0	0	0	0	0	0	0	0	0	0	0	0	0	0	0	0	0	0	0	0	0	0	0	0	2354.78	5566.93	10016.4	10563.1	10224.2	7903.59	6324.23	4514.07	3306.39	2905.48	2193.6	1272.39	351.173	0	0	0	0	0
A0A0G2JHC2	PPP1R18	EERLSPR	phospho_HEK	phospho	HEK	mean	0	0	0	0	0	0	0	0	0	0	0	0	0	0	0	0	0	0	0	0	0	0	0	0	0	334.324	1221.29	2108.26	2725.51	2237.46	1749.41	797.845	398.923	0	0	0	0	0	0	0	0	0	0
A0A0G2JHC2	PPP1R18	LSPGESAYQK	phospho_HCT	phospho	HCT	mean	0	0	0	0	0	0	0	0	0	0	0	0	0	0	0	0	0	0	0	0	0	0	0	0	0	1677.51	3355.01	6179.57	6334.59	7075.4	5931.75	5684.43	4808.82	4876.55	4450.21	3523.05	1774.42	615.556	0	0	0	0	0
A0A0G2JHC2	PPP1R18	LSPGESAYQK	phospho_HEK	phospho	HEK	mean	0	0	0	0	0	0	0	0	0	0	0	0	0	0	0	0	0	0	0	0	0	0	0	0	0	402.423	804.846	1207.27	1454.84	2311.17	3167.49	3444.28	2923.93	2403.58	1897.17	1158.77	420.372	0	0	0	0	0	0
A0A0G2JIF2	HLA-A	KGGSYTQAASSDSAQGSDVSLTACKV	phospho_HCT	phospho	HCT	mean	0	870.429	3064.63	7083.35	10768.9	11807	9941.67	6131.33	3644.76	1491.35	745.677	0	0	0	0	0	0	0	0	0	0	0	0	0	0	0	0	0	0	0	0	0	0	0	0	0	0	0	0	0	0	0	0
A0A0G2JIW1	HSPA1B	DISQNKR	phospho_HCT	phospho	HCT	mean	0	0	0	0	0	0	0	0	0	0	0	0	0	0	0	0	889.972	2884.32	5545.18	7405.21	7940.19	8734.34	9924.9	11330.3	11233.3	9186.1	6266.95	2908.93	1015.54	0	0	0	0	0	0	0	0	0	0	0	0	0	0
A0A0G2JIW1	HSPA1B	DISQNKR	phospho_HEK	phospho	HEK	mean	0	0	0	0	0	0	0	0	0	0	0	0	0	0	0	0	1059.2	4533.2	11365.6	19045.4	26989.9	32491.9	37558.8	39522	41296.8	37162.9	28783.3	14674	5002.03	0	0	0	0	0	0	0	0	0	0	0	0	0	0
A0A0G2JIW1	HSPA1B	DLNKSINPDEAVAYGAAVQAAILMGDK	phospho_HCT	phospho	HCT	mean	0	0	0	0	0	0	0	0	0	0	0	0	0	0	0	0	0	0	0	0	0	0	0	0	0	0	0	0	0	0	0	0	0	0	813.147	1626.29	2439.44	1626.29	813.147	0	0	0	0
A0A0G2JIW1	HSPA1B	DLNKSINPDEAVAYGAAVQAAILMGDK	phospho_HEK	phospho	HEK	mean	0	0	0	0	0	0	0	0	0	0	0	0	0	0	0	0	0	0	0	0	0	0	0	0	0	0	0	0	912.599	2616.43	4320.26	4989.54	4076.36	3163.17	3295.53	5519.98	9155.97	11621.9	12298.3	10151.7	6783.59	3681.72	1991.38
A0A0G2JIW1	HSPA1B	GGSGSGPTIEEVD	phospho_HCT	phospho	HCT	mean	0	0	622.738	1965.19	4409.38	6361.7	7122.61	5957.55	4291.2	3224.24	3487.83	3738.67	3486.15	1943.42	783.866	0	0	0	0	0	1450.21	4555.18	9346.76	12916.2	15026.6	14739.9	13254.2	10978.3	10017.4	10121.8	10330.6	9163.1	7763.99	7599.58	9041.68	12306.4	14974.5	16381.8	13752.4	9318.04	4092.29	1217.43	0
A0A0G2JIW1	HSPA1B	GGSGSGPTIEEVD	phospho_HEK	phospho	HEK	mean	0	0	1285.9	3603.79	6693.66	8057.05	8254.21	7458.61	7232.08	7251.43	7598.81	6843.92	4967.99	2326.33	658.465	0	0	0	0	0	1371.93	4638.64	9671.98	14100.4	16554.6	17753.1	17803.4	18112.9	17436.9	17007.3	15613.7	14447.7	13880.9	16849.4	24145.6	34120.1	42009.4	41830.8	33279.9	19434.6	7927.17	1649.42	0
A0A0G2JK44	BRD2	ADTTTPTPTAILAPGSPASPPGSLEPK	phospho_HCT	phospho	HCT	mean	0	0	0	0	0	0	0	0	0	0	0	0	0	0	0	0	0	0	0	0	0	0	0	0	0	0	0	0	653.874	2064.17	4142.29	4912.66	4170.19	2092.07	667.825	0	0	0	0	0	0	0	0
A0A0G2JK44	BRD2	ADTTTPTPTAILAPGSPASPPGSLEPK	phospho_HEK	phospho	HEK	mean	0	0	0	0	0	0	0	0	0	0	0	0	0	0	0	0	0	0	0	0	0	0	0	0	0	0	0	0	590.477	1890.28	4750.79	7359.58	9365.64	8250.29	5866.95	2561.09	815.927	0	0	0	0	0	0
A0A0G2JK44	BRD2	KADTTTPTPTAILAPGSPASPPGSLEPK	phospho_HCT	phospho	HCT	mean	0	0	0	0	0	0	0	0	0	0	0	0	0	0	0	0	0	0	0	0	0	0	0	0	0	627.011	1254.02	3392.59	7283.01	16935.1	29348.5	40871.2	42174.7	33421	18685.1	7102.42	2095.44	1582.52	2373.78	1582.52	791.258	0	0
A0A0G2JK44	BRD2	KADTTTPTPTAILAPGSPASPPGSLEPK	phospho_HEK	phospho	HEK	mean	0	0	0	0	0	0	0	0	0	0	0	0	0	0	0	0	0	0	0	0	0	0	0	0	0	691.341	1382.68	2074.02	3978.78	13366.9	31675.9	50406.2	59010.2	54007.4	43749.5	33563.4	24413.1	17035.9	10596.2	7982.34	5687.15	4389.97	2156.64
A0A0G2JMZ8	OCLN	STPVPEVVQELPLTSPVDDFR	phospho_HCT	phospho	HCT	mean	7598.75	14606.2	22457.4	29303.7	32493.6	31896.6	29450.8	25724.7	22186.3	18714.8	16551.8	13454.1	10880	7502.38	6654.02	6501.85	8463.65	8901.83	7087.42	3584.84	844.081	743.625	1487.25	2230.88	1487.25	743.625	0	0	0	0	0	0	0	0	0	0	0	0	0	890.183	1780.37	2670.55	1780.37
A0A0G2JMZ8	OCLN	STPVPEVVQELPLTSPVDDFR	phospho_HEK	phospho	HEK	mean	1.6553582962278e-14	2892.95	6225.5	8527.66	9622.9	8569.84	7135.54	5783.27	5312.77	5199.53	4818.09	3436.14	3413.36	3852.44	5138.09	3425.39	1712.7	0	0	0	0	0	0	0	0	0	0	0	0	0	0	0	0	0	0	0	0	0	0	0	0	0	0
A0A0G2JMZ8	OCLN	STPVPEVVQELPLTSPVDDFRQPR	phospho_HCT	phospho	HCT	mean	1.48647452371778e-14	4538.05	8952.91	12065.2	13657.3	12410.4	10743.2	8794.24	7869.84	6044.61	4705.61	3188.81	2385.05	1176.02	449.234	0	0	0	0	0	0	0	0	0	0	0	0	0	0	0	0	0	0	0	0	0	0	0	0	0	0	0	0
A0A0G2JMZ8	OCLN	STPVPEVVQELPLTSPVDDFRQPR	phospho_HEK	phospho	HEK	mean	0	685.103	1928.62	3546.26	4061.97	3460.86	2111.5	1145.34	737.584	703.958	469.306	234.653	0	0	0	0	0	0	0	0	0	0	0	0	0	0	0	0	0	0	0	0	0	0	0	0	0	0	0	0	0	0	0
A0A0G2JNB1	KANSL1	ETEAAPTSPPIVPLK	phospho_HCT	phospho	HCT	mean	-1.59462e-14	12692.9	19935.8	21589.7	19051.7	14259.4	8662.69	4415.6	2698.72	1467.44	733.718	0	0	0	0	0	0	0	0	0	0	0	0	0	0	0	0	0	0	0	0	0	0	0	0	0	0	0	0	0	0	0	0
A0A0G2JNB1	KANSL1	ETEAAPTSPPIVPLK	phospho_HEK	phospho	HEK	mean	3.03899662815079e-15	4742.54	9822.28	13040.7	13738.3	12277.3	11282.7	9622.61	7008.11	3364.13	1004.16	0	0	0	0	0	0	0	0	0	0	0	0	0	0	0	0	0	0	0	0	0	0	0	0	0	0	0	0	0	0	0	0
A0A0G2JNB1	KANSL1	KSPLSSILFSALDSDTR	phospho_HCT	phospho	HCT	mean	5726.21	21229.3	31185.5	33552.4	29741.9	22926.2	15164.2	7353.06	2303.91	0	0	0	0	0	0	0	0	0	0	0	0	0	0	0	0	0	0	0	0	0	0	0	0	0	0	0	0	0	0	0	0	0	0
A0A0G2JNB1	KANSL1	KSPLSSILFSALDSDTR	phospho_HEK	phospho	HEK	mean	5.31048572433002e-13	12198.9	22656	28434.2	28914.7	25497.8	22662.3	18456.4	14081.4	7033.49	2665.11	0	0	0	0	0	0	0	0	0	0	0	0	0	0	0	0	0	0	0	0	0	0	0	0	0	0	0	0	0	0	0	0
A0A0G2JNB1	KANSL1	LSPGTDSSSNLGGVK	phospho_HCT	phospho	HCT	mean	11201.3	15738.4	19324.2	19444.4	17262.5	12954.6	9284.68	5292.03	2280.33	441.469	0	0	0	0	0	0	0	0	0	0	0	0	0	0	0	0	0	0	0	0	0	0	0	0	0	0	0	0	0	0	0	0	0
A0A0G2JNB1	KANSL1	LSPGTDSSSNLGGVK	phospho_HEK	phospho	HEK	mean	-7.93939e-14	4361.61	8994.39	13160.9	15457.1	15282.5	13026.5	9228.97	5658.32	2447.32	887.488	0	0	0	0	0	0	0	0	0	0	0	0	0	0	0	0	0	0	0	0	0	0	0	0	0	0	0	0	0	0	0	0
A0A0G2JNH2	TJP1	HSPQQPSNGSLR	phospho_HCT	phospho	HCT	mean	0	0	0	0	0	0	0	0	0	0	0	262.214	975.706	2172.7	3226.29	3620.77	3422.19	2933.33	2758.17	2531.47	2266.7	1546.75	775.026	212.858	0	0	0	0	0	0	0	0	0	0	0	0	0	0	0	0	0	0	0
A0A0G2JNH2	TJP1	HSPQQPSNGSLR	phospho_HEK	phospho	HEK	mean	0	0	0	0	0	0	0	0	0	0	0	410.057	1046.63	2026.58	2484.03	2725.7	2732.01	2800.06	2959.35	2686.22	2216.87	1306.35	593.222	127.012	0	0	0	0	0	0	0	0	0	0	0	0	0	0	0	0	0	0	0
A0A0G2JNH2	TJP1	IDSPGFKPASQQVYR	phospho_HCT	phospho	HCT	mean	0	0	0	0	0	0	0	1006.8	4634.62	8262.44	11338	9877.35	14859.6	23058.9	38057.7	45666.6	44470.6	32800.3	16581.5	5495.73	0	0	0	0	0	0	0	0	0	0	0	0	0	0	0	0	0	0	0	0	0	0	0
A0A0G2JNH2	TJP1	IDSPGFKPASQQVYR	phospho_HEK	phospho	HEK	mean	0	0	0	0	0	0	0	0	0	0	0	625.276	2279.89	3934.51	4338.58	3391.54	2444.5	2122.74	1415.16	707.581	0	0	0	0	0	0	0	0	0	0	0	0	0	0	0	0	0	0	0	0	0	0	0
A0A0G2JNW7	SLC12A7	ENSPFLNNVEVEQESFFEGK	phospho_HCT	phospho	HCT	mean	-6.75724e-14	10815.6	18490.6	21713.6	22308.4	19181.7	13741.3	6575	2026.7	0	0	0	0	0	0	0	0	0	0	0	0	0	0	0	0	0	0	0	0	0	0	0	0	0	0	0	0	0	0	0	0	0	0
A0A0G2JNW7	SLC12A7	ENSPFLNNVEVEQESFFEGK	phospho_HEK	phospho	HEK	mean	0	656.572	2772.01	4887.45	6783.67	6597.79	6411.9	4694.71	2765.16	835.612	0	0	0	0	0	0	0	0	0	0	0	0	0	0	0	0	0	0	0	0	0	0	0	0	0	0	0	0	0	0	0	0	0
A0A0G2JNW7	SLC12A7	TLMMEQR	phospho_HCT	phospho	HCT	mean	9077.86	17547.8	21680.8	21678.3	18015.4	15603	13207	11911.8	9599.19	7986.32	6053.14	4455.66	2615.59	1190.34	353.845	0	0	0	0	0	0	0	0	0	0	0	0	0	0	0	0	0	0	0	0	0	0	0	0	0	0	0	0
A0A0G2JNW7	SLC12A7	TLMMEQR	phospho_HEK	phospho	HEK	mean	9.19206670311189e-14	4685.2	8225.87	9755.82	9561.02	8366.34	7449.14	6673.28	6206.79	5683.19	4902.61	3841.07	2441.08	1163.02	345.061	0	0	0	0	0	0	0	0	0	0	0	0	0	0	0	0	0	0	0	0	0	0	0	0	0	0	0	0
A0A0G2JNZ2	SCRIB	ALSPAELR	phospho_HCT	phospho	HCT	mean	0	0	0	0	0	0	0	0	676.335	1352.67	2891.6	3540.9	4996.11	5689.55	7376.14	8934.25	11280.4	13861.5	15987.1	17429.4	17552.3	17703.5	16769.4	15433.2	13276.9	11279.4	9039.25	6278.7	4103.63	2580.42	1852.75	938.624	321.89	0	0	0	0	0	0	0	0	0	0
A0A0G2JNZ2	SCRIB	ALSPAELR	phospho_HEK	phospho	HEK	mean	0	0	0	0	0	0	0	0	356.853	1143.03	1929.2	2832.31	3614.95	5245.75	6833.36	8858.44	10527.5	13044.3	14861.5	16777.1	16753.1	16672.6	15317.2	13730	11690.6	9733.14	8448.47	7155.78	6135.17	4569.32	2884.16	1216.07	313.36	0	0	0	0	0	0	0	0	0	0
A0A0G2JNZ2	SCRIB	LAEAPSPAPTPSPTPVEDLGPQTSTSPGRLSPDFAEELR	phospho_HCT	phospho	HCT	mean	0	0	0	0	0	0	0	0	0	0	0	0	304.402	608.805	1471.16	1724.71	2745.23	3176.18	4231.49	4075.53	4099.92	3830.4	4274.77	4414.7	4557.15	3837.7	2754.57	1268.39	374.51	0	0	0	0	0	0	0	0	0	0	0	0	0	0
A0A0G2JNZ2	SCRIB	LAEAPSPAPTPSPTPVEDLGPQTSTSPGRLSPDFAEELR	phospho_HEK	phospho	HEK	mean	0	0	0	0	0	0	0	0	0	0	0	722.767	2073.59	4151.88	5949.8	7833.93	9862.6	12414.8	13935.3	13959	11829.3	10534.2	9954.41	10473.7	9620.51	8021.04	6381.27	5698.01	5612.36	4929.36	3356.78	1490.99	351.37	0	0	0	0	0	0	0	0	0	0
A0A0G2JNZ2	SCRIB	LPLLPPESPGPLR	phospho_HCT	phospho	HCT	mean	0	0	0	0	0	0	0	0	0	0	0	0	0	756.722	1886.62	3655.21	4618.54	5339.87	5125.22	4824.84	4965.33	5061.75	4718.49	2726.76	1076.41	0	0	0	0	0	0	0	0	0	0	0	0	0	0	0	0	0	0
A0A0G2JNZ2	SCRIB	MVEPENAVTITPLRPEDDYSPR	phospho_HCT	phospho	HCT	mean	6522.49	2898.88	1905.1	4441.45	8509.3	11508.6	11239	9355.77	6068.59	3077.14	892.477	2541.48	7187.44	14688.7	19688.7	22882.9	23557.6	24509.4	27046	29053.9	32111	31502.3	30477.8	25833.8	22421.8	18477.6	15576.5	12879.6	11360.7	10248.9	7875.84	4179.6	1286.03	0	0	0	0	0	0	0	0	0	0
A0A0G2JNZ2	SCRIB	MVEPENAVTITPLRPEDDYSPR	phospho_HEK	phospho	HEK	mean	-3.85012e-15	4358.34	8731.43	10512.6	9470.18	6493.31	5539.71	4933.96	5312.19	4235.85	3868.77	4870.09	8474.79	15856.2	21593	28915	34855.9	43801.5	49068.9	50823.8	47696.7	43674.6	39200.5	35419.9	32269.9	30414.3	29285.1	27775	24951.4	19819.4	12884.6	5913.52	1624.23	0	0	0	0	0	0	0	0	0	0
A0A0G2JNZ2	SCRIB	NSLESISSIDR	phospho_HCT	phospho	HCT	mean	5993.1	17995.7	26974.3	31310.2	30776.6	26117.7	19966.1	11469.2	9721.86	9140.15	13510.5	11005	13772.4	18972.9	32461.3	43199.1	46556.9	46266.8	46278.2	52620.7	53883.5	47760.7	35763	25616.3	20961.8	18362.3	16471.9	12691.7	9359.44	6429	4530.33	3048.82	2222.38	2194.99	1463.33	731.664	0	0	0	0	0	0	0
A0A0G2JNZ2	SCRIB	NSLESISSIDR	phospho_HEK	phospho	HEK	mean	-3.18697e-13	14238.2	24437.7	28109.8	26261	22626.6	20277.1	18739.5	18256.2	17340.2	18009.6	18122.1	18835.3	19334.2	21796.1	26557.5	28816.3	29161.7	30206.4	40186.3	50864.9	54570.3	46419	35887.5	26938.1	21996.9	17714.3	15614.3	13400.1	11880.3	10602.8	9965.29	8546.62	6145.8	3520.96	2101.72	1016.55	508.276	0	0	0	0	0
A0A0G2JNZ2	SCRIB	QSPASPPPLGGGAPVR	phospho_HCT	phospho	HCT	mean	1.47367641854955e-13	7631.2	13350.4	15173.1	13729.9	10584.1	8387.03	6569.51	6445.24	6666.95	7339.61	7436.71	8289.12	9987.55	12578.2	14868.4	16763	18151	20219.8	23527.9	25579.4	24821	20856.6	16579.1	13241.9	11055.8	8864.85	6834.24	4915.32	4921.15	5878.63	7304.68	7560.96	7750.43	6867.84	5643.86	3192.29	2260.96	1947.14	2214.22	1381.95	549.676	0
A0A0G2JNZ2	SCRIB	QSPASPPPLGGGAPVR	phospho_HEK	phospho	HEK	mean	-2.98874e-14	5212.51	8504.9	8969.91	8386.01	6603.44	5057.26	3577.5	3378.58	4255.58	4987.05	5751.47	5105.61	5589.66	6406.38	9073.25	10985	12875.5	14603.2	16754.3	17159.8	15687.4	13336.2	12315.2	11170.1	9491.42	6568.79	4407.94	4567.91	5804.05	7925.51	8145.22	8720.35	8444.02	7490.98	5479.71	3418.97	2530.13	1795.5	1052.54	309.592	0	0
A0A0G2JNZ2	SCRIB	RVSLVGADDLR	phospho_HCT	phospho	HCT	mean	0	0	0	0	0	0	0	0	0	0	0	1154.78	3386.83	6712.82	8780.86	8988.59	8160.76	7424.96	8430.88	9537.61	10741.7	10218.6	8978.97	7018.09	6037.53	5461.11	5411.15	4994.36	4640.37	4011.86	2997.28	1562.42	510.658	0	0	0	0	0	0	0	0	0	0
A0A0G2JNZ2	SCRIB	RVSLVGADDLR	phospho_HEK	phospho	HEK	mean	0	0	0	0	0	0	0	0	0	0	0	380.635	1050	2263.56	3201.21	4091.13	4435.86	4744.28	4691.59	4713.22	4336.9	3992.64	3292.4	3133.49	2939.77	3058.34	2723.16	2434.01	1953.6	1521.16	1043.53	525.684	201.845	0	0	0	0	0	0	0	0	0	0
A0A0G2JNZ2	SCRIB	SLEPSPSPGPQEEDGEVALVLLGR	phospho_HCT	phospho	HCT	mean	0	0	0	0	0	0	0	0	627.408	2069.58	4195.16	5065.92	5191.33	5404.79	7618.01	10267.3	10690.3	8368.55	4953.49	2993.3	3383	4281.97	5180.95	4124.82	2424.03	723.244	0	0	0	0	0	0	0	0	0	0	0	0	0	0	0	0	0
A0A0G2JNZ2	SCRIB	SLEPSPSPGPQEEDGEVALVLLGR	phospho_HEK	phospho	HEK	mean	0	0	0	0	0	0	0	771.968	1543.94	2315.9	1543.94	771.968	0	0	782.511	1565.02	2347.53	1565.02	1417.83	1902.42	3946.01	4718.96	4967.42	3662.92	2993.74	1478.17	739.087	0	0	0	0	0	0	0	0	0	0	0	0	0	0	0	0
A0A0G2JNZ2	SCRIB	VQSPEPPAPER	phospho_HCT	phospho	HCT	mean	-9.34752e-15	3128.22	5960.31	6398.52	5368.06	2535.97	900.816	0	1233.79	3101.14	6487.71	8141.75	9349.83	8530.27	9515.53	11777.6	14272.6	16753.3	18191.8	22007.5	25737.6	31220.6	36147.5	38193.1	35052.7	25984.3	15727	6608.32	1872.16	0	0	0	0	0	0	0	0	0	0	0	0	0	0
A0A0G2JNZ2	SCRIB	VQSPEPPAPER	phospho_HEK	phospho	HEK	mean	-8.96958e-16	1333.02	1999.53	1333.02	666.509	0	0	0	0	411.221	822.442	1553.88	1957.33	2764.67	3893.95	5176.71	6043.43	6595.19	6915.35	8065.29	10113.8	12403.4	13885.4	12964.9	11228.7	8263.05	5135.51	2164.53	412.94	0	0	0	0	0	0	0	0	0	0	0	0	0	0
A0A0J9YWD5	PHRF1	TISINSPK	phospho_HCT	phospho	HCT	mean	0	0	0	0	0	0	0	0	0	0	0	0	0	0	0	0	0	779.936	1976.33	3777.43	4474.73	4875.87	4067.58	3505.55	2286.48	1672.13	756.922	378.461	0	0	0	0	0	0	0	0	0	0	0	0	0	0	0
A0A0J9YWD5	PHRF1	TISINSPK	phospho_HEK	phospho	HEK	mean	0	0	0	0	0	0	0	0	0	0	0	0	0	0	0	0	0	0	0	589.704	1573.69	3071.74	4070.94	4281.57	4067.24	3081.5	2490.05	1206.33	603.165	0	0	0	0	0	0	0	0	0	0	0	0	0	0
A0A0J9YX34	TRIM2	SADVSPTTEGVK	phospho_HCT	phospho	HCT	mean	0	0	0	0	0	0	0	0	0	0	0	0	0	0	0	0	0	0	0	0	724.855	1888.39	3730.52	4768	6159.13	7288.81	8859.17	10336.5	11857.2	13201.2	12665.4	10689.1	7668.24	5477.5	4177.86	3677.08	3422.67	3033.79	2438.77	1652.19	824.412	264.44	0
A0A0J9YX34	TRIM2	SADVSPTTEGVK	phospho_HEK	phospho	HEK	mean	0	0	0	0	0	0	0	0	0	0	0	0	0	0	0	0	0	0	0	0	1748.77	5130.18	10214.9	13155	14428.1	15737.3	20814.7	27834.1	32389.7	30745.4	24768.3	17886.2	12618.2	9685.77	8223.86	7938.49	7227.02	6190.12	4543.1	2935.46	1366.84	445.359	0
A0A0J9YX34	TRIM2	VKSPGSGHVK	phospho_HCT	phospho	HCT	mean	0	0	0	0	0	0	0	0	0	0	0	0	0	0	0	0	0	0	0	0	0	0	0	0	0	942.696	2200.05	3864.39	4533.18	5381.41	5837.31	6016.19	5301.92	4151.36	2770.69	1379.38	409.7	0	0	0	0	0	0
A0A0J9YX34	TRIM2	VKSPGSGHVK	phospho_HEK	phospho	HEK	mean	0	0	0	0	0	0	0	0	0	0	0	0	0	0	0	0	0	0	0	0	0	0	0	0	0	517.639	2231.48	3945.32	5363.4	5331.22	5748.62	5550.11	5101.86	4146.99	3240.7	2399.83	1223.45	392.545	0	0	0	0	0
A0A0J9YYG8	DLG5	AGPLTPPKPPR	phospho_HCT	phospho	HCT	mean	-8.64139e-14	9643.94	14475	13803.8	10266.7	6874.55	4901.06	3155.54	2173.4	913.367	456.683	0	0	0	0	0	0	0	0	0	0	0	0	0	0	0	0	0	0	0	0	0	0	0	0	0	0	0	0	0	0	0	0
A0A0J9YYG8	DLG5	AGPLTPPKPPR	phospho_HEK	phospho	HEK	mean	6.38211410857743e-15	2912.24	6097.51	8492.89	8254.34	6462.25	4345.14	3545	2639.92	1564.01	488.104	0	0	0	0	0	0	0	0	0	0	0	0	0	0	0	0	0	0	0	0	0	0	0	0	0	0	0	0	0	0	0	0
A0A0J9YYJ3	TMEM184B	TLLLSSDDEF	phospho_HCT	phospho	HCT	mean	14090.3	16399.7	20680.1	24243.7	24625.8	21063.4	17448	13559	11312.3	9068.71	7919.41	6766.59	6049.92	5991.45	5544.18	4994.11	3957.85	3064.62	2396.81	1972.31	1942.54	1585.96	940.992	296.028	0	0	0	0	0	0	0	0	0	0	0	0	0	0	0	0	0	0	0
A0A0J9YYJ3	TMEM184B	TLLLSSDDEF	phospho_HEK	phospho	HEK	mean	-4.3944e-14	13874.6	24986.6	31422.8	31044.2	27202.7	22050.3	18053.8	14509.1	11484.4	9134.63	8117.25	7328.3	6930.62	5970.01	5677.73	5252.45	5152	4762.18	4496.56	3699.24	2609.77	1218.33	368.336	0	0	0	0	0	0	0	0	0	0	0	0	0	0	0	0	0	0	0
A0A0R4J2E8	MATR3	RDSFDDR	phospho_HCT	phospho	HCT	mean	7676.67	22181.9	30026	28641.6	20393.8	12471.3	7984.21	5557.77	3626.08	1488.2	548.701	0	0	0	0	0	0	0	0	0	0	0	0	0	0	0	0	0	0	0	0	0	0	0	0	0	0	0	0	0	0	0	0
A0A0R4J2E8	MATR3	RDSFDDR	phospho_HEK	phospho	HEK	mean	9.13191355490814e-14	4898.92	7710.84	7674.58	4420.72	1608.8	0	0	0	0	0	0	0	0	0	0	0	0	0	0	0	0	0	0	0	0	0	0	0	0	0	0	0	0	0	0	0	0	0	0	0	0	0
A0A0R4J2E8	MATR3	SYSPDGK	phospho_HCT	phospho	HCT	mean	70764.4	220462	322650	349232	312137	239639	168659	102671	68428.4	49548.6	51584.1	48013.1	53989	64251.7	76508.9	77572.9	68639.4	55828.1	48754.7	46868.8	47364.3	44246.4	38201	32178.3	29468.9	28583.3	25987.4	21663.8	17233.9	15888.8	14515.2	13013.6	10944.9	10024.3	9186.11	8300.12	8125.61	8946.86	9446.61	8152.57	5349.68	2362.8	630.662
A0A0R4J2E8	MATR3	SYSPDGK	phospho_HEK	phospho	HEK	mean	42789.2	194399	312071	366008	344494	290549	234055	191920	152882	121194	97243.6	87360.9	85856.4	91769.3	92313.2	90265.2	81618.2	75719.1	71113.5	74647.4	76794.7	80386.7	79932.9	82479.2	82081.1	81596.1	77140.9	71009.3	61599.6	52172.3	45453.5	40392.8	35797.6	30256	24802	20144.9	16265.4	14080.8	13411	13297.7	12781.9	10993.7	9273.86
A0A0R4J2E8	MATR3	SYSPDGKESPSDKK	phospho_HCT	phospho	HCT	mean	-1.23333e-16	8095.09	14656	18133.5	17463.7	13624.1	9187.77	5131.47	3050.74	1281.1	640.551	0	0	0	0	0	0	0	0	0	0	0	0	0	0	0	0	0	0	0	0	0	0	0	0	0	0	0	0	0	0	0	0
A0A0R4J2E8	MATR3	SYSPDGKESPSDKK	phospho_HEK	phospho	HEK	mean	-9.74702e-14	10229.9	16983.3	19065.6	17048.9	14247.3	11541.8	8577.39	5430.44	2348.29	805.002	0	0	0	0	0	0	0	0	0	0	0	0	0	0	0	0	0	0	0	0	0	0	0	0	0	0	0	0	0	0	0	0
A0A0S2Z3G1	ACTN4	SGASPLR	phospho_HCT	phospho	HCT	mean	0	0	0	0	0	0	0	0	0	0	0	0	0	0	0	0	1468.03	5346.09	11157.7	16848.1	26555.3	43950	69859.3	93619.8	107128	104897	87962	63447.9	40039.2	25156.2	16783.6	12442.2	10990.2	11766.9	12778.1	12796.6	12560.1	14179.8	15183.7	15340.9	12457.1	9578.56	6961.85
A0A0S2Z3G1	ACTN4	SGASPLR	phospho_HEK	phospho	HEK	mean	0	0	0	0	0	0	0	0	0	0	0	0	0	0	0	0	0	0	0	0	317.987	1227.24	3294.44	6401.84	9924.7	12609	13722.6	12799.6	11001.2	8422.9	6306.29	4565.65	4307.32	6014.6	7565.01	8163.67	6411.46	4591.39	2734.48	1386.93	444.052	0	0
A0A0S2Z470	PRCC	IAAPELHKGDSDSEEDEPTK	phospho_HCT	phospho	HCT	mean	0	0	0	0	0	0	0	0	0	0	0	0	0	0	0	0	0	0	0	0	0	0	0	0	0	519.344	1038.69	2563.37	3049.37	4300.45	4373.93	4966.75	4029.38	3426.97	2824.56	2987.25	1991.5	995.75	0	0	0	0	0
A0A0S2Z470	PRCC	IAAPELHKGDSDSEEDEPTK	phospho_HEK	phospho	HEK	mean	0	0	0	0	0	0	0	0	0	0	0	0	0	0	0	0	0	0	0	0	0	0	0	0	0	526.956	2642.69	5629.54	9148.47	10613.4	11444.9	10764.5	9425.96	7546.9	4987.53	3551.67	1612.34	806.172	0	0	0	0	0
A0A0S2Z470	PRCC	QITQEEDDSDEEVAPENFFSLPEK	phospho_HCT	phospho	HCT	mean	0	0	0	0	0	0	0	0	0	0	0	0	0	0	0	0	0	0	0	0	465.488	1511.18	3829.56	5886.62	7863.58	9369.9	11480.6	15071.5	19309.2	23931.8	25556.7	23755.4	19251.1	14403.1	11068.5	8553.63	7338.39	6321.22	5521.82	4163.32	2253.93	816.686	0
A0A0S2Z470	PRCC	QITQEEDDSDEEVAPENFFSLPEK	phospho_HEK	phospho	HEK	mean	0	0	0	0	0	0	0	0	0	0	0	0	0	0	0	0	0	0	0	0	974.25	3288.87	7109.49	10996.1	13884.3	16066.5	18916.5	23462.2	31381.7	38408.2	42614.4	39700.1	33742.2	26760.8	20535.5	15470	12204.6	10627.8	9781.51	8535.97	7909.92	6720.18	6096.73
A0A0S2Z4A4	MLF1	SFSEPFGR	phospho_HCT	phospho	HCT	mean	-6.18595e-14	11068.6	18189.9	19857.8	18745	15311.1	12286.1	7698.81	5032.81	2042.85	1021.42	2158.86	5610.44	10292.4	11957.6	11568.4	9863.88	8560.18	8867.07	9174.2	9094.25	6785.5	3500.99	1060.54	0	0	0	0	0	0	0	0	0	0	0	0	0	0	0	0	0	0	0
A0A0S2Z4A4	MLF1	SFSEPFGR	phospho_HEK	phospho	HEK	mean	11167.9	23135.5	33448.7	39194.5	38720.7	33243.3	26331.9	18789.7	12116	5546.66	1884.64	2499.18	6270.18	12150.6	14967.8	16904.1	16779.1	17129.2	16896.5	15969.4	13285.2	9322.09	4493.73	1511.48	0	0	0	0	0	0	0	0	0	0	0	0	0	0	0	0	0	0	0
A0A0S2Z4L5	RAF1	AAHTEDINACTLTTSPR	phospho_HCT	phospho	HCT	mean	2.52045668287022e-14	1551.24	2771.54	4273.51	5433.52	6533.48	6585.22	5814.83	4688.11	3792.31	3323.97	3347.01	3750.62	4578.42	4662.97	3807.97	1961.72	660.569	0	0	0	0	0	0	0	0	0	0	0	0	0	0	0	0	0	0	0	0	0	0	0	0	0
A0A0S2Z4L5	RAF1	AAHTEDINACTLTTSPR	phospho_HEK	phospho	HEK	mean	-1.09107e-14	1480.28	2988.32	3928.15	3851.88	3179.69	2817.72	3491.37	3815.23	3599.31	2328.25	2241.66	2146.24	2578.38	2038.6	2320.77	2602.93	2571.07	1536.27	501.47	0	0	0	0	0	0	0	0	0	0	0	0	0	0	0	0	0	0	0	0	0	0	0
A0A0S2Z4L5	RAF1	DAVFDGSSCISPTIVQQFGYQR	phospho_HCT	phospho	HCT	mean	-9.25911e-14	2899.13	5841.55	7848.61	9230.07	8399.56	6251.68	3033.79	921.878	0	0	0	0	0	0	0	0	0	0	0	0	0	0	0	0	0	0	0	0	0	0	0	0	0	0	0	0	0	0	0	0	0	0
A0A0S2Z4L5	RAF1	RASDDGK	phospho_HCT	phospho	HCT	mean	10239.4	31631.7	46977	52201.1	45462.2	37709.1	32043.4	29633.3	24414.5	18889.9	14572.3	16554.1	23230.6	33336	38472.5	38190.9	32322.6	25747.4	20621.9	17917.8	18445.2	21741.2	27825.9	34202.4	37668.8	38748.8	36632.7	37415	38491.3	41638.5	39171.2	34231.4	30383.5	29916.2	28572.9	21321.8	10829.3	3165.54	0	0	0	0	0
A0A0S2Z4L5	RAF1	RASDDGK	phospho_HEK	phospho	HEK	mean	16680.6	53885	75470.8	74454.7	51931.7	30663.8	18484.9	16730.9	15964.2	15440.2	14240.6	14516.8	15576.2	18941	19957.5	20022	18779	18175.2	16786.6	13804.9	11544.3	10550.3	11514.1	11805.4	11409.1	10474.2	10211.1	10371.1	10765.5	10305.6	10089.6	8661.67	8227.62	7189.82	6742.93	4452.78	2188.02	383.929	0	0	0	0	0
A0A0S2Z4L5	RAF1	RASDDGKLTDPSK	phospho_HCT	phospho	HCT	mean	1.40446154706098e-13	6102.8	10604.8	12337.4	13266	11360.2	9490.26	6100.48	4615.85	2223.05	1111.53	0	0	0	0	0	0	0	0	0	0	0	0	0	0	0	0	0	0	0	0	0	0	0	0	0	0	0	0	0	0	0	0
A0A0S2Z4L5	RAF1	RASDDGKLTDPSK	phospho_HEK	phospho	HEK	mean	-1.55363e-13	7948.04	14068.3	17148.9	16367.3	14363.2	12416.2	10324.7	7367.07	3570.99	1158.55	0	0	0	0	0	0	0	0	0	0	0	0	0	0	0	0	0	0	0	0	0	0	0	0	0	0	0	0	0	0	0	0
A0A0S2Z4L5	RAF1	SASEPSLHR	phospho_HCT	phospho	HCT	mean	4.53364932015729e-14	2310.88	5107.25	7594.07	9786.37	9878.41	9078.13	7575.04	6722.28	6033.43	5371.77	4737.51	4737	5366.39	6293.42	6192.63	5583.58	4421.78	4210.09	3952.12	4125.34	3592.26	3294.23	2944.71	2914.72	2661.29	2256.94	1963.78	1965.56	1893.4	1546.06	811.666	297.867	0	0	0	0	0	0	0	0	0	0
A0A0S2Z4L5	RAF1	SASEPSLHR	phospho_HEK	phospho	HEK	mean	3751.24	12553.8	17822.4	18280.7	15340	11428.2	9133.79	7746.4	7264	5864.33	4863.8	4707.05	5699.29	7303.63	8257.15	8602.87	8812.74	9475.2	10608.7	10633.7	9209.79	7087.48	5449.07	4687.06	4230.99	3947.51	3784.76	3602.57	3509.38	3097.86	2478.87	1322.87	498.808	0	0	0	0	0	0	0	0	0	0
A0A0S2Z4L5	RAF1	STSTPNVHMVSTTLPVDSR	phospho_HCT	phospho	HCT	mean	-9.8528e-15	3369.79	5764.5	7221.19	7444.61	7374.12	7246.9	7157.02	6843.71	5726.21	4257.41	3413.01	3543.9	4857.16	5520.55	5395.2	4288.26	3325.87	3070.23	3296.89	3401.73	2658.86	1379.2	406.842	0	0	0	0	0	0	0	0	0	0	0	0	0	0	0	0	0	0	0
A0A0S2Z4L5	RAF1	STSTPNVHMVSTTLPVDSR	phospho_HEK	phospho	HEK	mean	-1.63067e-13	6835.3	12237.7	14964.1	15729.2	14614.5	12869.6	10229.7	7671.59	5570.46	4469.5	4693.77	5366.19	6319.56	6544.01	6480.74	5918.93	5312.82	5083.14	5177.69	4650.81	3309.78	1487.88	442.529	0	0	0	0	0	0	0	0	0	0	0	0	0	0	0	0	0	0	0
A0A0S2Z4Y8	AKAP10	QSSLAEPVSPSK	phospho_HCT	phospho	HCT	mean	3458.7	4504.29	5657.37	7585.93	7961.9	7167.05	3854.86	1511.12	0	0	0	0	0	0	0	0	0	0	0	0	0	0	0	0	0	0	0	0	0	0	0	0	0	0	0	0	0	0	0	0	0	0	0
A0A0S2Z4Y8	AKAP10	QSSLAEPVSPSK	phospho_HEK	phospho	HEK	mean	-4.30862e-14	6198.57	11430.5	14164.8	13451.4	11396.6	8994.62	6619.56	3963.61	1676.74	521.194	0	0	0	0	0	0	0	0	0	0	0	0	0	0	0	0	0	0	0	0	0	0	0	0	0	0	0	0	0	0	0	0
A0A0S2Z4Z6	SRRM1	AASPSPQSVR	phospho_HCT	phospho	HCT	mean	0	0	880.006	2578.45	5136.69	7163	8322.89	8615.21	7880.41	7086.01	5680.26	4404.59	2573.59	1128.77	232.942	0	0	584.05	2319.61	6796.09	13644.3	22770.3	30605	36113.4	36579.3	33632.6	26375	19510.4	14045.3	13821.1	14490.4	14541.6	11725.2	7814.66	4603.46	1961	739.338	0	0	0	0	0	0
A0A0S2Z4Z6	SRRM1	AASPSPQSVR	phospho_HEK	phospho	HEK	mean	0	0	632.087	1504.63	2885.56	3382.87	3865.61	3860.5	4179.62	4315.52	4324.79	3808.17	2739.83	1354.73	422.85	0	0	0	511.81	1796.71	4749.48	9512.24	17219.3	25896.8	32797.3	33682.4	29467.4	22444.5	17431.7	15357	15387.5	16032.5	15677.5	16012.4	13789.7	10293.4	4775.81	1489.24	0	0	0	0	0
A0A0S2Z4Z6	SRRM1	APQTSSSPPPVR	phospho_HCT	phospho	HCT	mean	0	0	0	0	0	0	0	0	0	0	0	536.914	1382.88	2995.32	3958.68	4303.94	4563.07	5213.8	7526.31	9209.12	14598.5	22250	34313	41550	45124.6	40880.3	35161.3	26864.1	21766.4	18923.3	17406.8	14380.7	10874.3	8519.75	7465.23	6555.41	5865.89	5438.05	4867.42	3301.74	1534.8	306.461	0
A0A0S2Z4Z6	SRRM1	APQTSSSPPPVR	phospho_HEK	phospho	HEK	mean	0	0	0	0	0	0	0	0	0	0	0	429.887	1146.68	2414.19	3389.75	4280.97	4457.2	4597.19	4288.39	4615.03	6169.86	11092.4	19689.4	31475.2	40664.4	43834.3	38517.1	30412.2	23221	18613.5	15293.9	11610.9	8796.01	6725.2	5523.56	4786.1	4367.41	4010.82	3109.93	1613.03	508.236	0	0
A0A0S2Z4Z6	SRRM1	AQVSPQS	phospho_HCT	phospho	HCT	mean	2.20454925919316e-14	1328.79	2260.43	2397.81	1466.16	534.513	0	0	0	0	0	819.724	2184.63	4055.35	4745.82	4550.5	3863.89	3518.59	3980.39	4961.15	8006.81	13694.6	20494.7	25319.4	25324.8	22615.3	18058.6	14304.1	11165.7	9481.84	8238.12	6966.25	6284.34	6044.09	5916.82	5131.8	4007.67	2923.74	1895.68	933.72	299.724	0	0
A0A0S2Z4Z6	SRRM1	AQVSPQS	phospho_HEK	phospho	HEK	mean	0	204.365	408.731	613.096	408.731	204.365	0	0	0	0	0	228.079	739.085	1556.82	1918.4	1856.69	1589.24	1893.66	2396.64	3469.12	5268.49	8600.62	12410.9	16626.9	19450.7	19799.4	16504.7	11495.3	8033.91	7142.11	7935.15	8148.3	7438.25	6738.04	5910.24	5220.83	3670.22	2326.77	1141.94	501.063	138.714	0	0
A0A0S2Z4Z6	SRRM1	ASPSPPPKR	phospho_HCT	phospho	HCT	mean	0	0	0	0	0	0	0	0	0	0	0	0	0	0	0	0	0	0	593.737	1717.08	5910.97	12269.2	20379.1	25230.8	25504.7	20686.4	13173	5947.14	1532.16	0	0	0	0	0	0	0	0	0	0	0	0	0	0
A0A0S2Z4Z6	SRRM1	ASPSPPPKR	phospho_HEK	phospho	HEK	mean	0	0	0	0	0	0	0	0	0	0	0	0	0	0	0	0	396.675	1121.82	1846.97	1778.77	1379.41	3204.87	7678.74	14379.2	18651.9	18421.2	13416.8	6593.46	2021.88	0	0	0	0	0	0	0	0	0	0	0	0	0	0
A0A0S2Z4Z6	SRRM1	EARSPQPNK	phospho_HCT	phospho	HCT	mean	0	0	0	0	0	0	0	0	0	0	0	0	0	0	0	0	0	711.233	1948.89	4544.34	9174	15202.8	23834.6	29750.2	35144.7	35940.3	34697.3	30268.5	23589.1	19457.2	16572.4	16345.2	14300.2	11752.9	8526.57	6379.11	5383.52	5139.05	4560.93	3247.13	1601.74	490.799	0
A0A0S2Z4Z6	SRRM1	EARSPQPNK	phospho_HEK	phospho	HEK	mean	0	0	0	0	0	0	0	0	0	0	0	0	0	0	0	0	0	0	476.023	1728.21	4739.02	10873	20982.1	33459.8	43923.4	48664.9	47176.4	40564	32568.8	25215.5	20965.1	18330.2	16154.9	14099.3	12261	10858.4	8952.77	7352.34	5562.07	4039.67	2005.81	727.352	0
A0A0S2Z4Z6	SRRM1	EKTPELPEPSVK	phospho_HCT	phospho	HCT	mean	-7.09723e-13	9814.99	18725.8	23664.6	26269.9	22962.5	19364.2	12580.9	9015.53	4076.16	2038.08	0	0	0	0	0	0	5507.96	19330.9	49021.1	86799.7	131106	168817	194493	198198	179742	144026	107763	78935.2	69296.4	65485.6	66959.1	62238.7	57358.9	50975	45880.6	42439.5	38549.8	35520.5	30790.5	25353.5	16681.2	8953.04
A0A0S2Z4Z6	SRRM1	EKTPELPEPSVK	phospho_HEK	phospho	HEK	mean	-8.70848e-14	11744.2	22908	30830.8	34501	34496.3	34175.6	30482.9	23448.3	11953.6	4124.51	0	0	0	0	0	0	3578.39	12553.9	30335.7	49247.3	74798.1	105429	146891	175425	181472	160545	129749	101355	80507.4	72755.3	69369.2	66819.1	58124.1	49338.3	42615.9	39430.1	37112.7	34563.6	31370.5	28026.5	24972.1	21639.4
A0A0S2Z4Z6	SRRM1	HRPSPPATPPPK	phospho_HCT	phospho	HCT	mean	0	0	0	0	0	0	0	0	0	0	0	0	0	0	0	0	0	0	444.684	2901.45	9008.2	19551.7	32069.8	42432.1	47661	45324.5	37608.7	26878	18963.4	13674.8	9846.13	5122.31	1657.62	0	0	0	0	0	0	0	0	0	0
A0A0S2Z4Z6	SRRM1	HRPSPPATPPPK	phospho_HEK	phospho	HEK	mean	0	0	0	0	0	0	0	0	0	0	0	0	0	0	0	0	0	0	0	0	1107.39	4494.76	11120.6	18997.6	24973.3	26700.7	26100.6	25286.1	25296.3	21778.3	15273.1	7350.46	2924.91	1322.33	881.55	440.775	0	0	0	0	0	0	0
A0A0S2Z4Z6	SRRM1	KAASPSPQSVR	phospho_HCT	phospho	HCT	mean	0	0	0	0	0	0	0	0	0	0	0	0	0	0	0	0	0	622.929	2440.12	6921.25	14792.9	25355.1	37237	45407.2	48927.5	44076.4	35325	25031	18782.7	16492.2	14928.1	12842.1	9526.55	8014.41	6311.72	4651.03	2121.68	646.69	0	0	0	0	0
A0A0S2Z4Z6	SRRM1	KAASPSPQSVR	phospho_HEK	phospho	HEK	mean	0	0	0	0	0	0	0	0	0	0	0	0	0	0	0	0	0	689.468	2208.3	5466.47	9892.4	17773.3	28026.1	40471.5	47843.7	47966.1	40181.7	30798.2	23539.6	18981.9	15690	12526	9710.79	7719.79	5802.07	3915.32	1809.77	516.722	0	0	0	0	0
A0A0S2Z4Z6	SRRM1	KAQVSPQS	phospho_HCT	phospho	HCT	mean	0	0	0	0	0	0	0	0	0	0	0	1141.95	3559.65	7296.56	10170	11133.6	10820.1	10017.7	11230.8	15822.1	29110.6	50985	80485.9	104145	115545	107884	88542.7	67729	51304.4	44854.8	39669.2	37755.8	32395	27881.2	19883.2	12658.5	5302.59	1783.66	0	0	0	0	0
A0A0S2Z4Z6	SRRM1	KAQVSPQS	phospho_HEK	phospho	HEK	mean	0	0	0	0	0	0	0	0	0	0	0	1303.51	3393.49	6869.07	8872.71	10528.3	10986.4	11507.5	11854.8	13465.1	18588.2	31650.7	53349.3	82133.6	102977	109196	96051.9	76836.7	58895.7	49205.4	46802.8	45280.7	41918.1	33055.8	23645.6	13713.1	6194.74	1606.39	0	0	0	0	0
A0A0S2Z4Z6	SRRM1	KEKTPELPEPSVK	phospho_HCT	phospho	HCT	mean	0	0	0	0	0	0	0	0	0	0	0	0	0	0	0	0	0	0	701.51	1403.02	3283.96	5655.07	9498.97	12339.7	12838.5	10391.7	6413.05	2841.62	742.98	0	0	0	0	0	0	0	0	0	0	0	0	0	0
A0A0S2Z4Z6	SRRM1	KEKTPELPEPSVK	phospho_HEK	phospho	HEK	mean	0	0	0	0	0	0	0	0	0	0	0	0	0	0	0	0	0	0	0	0	562.245	2098	5342	9056.6	11999.5	11525.9	8424.32	3945.69	1175.29	0	0	0	0	0	0	0	0	0	0	0	0	0	0
A0A0S2Z4Z6	SRRM1	KGSSPSR	phospho_HCT	phospho	HCT	mean	0	0	0	0	0	0	0	0	0	0	0	0	0	0	0	0	669.595	4323.32	10361.1	19168.8	32440.6	51180.8	74017.9	88000	91689.2	87892.2	81267.8	76484	65214.7	59481.2	52118.9	52208.4	48796.1	45603.2	35117.8	22939.3	9811	2958.89	0	0	0	0	0
A0A0S2Z4Z6	SRRM1	KGSSPSR	phospho_HEK	phospho	HEK	mean	0	0	0	0	0	0	0	0	0	0	0	0	0	0	0	0	0	686.371	2046	4033.35	7837.22	16242.6	31529.8	49734.2	63689.6	71721.1	73018.2	70726.9	62865.2	57322.4	55420.2	56606.8	52040.7	44059	32130.3	21398.5	9853.37	3150.93	0	0	0	0	0
A0A0S2Z4Z6	SRRM1	KVELSESEEDKGGK	phospho_HCT	phospho	HCT	mean	0	0	0	0	0	0	0	0	0	0	0	0	0	0	0	0	0	1130.37	6318.13	18745.9	45170.7	85562.7	134256	170112	178135	152243	107937	65000.8	38665.6	28345.9	24756.6	22609.5	20473.8	18796	15146.8	9381.22	3980.97	883.28	0	0	0	0	0
A0A0S2Z4Z6	SRRM1	KVELSESEEDKGGK	phospho_HEK	phospho	HEK	mean	0	0	0	0	0	0	0	0	0	0	0	0	0	0	0	0	0	0	1081.87	4627	14304.2	36142.1	72725.1	117010	147310	146458	116087	75464.6	45751.1	32030.7	30784.4	32572.6	31996.7	28022.7	21360	14219.5	6841.79	2154.06	0	0	0	0	0
A0A0S2Z4Z6	SRRM1	LSPSASPPR	phospho_HCT	phospho	HCT	mean	-5.6007e-13	9315.98	16412.2	19493.4	20826.2	18476.8	15922.8	10301.9	7018.77	2927.52	1463.76	0	0	0	0	0	0	0	0	0	918.361	2319.66	4846.94	6054.19	7260.66	6939.17	6713.07	5549.88	4815.78	4177.5	3484	2012.32	751.079	0	0	0	0	0	0	0	0	0	0
A0A0S2Z4Z6	SRRM1	LSPSASPPR	phospho_HEK	phospho	HEK	mean	2.91289279258692e-13	14780.2	26294.2	32288.3	33082.6	30934.1	27855.6	22320.7	14995.6	6832.48	2040.32	0	0	0	0	0	0	0	0	0	309.491	1071	2263.43	3424.2	4101.83	4502.25	4261.78	3888.25	2938.91	2128.39	1225.36	581.843	162.573	0	0	0	0	0	0	0	0	0	0
A0A0S2Z4Z6	SRRM1	QKETSPR	phospho_HCT	phospho	HCT	mean	4537.41	14086.1	20314.7	22296.3	18662.8	14212	10743.6	7570.56	5499.1	2437.5	1218.75	0	0	0	0	0	0	603.633	2069.08	5364.92	20145.5	48861.9	89250.9	118782	127747	129642	124300	127111	110675	99912	79935.7	69453.2	56494.2	48918.5	39027.9	27172.2	12767.1	3996.22	0	0	0	0	0
A0A0S2Z4Z6	SRRM1	QKETSPR	phospho_HEK	phospho	HEK	mean	7402.31	20728.3	30243	33702.3	28035.3	22264	17540.2	15274.2	10545.3	5174.81	1482.05	0	0	0	0	0	0	470.715	1781	4342.61	11778	27877	54110	85523.2	109360	132829	148177	156866	142970	117047	96705.7	80640.4	71241.3	57928.8	47112.5	33090.7	16809.5	5323.3	0	0	0	0	0
A0A0S2Z4Z6	SRRM1	RASPSPPPKR	phospho_HCT	phospho	HCT	mean	0	0	0	0	0	0	0	0	0	0	0	0	0	0	0	0	2239.02	4478.03	9403.71	13878.1	25307.3	38758	55931.8	66448	72403.7	66284.2	53777.5	35821.1	23080.5	16160.7	13306.8	10821	8416.1	6956.49	5833.53	4193.44	2131.28	713.031	0	0	0	0	0
A0A0S2Z4Z6	SRRM1	RASPSPPPKR	phospho_HEK	phospho	HEK	mean	0	0	0	0	0	0	0	0	0	0	0	0	0	0	0	0	0	2152.25	4806.61	9368.27	12929.2	21678.4	34414.7	50737.1	61702.5	61581	51021.1	35002.7	23214.5	16727.3	15238.1	14215.8	12708.5	11176.5	8988.06	6628.25	3298.99	1121.43	0	0	0	0	0
A0A0S2Z4Z6	SRRM1	RESPSPAPK	phospho_HCT	phospho	HCT	mean	0	0	0	0	0	0	0	0	0	0	0	0	0	0	0	0	0	0	0	0	938.616	3234.23	7534.89	11886.5	15807.5	16892.4	16140.6	13148.8	10445.4	7508.26	4914.66	2232.48	631.272	0	0	0	0	0	0	0	0	0	0
A0A0S2Z4Z6	SRRM1	RESPSPAPK	phospho_HEK	phospho	HEK	mean	0	0	0	0	0	0	0	0	0	0	0	0	0	0	0	0	0	0	0	0	687.743	2953.14	7004.65	11708.2	14578	15129.5	13387.9	11527.9	9510.31	8205.27	6328.04	5004.48	3087.76	2486.7	1593.74	1534.53	737.663	368.832	0	0	0	0	0
A0A0S2Z4Z6	SRRM1	RESPSPAPKPR	phospho_HCT	phospho	HCT	mean	0	0	0	0	0	0	0	0	0	0	0	0	0	0	0	0	0	350.669	1838.06	5341.19	11461.6	18705.4	26922.7	32511.8	36773.8	36480.3	33940.2	28260	22193.6	16756.4	12004.4	8298.47	6093.2	5981.23	6196.16	5490.86	3041.83	1172.34	0	0	0	0	0
A0A0S2Z4Z6	SRRM1	RESPSPAPKPR	phospho_HEK	phospho	HEK	mean	0	0	0	0	0	0	0	0	0	0	0	0	0	0	0	0	0	0	0	328.977	2071.55	6412.5	14223.1	24617	33357.7	37220.7	33664.1	27045.1	19763.7	14967.9	11823.4	9776.75	8127.56	6685.66	5224	3791.27	1915	702.093	0	0	0	0	0
A0A0S2Z4Z6	SRRM1	RHSPSPRPR	phospho_HCT	phospho	HCT	mean	0	0	0	0	0	0	0	0	0	0	0	0	0	0	0	0	0	0	0	0	745.739	2262.6	4798.12	6513.88	7307.86	6953.61	6278.32	5673.78	4664.52	3773.65	2422.13	1250.12	354.775	0	0	0	0	0	0	0	0	0	0
A0A0S2Z4Z6	SRRM1	RHSPSPRPR	phospho_HEK	phospho	HEK	mean	0	0	0	0	0	0	0	0	0	0	0	0	0	0	0	0	0	0	0	0	325.959	1287.65	3144.33	5388.41	7058.65	7660.78	7225.93	6551.74	5667.5	4391.19	2772.14	1197.57	338.691	0	0	0	0	0	0	0	0	0	0
A0A0S2Z4Z6	SRRM1	RLSPSASPPR	phospho_HCT	phospho	HCT	mean	0	0	0	0	0	0	0	0	0	0	0	1245.35	3398.17	6362.1	7902.3	8395.88	8596.17	9304.5	11268.3	14574.3	23236.3	37820.2	58357.4	77497.9	90253.5	89945.8	76598	57908.3	43542.7	38479	36381.5	33107	27868.1	22829.6	18989	16366.3	15070.5	14075.8	11715	8100.72	3876.52	1214.07	0
A0A0S2Z4Z6	SRRM1	RLSPSASPPR	phospho_HEK	phospho	HEK	mean	0	0	0	0	0	0	0	0	0	0	0	1075.63	2977.44	6148.08	7985.56	9132.44	8788.16	8872.76	8769.45	9628.71	13100.8	22803.2	41164.1	64516.6	83896.2	89848.4	82676.2	68072.8	54756.7	43282.9	34971.1	27402.3	22821.8	19589.9	17118.2	14230.3	12018.9	10770.5	9214.84	6450.5	3056.75	904.528	0
A0A0S2Z4Z6	SRRM1	RQSPSPSTRPIR	phospho_HCT	phospho	HCT	mean	0	0	0	0	0	0	0	0	0	0	0	0	0	0	0	0	469.007	938.013	1407.02	1295.58	2258.28	4983.42	9389.72	13179.5	14802.8	14300.7	12454.4	10832.7	9251.82	7912.27	5573.17	2892.32	856.673	0	0	0	0	0	0	0	0	0	0
A0A0S2Z4Z6	SRRM1	RQSPSPSTRPIR	phospho_HEK	phospho	HEK	mean	0	0	0	0	0	0	0	0	0	0	0	0	0	0	0	0	0	697.092	1861.48	3025.87	3363.99	4086.82	6448.68	9871.3	12436.7	12921.4	11923.7	10431.1	8940.12	7051.3	4848.79	2328.79	757.459	0	0	0	0	0	0	0	0	0	0
A0A0S2Z4Z6	SRRM1	RRSPSPAPPPR	phospho_HCT	phospho	HCT	mean	0	0	0	0	0	0	0	0	0	0	0	0	0	0	0	0	0	0	0	0	1508.04	4553.6	10130.4	13802.2	14399	9933.25	4753.4	1111.08	0	0	0	0	0	0	0	0	0	0	0	0	0	0	0
A0A0S2Z4Z6	SRRM1	RRSPSPAPPPR	phospho_HEK	phospho	HEK	mean	0	0	0	0	0	0	0	0	0	0	0	0	0	0	0	0	0	0	0	0	484.943	2409.74	5560.4	9468.66	12210.2	12499.9	9819.7	5153.4	1712.96	0	0	0	0	0	0	0	0	0	0	0	0	0	0
A0A0S2Z4Z6	SRRM1	RRSPSPPPTR	phospho_HCT	phospho	HCT	mean	0	0	0	0	0	0	0	0	0	0	0	0	0	0	0	0	0	0	0	0	0	126.375	396.488	666.601	945.179	1577.06	2836.01	4273.27	4966.39	4911.95	4339.92	3936.61	3147.22	2192.33	1000.53	315.295	0	0	0	0	0	0	0
A0A0S2Z4Z6	SRRM1	RRSPSPPPTR	phospho_HEK	phospho	HEK	mean	0	0	0	0	0	0	0	0	0	0	0	0	0	0	0	0	0	0	0	0	0	124.768	553.433	1140.41	1790.6	2555.86	4357.12	5657.65	6208.76	4826.44	4037.27	3671.85	3854.19	3475.75	2518.33	1330.06	422.187	0	0	0	0	0	0
A0A0S2Z4Z6	SRRM1	RRTPSPPPR	phospho_HCT	phospho	HCT	mean	0	0	0	0	0	0	0	0	0	0	0	0	0	0	0	0	0	0	480.158	1852.07	6380.13	13645.9	24141.9	32298.6	37798	38501.7	36144.8	32198.3	27927.1	24170.1	18212.5	9912.19	3341.32	0	0	0	0	0	0	0	0	0	0
A0A0S2Z4Z6	SRRM1	RRTPSPPPR	phospho_HEK	phospho	HEK	mean	0	0	0	0	0	0	0	0	0	0	0	0	0	0	0	0	0	0	421.306	1314.64	3933.52	8242.03	14957.2	21870.5	27103.3	29497.4	29290.5	28068.4	24981	19599	12423.6	5508.41	1565.16	0	0	0	0	0	0	0	0	0	0
A0A0S2Z4Z6	SRRM1	RRTPTPPPR	phospho_HCT	phospho	HCT	mean	0	0	0	0	0	0	0	0	0	0	0	0	0	0	0	0	0	0	0	0	698.752	2251.43	5310.84	8272.41	10759.9	12254.4	12959.2	13560.6	12771.2	11059.8	7561.64	3797.08	1143.42	0	0	0	0	0	0	0	0	0	0
A0A0S2Z4Z6	SRRM1	RRTPTPPPR	phospho_HEK	phospho	HEK	mean	0	0	0	0	0	0	0	0	0	0	0	0	0	0	0	0	0	0	0	0	619.285	2203.2	5113.17	7951.8	10049.1	11072.4	11678	12019.1	11465.6	9484.13	6397.2	3017.52	935.403	0	0	0	0	0	0	0	0	0	0
A0A0S2Z4Z6	SRRM1	RVSHSPPPK	phospho_HCT	phospho	HCT	mean	0	0	0	0	0	0	0	0	0	0	0	500.859	1771.53	3461.8	4590.07	4398.49	4055.68	4274.82	6476.47	10451.9	20208	35962.4	59460.9	80250.6	95443.3	94458	82297.6	61862.7	45439.3	35437	29192.9	22862.8	16674.9	12204.4	10110.1	8913.08	8689.63	7800.89	6224.48	3801.99	1702.45	432.464	0
A0A0S2Z4Z6	SRRM1	RVSHSPPPK	phospho_HEK	phospho	HEK	mean	0	0	0	0	0	0	0	0	0	0	0	487.933	1388.92	2651.71	3316.41	3615.4	3682.93	4350.92	5411.49	7264.79	11790.4	22002	40989.1	64589.6	84167.3	88648.1	78913.1	61648.8	47401.7	35841.7	27234	18879.7	13558.2	10389.4	9185.33	8745.23	8554.54	8209.29	6881.37	4789.31	2288.5	726.252	0
A0A0S2Z4Z6	SRRM1	RVSRTPEPK	phospho_HCT	phospho	HCT	mean	0	0	0	0	0	0	0	0	0	0	0	0	0	0	0	0	0	1567.34	5412.85	16369.9	32885.9	55362.2	73727.6	85543.2	85825.3	75132.7	55615.7	33948.3	19276.5	14039.5	13871.9	15000.3	13860.2	12742.5	11066	10335.4	9490.64	8474.78	6601.94	4617.58	2223.64	822.205	0
A0A0S2Z4Z6	SRRM1	RVSRTPEPK	phospho_HEK	phospho	HEK	mean	0	0	0	0	0	0	0	0	0	0	0	0	0	0	0	0	0	1410.73	4183.11	8837.63	14216.8	23806.4	38050.2	55174.6	66843.3	65044.6	51142.3	31574	18566	12862.1	12318.5	12278.2	11365.3	10768.3	10056.3	10023	9826.62	9002.4	7098.18	4629.17	2114.08	656.373	0
A0A0S2Z4Z6	SRRM1	RYSPPIQR	phospho_HCT	phospho	HCT	mean	-1.72779e-14	7406.07	12839	16303.8	16360.5	15945.7	15269.6	15254.8	15110.4	13991.7	12652.4	12252.4	13770.1	16394.1	17811	17090.6	15470.9	15357.3	18458.2	26690.7	45256.3	75469.2	117361	153090	175290	171233	148156	117483	90794.9	76513.8	62925.7	50866.5	38760.1	31915.1	27578.9	23917.2	20545.1	17964.8	13959.6	9391.1	4293.93	1353.63	0
A0A0S2Z4Z6	SRRM1	RYSPPIQR	phospho_HEK	phospho	HEK	mean	2866.96	13522.6	21629	24962.9	21035.7	15975.6	12225	11732.5	11921	12312.5	12196.9	11988.3	11986	12916.2	13521.5	14212.9	14081.8	14617.3	15163.1	17893.9	24685.9	42805.2	74686.7	116564	150760	164934	155906	133112	107428	82848.6	64376.6	48951.9	39448	32636.8	28466	24525.6	21197.2	19058.5	17565.8	14196.5	9691.03	4833.81	2277.57
A0A0S2Z4Z6	SRRM1	RYSPSPPPK	phospho_HCT	phospho	HCT	mean	4.33900199720622e-14	2426.22	4714.4	6069.66	6203.39	5464.5	4993.59	4376.97	4513.26	4322.65	5085.75	6229.41	8463.71	11074.5	12135.4	12236.4	12850.6	15421.1	20877.1	30309.5	51167	84104.2	126640	162168	184423	179658	153271	113046	79989.1	62209.6	51626.3	42908.2	32734.2	25929.6	21449	18155.2	15886.7	13895.5	11643.5	8936.89	5192.98	2232.68	362.073
A0A0S2Z4Z6	SRRM1	RYSPSPPPK	phospho_HEK	phospho	HEK	mean	6.67249363433619e-14	3561.39	6505.83	8489.28	8866.39	8355.16	7269.98	7024.02	7248.76	8348.73	8551.33	8928.5	8678.76	9665.82	10055.9	10703.4	11581.7	13947.8	17400	21123.9	28875	48732.4	85477.3	133666	170221	178404	154864	118496	86645.2	65083.4	51511.1	40868.1	33159.4	27485.9	23617.4	20450.8	17568.1	15022.5	12408.1	9453.4	6595.75	4891.96	3960.69
A0A0S2Z4Z6	SRRM1	SASPSPR	phospho_HCT	phospho	HCT	mean	3834.68	13442.1	18661.4	18454.8	13002.1	8162.2	4961.15	3332.14	2090.58	831.933	415.966	0	0	0	0	0	0	0	0	0	1853.29	5379.25	11071.7	14836.8	17219.4	17120.7	16089.1	14401.3	12603.8	11963.8	10092.9	7838.63	4511.08	2780.48	1238.49	619.246	0	0	0	0	0	0	0
A0A0S2Z4Z6	SRRM1	SASPSPR	phospho_HEK	phospho	HEK	mean	3944.33	18022.5	26459.1	26180.5	17380.8	9061.54	4753.27	3875.78	2989.88	1418.39	546.168	0	0	0	0	0	0	0	0	0	257.078	1108.62	2806.47	4867.76	6223.86	6746.9	6484.87	6163.37	5709.34	4706.85	3561.03	1794.16	740.313	0	0	0	0	0	0	0	0	0	0
A0A0S2Z4Z6	SRRM1	SPSLSSK	phospho_HCT	phospho	HCT	mean	9824.47	34506.6	52857.9	65031.4	68665.4	63523	49972.1	31337.8	23035.8	17772.3	19772.3	15533.8	16445.4	18247.3	23674.9	26830.2	26724.6	30027	40197.5	70704.3	129853	231005	348171	441395	466214	427069	337415	246124	169601	136506	114880	105800	90766	82295.6	68484.6	52889.8	37120.3	26921	21623.3	18973.4	16146	11456.2	6885.94
A0A0S2Z4Z6	SRRM1	SPSLSSK	phospho_HEK	phospho	HEK	mean	9015.15	43940.5	74873.2	96296.4	104509	102277	94830.2	83343.1	70575.1	58044	48727.5	41676.6	35066.1	29528.7	25921.9	25038.1	24684.4	26316.3	32521.7	49053.1	79237.2	137703	224080	330417	401823	416507	364600	286832	214676	164247	143624	129400	117273	96368	76884.1	59224.9	44683	34430.7	28995.7	26144.6	24040.5	20999.3	17991.5
A0A0S2Z4Z6	SRRM1	SPSPAPPPR	phospho_HCT	phospho	HCT	mean	0	0	0	0	0	0	0	0	0	0	0	0	0	0	0	0	0	0	485.546	1558.49	4620.24	9925.23	17623.9	24398.1	28445	27867.9	24197.3	19596.5	16332.8	14074.2	10457.5	5526.68	1619.93	0	0	0	0	0	0	0	0	0	0
A0A0S2Z4Z6	SRRM1	SPSPAPPPR	phospho_HEK	phospho	HEK	mean	0	0	0	0	0	0	0	0	0	0	0	0	0	0	0	0	0	0	0	800.63	3132.39	7861.41	14926.6	22308.8	27851.7	28096.6	24799.1	19383.6	15517.5	11660.9	7969.31	3724.62	1164.77	0	0	0	0	0	0	0	0	0	0
A0A0S2Z4Z6	SRRM1	SPSPAPPPRR	phospho_HCT	phospho	HCT	mean	0	0	0	0	0	0	0	0	0	0	0	0	0	0	0	0	0	0	0	0	430.886	1189.5	2545.47	3791.81	4826.18	4665.86	3432.11	1639.13	443.486	0	0	0	0	0	0	0	0	0	0	0	0	0	0
A0A0S2Z4Z6	SRRM1	SPSPAPPPRR	phospho_HEK	phospho	HEK	mean	0	0	0	0	0	0	0	0	0	0	0	0	0	0	0	0	0	0	0	0	506.703	1387.69	2704.98	3551.75	4011.08	3597.8	2605.44	1265.13	361.121	0	0	0	0	0	0	0	0	0	0	0	0	0	0
A0A0S2Z4Z6	SRRM1	SPSPPPTRR	phospho_HCT	phospho	HCT	mean	0	0	0	0	0	0	0	0	0	0	0	0	0	0	0	0	0	0	0	0	539.004	1928.14	3841.85	5371.9	5518.6	4616.16	2864.02	1328.18	316.914	0	0	0	0	0	0	0	0	0	0	0	0	0	0
A0A0S2Z4Z6	SRRM1	SPSPPPTRR	phospho_HEK	phospho	HEK	mean	0	0	0	0	0	0	0	0	0	0	0	0	0	0	0	0	0	0	0	0	0	634.901	1774.21	3610.05	4510.79	4402.71	2901.59	1365.95	334.715	0	0	0	0	0	0	0	0	0	0	0	0	0	0
A0A0S2Z4Z6	SRRM1	SVSGSPEPAAK	phospho_HCT	phospho	HCT	mean	0	0	1181.17	3892.52	8019.93	11323.7	12695	12251.3	10752.3	9483.63	8116.23	7968.95	7858.05	8693.18	8661.92	8341.24	7797.39	7702.66	9292.39	11062	14532.8	17847.3	22788.8	26290.2	29643	28939.7	25407	18594.9	13565.4	11648.4	11754.2	11412.7	9652.18	7108.85	4578.26	2103.63	713.857	0	0	0	0	0	0
A0A0S2Z4Z6	SRRM1	SVSGSPEPAAK	phospho_HEK	phospho	HEK	mean	0	0	614.715	1620.57	2978.05	3706.93	4363.53	4814.8	5035.92	5051.79	4915.46	5481.27	5805.82	6249.83	5975.05	5967.97	5968.17	6467.08	6920.36	7487.46	8730.04	11756	17081.8	23519.3	28468.8	29153.7	25692.6	19765.2	14700	10859.4	8604.19	6823.07	5224.41	3946.91	2558.84	1884.51	920.164	460.082	0	0	0	0	0
A0A0S2Z4Z6	SRRM1	TASPPPPPK	phospho_HCT	phospho	HCT	mean	4.38443250841105e-14	2061.57	3341.44	3833.17	3949.01	3701.53	3007.9	1620.32	587.934	0	0	0	0	0	0	0	0	1646.77	6081.12	13760.6	22151	29105.4	34617.6	37242.8	38010.2	33593.3	27041.5	18916.8	13699.9	11291.1	10391.7	8773.08	6055.28	2923.19	983.993	0	0	0	0	0	0	0	0
A0A0S2Z4Z6	SRRM1	TASPPPPPK	phospho_HEK	phospho	HEK	mean	8.16797763522549e-14	3811.83	6257.38	6886.81	6261.45	5371.93	4200.64	2931.91	1375.87	446.326	0	0	0	0	0	0	0	449.358	1582.61	3839.46	6689.11	11694	18280.6	26098.8	30282.3	29718.9	24920.2	19013.7	14397.4	11156.4	9752.57	8602.82	7514.55	6194.83	4834.35	3305.95	1614.27	460.785	0	0	0	0	0
A0A0S2Z4Z6	SRRM1	TASPPPPPKR	phospho_HCT	phospho	HCT	mean	0	0	0	0	0	0	0	0	0	0	0	0	0	0	0	0	412.03	2463.37	7509.66	16484.1	28545	42299	54674.3	63217.9	66732.6	60759.7	47200.6	27399.9	13504.2	6490.61	5724.33	5757.38	5462.11	5077.28	3769.11	1981.29	618.155	0	0	0	0	0	0
A0A0S2Z4Z6	SRRM1	TASPPPPPKR	phospho_HEK	phospho	HEK	mean	0	0	0	0	0	0	0	0	0	0	0	0	0	0	0	0	432.495	1282.12	4629.45	8639.01	14744.2	22757.8	35969.4	51010	62036.7	60563.7	48822.4	29791.1	16273.8	9235.73	9646.1	10560.1	9722.78	7945.35	5626.54	3806.31	1817.12	558.613	0	0	0	0	0
A0A0S2Z4Z6	SRRM1	TRHSPTPQQSNR	phospho_HCT	phospho	HCT	mean	0	0	0	0	0	0	0	0	0	0	0	0	0	0	0	0	0	0	0	0	1461.58	4201.92	9865.94	15181.7	20784.8	24717.5	26629.6	27074.4	24594.9	21355.1	15072.6	7955.41	2505.79	0	0	0	0	0	0	0	0	0	0
A0A0S2Z4Z6	SRRM1	TRHSPTPQQSNR	phospho_HEK	phospho	HEK	mean	0	0	0	0	0	0	0	0	0	0	0	0	0	0	0	0	0	0	0	0	1205.55	3939.58	9296.35	14602.9	19101.1	21779.2	23712.8	24767.9	22898.5	17846.3	10862.6	4697.15	1303.53	0	0	0	0	0	0	0	0	0	0
A0A0S2Z4Z6	SRRM1	TSSPPRK	phospho_HCT	phospho	HCT	mean	0	0	0	0	0	0	0	0	0	0	0	0	0	0	0	0	0	1292.84	5015.04	14997.2	34738.2	65210.8	100743	128507	141321	135925	116524	92713.9	70535.7	63068.4	61923.2	66665.7	63544.5	55771.8	41308	25699.1	11418.5	3199.34	0	0	0	0	0
A0A0S2Z4Z6	SRRM1	TSSPPRK	phospho_HEK	phospho	HEK	mean	0	0	0	0	0	0	0	0	0	0	0	0	0	0	0	0	0	808.358	3724.07	9161.48	18388.1	33950.9	57639.5	87669.5	111168	122286	115131	98287.8	78609.7	66767.7	64182	64551.3	60093.6	51791.9	39848.7	27039.4	12793.1	3801.47	0	0	0	0	0
A0A0S2Z4Z6	SRRM1	VPKPEPIPEPKEPSPEK	phospho_HCT	phospho	HCT	mean	0	0	0	0	0	0	0	0	0	0	0	0	0	0	0	0	0	2530.64	9464.13	24502.6	46878	76290.7	104109	122042	123219	109281	85813.2	58767.2	37508.7	25859.8	23581.3	23004.8	21074.2	17188	12335.5	7165.78	2854.07	623.005	0	0	0	0	0
A0A0S2Z4Z6	SRRM1	VPKPEPIPEPKEPSPEK	phospho_HEK	phospho	HEK	mean	0	0	0	0	0	0	0	0	0	0	0	0	0	0	0	0	0	1091.15	2772.94	5812.66	10431.9	23010.6	43506	70383.7	87748.6	90720.9	76710.8	57057.8	39858.1	29775.6	27793.7	27095.9	25387.9	20762.1	16046.8	10903.5	5538.84	1644.13	0	0	0	0	0
A0A0S2Z4Z6	SRRM1	VSHSPPPK	phospho_HCT	phospho	HCT	mean	0	0	0	0	0	0	0	0	0	0	0	0	0	0	0	0	671.609	2041.14	4823.59	8144.5	14361.5	23334.6	34074.9	42004.3	43370.8	38130.5	27685.1	17260.1	10026.9	7123.93	6786.39	6095.65	5394.75	3823.93	3044.32	1907.37	1118.5	329.63	0	0	0	0	0
A0A0S2Z4Z6	SRRM1	VSHSPPPK	phospho_HEK	phospho	HEK	mean	0	0	0	0	0	0	0	0	0	0	0	0	0	0	0	0	0	1280.27	4100.05	8755.03	13839.5	19831.7	26177.7	32327.8	35592.3	33911.9	27640.8	18753.5	12404.7	8694.58	8157.3	7312.76	6488.12	5581.51	4673.75	3613.89	1868.52	649.069	0	0	0	0	0
A0A0S2Z4Z6	SRRM1	VSVSPGR	phospho_HCT	phospho	HCT	mean	-2.91399e-13	16018.3	28920.8	37950.8	42426	40807.5	35044.6	25771.3	20828.6	15682.6	12535.3	7780.74	7182.82	9840.76	14214.2	16422.5	17816.5	21266.4	30947.5	49615.8	82310.2	126474	172039	201721	210334	198145	168874	135200	108249	101565	100017	97246.2	85427.1	71690.9	57831.9	45400.3	36506.2	29661.8	25415.7	21888.6	18498.8	14026.5	12340.1
A0A0S2Z4Z6	SRRM1	VSVSPGR	phospho_HEK	phospho	HEK	mean	7517.72	26488.7	44736.4	57488.7	61937.3	59389.3	55080.4	49894	41781	30791.1	21641.8	16992.8	16712.1	17836	18935.6	19464.3	19182.3	20637.5	27041.1	39005.3	55171.9	78547.2	114551	160703	196022	206138	186723	151502	116694	92720.2	85280.8	80986.3	74216.2	62332.8	51681.5	43207.3	35506.4	29178.4	24956.2	21639.1	18730.8	15458.6	13873.8
A0A0S2Z4Z6	SRRM1	WQSPVTK	phospho_HCT	phospho	HCT	mean	0	0	0	0	0	0	0	0	0	0	0	0	0	0	0	0	0	1232.79	3906.86	9739.22	18990.4	31790.5	43450.7	48506.8	44299.9	32897.8	19516.3	8249.03	2158.54	0	0	0	0	0	0	0	0	0	0	0	0	0	0
A0A0S2Z4Z6	SRRM1	WQSPVTK	phospho_HEK	phospho	HEK	mean	0	0	0	0	0	0	0	0	0	0	0	0	0	0	0	0	0	0	0	0	0	613.293	1226.59	1839.88	1226.59	613.293	0	0	0	0	0	0	0	0	0	0	0	0	0	0	0	0	0
A0A0S2Z6X0	ZKSCAN4	APCSPAR	phospho_HCT	phospho	HCT	mean	-1.15201e-13	9211.02	14112.4	13569.9	8149.59	3248.22	404.657	0	0	0	0	0	0	0	0	0	0	0	0	0	0	0	0	0	0	0	0	0	0	0	0	0	0	0	0	0	0	0	0	0	0	0	0
A0A0S2Z6X0	ZKSCAN4	APCSPAR	phospho_HEK	phospho	HEK	mean	3575.59	15472.4	22658.3	22252.4	14913.7	7829.93	4607.15	4090.99	3220.93	1502.96	423.951	0	0	0	0	0	0	0	0	0	0	0	0	0	0	0	0	0	0	0	0	0	0	0	0	0	0	0	0	0	0	0	0
A0A0U1RQK7	EIF4G3	CELSSPR	phospho_HCT	phospho	HCT	mean	0	0	0	0	0	0	0	0	528.29	1056.58	1953.59	1794.02	2297.41	2642.63	3516.15	3547.77	2789.55	2031.34	968.037	484.019	0	0	0	0	0	0	0	0	0	0	0	0	0	0	0	0	0	0	0	0	0	0	0
A0A0U1RQK7	EIF4G3	CELSSPR	phospho_HEK	phospho	HEK	mean	0	0	0	0	0	0	0	0	0	0	0	822.383	2177.38	4530	5743.46	5891.69	4044.67	2008.83	505.602	0	0	0	0	0	0	0	0	0	0	0	0	0	0	0	0	0	0	0	0	0	0	0	0
A0A0U1RQK7	EIF4G3	LDFIESDSPCSSEALSK	phospho_HCT	phospho	HCT	mean	0	0	0	0	0	0	0	0	0	0	0	2376.2	8471.7	17411	24990.7	26602.3	24285.2	18617.5	14927.9	11358.8	9065.23	5842.46	2789.29	794.722	0	0	0	0	0	0	0	0	0	0	0	0	0	0	0	0	0	0	0
A0A0U1RQK7	EIF4G3	LDFIESDSPCSSEALSK	phospho_HEK	phospho	HEK	mean	0	0	0	0	0	0	0	521.72	2882.29	7455.72	14278.7	21803.1	28525.4	33089.5	35211.4	35983.3	35178.7	32594.8	27978.6	22926	16758.1	10849.4	4797.89	1542.72	0	0	0	0	0	0	0	0	0	0	0	0	0	0	0	0	0	0	0
A0A0U1RQK7	EIF4G3	RSPVPAQIAITVPK	phospho_HCT	phospho	HCT	mean	-1.02054e-13	8571.06	13565.4	13314.5	12064.9	10262.2	10325.3	9016.75	9818.3	10461.5	14658	16925.9	24948.1	35516	51551.7	59116.8	55159.4	43136.3	32383.7	28105.3	25628.8	23089.7	20454.5	17412.9	14910.7	11328.3	7940.82	5250.41	3831.11	3744.6	3107.73	2485.81	1863.9	1979.28	1319.52	659.761	0	0	0	0	0	0	0
A0A0U1RQK7	EIF4G3	RSPVPAQIAITVPK	phospho_HEK	phospho	HEK	mean	12046.5	48492.5	74846	83751.1	73496.4	60662.5	52801.8	51464.6	51181.4	55561	71148.2	97971.2	128648	157081	175224	181732	165235	140314	114985	107910	104282	102051	93550.7	83303.7	70900.7	56573.8	43667.2	32441.4	24478.5	18781.2	14083.5	10616.8	8666.93	8572.33	8180.95	6173.59	3134.74	860.61	0	0	0	0	0
A0A0U1RQK7	EIF4G3	SPSPVLR	phospho_HCT	phospho	HCT	mean	-7.94214e-14	3858.05	6652.85	8532.42	8710.17	8473.91	7414.87	6719.22	7616.58	10128.9	15073	20626.7	29797.5	40228.7	49567.4	51310.7	44644.4	34112.1	25070	20654.6	18668.6	17356.3	16077.8	15065.3	14243.1	12508.4	10003.6	6924.43	4896.16	4187.25	4739.57	5506.85	5859.59	5773.34	5150.75	4486.54	3811.5	3442.28	2821.06	2163.57	1095.68	424.732	0
A0A0U1RQK7	EIF4G3	SPSPVLR	phospho_HEK	phospho	HEK	mean	6069.04	20470.6	30623.8	33175.5	28664.3	22783.1	19636.9	20129.4	22884	28862.9	38886	56484.9	78539.6	103189	120971	128698	120071	102296	81786	69500.1	60396.3	54374.3	47159.4	41971.6	36069.1	29781.1	22839.5	17672.7	13784.6	12021.6	10589.7	10283.9	9638.57	9216.43	8206.5	7407.08	6956.33	6681.22	5794.33	4033.17	1907.68	580.672	0
A0A0U1RQK7	EIF4G3	SPVPAQIAITVPK	phospho_HCT	phospho	HCT	mean	0	0	608.897	1845.83	3506.77	4335.61	4098.02	3510.66	2995.24	3237.55	3612.26	5463.64	7786.42	10905.3	12348.1	12807.5	11506.9	10031.8	8436.66	7382.58	7138.25	6827.18	6782.7	5849.31	5277.9	4228.61	3418.91	2535.31	2121.46	2072.26	1808.93	1104.08	399.236	0	0	0	0	0	0	0	0	0	0
A0A0U1RQK7	EIF4G3	SPVPAQIAITVPK	phospho_HEK	phospho	HEK	mean	0	0	852.194	2316.28	4563.66	5912.41	6911.42	7059.01	7704.86	8799.78	11297.5	15740.8	21521.5	29505.9	35616.5	39082.5	35554.4	30186.5	24492.3	22366.3	20874.8	19980.3	18217.5	16110	13903.8	12016.1	10940.9	10102.4	9220.83	7612.15	5012.84	2321.94	571.893	0	0	0	0	0	0	0	0	0	0
A0A0U1RR71	PLEKHG3	SPLSPTETFSWPDVR	phospho_HCT	phospho	HCT	mean	0	0	0	0	0	0	0	0	0	0	0	1379.41	3769.26	7285.61	9006.45	9192.2	8025.8	6878.99	6402.1	5751.37	4930.35	3332.98	1633.76	501.339	0	0	0	0	0	0	0	0	0	0	0	0	0	0	0	0	0	0	0
A0A0U1RR71	PLEKHG3	SPLSPTETFSWPDVR	phospho_HEK	phospho	HEK	mean	0	0	0	0	0	0	0	0	0	0	0	532.554	1531.77	2899.28	3481.68	3644.41	3518.88	3798.8	3750.36	3554.1	2772.02	2039.02	993.309	380.511	0	0	0	0	0	0	0	0	0	0	0	0	0	0	0	0	0	0	0
A0A0U1RRA6	R3HDM2	ASSFSGISILTR	phospho_HCT	phospho	HCT	mean	0	0	0	0	0	0	0	0	0	0	0	0	0	0	0	0	0	0	1338.03	3281.05	6637.24	8838.58	11923.5	14287.8	17211.6	18103.9	17591.6	16185	15386.1	13906	10464.7	5343.36	1615.41	0	0	0	0	0	0	0	0	0	0
A0A0U1RRA6	R3HDM2	ASSFSGISILTR	phospho_HEK	phospho	HEK	mean	0	0	0	0	0	0	0	0	0	0	0	0	0	0	0	0	0	0	954.506	2621.61	5951.08	9470.2	14239.4	19009.2	23555.2	28277.5	32671.7	36587.5	35799.6	29017.1	18331.3	7960.47	2249.65	0	0	0	0	0	0	0	0	0	0
A0A0U1RRA6	R3HDM2	SASTDLGTADVVLGR	phospho_HCT	phospho	HCT	mean	0	0	0	0	0	0	0	0	0	0	0	0	0	0	0	0	0	595.4	1764.31	2933.21	3156.46	2514.62	2282.96	2411.78	2550.26	1868.39	920.923	467.298	423.85	635.776	423.85	211.925	0	0	0	0	0	0	0	0	0	0	0
A0A0U1RRA6	R3HDM2	SASTDLGTADVVLGR	phospho_HEK	phospho	HEK	mean	0	0	0	0	0	0	0	0	0	0	0	0	0	0	0	0	0	0	0	0	400.409	1065.86	2036.09	2532.19	2954.26	3127	3510.27	3468.73	3289.57	2510.14	1742.28	778.457	278.108	0	0	0	0	0	0	0	0	0	0
A0A0U1RRF1	AGAP1	ATSACAPISSPK	phospho_HCT	phospho	HCT	mean	-2.72854e-13	4598.2	7495.23	8147.68	7249.2	5664.65	4014.31	3139.43	2347.41	1433.94	520.463	0	0	0	0	0	0	0	0	0	0	0	0	0	0	0	0	0	0	0	0	0	0	0	0	0	0	0	0	0	0	0	0
A0A0U1RRF1	AGAP1	ATSACAPISSPK	phospho_HEK	phospho	HEK	mean	5.98336711108274e-15	3467.6	5959.44	6626.28	6250.4	4392.6	2252.64	634.045	0	0	0	0	0	0	0	0	0	0	0	0	0	0	0	0	0	0	0	0	0	0	0	0	0	0	0	0	0	0	0	0	0	0	0
A0A0U1RRM1	GATAD2B	GRLTPSPDIIVLSDNEASSPR	phospho_HCT	phospho	HCT	mean	0	0	0	0	0	0	0	0	2760.26	6429.62	11036.4	11521.1	11621.1	10821.6	10408.7	8564.7	6195.78	4378.98	3446.44	2868.6	2713.89	2077.11	1216.58	356.055	0	0	0	0	0	0	0	0	0	0	0	0	0	0	0	0	0	0	0
A0A0U1RRM1	GATAD2B	GRLTPSPDIIVLSDNEASSPR	phospho_HEK	phospho	HEK	mean	0	0	0	0	0	0	0	1301.6	6012.89	12830.2	19909.2	21541.5	20511	16415.6	14470.3	12502	11159	8825.6	6473.52	5099.22	3994.69	3116.87	1548.88	588.687	0	0	0	0	0	0	0	0	0	0	0	0	0	0	0	0	0	0	0
A0A0U1RRM1	GATAD2B	LTPSPDIIVLSDNEASSPR	phospho_HCT	phospho	HCT	mean	-1.13875e-12	18707.8	35604.2	50372.2	62035.3	63355.7	63239.3	55516.9	53400.7	36641.7	24820.4	14225.7	16336.2	20223.1	22830.7	22236.6	19842.4	15551	13368.6	11136.6	9510.99	6441.71	3469.76	1273.29	593.265	540.091	810.137	540.091	270.046	0	0	0	0	0	0	0	0	0	0	0	0	0	0
A0A0U1RRM1	GATAD2B	LTPSPDIIVLSDNEASSPR	phospho_HEK	phospho	HEK	mean	6.1723725214169e-13	9895.16	18571.6	24422.5	24175	21978.7	20587.1	23200.5	26848.9	30622.2	31662.7	31659.1	30080.2	28250.8	26113.8	22564.8	20172	17476.8	16919.7	15704.7	14151	11750.1	8638.82	6815.78	5041.17	4424.4	3464.05	2866.99	2257.42	1551.49	1098.69	499.227	249.614	0	0	0	0	0	0	0	0	0	0
A0A0U1RRM6	ENAH	SPVISRPK	phospho_HCT	phospho	HCT	mean	0	0	0	0	0	0	0	0	5690.97	13687.3	26585.3	30146.8	35098.1	35506.3	42101.4	42723.7	38675.7	28056.6	16649.4	9259.13	5341.53	3832.6	1964.69	653.788	0	0	0	0	0	0	0	0	0	0	0	0	0	0	0	0	0	0	0
A0A0U1RRM6	ENAH	SPVISRPK	phospho_HEK	phospho	HEK	mean	0	0	0	0	0	0	0	9388.62	33870.9	76563.7	118645	141865	138644	119091	99020.8	81276	62579.4	42715.3	25776.9	16599.2	11285.2	7852.22	3809.93	1356.06	0	0	0	0	0	0	0	0	0	0	0	0	0	0	0	0	0	0	0
A0A0U1RRM6	ENAH	TNTMNGSKSPVISR	phospho_HCT	phospho	HCT	mean	0	0	0	0	0	0	0	725.093	3274.16	6614.6	8504.85	8093.69	8326.34	12297.4	17978.5	22053.1	20925.6	16564.1	11003.7	7110.51	4640.86	2856.67	1290.94	303.044	0	0	0	0	0	0	0	0	0	0	0	0	0	0	0	0	0	0	0
A0A0U1RRM6	ENAH	TNTMNGSKSPVISR	phospho_HEK	phospho	HEK	mean	0	0	0	0	0	0	0	2521.75	8651.23	19607.3	30140.7	37352.2	37272.1	33119.5	27502.7	23312.9	20186.5	17702.9	15806.6	13866.8	10283.4	6277.53	2441.12	784.08	0	0	0	0	0	0	0	0	0	0	0	0	0	0	0	0	0	0	0
A0A0U1RRM6	ENAH	TNTMNGSKSPVISRPK	phospho_HCT	phospho	HCT	mean	0	0	310.221	620.443	1343.2	1879.83	2657.99	3739.46	6746.15	10719.6	13918.1	16455.8	22868.3	35736.2	50035.3	56782.8	54209.6	44180.7	35680.2	27623.4	22146.8	14486.2	7245.56	2060.71	0	0	0	0	0	0	0	0	0	0	0	0	0	0	0	0	0	0	0
A0A0U1RRM6	ENAH	TNTMNGSKSPVISRPK	phospho_HEK	phospho	HEK	mean	0	0	1081.84	2632.73	5185.8	6510.26	8830.88	14598.6	28622.8	53522.7	81751.6	116482	138523	156346	150758	140615	126140	118280	111915	96839.4	71275.4	43502.3	18681	6531.91	0	0	0	0	0	0	0	0	0	0	0	0	0	0	0	0	0	0	0
A0A0U1RRM6	ENAH	VISAPVSDATPDYAVVTALPPTSTPPTPPLR	phospho_HCT	phospho	HCT	mean	0	0	0	0	0	0	0	0	993.864	1987.73	2981.59	2607.11	2232.63	1858.15	1238.76	619.382	0	0	0	0	0	0	0	0	0	0	0	0	0	0	0	0	0	0	0	0	0	0	0	0	0	0	0
A0A0U1RRM6	ENAH	VISAPVSDATPDYAVVTALPPTSTPPTPPLR	phospho_HEK	phospho	HEK	mean	0	0	0	0	0	0	0	0	784.496	1568.99	2353.49	1568.99	784.496	0	0	0	0	0	0	0	0	0	0	0	0	0	0	0	0	0	0	0	0	0	0	0	0	0	0	0	0	0	0
A0A140LJL2	CBARP	HASLDGASPYFK	phospho_HCT	phospho	HCT	mean	5172.95	10125.2	13541.6	14312.6	14247.3	12325.9	10769	7943.68	5997.64	2977.5	1273.25	0	0	0	0	0	0	0	0	0	0	0	0	0	0	0	0	0	0	0	0	0	0	0	0	0	0	0	0	0	0	0	0
A0A140LJL2	CBARP	HASLDGASPYFK	phospho_HEK	phospho	HEK	mean	1.91830612955686e-15	1880.51	3267.32	4362.37	5111.17	5068.35	4197.73	2681.44	1733.25	791.594	395.797	0	0	0	0	0	0	0	0	0	0	0	0	0	0	0	0	0	0	0	0	0	0	0	0	0	0	0	0	0	0	0	0
A0A140T913	HLA-A	KGGSYSQAASSDSAQGSDVSLTACKV	phospho_HCT	phospho	HCT	mean	0	0	0	1314.94	3439.93	5564.91	5060.01	2935.02	810.039	0	0	0	0	0	0	0	0	0	0	0	0	0	0	0	0	0	0	0	0	0	0	0	0	0	0	0	0	0	0	0	0	0	0
A0A140T913	HLA-A	KGGSYSQAASSDSAQGSDVSLTACKV	phospho_HEK	phospho	HEK	mean	0	0	0	0	747.005	2057.5	3368	3184.49	1873.99	563.494	0	0	0	0	0	0	0	0	0	0	0	0	0	0	0	0	0	0	0	0	0	0	0	0	0	0	0	0	0	0	0	0	0
A0A140T9S5	VWA7	EILSPLR	phospho_HCT	phospho	HCT	mean	0	0	0	0	0	0	0	0	0	0	0	0	0	0	0	0	0	0	0	0	0	0	0	0	0	0	0	0	0	448.706	1203.63	2214.37	2558.98	2291.15	3930.93	16683.1	45398	86924.8	115380	118843	92785.5	62266.5	36943.3
A0A140T9S5	VWA7	EILSPLR	phospho_HEK	phospho	HEK	mean	0	0	0	0	0	0	0	0	0	0	0	0	0	0	0	0	0	0	0	0	0	0	0	0	0	0	0	0	0	0	0	0	0	0	129.941	833.531	3053.45	6688.96	10272.2	11289.3	9462.33	6337.46	3795.95
A0A1B0GTJ8	ARID1B	MSPSKSPFLPSMK	phospho_HCT	phospho	HCT	mean	-3.86057e-15	1775.26	3698.02	6218.37	9803.2	12565	15638.4	17701.5	20594.9	18619.8	13275.6	5697.71	1465.95	861.894	1723.79	3148.9	2850.23	2551.56	1126.45	563.223	0	0	0	0	0	0	0	0	0	0	0	0	0	0	0	0	0	0	0	0	0	0	0
A0A1B0GTJ8	ARID1B	MSPSKSPFLPSMK	phospho_HEK	phospho	HEK	mean	-9.27826e-14	3652.49	7701.62	11717.7	15103.1	20326	27161.9	36934.5	44818.9	49274	46570.1	38098.5	28386.4	19035.2	12255.2	5600.82	1904.67	0	0	0	0	0	0	0	0	0	0	0	0	0	0	0	0	0	0	0	0	0	0	0	0	0	0
A0A1B0GTU4	PXN	FIHQQPQSSSPVYGSSAK	phospho_HCT	phospho	HCT	mean	0	0	0	0	0	0	0	0	0	0	0	0	0	0	0	0	0	0	0	0	715.144	1915.97	3765.55	4586.49	5153.76	5942.44	8015.83	13679.9	22053.6	31971.6	36077.1	34085.5	27371.9	21304.6	17202.8	15429.7	15108.8	14520.6	12006.3	8066.98	3736.64	1210.27	0
A0A1B0GTU4	PXN	FIHQQPQSSSPVYGSSAK	phospho_HEK	phospho	HEK	mean	0	0	0	0	0	0	0	0	0	0	0	0	0	0	0	0	0	0	0	0	352.057	1103.91	2065.93	2540.3	2770.24	3337.76	4940.09	7460.42	9523	11008.2	10276.2	9151.3	6727.4	5525.45	4397.72	4104.88	3562.32	2931.94	2125.64	1100.07	390.954	0	0
A0A1B0GTU4	PXN	LLLELNAVQHNPPGFPADEANSSPPLPGALSPLYGVPETNSPLGGK	phospho_HCT	phospho	HCT	mean	0	0	0	0	0	0	0	0	0	0	0	0	0	0	0	0	0	0	0	0	0	0	0	0	0	1344.89	2689.79	6959.74	10990.8	16274.5	15708.2	12458.7	7338.29	6736.4	9684.45	13304.8	14888	12592.5	11155.6	10779.3	11367.8	9442.97	5134.37
A0A1B0GTU4	PXN	LLLELNAVQHNPPGFPADEANSSPPLPGALSPLYGVPETNSPLGGK	phospho_HEK	phospho	HEK	mean	0	0	0	0	0	0	0	0	0	0	0	0	0	0	0	0	0	0	0	0	0	0	0	0	0	508.451	1016.9	1525.35	1016.9	508.451	0	0	0	0	0	967.131	1934.26	2901.39	1934.26	967.131	0	0	0
A0A1B0GTU4	PXN	SSPGGQDEGGFMAQGK	phospho_HCT	phospho	HCT	mean	0	0	0	0	0	0	0	0	0	0	0	0	0	0	0	0	0	0	0	0	0	0	0	0	0	731.839	1463.68	3005.81	3918.14	5633.87	6490.6	6411.4	5213.41	3865.39	3351.25	2664.48	1613.65	562.816	0	0	0	0	0
A0A1B0GTU4	PXN	SSPGGQDEGGFMAQGK	phospho_HEK	phospho	HEK	mean	0	0	0	0	0	0	0	0	0	0	0	0	0	0	0	0	0	0	0	0	0	0	0	0	0	676.299	2170.22	4344.81	6162.59	6909.03	6789.47	5797.87	4904.66	3701.45	2607.54	1260.39	408.572	0	0	0	0	0	0
A0A1B0GTU4	PXN	TGSSSPPGGPPKPGSQLDSMLGSLQSDLNK	phospho_HCT	phospho	HCT	mean	0	0	0	0	0	0	0	0	0	0	0	0	0	0	0	0	0	672.354	2310.07	4955.2	7950.43	10468.8	12901.2	15403.2	20357.2	33863.2	51362.9	86077.3	125727	179145	207799	215181	189746	158142	123866	99526.4	85008.4	76210.5	66123.7	54062.5	40221.8	28280.3	15666.5
A0A1B0GTU4	PXN	TGSSSPPGGPPKPGSQLDSMLGSLQSDLNK	phospho_HEK	phospho	HEK	mean	0	0	0	0	0	0	0	0	0	0	0	0	0	0	0	0	0	0	0	0	0	537.892	1553.21	3059.34	4139.15	5921.3	10600.3	17707.5	28287.1	37917.3	46592.7	47208.2	41945.4	32094	24508.2	19323.3	16948.9	15448.9	14404	11974.6	8321.4	5181.64	4380.11
A0A1B0GTU4	PXN	TSSVSNPQDSVGSPCSR	phospho_HCT	phospho	HCT	mean	0	0	0	0	0	0	0	0	0	0	0	0	0	0	0	0	0	0	0	0	0	0	0	0	0	1068.3	2136.6	3956.38	3639.55	3322.73	1502.95	751.476	0	0	0	0	0	0	0	0	0	0	0
A0A1B0GTW1	TJP2	AYSPEYR	phospho_HCT	phospho	HCT	mean	-6.37442e-14	3927.64	6635.63	7343.48	7205.92	6212.93	6044.44	5789.5	11012.6	19600.5	38730.2	53476.6	71288.9	83115.6	103456	119973	124638	112285	91170.9	77662.8	73593.3	75265.8	77546.5	76467.8	72249.8	61880.5	47467.8	32505.4	20804.2	14621	10890	8927.46	7180.07	6800.74	6822.02	6713.29	6305.02	5612.97	6374.71	7703.9	9548.66	8809.48	7034
A0A1B0GTW1	TJP2	AYSPEYR	phospho_HEK	phospho	HEK	mean	-8.05052e-14	3870.01	7634.08	9612.23	9764.49	8366.97	7215.08	7940.3	10607.3	15771.2	21774	28549.6	36231.4	45858.4	59477.8	78522.2	91750.3	103046	103636	110480	108111	106534	99550.9	97538.6	94680.2	87882.7	76024.1	59970.6	46399.8	34138	28000.5	22434.7	19620	16268.1	13424.1	10646.7	8092.83	6568.35	5809.37	5465.41	5565.37	5393.05	5196.3
A0A1B0GTW1	TJP2	ERPSSREDTPSR	phospho_HCT	phospho	HCT	mean	0	0	0	0	0	0	0	0	0	0	0	384.515	1223.23	2715.97	4056.98	4812.2	4705.44	4061.44	3634.45	3136.59	2630.36	1630.69	742.567	167.271	0	0	0	0	0	0	0	0	0	0	0	0	0	0	0	0	0	0	0
A0A1B0GTW1	TJP2	ERPSSREDTPSR	phospho_HEK	phospho	HEK	mean	0	0	0	0	0	0	0	0	0	0	0	188.679	572.696	1296.89	2114.76	2961.37	3581.56	4012.16	4142.98	4157.71	3515.9	2606.07	1246.95	451.617	0	0	0	0	0	0	0	0	0	0	0	0	0	0	0	0	0	0	0
A0A1B0GTW1	TJP2	GSYGSDAEEEEYR	phospho_HCT	phospho	HCT	mean	0	0	0	0	0	0	0	0	0	0	0	482.459	964.918	1782.3	2269.2	3008.74	3451.68	3359.13	3132.21	2768.24	2536.88	1816.34	919.984	274.535	0	0	0	0	0	0	0	0	0	0	0	0	0	0	0	0	0	0	0
A0A1B0GTW1	TJP2	GSYGSDAEEEEYR	phospho_HEK	phospho	HEK	mean	0	0	0	0	0	0	0	0	0	0	0	237.127	768.258	1530.64	2425.87	3101.08	3761.92	3765.06	3571.99	3025.65	2447.63	1746.11	869.227	311.742	0	0	0	0	0	0	0	0	0	0	0	0	0	0	0	0	0	0	0
A0A1B0GTW1	TJP2	GSYGSDAEEEEYRQQLSEHSK	phospho_HCT	phospho	HCT	mean	0	0	0	0	0	0	0	0	0	0	0	1218.58	4477.7	9218.36	14106.7	16161.5	17463.7	15985.1	15573.7	13566.9	11804.6	8246.23	4210.09	1344.16	0	0	0	0	0	0	0	0	0	0	0	0	0	0	0	0	0	0	0
A0A1B0GTW1	TJP2	GSYGSDAEEEEYRQQLSEHSK	phospho_HEK	phospho	HEK	mean	0	0	0	0	0	0	0	0	0	0	0	563.851	1843.27	4617.52	7605.78	10970.4	13698.5	16334.9	17574.8	16744.6	13200.4	8458	3785.85	1141.47	0	0	0	0	0	0	0	0	0	0	0	0	0	0	0	0	0	0	0
A0A1B0GTW1	TJP2	KVQVAALQASPPLDQDDR	phospho_HCT	phospho	HCT	mean	0	0	0	0	0	0	0	0	0	0	0	0	0	0	0	0	0	342.644	685.288	1027.93	685.288	342.644	377.227	754.455	1131.68	754.455	377.227	0	0	0	0	0	0	0	0	0	0	0	0	0	0	0	0
A0A1B0GTW1	TJP2	KVQVAALQASPPLDQDDR	phospho_HEK	phospho	HEK	mean	0	0	0	0	0	0	0	0	0	0	0	0	474.886	949.771	1424.66	1591.43	1758.21	2310.41	2054.18	2303.73	2197.54	3107.07	3005.02	2918.64	2496.15	2579.44	2156.95	1284.48	412.017	0	0	0	0	0	0	0	0	0	0	0	0	0	0
A0A1B0GTW1	TJP2	SFSPEER	phospho_HCT	phospho	HCT	mean	0	0	723.896	2066.19	4021.89	5082.74	5585.73	5222.95	5309.17	5486.1	6523.77	7686.55	9473.14	11989.1	15500	18589	20512.3	21882.3	24015.6	26464.5	27442.8	27662.2	27907.5	29435.3	30029.1	27460.5	21262.2	13827.3	9550.44	8344.57	7909.55	5624.58	2944.04	1305.89	1008.45	672.299	336.149	0	0	0	0	0	0
A0A1B0GTW1	TJP2	SFSPEER	phospho_HEK	phospho	HEK	mean	0	0	637.071	1691.96	3166.76	3926.96	4277.56	4204.41	4202.3	4357.67	4932.1	6009.85	7376.6	9252.67	12416.2	16589.9	20763.8	25449.9	30048.9	35762.6	37732.2	38121.2	35992.9	37499.8	41083.1	43273.5	39566.9	30894.2	23190.2	17540.1	13449.1	9514.5	7199.98	6026.73	4874.27	3287.52	1551.99	541.088	0	0	0	0	0
A0A1B0GTW1	TJP2	SIDQDYER	phospho_HCT	phospho	HCT	mean	0	0	0	0	0	0	0	0	1145.92	2902.41	5459.78	6450.25	8198.69	10814.2	16331.3	20948.6	22841.7	21042.4	18024	15991.9	14869.8	14877.1	15827.6	17093.3	17300.6	14419.7	9818.93	4500.4	1397.14	0	0	0	0	0	0	0	0	0	0	0	0	0	0
A0A1B0GTW1	TJP2	SIDQDYER	phospho_HEK	phospho	HEK	mean	0	0	0	0	0	0	0	0	658.988	2150.97	4326.18	5846.91	6702.18	7677.41	10511.4	14635.6	18070.1	20405.5	21993	24461.3	26110.7	26692.1	26982.5	27352.8	28300.7	25247.7	18908	9319.78	3029.16	0	0	0	0	0	0	0	0	0	0	0	0	0	0
A0A1B0GTW1	TJP2	SPSPEPR	phospho_HCT	phospho	HCT	mean	0	0	0	0	0	0	0	0	0	0	0	717.023	1997	4188.34	5526.79	5739.33	4807.39	3922.95	4289.55	4605.35	4516.73	3051.9	1476.71	394.305	0	0	0	0	0	0	0	0	0	0	0	0	0	0	0	0	0	0	0
A0A1B0GTW1	TJP2	SPSPEPR	phospho_HEK	phospho	HEK	mean	0	0	0	0	0	0	0	0	0	0	0	348.732	956.808	2157.74	3325.7	4735.72	5798.59	6545.44	6539.09	5967.16	4731.33	3238.29	1546.4	518.709	0	0	0	0	0	0	0	0	0	0	0	0	0	0	0	0	0	0	0
A0A1B0GTW1	TJP2	SRSWEDSPER	phospho_HCT	phospho	HCT	mean	0	0	0	0	0	0	0	0	0	0	0	816.921	2752.88	6257.56	9447.51	11108.1	11231.9	10757.6	11272.5	11187.3	11389.2	10469.9	10240.4	9034.58	8785.58	7908.05	7722.46	6640.63	6187.47	5935.95	5983.45	5669.61	4969.13	4377.64	3904.8	3719.17	3617.38	3624.86	3247.45	2429.48	1225.57	397.481	0
A0A1B0GTW1	TJP2	SRSWEDSPER	phospho_HEK	phospho	HEK	mean	0	0	0	0	0	0	0	0	0	0	0	798.034	2292.72	4854.86	7316.35	10331.5	14015.1	18050.2	20642.5	20702.5	18563	16257.8	14217.7	13793.2	13919.3	15140.6	15775.1	15816.7	14421.4	12501.9	10340.1	8675.78	7364.54	6672.39	6252.14	5803.36	5415.73	4993.4	4417.7	3245.88	1660.92	551.103	0
A0A1B0GTW1	TJP2	SWEDSPER	phospho_HCT	phospho	HCT	mean	0	0	0	0	0	0	0	0	487.765	975.53	2169.56	3531.54	6914.88	11452.7	16783.9	19921.7	21347.1	20417.1	19823.1	17754.8	17812.2	16869.7	17706.1	15580.6	14591.1	12423.3	11166	8766.02	6303.33	4341.95	2589.02	1294.01	329.836	0	0	0	0	0	0	0	0	0	0
A0A1B0GTW1	TJP2	SWEDSPER	phospho_HEK	phospho	HEK	mean	0	0	0	0	0	0	0	0	0	0	0	1323.02	3667.88	7191.67	9943.53	12306.5	14943.2	18028.5	20351.3	20096.3	18063	16756.5	17007	17290.2	15819.7	13234.6	10914.1	9638.7	8269.26	6512.72	4012.76	1811.4	478.326	0	0	0	0	0	0	0	0	0	0
A0A1B0GTW6	EPB41L1	SLSPIIGK	phospho_HCT	phospho	HCT	mean	0	0	0	0	0	0	0	0	0	0	0	471.658	1369.64	2825	4004.81	4614.65	5267.8	7550.63	12401	18719.8	26171.9	33174.2	40981.5	48839.1	59130.3	67622.2	67874.1	60487.3	49452.3	44828.6	40187.2	35800.8	27510.7	21543.2	17533.4	16722.8	16697.2	16544.5	13751.3	9555.41	4412.9	1434.76	0
A0A1B0GTW6	EPB41L1	SLSPIIGK	phospho_HEK	phospho	HEK	mean	0	0	0	0	0	0	0	0	0	0	0	186.742	373.484	760.848	932.705	1104.56	1094.26	1207.9	1994.59	3779.46	6753.69	9829.73	12058.6	14227.2	17408.3	22476.1	27358.2	29431.2	28092.7	23692.6	19216.1	15330.6	12678.1	10915.2	9890.96	9728.74	9754.36	9210.71	7535.87	4995.91	2329.1	721.569	0
A0A1B0GUA8	KIF13A	TGSCSELDACPSK	phospho_HCT	phospho	HCT	mean	0	0	0	0	0	0	0	0	0	0	0	0	0	0	0	0	0	0	1219.75	4592.03	9535.74	15177.3	18698.4	21015.6	18877.3	14522.2	7860.89	3137.85	599.506	0	0	0	0	0	0	0	0	0	0	0	0	0	0
A0A1B0GUA8	KIF13A	TGSCSELDACPSK	phospho_HEK	phospho	HEK	mean	0	0	0	0	0	0	0	0	0	0	0	0	0	0	0	0	0	0	0	556.509	1113.02	2560.89	4869.19	7666.1	9437.71	7818.92	5222.9	2003.43	757.409	0	0	0	0	0	0	0	0	0	0	0	0	0	0
A0A1B0GUI1	RALGAPA1	GSSPGSLEIPK	phospho_HEK	phospho	HEK	mean	3.30198455354177e-14	1607.55	2974.24	3518.95	3617.16	3007.42	2257.14	1146.22	389.267	0	0	0	0	0	0	0	0	0	0	0	0	0	0	0	0	0	0	0	0	0	0	0	0	0	0	0	0	0	0	0	0	0	0
A0A1B0GUI1	RALGAPA1	HFSQSEETGNEVFGALNEEQPLPR	phospho_HCT	phospho	HCT	mean	-3.56557e-14	1446.04	2905.01	4323.07	6496	8897.75	10449.6	10990.1	9903.98	8491.38	7278.06	5687.58	3848.22	1625.14	1583.23	2284.45	3426.68	2284.45	1142.23	0	0	0	0	0	0	0	0	0	0	0	0	0	0	0	0	0	0	0	0	0	0	0	0
A0A1B0GUI1	RALGAPA1	HFSQSEETGNEVFGALNEEQPLPR	phospho_HEK	phospho	HEK	mean	-2.91419e-14	1680.72	3806.88	5517.15	8089.92	9221.25	10260.4	11104.3	12132	12263	10634.9	7820.01	4536.74	1907.92	437.571	0	0	0	0	0	0	0	0	0	0	0	0	0	0	0	0	0	0	0	0	0	0	0	0	0	0	0	0
A0A1B0GUI1	RALGAPA1	RGSSPGSLEIPK	phospho_HCT	phospho	HCT	mean	-3.02703e-13	13893.3	22743.5	25635.1	26325.7	24293.1	20934.6	13116.3	10384.9	8527.19	10376.4	6290.11	3145.06	2027.18	5160.24	8770.33	8326.05	5670.01	2059.93	477.021	0	0	0	0	0	0	0	0	0	0	0	0	0	0	0	0	0	0	0	0	0	0	0
A0A1B0GUI1	RALGAPA1	RGSSPGSLEIPK	phospho_HEK	phospho	HEK	mean	2.37462482576322e-13	11317.1	20079	25135.3	27443.5	28718.2	29390.1	31357.7	32763.1	31933.7	27161.9	18935.2	12938.2	8122.79	6910.67	4804.54	4149.83	2592.31	1518.95	445.579	0	0	0	0	0	0	0	0	0	0	0	0	0	0	0	0	0	0	0	0	0	0	0
A0A1B0GUI1	RALGAPA1	RGSSPGSLEIPKDLPDILNK	phospho_HCT	phospho	HCT	mean	-5.29468e-15	5822.06	11124.3	13635	17331.5	16115.9	18939.3	18351.3	21672.3	15429.8	10246.7	2839.15	1112.23	0	0	0	0	0	0	0	0	0	0	0	0	0	0	0	0	0	0	0	0	0	0	0	0	0	0	0	0	0	0
A0A1B0GUI1	RALGAPA1	RGSSPGSLEIPKDLPDILNK	phospho_HEK	phospho	HEK	mean	7.10938872014585e-14	3025.17	6179.69	7946.6	10872.4	13282.5	17143.1	18655.9	18747.3	16078.3	13380.1	10077.7	7575.37	5220.67	3351.33	1614.35	484.197	0	0	0	0	0	0	0	0	0	0	0	0	0	0	0	0	0	0	0	0	0	0	0	0	0	0
A0A1B0GUI1	RALGAPA1	SATTTGSPGTEK	phospho_HCT	phospho	HCT	mean	7.15288692474145e-14	9350.99	15084.5	15825.5	16192.5	15901	17541.9	17409.6	18480.1	17213.2	16209.1	11861.9	7572.48	3805.19	3068.25	4142.13	4470.62	3532.39	1613.76	490.199	0	0	0	0	0	0	0	0	0	0	0	0	0	0	0	0	0	0	0	0	0	0	0
A0A1B0GUI1	RALGAPA1	SATTTGSPGTEK	phospho_HEK	phospho	HEK	mean	4898.3	17750.2	26466.9	27763.9	24287.8	20958.9	21560.9	25372.2	27909.2	28064.3	24539.1	20914.7	17789.6	15628.8	12825.5	9173.2	6239.43	3450.59	1688.37	341.09	0	0	0	0	0	0	0	0	0	0	0	0	0	0	0	0	0	0	0	0	0	0	0
A0A1B0GUI1	RALGAPA1	SSSTSDILEPFTVER	phospho_HCT	phospho	HCT	mean	2.55746041628097e-13	11869.4	22391.4	30223.7	38499.3	42740.5	46293.2	44253.6	41884.6	36637.7	33368.5	29978.7	24891.2	18674.8	12748.8	9180.93	6710.94	5182.08	4825.48	4938.63	4477.13	3217.83	1562	473.951	0	0	0	0	0	0	0	0	0	0	0	0	0	0	0	0	0	0	0
A0A1B0GUI1	RALGAPA1	SSSTSDILEPFTVER	phospho_HEK	phospho	HEK	mean	-3.3083e-13	14241.6	28472.3	39878.1	48815.5	53637.1	60942.6	65295.1	65460.6	57924	51440.3	45709.9	37019.9	24611.3	13783.5	8763.75	6589.66	5136.6	3559.73	3056.61	2537.67	2142.3	1143.22	455.595	0	0	0	0	0	0	0	0	0	0	0	0	0	0	0	0	0	0	0
A0A1B0GV47	KIF21A	APYFSGSSTFSPTILSSDKETIEIIDLAK	phospho_HCT	phospho	HCT	mean	0	0	0	0	0	0	0	0	0	0	0	0	0	0	0	0	882.764	4579.95	10770.7	16957.9	19118.7	16292.3	12249.1	7815.52	6589.62	4276.92	3566.65	1428.19	714.096	0	0	0	0	0	0	0	0	0	0	0	0	0	0
A0A1B0GV47	KIF21A	APYFSGSSTFSPTILSSDKETIEIIDLAK	phospho_HEK	phospho	HEK	mean	0	0	0	0	0	0	0	0	0	0	0	0	0	0	0	0	0	0	0	625.564	1251.13	1876.69	1251.13	625.564	0	0	0	0	0	0	0	0	0	0	0	0	0	0	0	0	0	0	0
A0A1B0GV47	KIF21A	EKELSPPPGLPSK	phospho_HCT	phospho	HCT	mean	0	0	0	0	0	0	0	956.96	4233.88	7510.8	8873.8	6081	4672.78	6165.05	11564.4	17177.1	22500.9	32773.6	47715	64053.2	72704.4	73133.8	69166.4	62931	54463.2	42036.7	26571.3	12186.9	3106.57	0	0	0	0	0	0	0	0	0	0	0	0	0	0
A0A1B0GV47	KIF21A	EKELSPPPGLPSK	phospho_HEK	phospho	HEK	mean	0	0	0	0	0	0	0	1246.27	3893.18	8081.91	10833.7	11911.5	10651.8	9449.77	9228.02	10651.1	14393.6	22970.5	35435.8	49688.2	59297.4	63729.7	61136.1	52792.3	42246.1	30722	20628.2	9924.64	3251.43	0	0	0	0	0	0	0	0	0	0	0	0	0	0
A0A1B0GV47	KIF21A	ELSPPPGLPSK	phospho_HCT	phospho	HCT	mean	0	0	0	0	0	0	0	0	0	0	0	0	0	0	0	0	679.977	3085.69	7053.71	10482.4	11337.8	9575.35	7741.88	6700.4	6207.82	4755.22	2535.57	822.621	0	0	0	0	0	0	0	0	0	0	0	0	0	0	0
A0A1B0GV47	KIF21A	ELSPPPGLPSK	phospho_HEK	phospho	HEK	mean	0	0	0	0	0	0	0	0	0	0	0	0	0	0	0	0	0	738.893	2662.91	4586.92	5033.15	3486.65	2445.87	2143.98	2272.2	1388.96	505.726	0	0	0	0	0	0	0	0	0	0	0	0	0	0	0	0
A0A1B0GV47	KIF21A	KIPEPSPVTR	phospho_HCT	phospho	HCT	mean	0	0	0	0	0	0	0	0	0	0	0	0	0	0	0	0	19703.3	67034.1	140898	196073	206597	172639	122422	83309.5	57164.8	40789.6	25649.8	11889	3602.36	0	0	0	0	0	0	0	0	0	0	0	0	0	0
A0A1B0GV47	KIF21A	KIPEPSPVTR	phospho_HEK	phospho	HEK	mean	0	0	0	0	0	0	0	0	0	0	0	0	0	0	0	0	0	1480.23	4906.42	10223.9	14146.8	15720.3	14478.4	11584.7	7552.32	3476.77	967.203	0	0	0	0	0	0	0	0	0	0	0	0	0	0	0	0
A0A1B0GV47	KIF21A	KLSSSDAPAQDTGSSAAAVETDASR	phospho_HCT	phospho	HCT	mean	0	0	0	0	0	0	0	0	0	0	0	1562.4	4084.33	7454.7	9051.37	9972.85	11516.3	16048.1	24297	32487.8	36596.9	32289.4	24722	16441.6	12558.4	8639.28	5932	2430.37	812.259	0	0	0	0	0	0	0	0	0	0	0	0	0	0
A0A1B0GV47	KIF21A	KLSSSDAPAQDTGSSAAAVETDASR	phospho_HEK	phospho	HEK	mean	0	0	0	0	0	0	0	0	0	0	0	939.557	2427.18	4792.75	6451.44	9003.83	13602.2	19750.9	24484.1	26415.6	24522.2	20586.4	12604.2	5750.73	913.275	0	0	0	0	0	0	0	0	0	0	0	0	0	0	0	0	0	0
A0A1B0GV47	KIF21A	QSSLSEK	phospho_HCT	phospho	HCT	mean	0	0	0	0	0	0	0	0	0	0	0	1035.22	3093.28	5918.41	7800.75	8360.59	11995.9	26036.9	50511.7	74890.8	86614	83326.9	72780.6	58440.1	45116.6	30461	18241.5	7759.53	2121.81	0	0	0	0	0	0	0	0	0	0	0	0	0	0
A0A1B0GV47	KIF21A	QSSLSEK	phospho_HEK	phospho	HEK	mean	0	0	0	0	0	0	0	0	0	0	0	455.486	1058.33	2185.09	3862.33	7780.56	15698.1	24111.1	30432.6	29177.5	23458	15385.3	8372.44	4322.52	1552.58	776.29	0	0	0	0	0	0	0	0	0	0	0	0	0	0	0	0	0
A0A1B0GV57	TAB2	KLSMGSDDAAYTQALLVHQK	phospho_HCT	phospho	HCT	mean	0	0	0	0	0	0	0	0	0	0	0	0	0	0	0	0	0	680.979	2485.75	6070.78	10013.5	13388.3	14286.9	13964.6	12609.3	10865.5	7766.75	3942.48	1202.59	0	0	0	0	0	0	0	0	0	0	0	0	0	0
A0A1B0GV57	TAB2	KLSMGSDDAAYTQALLVHQK	phospho_HEK	phospho	HEK	mean	0	0	0	0	0	0	0	0	0	0	0	0	0	0	0	0	0	0	0	816.689	3134.68	7134.3	10175.3	11210.2	9384.38	7025.77	4175.59	2001.74	502.654	0	0	0	0	0	0	0	0	0	0	0	0	0	0
A0A1B0GVL4	FAM193A	LILTDSGSAPTFCSDDEDVAPLSAK	phospho_HCT	phospho	HCT	mean	0	776.638	1553.28	3229.43	3352.32	3475.2	1799.04	899.521	0	0	0	0	0	0	0	0	0	0	0	0	0	0	0	0	0	0	0	0	0	0	0	0	0	0	0	0	0	0	0	0	0	0	0
A0A1B0GVL4	FAM193A	LILTDSGSAPTFCSDDEDVAPLSAK	phospho_HEK	phospho	HEK	mean	-3.54053e-13	12364.5	22445.7	27342	27511.5	24537.6	20746.5	16583.1	11163.2	5513.48	1687.49	0	0	0	0	0	0	0	0	0	0	0	0	0	0	0	0	0	0	0	0	0	0	0	0	0	0	0	0	0	0	0	0
A0A1B0GVL4	FAM193A	LVLAESPQPK	phospho_HCT	phospho	HCT	mean	-3.22852e-14	4958.07	7819.73	8720.57	8727.82	7562.87	4939.22	2122.97	426.272	0	0	0	0	0	0	0	0	0	0	0	0	0	0	0	0	0	0	0	0	0	0	0	0	0	0	0	0	0	0	0	0	0	0
A0A1B0GVL4	FAM193A	LVLAESPQPK	phospho_HEK	phospho	HEK	mean	1.68610558814592e-13	7960.24	14412.1	16889.6	17119.6	14923.1	12696	9307.77	5551.43	2263.59	499.04	0	0	0	0	0	0	0	0	0	0	0	0	0	0	0	0	0	0	0	0	0	0	0	0	0	0	0	0	0	0	0	0
A0A1B0GW05	DPY19L1	APLSPGR	phospho_HCT	phospho	HCT	mean	125192	110986	101458	93898	82880.2	67659.2	52268.5	35086.5	21081	8536.5	2975.59	0	0	0	0	0	0	0	0	0	0	0	0	0	0	0	0	0	0	0	0	0	0	0	0	0	0	0	0	0	0	0	0
A0A1B0GW05	DPY19L1	APLSPGR	phospho_HEK	phospho	HEK	mean	9517.71	35520.3	58885.6	74527.2	78655.2	71694.1	59639	45308.2	30370.4	14651	4639.09	0	0	0	0	0	0	0	0	0	0	0	0	0	0	0	0	0	0	0	0	0	0	0	0	0	0	0	0	0	0	0	0
A0A1B0GW05	DPY19L1	APLSPGRK	phospho_HCT	phospho	HCT	mean	114448	163617	191274	188086	158688	119204	85516.9	57683.8	44946.7	33886.1	30965.2	22797	19784.4	17172.6	17666.2	17435.5	14805.7	10663.6	5116.55	1767.92	0	0	0	0	0	0	0	0	0	0	0	0	0	0	0	0	0	0	0	0	0	0	0
A0A1B0GW05	DPY19L1	APLSPGRK	phospho_HEK	phospho	HEK	mean	27813.2	81774.1	123023	141488	132946	112326	89108.6	70203.9	53811.8	43025.1	35465.6	30196.8	24958.4	21692.7	19713.1	18174.9	14761.6	9921.44	4563.49	1418.3	0	0	0	0	0	0	0	0	0	0	0	0	0	0	0	0	0	0	0	0	0	0	0
A0A1B0GW05	DPY19L1	ASQSPLR	phospho_HCT	phospho	HCT	mean	147994	185931	193924	163003	104877	57571.9	31361	22393.8	16519.3	12492.1	10496.1	8106.49	5298.01	2423	666.897	0	0	0	0	0	0	0	0	0	0	0	0	0	0	0	0	0	0	0	0	0	0	0	0	0	0	0	0
A0A1B0GW05	DPY19L1	ASQSPLR	phospho_HEK	phospho	HEK	mean	21700.6	72585.4	101575	98270	66123	36772.8	20815.6	17185	12713.2	7723.32	4467.57	2576.04	1627.96	740.715	230.812	0	0	0	0	0	0	0	0	0	0	0	0	0	0	0	0	0	0	0	0	0	0	0	0	0	0	0	0
A0A1B0GW41	ING5	RTSEEDTPK	phospho_HCT	phospho	HCT	mean	3.08970725547573e-14	5041.76	8602.11	9742.44	8486.94	5547.2	2484.94	620.603	0	0	0	0	0	0	0	0	0	0	0	0	0	0	0	0	0	0	0	0	0	0	0	0	0	0	0	0	0	0	0	0	0	0	0
A0A1B0GW41	ING5	RTSEEDTPK	phospho_HEK	phospho	HEK	mean	-2.147e-13	4725.29	8269.97	9369.79	7795.69	4977.55	3065.91	1888.09	1541.28	759.455	379.728	0	0	0	0	0	0	0	0	0	0	0	0	0	0	0	0	0	0	0	0	0	0	0	0	0	0	0	0	0	0	0	0
A0A1C7CYX1	MIDEAS	AGTFIAPPVYSNITPYQSHLRSPVR	phospho_HCT	phospho	HCT	mean	6.81311026114647e-14	3633.77	6363.91	7791.83	6861.56	4721.25	2701.69	1861.22	1907.09	1271.39	635.697	0	0	0	0	0	0	0	0	0	0	0	0	0	0	0	0	0	0	0	0	0	0	0	0	0	0	0	0	0	0	0	0
A0A1C7CYX1	MIDEAS	AGTFIAPPVYSNITPYQSHLRSPVR	phospho_HEK	phospho	HEK	mean	0	0	0	653.665	1307.33	1961	1307.33	653.665	0	0	0	0	0	0	0	0	0	0	0	0	0	0	0	0	0	0	0	0	0	0	0	0	0	0	0	0	0	0	0	0	0	0	0
A0A1C7CYX1	MIDEAS	ASQEANLLTLAQK	phospho_HCT	phospho	HCT	mean	-3.31383e-14	2909.76	5745.75	7914.43	7337.04	5370.48	2433.44	869.426	0	0	0	0	0	0	0	0	0	0	0	0	0	0	0	0	0	0	0	0	0	0	0	0	0	0	0	0	0	0	0	0	0	0	0
A0A1C7CYX1	MIDEAS	ASQEANLLTLAQK	phospho_HEK	phospho	HEK	mean	4.48656531171138e-15	1994.05	4045.89	5204.95	5429.86	4012.24	2089.69	634.208	0	0	0	0	0	0	0	0	0	0	0	0	0	0	0	0	0	0	0	0	0	0	0	0	0	0	0	0	0	0	0	0	0	0	0
A0A1C7CYX1	MIDEAS	RASQEANLLTLAQK	phospho_HCT	phospho	HCT	mean	26263.6	61694.1	79538.3	77965.1	60999.5	44760.4	31090.6	23230.3	17312.2	13175	9958.84	6849.07	4315.04	1967.96	636.026	0	0	0	0	0	0	0	0	0	0	0	0	0	0	0	0	0	0	0	0	0	0	0	0	0	0	0	0
A0A1C7CYX1	MIDEAS	RASQEANLLTLAQK	phospho_HEK	phospho	HEK	mean	3.89585686343058e-13	19736.7	34595.4	39598.6	35862.1	28303.3	21769.2	16750.6	12505.1	9666.97	7963.18	6332.3	4431.13	2171.45	747.914	0	0	0	0	0	0	0	0	0	0	0	0	0	0	0	0	0	0	0	0	0	0	0	0	0	0	0	0
A0A1C7CYX1	MIDEAS	RESPSEER	phospho_HCT	phospho	HCT	mean	3863.15	22270.2	29589	24988.7	12676.9	4575.74	1010.71	1516.06	1010.71	505.353	0	0	0	0	0	0	0	0	0	0	0	0	0	0	0	0	0	0	0	0	0	0	0	0	0	0	0	0	0	0	0	0	0
A0A1C7CYX1	MIDEAS	RESPSEER	phospho_HEK	phospho	HEK	mean	-9.18039e-13	15570.2	25027.6	25213.2	15488	6030.54	537.584	0	0	0	0	0	0	0	0	0	0	0	0	0	0	0	0	0	0	0	0	0	0	0	0	0	0	0	0	0	0	0	0	0	0	0	0
A0A1C7CYX1	MIDEAS	RESPSEERLEPK	phospho_HCT	phospho	HCT	mean	3323.36	7030.36	9584.19	10516	9731.01	8845.87	10104.7	11442.3	11534.2	6879.86	2868.36	0	0	0	0	0	0	0	0	0	0	0	0	0	0	0	0	0	0	0	0	0	0	0	0	0	0	0	0	0	0	0	0
A0A1C7CYX1	MIDEAS	RESPSEERLEPK	phospho_HEK	phospho	HEK	mean	-1.1114e-14	3975.08	7046.36	8627.94	8079.53	7305.97	7435.6	6890.66	5595.08	2718.75	1002.13	0	0	0	0	0	0	0	0	0	0	0	0	0	0	0	0	0	0	0	0	0	0	0	0	0	0	0	0	0	0	0	0
A0A1C7CYX1	MIDEAS	SFELPPYTPPPILSPVR	phospho_HCT	phospho	HCT	mean	8260.81	24175.5	35570.2	39857.2	36765.8	30364.8	23194.2	16431.4	11365.6	7936.96	6686.09	5149.29	3598.81	1651.65	506.884	0	0	0	0	0	0	0	0	0	0	0	0	0	0	0	0	0	0	0	0	0	0	0	0	0	0	0	0
A0A1C7CYX1	MIDEAS	SFELPPYTPPPILSPVR	phospho_HEK	phospho	HEK	mean	-2.42043e-13	19831.4	36931.8	47410.9	48582.7	43109.1	35896.4	27757.8	20006.3	11926.1	7497.54	4814.9	3770.92	1897.26	704.591	0	0	0	0	0	0	0	0	0	0	0	0	0	0	0	0	0	0	0	0	0	0	0	0	0	0	0	0
A0A1C7CYX1	MIDEAS	SFELPPYTPPPILSPVREGSGLYFNAIISTSTIPAPPPITPK	phospho_HCT	phospho	HCT	mean	0	744.521	1489.04	2233.56	1489.04	744.521	987.985	1975.97	2963.95	1975.97	987.985	0	0	0	0	0	0	0	0	0	0	0	0	0	0	0	0	0	0	0	0	0	0	0	0	0	0	0	0	0	0	0	0
A0A1C7CYX1	MIDEAS	SFELPPYTPPPILSPVREGSGLYFNAIISTSTIPAPPPITPK	phospho_HEK	phospho	HEK	mean	0	675.71	1351.42	2027.13	1351.42	1767.46	2183.5	3275.25	2183.5	1091.75	0	0	0	0	0	0	0	0	0	0	0	0	0	0	0	0	0	0	0	0	0	0	0	0	0	0	0	0	0	0	0	0	0
A0A1C7CYX1	MIDEAS	TNSAEVTPPVLSVMGEATPVSIEPR	phospho_HEK	phospho	HEK	mean	0	701.779	2180.78	4377.58	5170.82	4409.63	2212.83	717.807	0	0	0	0	0	0	0	0	0	0	0	0	0	0	0	0	0	0	0	0	0	0	0	0	0	0	0	0	0	0	0	0	0	0	0
A0A1C7CYX9	DPYSL2	GLYDGPVCEVSVTPK	phospho_HCT	phospho	HCT	mean	0	0	0	0	0	0	0	0	0	0	0	0	0	0	0	0	0	0	0	0	747.007	2033.91	3966	5157.52	6821.4	9470.18	12618.9	15860.4	16880.5	18422.6	18057.7	19597.8	19368.6	18982.4	14950.2	10891.6	7764.49	8244.14	9339.99	9594.71	6635.01	3197.58	628.809
A0A1C7CYX9	DPYSL2	GLYDGPVCEVSVTPK	phospho_HEK	phospho	HEK	mean	0	0	0	0	0	0	0	0	0	0	0	0	0	0	0	0	0	0	639.612	1847.66	3611.18	4745.24	5699.26	7197.89	9794.94	14331.7	19632.4	24743.5	28906.1	34965.5	43902.8	53967.6	58878.2	57915.2	51963.2	44939.5	38180.4	31637.1	26643.7	22834.8	20383.5	17135	13283.1
A0A1C7CYX9	DPYSL2	NLGSGSPKPR	phospho_HCT	phospho	HCT	mean	0	0	0	0	0	0	0	0	0	0	0	0	0	0	0	0	0	433.999	1396.45	3541.77	5935.25	8685.63	11726.6	16695.7	23382.4	30432.6	32903.3	32656.8	28746	29200.6	28359.7	28711.4	24163.6	19778.4	13996.6	9067.47	4140.59	1245.05	0	0	0	0	0
A0A1C7CYX9	DPYSL2	NLGSGSPKPR	phospho_HEK	phospho	HEK	mean	0	0	0	0	0	0	0	0	0	0	0	0	0	0	0	0	0	0	1069.5	3793.83	8164.74	13276.9	19224.1	27394.1	36995.2	45928.1	54324.7	58647.8	62005.9	63468	66450.2	66553.4	59361.2	49314.8	36489.6	25095.2	12053.6	3812.96	0	0	0	0	0
A0A1C7CYX9	DPYSL2	TVTPASSAK	phospho_HCT	phospho	HCT	mean	0	0	0	0	0	0	0	0	0	0	0	0	0	0	0	0	0	1318.44	3398.59	6274.67	7872.34	9544.94	11713.6	16038	22463	32253.2	39623.5	46465.6	47190.5	48360.1	43159	36869.6	28594.9	22352.2	17183.3	13474.3	12238.7	12279.3	11869.8	9320.96	5905.48	2847.99	1927.59
A0A1C7CYX9	DPYSL2	TVTPASSAK	phospho_HEK	phospho	HEK	mean	0	0	0	0	0	0	0	0	0	0	0	0	0	0	0	0	0	0	0	1309.91	4342.49	10223.5	18304.7	29340.7	40576.2	52741.7	65698.1	77649.9	88778.1	94941.8	104141	109288	111874	102883	86671.6	66446	49557.9	37970.7	30546.8	23453.3	17963.8	13971.5	12274.2
A0A1W2PP35	HNRNPU	AKSPQPPVEEEDEHFDDTVVCLDTYNCDLHFK	phospho_HCT	phospho	HCT	mean	12140.8	46339.7	80236.5	109999	126467	125171	110383	86859	68569.8	54655.1	48169.5	38522.9	26240.4	14175.5	8636.44	7266.17	6583.79	3410.33	1245.54	0	0	0	0	0	0	0	0	0	0	0	0	0	0	0	0	0	0	0	0	0	0	0	0
A0A1W2PP35	HNRNPU	AKSPQPPVEEEDEHFDDTVVCLDTYNCDLHFK	phospho_HEK	phospho	HEK	mean	3.12708835955109e-13	20524.4	45178	69771.5	83504.6	84716.1	79612.1	76829.6	73572.2	67162.7	54883.8	41438.6	27598.8	15685	7819.02	3562.84	2530.87	1234.48	617.238	0	0	0	0	0	0	0	0	0	0	0	0	0	0	0	0	0	0	0	0	0	0	0	0
A0A1W2PPB7	KIDINS220	QMSFDLTK	phospho_HCT	phospho	HCT	mean	0	324.441	648.881	1333.4	1369.04	1404.67	720.155	360.078	0	0	0	0	0	0	0	0	0	0	0	0	0	0	0	0	0	0	0	0	0	0	0	0	0	0	0	0	0	0	0	0	0	0	0
A0A1W2PPB7	KIDINS220	QMSFDLTK	phospho_HEK	phospho	HEK	mean	-1.75024e-13	5845.88	9352.38	9767.01	8189.08	5560.77	3303.41	1343.85	465.656	0	0	0	0	0	0	0	0	0	0	0	0	0	0	0	0	0	0	0	0	0	0	0	0	0	0	0	0	0	0	0	0	0	0
A0A1W2PPX9	SETD2	LNDSPTLK	phospho_HCT	phospho	HCT	mean	1.87783634321271e-14	676.562	1738.21	2734.32	4358.11	5480.86	6501.39	7170.12	7818.03	8176.47	7808.21	7315.8	7445.96	8755.01	9683.54	9540.04	8077.55	6318.24	4877.57	3438.01	2277	1017.63	348.099	0	0	0	0	0	0	0	0	0	0	0	0	0	0	0	0	0	0	0	0
A0A1W2PPX9	SETD2	LNDSPTLK	phospho_HEK	phospho	HEK	mean	2.69372334023647e-14	1477.2	3587.9	5375.67	6766.72	6563.45	6382.58	6211.96	7134.01	8140.11	9345.45	9985.45	10229.7	10337.9	10596.3	10811.5	10631	9405.84	7946.09	6118.69	4462.5	2811.63	1293.67	447.151	0	0	0	0	0	0	0	0	0	0	0	0	0	0	0	0	0	0	0
A0A1W2PPZ5	TCEA1	EPAITSQNSPEAR	phospho_HCT	phospho	HCT	mean	0	259.112	518.225	777.337	518.225	259.112	0	0	0	0	0	0	0	0	0	0	0	0	0	0	0	0	0	0	0	0	0	0	0	0	0	0	0	0	0	0	0	1895.92	6143.75	13438.7	18770.2	21910	21532.7
A0A1W2PPZ5	TCEA1	EPAITSQNSPEAR	phospho_HEK	phospho	HEK	mean	-2.18522e-14	1019.22	1749.42	1901.6	1171.39	441.191	0	0	0	0	0	0	0	0	0	0	0	0	0	0	0	0	0	0	0	0	0	0	0	0	0	0	0	0	0	0	0	391.651	1627.85	3971.91	8165.06	12959.7	17025.1
A0A1W2PPZ5	TCEA1	KEPAITSQNSPEAR	phospho_HCT	phospho	HCT	mean	0	0	0	0	0	0	0	0	0	0	0	0	0	0	0	0	0	0	0	0	0	0	0	0	0	0	0	0	0	0	0	0	0	0	0	0	0	0	0	0	0	0	0
A0A1W2PPZ5	TCEA1	KEPAITSQNSPEAR	phospho_HEK	phospho	HEK	mean	0	0	0	0	0	0	0	0	0	0	0	0	0	0	0	0	0	0	0	0	0	0	0	0	0	0	0	0	0	0	0	0	0	0	0	0	0	0	0	0	0	0	0
A0A1W2PPZ5	TCEA1	KKEPAITSQNSPEAR	phospho_HCT	phospho	HCT	mean	0	0	0	0	0	0	0	0	0	0	0	0	0	0	0	0	0	0	0	0	0	0	0	0	0	0	0	0	0	0	0	0	0	0	571.581	4817.44	18892.4	68437.5	159138	296845	386455	409400	351878
A0A1W2PPZ5	TCEA1	KKEPAITSQNSPEAR	phospho_HEK	phospho	HEK	mean	0	0	0	0	0	0	0	0	0	0	0	0	0	0	0	0	0	0	0	0	0	0	0	0	0	0	0	0	0	0	0	0	0	0	0	1162.83	5033.24	13862	34451	79921.9	156083	244293	300503
A0A1W2PR06	SLC7A2	NLSSPFIFHEK	phospho_HCT	phospho	HCT	mean	-4.51792e-13	7002.24	11736.3	14111.1	15447.6	16462.8	16487.5	15418.8	13062.1	11205.4	9679.29	8364.24	5804.37	2844.33	766.781	0	0	0	0	0	0	0	0	0	0	0	0	0	0	0	0	0	0	0	0	0	0	0	0	0	0	0	0
A0A1W2PR06	SLC7A2	NLSSPFIFHEK	phospho_HEK	phospho	HEK	mean	4496.1	23797.7	41834.8	52205.6	52634	44623	38567.5	36663	37464.8	36930.6	33137.6	26840.1	17815.3	8580.34	2551.3	0	0	0	0	0	0	0	0	0	0	0	0	0	0	0	0	0	0	0	0	0	0	0	0	0	0	0	0
A0A1W2PRJ8	ZDHHC23	MPAGSPTK	phospho_HCT	phospho	HCT	mean	14461	18261	21162.6	22762.9	21739.4	17558.3	11332.1	5013.01	1472.12	0	0	0	0	0	0	0	0	0	0	0	0	0	0	0	0	0	0	0	0	0	0	0	0	0	0	0	0	0	0	0	0	0	0
A0A1W2PRJ8	ZDHHC23	MPAGSPTK	phospho_HEK	phospho	HEK	mean	-9.25921e-14	2906.18	5987	8657.08	10830.5	11681.5	10719.4	8408.12	5029.67	2259.04	553.397	0	0	0	0	0	0	0	0	0	0	0	0	0	0	0	0	0	0	0	0	0	0	0	0	0	0	0	0	0	0	0	0
A0A1W2PRV5	SMN2	GTGQSDDSDIWDDTALIK	phospho_HCT	phospho	HCT	mean	43153.3	103100	143447	152003	140422	112512	83751.6	56913.6	40929.2	32393.8	27827.8	27190.4	30583.6	37846.2	39742.6	35579.1	27094.9	20574.9	17454.2	15788.3	13226.3	9278.52	4533.37	1520	0	0	0	0	0	0	0	0	0	0	0	0	0	0	0	0	0	0	0
A0A1W2PRV5	SMN2	GTGQSDDSDIWDDTALIK	phospho_HEK	phospho	HEK	mean	5055.43	42629.3	74275.1	88824.8	86472.6	70925.3	56151	43587.6	33626.1	26112	21113.3	20520.7	20618.3	22823.9	23092.8	22926.1	20663.7	18373.3	16031.3	14182.5	11845.4	8761.3	4486.09	1615.16	0	0	0	0	0	0	0	0	0	0	0	0	0	0	0	0	0	0	0
A0A1W2PRV5	SMN2	RGTGQSDDSDIWDDTALIK	phospho_HCT	phospho	HCT	mean	0	0	4579.45	12256.1	23133.1	27057.5	26270	19745.7	14223.3	10193.9	8658.4	7659	5420.55	2603.37	621.296	0	0	0	0	0	0	0	0	0	0	0	0	0	0	0	0	0	0	0	0	0	0	0	0	0	0	0	0
A0A1W2PRV5	SMN2	RGTGQSDDSDIWDDTALIK	phospho_HEK	phospho	HEK	mean	0	0	2487.42	6794.7	12292.7	13794.1	12679.3	9851.31	8340.07	7083.75	6112.45	4547.87	3042.45	1343.74	430.773	0	0	0	0	0	0	0	0	0	0	0	0	0	0	0	0	0	0	0	0	0	0	0	0	0	0	0	0
A0A1W2PS85	BIVM-ERCC5	ELTPASPTCTNSVSK	phospho_HCT	phospho	HCT	mean	0	0	0	0	0	0	0	0	0	0	0	0	321.461	969.769	2053.9	2495.11	2668.81	2766.81	4070.41	6221.82	8541.63	10145	9547.89	7830.02	5658.21	4779.75	3761.26	2263.42	765.584	0	0	0	0	0	0	0	0	0	0	0	0	0	0
A0A1W2PS85	BIVM-ERCC5	ELTPASPTCTNSVSK	phospho_HEK	phospho	HEK	mean	0	0	0	0	0	0	0	0	0	0	0	0	283.196	1053.71	2345.71	3548.58	4740.91	5808.45	7040.07	7689.75	7024.54	5165.79	3575.8	3335.69	3930.99	3340.14	1885.92	431.691	0	0	0	0	0	0	0	0	0	0	0	0	0	0	0
A0A1W2PS85	BIVM-ERCC5	NAPAAVDEGSISPR	phospho_HCT	phospho	HCT	mean	0	0	0	0	0	0	0	0	726.503	1453.01	2179.51	1453.01	1084.46	1160.3	2462.99	3492.36	4295.02	6044.94	9772.16	13952.7	15825.1	14091.8	11730.3	10202.9	10077.8	8534.17	5955.52	2699.4	819.068	0	0	0	0	0	0	0	0	0	0	0	0	0	0
A0A1W2PS85	BIVM-ERCC5	NAPAAVDEGSISPR	phospho_HEK	phospho	HEK	mean	0	0	0	0	0	0	0	0	0	495.345	1413.17	2653.96	3359.36	3579.46	3153.63	2312.54	1174.62	786.232	853.152	1896.68	2087.05	2277.42	1233.9	1317.26	2090.87	3481.42	3471.37	2080.81	690.251	0	0	0	0	0	0	0	0	0	0	0	0	0	0
A0A1X7SBT5	GTF3A	HFASPSK	phospho_HCT	phospho	HCT	mean	0	0	0	0	0	0	0	0	0	0	0	0	0	0	0	0	0	0	0	0	0	0	0	0	0	650.765	1301.53	2580.55	3312.6	4651	5415.49	6173.93	6359.55	6251.17	5539.9	4490.57	3420.97	2889.1	2326.35	1840.52	942.411	379.701	0
A0A1X7SBT5	GTF3A	HFASPSK	phospho_HEK	phospho	HEK	mean	0	0	0	0	0	0	0	0	0	0	0	0	0	0	0	0	0	0	0	0	0	0	0	0	0	0	794.912	1589.82	3305.01	4468.7	6322.94	7221.38	7633.05	7443	7070.08	6374.49	5114.55	3627.02	2476.61	1497.88	744.691	220.423	0
A0A1X7SBY3	STIM2	KISRDEVSLEDSSR	phospho_HCT	phospho	HCT	mean	5569.38	12794.4	17669.8	19810.4	18553	15228.7	11184.1	7421.24	4915.02	2332.66	901.406	0	0	0	0	0	0	0	0	0	0	0	0	0	0	0	0	0	0	0	0	0	0	0	0	0	0	0	0	0	0	0	0
A0A1X7SBY3	STIM2	KISRDEVSLEDSSR	phospho_HEK	phospho	HEK	mean	-4.66424e-14	1977.08	4706.55	7291.49	8770	8464.15	6872.07	4712.21	2288.58	770.625	0	0	0	0	0	0	0	0	0	0	0	0	0	0	0	0	0	0	0	0	0	0	0	0	0	0	0	0	0	0	0	0	0
A0A286YEX4	NFIC	DAEQSGSPR	phospho_HCT	phospho	HCT	mean	10444.5	30215.3	39299.9	35664.8	21528.3	10144.6	3582.39	1849.92	667.467	0	0	0	0	0	0	0	0	689.281	1378.56	2067.84	3849.71	9504.61	17613.7	23983.2	25853.5	28550	31898.7	39641.4	43544.4	46493.8	40990.2	33617.4	25167.3	21225.7	16965.6	12429.5	5917.56	2152.53	0	0	0	0	0
A0A286YEX4	NFIC	DAEQSGSPR	phospho_HEK	phospho	HEK	mean	-3.75836e-14	5487.04	8029.68	7355.86	3922.44	1379.8	0	0	0	0	0	0	0	0	0	0	0	0	0	0	0	562.125	1124.25	2194.17	3003.42	5025.04	7369.29	9216.93	10078.3	9504.86	9239	7832.5	7296.93	6630.17	6353.95	4810.99	2524.59	762.167	0	0	0	0	0
A0A286YFF8	MON2	DSDKPETPPVVNVPVPVLIGPISGMSR	phospho_HCT	phospho	HCT	mean	0	0	858.51	1717.02	3439.35	3444.66	3449.97	1727.64	863.821	0	0	0	0	0	0	0	0	0	0	0	0	0	0	0	0	0	0	0	0	0	0	0	0	0	0	0	0	0	0	0	0	0	0
A0A286YFF8	MON2	DSDKPETPPVVNVPVPVLIGPISGMSR	phospho_HEK	phospho	HEK	mean	1.22569990382515e-14	1806.94	3234.33	3758.25	4282.17	2854.78	1427.39	675.311	2138.88	3602.46	4471.21	3763.44	3055.66	1511.6	755.801	0	0	0	0	0	0	0	0	0	0	0	0	0	0	0	0	0	0	0	0	0	0	0	0	0	0	0	0
A0A286YFF8	MON2	TDSIGEK	phospho_HCT	phospho	HCT	mean	68801	181062	246037	239746	190098	129077	88006.4	56715.3	43963.9	32709.5	30388.2	18068.3	17992.7	24283.7	42274.6	50832.5	47275.6	32061.8	15015	4593.26	0	0	0	0	0	0	0	0	0	0	0	0	0	0	0	0	0	0	0	0	0	0	0
A0A286YFF8	MON2	TDSIGEK	phospho_HEK	phospho	HEK	mean	56630.4	142188	193236	191613	146195	97219.8	65769.4	53548.9	45540.4	39892.5	34383.1	31631.7	30150.4	30991.2	28931.8	24500.2	16845.2	10089.6	4228.82	1374.49	0	0	0	0	0	0	0	0	0	0	0	0	0	0	0	0	0	0	0	0	0	0	0
A0A2C9F2R7	FRYL	STGQLNLSTSPINSSSYLGYNSNAR	phospho_HCT	phospho	HCT	mean	6466.6	7784.68	8166.14	7297.81	5172.24	3733.49	4034.78	3676.57	3318.37	1480.08	740.039	0	0	0	0	0	0	0	0	0	0	0	0	0	0	0	0	0	0	0	0	0	0	0	0	0	0	0	0	0	0	0	0
A0A2C9F2R7	FRYL	STGQLNLSTSPINSSSYLGYNSNAR	phospho_HEK	phospho	HEK	mean	0	0	602.733	1205.47	1808.2	1205.47	1304.24	1403.01	2104.52	1403.01	701.505	0	0	0	0	0	0	0	0	0	0	0	0	0	0	0	0	0	0	0	0	0	0	0	0	0	0	0	0	0	0	0	0
A0A2C9F2R7	FRYL	STSSTSSGSNSNALVPVSWK	phospho_HCT	phospho	HCT	mean	6602.1	8300.44	10123.3	9834.56	8538.36	4514.76	1822.13	0	0	0	0	0	0	0	0	0	0	0	0	0	0	0	0	0	0	0	0	0	0	0	0	0	0	0	0	0	0	0	0	0	0	0	0
A0A2C9F2R7	FRYL	STSSTSSGSNSNALVPVSWK	phospho_HEK	phospho	HEK	mean	2.04028000444191e-15	2783.94	6318.18	10225.3	12260.2	12585.9	10007.7	7138.51	3278.54	1230.25	0	0	0	0	0	0	0	0	0	0	0	0	0	0	0	0	0	0	0	0	0	0	0	0	0	0	0	0	0	0	0	0	0
A0A2C9F2R7	FRYL	TYGGDTGSPEISFTK	phospho_HCT	phospho	HCT	mean	22406.6	42508.4	54605.6	55070.7	45911.4	33860.8	24935.4	18447	15455.8	12307.5	10531.1	7432.3	5117.26	3677.62	3490.93	3816.32	3165.51	2514.71	1176.06	588.032	0	0	0	0	0	0	0	0	0	0	0	0	0	0	0	0	0	0	0	0	0	0	0
A0A2C9F2R7	FRYL	TYGGDTGSPEISFTK	phospho_HEK	phospho	HEK	mean	4.57084142231974e-13	22594.4	37009.8	40843.5	34419.5	25856	18366.4	13635.3	10387.5	7591.63	5781.02	3959.02	2920.6	2783.06	3258.07	3260.84	2003.8	746.757	0	0	0	0	0	0	0	0	0	0	0	0	0	0	0	0	0	0	0	0	0	0	0	0	0
A0A2R8Y2Y1	PNISR	QRSPIALPVK	phospho_HCT	phospho	HCT	mean	0	0	0	0	0	0	0	0	0	0	0	0	0	0	0	0	0	1304.52	4595.4	11064.7	17786	26505.1	36091	49250.1	60359.2	64997.7	58731.1	46445.9	34406.7	28651.4	24621.5	21063.1	15347.5	11634.5	9507.08	8574.35	7506.08	6241.07	4809.25	3255.93	1552.25	469.458	0
A0A2R8Y2Y1	PNISR	QRSPIALPVK	phospho_HEK	phospho	HEK	mean	0	0	0	0	0	0	0	0	0	0	0	0	0	0	0	0	0	0	1325.84	3196.87	7175.39	11743.5	21159.9	33337.9	45776.8	52633.8	52361	47116.5	39428.6	32013.3	26404.9	21993.6	18615.1	15524.9	13078.4	10393.9	7947.83	5767.83	4201.41	2625.45	1206.74	367.653	0
A0A2R8Y2Y1	PNISR	QRSPIALPVKQEPPQIDAVK	phospho_HCT	phospho	HCT	mean	0	0	0	0	0	0	0	0	0	0	0	0	0	0	0	0	0	0	0	724.79	2725.86	5683.18	9540.97	12984.9	16068.6	15177	11284.4	5243.35	1552.35	0	0	0	0	0	0	0	0	0	0	0	0	0	0
A0A2R8Y2Y1	PNISR	QRSPIALPVKQEPPQIDAVK	phospho_HEK	phospho	HEK	mean	0	0	0	0	0	0	0	0	0	0	0	0	0	0	0	0	0	0	0	0	0	1090.25	2623.51	5982.22	9034.88	11201.5	9717.27	5574.35	1874.46	0	0	0	0	0	0	0	0	0	0	0	0	0	0
A0A2R8Y2Y1	PNISR	SNRNSIER	phospho_HCT	phospho	HCT	mean	0	0	0	0	0	0	0	0	0	0	0	0	0	0	0	0	0	0	0	0	500.657	1977.96	5531.77	9459.72	13663.7	15581.6	16399.2	15181.3	13339	10572.3	7867.8	4964.31	3210.78	1451.88	725.941	0	0	0	0	0	0	0	0
A0A2R8Y2Y1	PNISR	SNRNSIER	phospho_HEK	phospho	HEK	mean	0	0	0	0	0	0	0	0	0	0	0	0	0	0	0	0	0	0	0	0	623.856	2077.03	5024.97	8908.96	13056.6	16313.4	17803.7	17649.5	16236.4	13578.4	10101.3	6442.72	3710.14	2903.15	2325	2272.44	1109.94	554.968	0	0	0	0	0
A0A2R8Y2Y1	PNISR	SPIALPVK	phospho_HCT	phospho	HCT	mean	0	0	0	0	0	0	0	0	0	0	0	0	0	0	0	0	0	0	0	0	346.488	1560.22	3688.44	6330.24	8469.35	9502.95	8469.93	6374.58	3746.77	2325.51	1068.02	534.012	0	0	0	0	0	0	0	0	0	0	0
A0A2R8Y2Y1	PNISR	SPIALPVK	phospho_HEK	phospho	HEK	mean	0	0	0	0	0	0	0	0	0	0	0	0	0	0	0	0	0	0	0	0	0	0	682.717	2254.83	3826.94	4486.65	4114	3741.34	3468.75	3130.62	3101.82	2879.23	2327.25	1156.59	309.336	0	0	0	0	0	0	0	0
A0A2R8Y414	RPGR	SLKLSPVQK	phospho_HCT	phospho	HCT	mean	0	0	0	0	0	0	0	0	0	0	0	0	0	0	0	0	0	0	0	0	501.02	1411.65	3032.98	4395.38	5858.87	7981.44	11016.8	16897.5	23454.1	30921.9	34516.3	35902.2	33919.1	31141.1	25901.6	20368.7	14544	10412	6811.43	3972.17	1657.26	407.256	0
A0A2R8Y414	RPGR	SLKLSPVQK	phospho_HEK	phospho	HEK	mean	0	0	0	0	0	0	0	0	0	0	0	0	0	0	0	0	0	0	0	0	1290.6	3758.71	7625.55	11064.4	13811.3	16096.4	20232.5	27217.3	38989.1	50364.1	59207.9	59701.1	54987.5	47452.9	40148.6	33227.4	25785	18831.3	12597.7	7659.8	3500.89	1128.75	0
A0A2R8Y443	DYRK1A	IYQYIQSR	phospho_HCT	phospho	HCT	mean	17230.6	43177.7	61618.5	69964.4	69070.4	61540.5	51528.2	39864.5	34812.2	30783.8	31396.7	27306.4	26947.8	28135.6	34745.5	39926.4	41451.3	40771.7	42612.2	52020	67586.3	84529.8	98732.5	107620	113138	112856	102247	87816.2	73994.4	73631.1	73238.3	73236	64207.5	55878.3	44055.8	33766.7	23385.2	17876.9	13687.6	9937.94	4876.34	1460.03	0
A0A2R8Y443	DYRK1A	IYQYIQSR	phospho_HEK	phospho	HEK	mean	29180.6	73132.8	108768	126054	123667	109838	95410.3	86433.9	81834.3	80978.3	79375.2	75645.6	69806.2	63891.5	59151.8	55306.6	49522.6	45046	42898	49661.4	58156.1	68096.1	74119.3	80106.7	82591	82647.3	79549.6	73228.6	67026.4	60827.8	60286.4	58267	54925.2	48573.1	41258.6	32650	22462.5	15193.4	10332	7337.62	3570.91	1209.94	0
A0A2R8Y4P4	SMARCA4	EVDYSDSLTEK	phospho_HCT	phospho	HCT	mean	13812.5	72279.8	107528	120724	123303	118781	107182	78651.4	61366.1	43384.8	38953.2	25962.9	21572.5	17986.6	20101.5	18913.9	16532.7	11631	8340.83	5910.53	4876.43	3265.43	1627.46	393.162	0	0	0	0	0	0	0	0	0	0	0	0	0	0	0	0	0	0	0
A0A2R8Y4P4	SMARCA4	EVDYSDSLTEK	phospho_HEK	phospho	HEK	mean	-5.88043e-13	31564.8	54475.2	62128.2	58963.3	56466	62073.7	68752.3	69933.5	62575.7	52465.5	41776.7	33122.8	27127.5	22616.7	19600.4	16477.6	14513.9	13174.1	12023	9247.78	5916.89	2469.74	814.054	0	0	0	0	0	0	0	0	0	0	0	0	0	0	0	0	0	0	0
A0A2R8Y4P4	SMARCA4	GRPPAEKLSPNPPNLTK	phospho_HCT	phospho	HCT	mean	7032.72	49006.7	88001.9	120650	147126	150396	139063	101131	76104.9	48751.5	41197.5	28174.2	24096.3	20408.6	21487.1	21665	19089.2	14744.6	10998.6	8725.63	6869.86	4473.71	2011.97	572.88	0	0	0	0	0	0	0	0	0	0	0	0	0	0	0	0	0	0	0
A0A2R8Y4P4	SMARCA4	GRPPAEKLSPNPPNLTK	phospho_HEK	phospho	HEK	mean	-2.59519e-12	53437.7	100396	131638	154171	173613	199460	210135	200092	165442	132198	101802	79562.8	59470.8	44869.8	35700	29180.7	24727.7	20017.7	15894.4	10797.8	6603.2	2721.75	910.263	0	0	0	0	0	0	0	0	0	0	0	0	0	0	0	0	0	0	0
A0A2R8Y4P4	SMARCA4	KRDSDAGSSTPTTSTR	phospho_HCT	phospho	HCT	mean	2.31262474602466e-13	2870.78	4944.92	5592.56	7567.06	8576.75	9548.97	8961.67	8939.55	8446.47	7616.55	6107.3	5203.49	4344.38	3979.44	2898.27	2341.86	1154.34	577.171	0	0	0	0	0	0	0	0	0	0	0	0	0	0	0	0	0	0	0	0	0	0	0	0
A0A2R8Y4P4	SMARCA4	KRDSDAGSSTPTTSTR	phospho_HEK	phospho	HEK	mean	2.29407984291793e-15	4096.51	6662.78	7615.92	6667.08	6159.29	6219.18	7563.8	8866.89	9532.98	8859.92	7369.1	5999.85	5005.32	4007.28	2649.47	1231.42	358.707	0	0	0	0	0	0	0	0	0	0	0	0	0	0	0	0	0	0	0	0	0	0	0	0	0
A0A2R8Y4P4	SMARCA4	LSPNPPNLTK	phospho_HCT	phospho	HCT	mean	-3.3335e-13	6565.26	11337.6	13467.7	12829.9	11487.2	9865.07	7657.3	5846.98	4528.56	4228.69	3174.37	2107.61	874.677	681.226	743.171	1114.76	743.171	371.586	0	0	0	0	0	0	0	0	0	0	0	0	0	0	0	0	0	0	0	0	0	0	0	0
A0A2R8Y4P4	SMARCA4	LSPNPPNLTK	phospho_HEK	phospho	HEK	mean	1.64190844468047e-13	8833.67	15722.3	18163.5	16670.3	14930.1	15804.3	17814.8	18087	16421.9	13237.5	10324.1	7336.83	5126.38	3293.59	2020.15	1369.13	694.627	347.313	0	0	0	0	0	0	0	0	0	0	0	0	0	0	0	0	0	0	0	0	0	0	0	0
A0A2R8Y4Z0	CDK13	GGDVSPSPYSSSSWR	phospho_HCT	phospho	HCT	mean	0	0	0	0	0	0	0	0	0	0	0	403.477	1034.62	2004.76	2391.27	2322.45	1575.62	785.635	633.607	1067.67	1725.04	1561.84	904.461	247.085	0	0	0	0	0	0	0	0	0	0	0	0	0	0	0	0	0	0	0
A0A2R8Y4Z0	CDK13	GGDVSPSPYSSSSWR	phospho_HEK	phospho	HEK	mean	0	0	0	0	0	0	0	0	0	0	0	457.759	1525.62	3288.18	4851.87	5912.47	6160.72	6210.66	5770.99	5266.49	3924.16	2629.91	1123.6	394.536	0	0	0	0	0	0	0	0	0	0	0	0	0	0	0	0	0	0	0
A0A2R8Y4Z0	CDK13	HSSISPSTLTLK	phospho_HCT	phospho	HCT	mean	7.25494170911784e-15	944.053	1996.94	2105.76	2762	2256.53	2223.09	1094.82	547.411	0	0	0	0	0	0	0	0	0	0	0	0	0	0	0	0	0	0	0	0	0	0	0	0	0	0	0	0	0	0	0	0	0	0
A0A2R8Y4Z0	CDK13	HSSISPSTLTLK	phospho_HEK	phospho	HEK	mean	4.30126275322194e-14	2693.09	5495.7	7758.05	8227.33	6927.88	5035.43	3298.9	2446.75	1302.01	651.003	0	0	0	0	0	0	0	0	0	0	0	0	0	0	0	0	0	0	0	0	0	0	0	0	0	0	0	0	0	0	0	0
A0A2R8Y4Z0	CDK13	ILELTPEPDRPR	phospho_HCT	phospho	HCT	mean	-1.20038e-13	8197.46	12697	13728.4	12514.2	10220.4	7616.94	5871.47	5604.59	5043.6	3488	2526.35	3579.4	6202.25	8652.03	9300.17	8807.45	7353.58	6138.65	4867.93	3662.89	2980.97	2300.75	2095.12	1124.98	562.488	0	0	0	0	0	0	0	0	0	0	0	0	0	0	0	0	0
A0A2R8Y4Z0	CDK13	ILELTPEPDRPR	phospho_HEK	phospho	HEK	mean	3512.75	12063.8	17972.7	19277.6	17976.3	15137.2	12971.5	11940.2	11802.2	12977.5	13800.4	16698.3	20558.2	25733.9	29927.4	32246.3	31217	26947.9	21026.6	16405.5	12695.5	10302.7	7665.64	5479.71	3665.27	2256.21	1622.65	790.806	395.403	0	0	0	0	0	0	0	0	0	0	0	0	0	0
A0A2R8Y4Z0	CDK13	LYSSEESRPYTNK	phospho_HCT	phospho	HCT	mean	13791.9	59310.1	83786.8	81956.3	63163.9	43939.3	30465.1	21627.7	16219.7	12932.7	11567	9028.78	8139.4	8707.88	11275.6	12053.1	10970.3	8032.9	5033.26	3060.92	2258.16	1760.34	1029.69	299.047	0	0	0	0	0	0	0	0	0	0	0	0	0	0	0	0	0	0	0
A0A2R8Y4Z0	CDK13	LYSSEESRPYTNK	phospho_HEK	phospho	HEK	mean	9190.22	61401.3	96888.1	107708	92562.7	71137	51073.2	38971.3	29825.8	25321.2	24445.8	26118.8	29097.5	34032.2	38992.6	41997.8	37956.4	29639.2	19069.6	12117.1	6887.93	4215.21	1680.51	614.322	0	0	0	0	0	0	0	0	0	0	0	0	0	0	0	0	0	0	0
A0A2R8Y4Z0	CDK13	SLSPLGGR	phospho_HCT	phospho	HCT	mean	-5.83415e-13	8987.25	15018.2	16886	14103.2	10628.6	7796.22	6597.85	5626.92	4651.05	3876.74	2974.42	2090.59	1002.26	319.182	0	0	0	0	0	0	0	0	0	0	0	0	0	0	0	0	0	0	0	0	0	0	0	0	0	0	0	0
A0A2R8Y4Z0	CDK13	SLSPLGGR	phospho_HEK	phospho	HEK	mean	-1.66195e-13	7897.72	13852	16568.8	14271.3	10846.9	7952.52	6925.46	6338.21	5581.78	4689.15	3557.39	2430.43	1217.41	406.525	0	0	0	0	0	0	0	0	0	0	0	0	0	0	0	0	0	0	0	0	0	0	0	0	0	0	0	0
A0A2R8Y4Z0	CDK13	SPSPYSR	phospho_HCT	phospho	HCT	mean	38703	68974.4	84035.2	78723.3	57847.2	37820.3	25597.5	18725.6	14349.7	9444.41	7050.2	5711.9	6317.56	7649.53	8073.48	7432.57	5832.24	3996.79	3118.77	2480.23	2051.55	1303.91	601.481	220.998	0	0	0	0	0	0	0	0	0	0	0	0	0	0	0	0	0	0	0
A0A2R8Y4Z0	CDK13	SPSPYSR	phospho_HEK	phospho	HEK	mean	25492.3	72935.9	103421	106374	80892.6	53661.7	35875.8	28775.1	21592.6	14020.8	9362.83	8781.13	11286.8	15143.4	16670	16659.4	14020.7	11075	8186.32	6471.15	5060.3	3595.17	1734.91	577.097	0	0	0	0	0	0	0	0	0	0	0	0	0	0	0	0	0	0	0
A0A2R8Y4Z0	CDK13	SPYSPVLR	phospho_HCT	phospho	HCT	mean	0	0	0	0	0	0	0	0	0	0	0	1225.24	3509.5	6768.76	8474.91	8430.81	7126.97	5653.47	5088.28	4517.31	4044.01	2768.73	1384.29	399.698	0	0	0	0	0	0	0	0	0	0	0	0	0	0	0	0	0	0	0
A0A2R8Y4Z0	CDK13	SPYSPVLR	phospho_HEK	phospho	HEK	mean	0	0	0	0	0	0	0	0	0	0	0	1658.7	4430.08	9178.78	12562	14895.8	14718.2	13620.8	11993.9	10059.7	7426.52	4550	1913.14	601.756	0	0	0	0	0	0	0	0	0	0	0	0	0	0	0	0	0	0	0
A0A2R8Y566	RELCH	AGSISTLDSLDFAR	phospho_HCT	phospho	HCT	mean	7.76744434204267e-13	38112.7	64424.6	73848.3	67621.6	52575.5	35986.1	20314.9	11271.2	4444.33	2222.16	0	0	0	0	0	0	0	0	0	0	0	0	0	0	0	0	0	0	0	0	0	0	0	0	0	0	0	0	0	0	0	0
A0A2R8Y566	RELCH	AGSISTLDSLDFAR	phospho_HEK	phospho	HEK	mean	1.71375400003415e-15	8681.81	17259.4	22811.5	23969.9	21526.4	18946.2	15677.1	11640	5906.58	2096.97	0	0	0	0	0	0	0	0	0	0	0	0	0	0	0	0	0	0	0	0	0	0	0	0	0	0	0	0	0	0	0	0
A0A2R8Y566	RELCH	ENSPNSFPR	phospho_HCT	phospho	HCT	mean	1.57622840705566e-13	8005.23	14807.4	16402.7	14207.2	8738.86	5165.78	2195.54	861.713	0	0	0	0	0	0	0	0	0	0	0	0	0	0	0	0	0	0	0	0	0	0	0	0	0	0	0	0	0	0	0	0	0	0
A0A2R8Y566	RELCH	ENSPNSFPR	phospho_HEK	phospho	HEK	mean	-3.18991e-13	15540.7	27672.6	33251.6	30963.4	25449.7	21388.1	17496.2	13167.9	6474.27	2289.92	0	0	0	0	0	0	0	0	0	0	0	0	0	0	0	0	0	0	0	0	0	0	0	0	0	0	0	0	0	0	0	0
A0A2R8Y566	RELCH	QSGTPPGMGAPGVPGAAGVGGAGGR	phospho_HCT	phospho	HCT	mean	0	0	0	570.05	1140.1	1710.15	1741.83	1773.52	1805.21	1203.47	601.735	0	0	0	0	0	0	0	0	0	0	0	0	0	0	0	0	0	0	0	0	0	0	0	0	0	0	0	0	0	0	0	0
A0A2R8Y566	RELCH	QSGTPPGMGAPGVPGAAGVGGAGGR	phospho_HEK	phospho	HEK	mean	0	0	540.259	1080.52	2330.98	2500.91	2670.85	1420.39	710.197	0	0	0	0	0	0	0	0	0	0	0	0	0	0	0	0	0	0	0	0	0	0	0	0	0	0	0	0	0	0	0	0	0	0
A0A2R8Y5A3	CTNNB1	HAIMRSPQMVSAIVR	phospho_HCT	phospho	HCT	mean	2.49868181700918e-14	900.245	1350.37	900.245	450.123	0	0	0	0	0	0	0	0	0	0	0	0	0	0	0	0	0	0	0	0	0	0	0	0	0	0	0	0	0	0	0	0	0	0	0	0	0	0
A0A2R8Y5A3	CTNNB1	HAIMRSPQMVSAIVR	phospho_HEK	phospho	HEK	mean	5.91375935648746e-16	703.973	1055.96	703.973	351.987	0	0	0	0	0	0	0	0	0	0	0	0	0	0	0	0	0	0	0	0	0	0	0	0	0	0	0	0	0	0	0	0	0	0	0	0	0	0
A0A2R8Y5A3	CTNNB1	LSVELTSSLFR	phospho_HCT	phospho	HCT	mean	42787.8	76228	108262	129421	145711	131781	105827	63185.9	40336.4	20590.6	15176.6	6199.26	5658.22	8341.85	15878	22829.8	23332.3	22342.6	19663.1	22906.2	24527	26359.2	25206.3	24029.5	21994.4	17835.8	11743.1	5385.25	1438.21	0	0	0	0	0	0	0	0	0	0	0	0	0	0
A0A2R8Y5A3	CTNNB1	LSVELTSSLFR	phospho_HEK	phospho	HEK	mean	4.72620905422496e-13	23698.5	44571	58073.7	64509.5	61985.4	55376.3	44204.8	32621.7	21286.9	14321.2	10609.6	9755.72	8766.03	7674.15	6136.26	5323.89	5074.39	4871.57	5620.56	5550.76	5985.46	5379.62	6264.14	5917.13	4795.75	2268.73	702.82	0	0	0	0	0	0	0	0	0	0	0	0	0	0	0
A0A2R8Y5A3	CTNNB1	RLSVELTSSLFR	phospho_HCT	phospho	HCT	mean	107009	192251	275822	334725	367361	346722	305390	232977	169388	101862	66368.5	44376.8	40090.8	34277.3	31992.7	30602.4	36743.6	50005.2	71752.6	88465.6	95226.2	93490.4	88466.1	83751.8	77070.3	69776.7	58491.6	48945.3	41811	48556	60632.7	78046.1	84658.9	83518.7	73391	64693.9	58678.8	54732.6	48834.8	41009.4	31165	22120	15353.7
A0A2R8Y5A3	CTNNB1	RLSVELTSSLFR	phospho_HEK	phospho	HEK	mean	15684.7	61165.3	104351	136739	150466	147855	134705	110850	79856.3	47571.8	28060.5	18479.9	16100.3	13996.4	13289.9	12981.1	12903.2	15749.8	21256.6	27944.2	29555.3	28074.3	25147.8	23935.7	22985.7	21400.7	20076.5	17939.4	16039	14609.2	16073.7	18448.6	20018.2	19464	18414.5	15920.4	13101.2	9377.5	7064.85	4955.76	3881.54	3618.69	4513.19
A0A2R8Y5A3	CTNNB1	RTSMGGTQQQFVEGVR	phospho_HCT	phospho	HCT	mean	50797.7	91243.6	129614	155660	164057	149015	127250	98564.4	83654.5	67089.6	63629.8	54561.7	57120.4	58869.1	70221.9	76806.2	78992.6	72340.9	65757.5	64371.4	68009.4	69698	69300.3	62737	58062.7	47945.6	38981.9	27121.5	19643.3	15421.5	13986.3	12879.8	11550.2	10219.2	9186.29	8344.95	8078.9	7715.31	6354.04	4208.42	1879.98	539.574	0
A0A2R8Y5A3	CTNNB1	RTSMGGTQQQFVEGVR	phospho_HEK	phospho	HEK	mean	5830.07	32668.9	56161.7	70479.1	70395.7	62798.6	54336.9	47940.4	41837.8	36054.4	32932.1	31816.2	31943.6	30662.9	28693.5	25457	22745.2	20869.1	20268.8	21552.2	21580.2	21723.2	19748.2	19170.6	17862.2	16875.9	14752	12646.9	10923.7	9408.58	7726.84	5730.07	4432.04	3617.91	2894.42	2009.18	1415.45	1484.66	1522.86	1275.37	636.689	195.599	0
A0A2R8Y5A3	CTNNB1	SPQMVSAIVR	phospho_HCT	phospho	HCT	mean	30340.4	90143	132152	147352	136742	116280	95430.3	75791.5	64930.6	59638.4	58591.3	49077.6	39294	36080.3	47229.1	65270.2	73063.8	73306.7	62493	61781.3	53721.1	52554.9	42421.3	39466.8	31311.2	25780.1	17171.1	9204.32	3475.98	633.135	422.09	211.045	0	0	0	0	0	0	0	0	0	0	0
A0A2R8Y5A3	CTNNB1	SPQMVSAIVR	phospho_HEK	phospho	HEK	mean	4.23932061592855e-13	22584.2	39955.9	47324.1	43730.7	35987.8	30650.5	27688	26179.6	23783.5	21938	19753.1	17306.9	14842.1	12483.8	11384.2	10116.8	9410.33	7675.91	8772.95	8263.14	9034.6	6289.52	5843.03	4150.73	3733.97	1819.51	905.395	313.093	469.64	313.093	156.547	0	0	0	0	0	0	0	0	0	0	0
A0A2R8Y5A3	CTNNB1	TSMGGTQQQFVEGVR	phospho_HCT	phospho	HCT	mean	1.66722068249846e-13	36602.8	59639.6	64133	56130.7	43920.2	35774	27687.8	25441.7	20508.3	18796.5	13528.8	13310.2	15865.4	21251.7	24315.8	23098.9	19987.7	17207.4	17098.9	17298.2	16436.1	14161.8	12325.9	12026.8	11979.6	10226	7793.2	5680.34	5787.17	5483.13	5232.34	3431.25	2427.29	1006.16	503.081	0	0	0	0	0	0	0
A0A2R8Y5A3	CTNNB1	TSMGGTQQQFVEGVR	phospho_HEK	phospho	HEK	mean	-9.62834e-13	14764.8	27037.5	34160.3	32149.5	26880.8	21871.6	19577.4	18270.5	16427.1	14691.3	12891.2	12123	11596	11721.6	11320.2	11269.2	9928.09	8974.02	7990.28	7622.64	7270.36	6820.72	6860.42	6386.82	5796.9	4891.03	4400.15	3737.95	2926.66	1890.6	930.618	294.088	0	0	0	0	0	0	0	0	0	0
A0A2R8Y5D7	CCDC88A	FYDPSPPR	phospho_HCT	phospho	HCT	mean	-4.15096e-14	2109.33	4007.97	5283.41	5268.8	4776.57	3898.2	3210.76	2708.13	2633.75	2787.21	2376.41	1672.52	729.346	236.365	0	0	0	0	0	0	0	0	0	0	0	0	0	0	0	0	0	0	0	0	0	0	0	0	0	0	0	0
A0A2R8Y5D7	CCDC88A	FYDPSPPR	phospho_HEK	phospho	HEK	mean	3749.54	16600.8	26115.2	29360.9	25826	20647.4	17435.2	16100.9	14534.6	12009.5	10217.1	8263.52	6235.36	3155.7	1089.83	0	0	0	0	0	0	0	0	0	0	0	0	0	0	0	0	0	0	0	0	0	0	0	0	0	0	0	0
A0A2R8Y5D7	CCDC88A	SSPVLQHK	phospho_HCT	phospho	HCT	mean	-4.25153e-14	5505.01	9042.15	9829.94	7770.65	5477.8	3823.1	3510.76	3418.35	3078.96	2294.32	1477.9	1533.21	1963.05	2560.73	2201.75	1842.78	909.63	454.815	0	0	0	0	0	0	0	0	0	0	0	0	0	0	0	0	0	0	0	0	0	0	0	0
A0A2R8Y5D7	CCDC88A	SSPVLQHK	phospho_HEK	phospho	HEK	mean	3688.48	21719.5	33623.8	35523.7	30503.4	23828.5	21111.9	20399	20641.8	19241.4	16817.2	13333.6	9594.26	6999.32	4787.65	3174.06	1423.42	416.863	0	0	0	0	0	0	0	0	0	0	0	0	0	0	0	0	0	0	0	0	0	0	0	0	0
A0A2R8Y5D7	CCDC88A	SSSQENLLDEVMK	phospho_HCT	phospho	HCT	mean	0	0	374.29	1144.28	1914.27	1935.68	1357.66	1032.68	1081.99	1143.08	892.346	641.615	582.85	388.567	194.283	0	0	0	0	0	0	0	0	0	0	0	0	0	0	0	0	0	0	0	0	0	0	0	0	0	0	0	0
A0A2R8Y5D7	CCDC88A	SSSQENLLDEVMK	phospho_HEK	phospho	HEK	mean	-1.03854e-13	10311	18486.4	21661	20145.8	15790.4	12736.6	11238.1	11542.4	11560.7	10603.9	7970.12	4827.64	2077.48	586.959	0	0	0	0	0	0	0	0	0	0	0	0	0	0	0	0	0	0	0	0	0	0	0	0	0	0	0	0
A0A2R8Y5D7	CCDC88A	TGSPGSEVVTLQQFLEESNK	phospho_HCT	phospho	HCT	mean	0	0	0	0	581.856	1163.71	1745.57	1163.71	581.856	0	0	0	0	0	0	0	0	0	0	0	0	0	0	0	0	0	0	0	0	0	0	0	0	0	0	0	0	0	0	0	0	0	0
A0A2R8Y5D7	CCDC88A	TGSPGSEVVTLQQFLEESNK	phospho_HEK	phospho	HEK	mean	-4.05725e-13	8616.7	15066.8	17276.7	18740.1	18276.1	17881.2	14811.8	10311.5	4882.72	1485.78	0	0	0	0	0	0	0	0	0	0	0	0	0	0	0	0	0	0	0	0	0	0	0	0	0	0	0	0	0	0	0	0
A0A2R8Y5F1	TSC2	ADVGRLSPEVK	phospho_HCT	phospho	HCT	mean	7147.05	26461.2	41731.2	48669.4	50824.4	45795.2	39832.9	29819.2	26059.8	23206	24162.4	20739.3	20554.7	21593.7	24399.2	23312.3	19748.2	15857.1	13023.2	10904.6	9135.72	7678.43	6284.25	5075.84	4215.44	3980.94	3167.37	1865.71	564.062	0	0	0	0	0	0	0	0	0	0	0	0	0	0
A0A2R8Y5F1	TSC2	ADVGRLSPEVK	phospho_HEK	phospho	HEK	mean	9964.61	51116.5	84104.7	97839.3	99078.4	88002.7	80761.1	73670.3	70983.1	66636.2	59356.8	51813.8	43431.5	40043.7	35976.1	33786.3	30762.2	28348.5	25160.7	20186	14759.4	10620	8099.53	7267.59	6147.68	5123.23	3207.38	1504.52	347.916	0	0	0	0	0	0	0	0	0	0	0	0	0	0
A0A2R8Y5F1	TSC2	GQPEGPLPSSSPR	phospho_HCT	phospho	HCT	mean	0	0	0	0	217.398	434.797	826.228	782.862	739.497	348.066	333.094	318.123	477.184	318.123	159.061	0	0	0	0	0	0	0	0	0	0	0	0	0	0	0	0	0	0	0	0	0	0	0	0	0	0	0	0
A0A2R8Y5F1	TSC2	GQPEGPLPSSSPR	phospho_HEK	phospho	HEK	mean	0	0	280.002	837.977	1629.81	2005.07	1824.38	1605.88	1521.72	1934.71	1973.37	1873.08	1334.42	722.424	251.62	0	0	0	0	0	0	0	0	0	0	0	0	0	0	0	0	0	0	0	0	0	0	0	0	0	0	0	0
A0A2R8Y5F1	TSC2	LISSVEDFTEFV	phospho_HCT	phospho	HCT	mean	-1.81662e-14	6734.74	11394.6	12702.2	10832.2	8643.77	6797.24	5522.3	4409.72	3496.55	4089.54	4144.55	5036.46	4580.57	3904.45	3060.21	2427.56	2380.71	1381.67	690.833	0	0	0	0	0	0	0	0	0	0	0	0	0	0	0	0	0	0	0	0	0	0	0
A0A2R8Y5F1	TSC2	LISSVEDFTEFV	phospho_HEK	phospho	HEK	mean	-4.45569e-15	7980.22	14024.2	16121.7	12860.3	8918.65	6457.52	6907.13	7000.54	6889.64	7023.7	7165.4	6774.89	5491.78	4235.75	3561.05	3011.43	2387.42	1548.98	1001.79	816.494	544.329	272.165	0	0	0	0	0	0	0	0	0	0	0	0	0	0	0	0	0	0	0	0
A0A2R8Y5F1	TSC2	SMSGGHGLR	phospho_HCT	phospho	HCT	mean	0	0	725.951	2149.34	4059.67	5250.9	5280.59	4774.51	3840.96	3387.83	2926.86	3042.3	3420.34	3803.53	3785.4	2959.73	1855.61	951.05	749.123	1016.01	1152.53	940.996	451.745	138.856	0	0	0	0	0	0	0	0	0	0	0	0	0	0	0	0	0	0	0
A0A2R8Y5F1	TSC2	SMSGGHGLR	phospho_HEK	phospho	HEK	mean	0	0	1062.88	2749.51	5017.58	5849.64	5950.99	5468.76	5278.25	5348.9	5286.9	5499.43	5607.18	6141.9	6163.15	5854.47	4970	4347.92	3765.99	3240.1	2349.02	1498.7	650.505	225.456	0	0	0	0	0	0	0	0	0	0	0	0	0	0	0	0	0	0	0
A0A2R8Y5F1	TSC2	SPSGLRPR	phospho_HCT	phospho	HCT	mean	-1.72684e-13	6547.75	10763.7	11914.3	10032.1	7411.31	5227.97	3570.19	3088.62	2719.15	3010.24	2729.55	2508.04	2685.57	3161.18	3888.56	3817.88	3040.76	1586.57	531.414	0	0	0	0	0	0	0	0	0	0	0	0	0	0	0	0	0	0	0	0	0	0	0
A0A2R8Y5F1	TSC2	SPSGLRPR	phospho_HEK	phospho	HEK	mean	1.40249257354355e-13	7303.92	11954.5	13246.4	10679.4	8484.81	6579.62	5639.63	3644.21	2190.36	1379.37	1378.18	918.786	459.393	0	0	0	0	0	0	0	0	0	0	0	0	0	0	0	0	0	0	0	0	0	0	0	0	0	0	0	0	0
A0A2R8Y5F1	TSC2	SSSSPELQTLQDILGDPGDK	phospho_HCT	phospho	HCT	mean	7343.83	25736.3	36655	38645.4	33610.7	27889.5	23273.9	18045.2	15457.5	14231	15505.8	12738.8	10721.1	10569.4	14630.9	15083.2	11501.1	5148.8	1385.1	0	0	0	0	0	0	0	0	0	0	0	0	0	0	0	0	0	0	0	0	0	0	0	0
A0A2R8Y5F1	TSC2	SSSSPELQTLQDILGDPGDK	phospho_HEK	phospho	HEK	mean	7143.24	47123.9	74537.2	82409.5	69994.2	53801	42008.2	38632.1	37720	37073.9	34423.8	29521.7	23970.1	19382.5	16686.2	13935.9	10651.6	5560.99	2024.31	0	0	0	0	0	0	0	0	0	0	0	0	0	0	0	0	0	0	0	0	0	0	0	0
A0A2R8Y5F1	TSC2	VVSSEGGRPSVDLSFQPSQPLSK	phospho_HCT	phospho	HCT	mean	0	447.927	3342.48	7689.81	12792.5	14423.4	14363.5	12396.4	11182.8	9881.31	8886.3	7013.1	4577.31	1988.79	550.09	0	0	0	0	0	0	0	0	0	0	0	0	0	0	0	0	0	0	0	0	0	0	0	0	0	0	0	0
A0A2R8Y5F1	TSC2	VVSSEGGRPSVDLSFQPSQPLSK	phospho_HEK	phospho	HEK	mean	-1.55634e-13	8147.06	15999.9	21296.9	22681	20266.3	17779.2	16103.7	15373.5	14366.6	13422.3	11683.1	9128.58	5507.3	3170.94	1264.75	632.374	0	0	0	0	0	0	0	0	0	0	0	0	0	0	0	0	0	0	0	0	0	0	0	0	0	0
A0A2R8Y5N2	TSC1	GGFDSPFYR	phospho_HCT	phospho	HCT	mean	5301.92	22587.8	35974.9	44086	47212.9	46158	43076.5	36338	30972.8	24678.7	23316	20727.2	20201.9	17388.1	15525.4	12629.2	9751.01	6543.5	3212.91	1075.2	0	0	0	0	0	0	0	0	0	0	0	0	0	0	0	0	0	0	0	0	0	0	0
A0A2R8Y5N2	TSC1	GGFDSPFYR	phospho_HEK	phospho	HEK	mean	1.29868418191319e-13	6886.76	10974.9	11450.9	9324.22	8796.29	10360.2	11417.5	10912.1	8645.32	6369.1	4718.54	4035.27	4263.12	3899.82	3001.19	2102.56	1061.61	530.805	0	0	0	0	0	0	0	0	0	0	0	0	0	0	0	0	0	0	0	0	0	0	0	0
A0A2R8Y5N2	TSC1	SVDWTHFGDEIR	phospho_HCT	phospho	HCT	mean	140695	208377	265580	289284	273471	220341	161146	94883.1	54852.5	28727.9	28977.3	24939.3	25871	23376.2	25352.6	24540.5	20743.9	13877.9	6379.47	2012.84	0	0	0	0	0	0	0	0	0	0	0	0	0	0	0	0	0	0	0	0	0	0	0
A0A2R8Y5N2	TSC1	SVDWTHFGDEIR	phospho_HEK	phospho	HEK	mean	111536	320377	503329	610325	604606	523382	420762	331380	253136	185337	134587	97199.3	72736.9	55008.3	41879.3	31246.7	20691.5	12059.7	5105.94	1512.81	0	0	0	0	0	0	0	0	0	0	0	0	0	0	0	0	0	0	0	0	0	0	0
A0A2R8Y5P7	HARS2	DLSPQHMVVR	phospho_HCT	phospho	HCT	mean	0	0	0	0	0	0	0	0	0	0	0	0	0	0	0	0	0	0	0	0	0	0	0	0	0	0	0	495.36	990.72	1766.49	2515.65	4694.62	8502.04	12706.1	15439.5	15302.3	13478.2	11032.7	8721.13	6515.97	4545.38	3365.76	2608.5
A0A2R8Y5P7	HARS2	DLSPQHMVVR	phospho_HEK	phospho	HEK	mean	0	0	0	0	0	0	0	0	0	0	0	0	0	0	0	0	0	0	0	0	0	0	0	0	0	0	0	0	0	0	0	217.283	1262.77	3475.36	6539.17	9204.33	10529.7	10226.4	8571.9	6336.35	4214.06	2866.94	2185.3
A0A2R8Y5P9	SHROOM3	DRPGSPESPLLDAPFSR	phospho_HCT	phospho	HCT	mean	3.5647873541933e-14	2350.35	4747.08	6566.4	7027.65	6111.78	5090.13	3586.63	2771.69	1331.85	665.924	0	0	0	0	0	0	0	0	0	0	0	0	0	0	0	0	0	0	0	0	0	0	0	0	0	0	0	0	0	0	0	0
A0A2R8Y5P9	SHROOM3	DRPGSPESPLLDAPFSR	phospho_HEK	phospho	HEK	mean	-1.18612e-14	6953.08	11951.1	14337.6	15096.5	15059.4	14436.3	11311.1	7405.04	3124.67	1054.88	0	0	0	0	0	0	0	0	0	0	0	0	0	0	0	0	0	0	0	0	0	0	0	0	0	0	0	0	0	0	0	0
A0A2R8Y635	ATP13A3	LVHDSLEDLQMTR	phospho_HCT	phospho	HCT	mean	2933.7	22175	37998.5	46969.6	47628.7	42542.8	35616.6	27677.3	21526.3	16950.6	15297.6	15494.6	16509	18199.5	18226.1	17108.5	15700.3	14412.3	15064.4	15290.7	14475	10933.8	5628.17	1943.68	0	0	0	0	0	0	0	0	0	0	0	0	0	0	0	0	0	0	0
A0A2R8Y635	ATP13A3	LVHDSLEDLQMTR	phospho_HEK	phospho	HEK	mean	3565.46	20600.6	34901.6	42647.4	42247.4	36181.2	28370.4	22037.2	16726.1	13856.3	11821.4	11492.8	10854.4	10900.3	10815.2	10759	10815	10713.3	11046.7	10712.6	9201.56	6495.22	3133.12	1047.4	0	0	0	0	0	0	0	0	0	0	0	0	0	0	0	0	0	0	0
A0A2R8Y635	ATP13A3	VLSLETYPVSSPK	phospho_HCT	phospho	HCT	mean	-1.40791e-14	3454.57	7259.01	9357.09	10401	8521.69	6720	3333.26	1408.1	0	0	0	0	0	0	0	0	0	0	0	0	0	0	0	0	0	0	0	0	0	0	0	0	0	0	0	0	0	0	0	0	0	0
A0A2R8Y635	ATP13A3	VLSLETYPVSSPK	phospho_HEK	phospho	HEK	mean	-1.11271e-14	3403.64	6863.33	8636.72	9609.5	8641.26	7550.98	4840.31	2348.86	500.867	0	0	0	0	0	0	0	0	0	0	0	0	0	0	0	0	0	0	0	0	0	0	0	0	0	0	0	0	0	0	0	0	0
A0A2R8Y661	RAPGEF2	SETSPVAPR	phospho_HCT	phospho	HCT	mean	0	0	0	0	0	0	0	0	0	0	0	0	0	0	0	0	0	1003.89	2459.49	5036.27	6626.34	9605.35	12802.6	17014	19315.4	18857.9	15958.5	11696	8430.57	6475.79	5859.61	5746.88	5602.36	5391.86	4866	4430.22	4134.86	3897.14	3333.52	2272.06	1097.13	289.914	0
A0A2R8Y661	RAPGEF2	SETSPVAPR	phospho_HEK	phospho	HEK	mean	0	0	0	0	0	0	0	0	0	0	0	0	0	0	0	0	0	0	511.473	1733.12	4662.71	8722.71	14095.7	18333.9	20312.6	18918.4	16044.1	13256.5	11560.2	10371.3	9716.19	8814.69	7993.38	6548.87	5408.61	4500.14	4464.46	4549.98	4154.39	2867.05	1319.25	339.914	0
A0A2R8Y6V8	ABCC4	QLPSDGKK	phospho_HCT	phospho	HCT	mean	14897.8	29968.7	41606.4	45803.9	45133.5	36952.6	30057.5	20688.7	15868.6	7823.84	3602.62	0	0	0	0	0	0	0	0	0	0	0	0	0	0	0	0	0	0	0	0	0	0	0	0	0	0	0	0	0	0	0	0
A0A2R8Y6V8	ABCC4	QLPSDGKK	phospho_HEK	phospho	HEK	mean	8299.76	33595.3	53503.2	63479.3	62453.7	55145.8	46177.3	36824.7	25028.8	12184.2	3570.54	0	0	0	0	0	0	0	0	0	0	0	0	0	0	0	0	0	0	0	0	0	0	0	0	0	0	0	0	0	0	0	0
A0A2R8Y6W5	MEA1	QASPAWK	phospho_HCT	phospho	HCT	mean	0	0	0	0	0	0	0	0	0	0	0	0	0	0	0	0	0	0	0	0	636.474	1541.52	3056.1	3800.5	4924.13	5383.87	6020.95	6098.87	7270.1	8790.24	9731.22	8593.02	6382.05	4621.59	3677.67	3155.2	2585.56	2183.64	2040.48	1597.28	935.768	274.258	0
A0A2R8Y6W5	MEA1	QASPAWK	phospho_HEK	phospho	HEK	mean	0	0	0	0	0	0	0	0	0	0	0	0	0	0	0	0	0	0	0	0	572.494	1779.43	3830.72	5490.29	6641.22	7468.24	9790.6	14249.6	19060.5	21008.9	18609.9	14087.3	10476.5	8642.12	8071.53	7587.12	7379.27	6572.93	5175.07	3211.91	1422.23	412.489	0
A0A2R8Y7E6	ATXN2	AVTPSSEAK	phospho_HCT	phospho	HCT	mean	0	0	0	0	0	0	0	0	0	0	0	923.737	2732.58	5309.75	7094.72	7676.48	8198.69	9620.88	13990.7	18581.7	22348.2	21958.2	19261.6	15065.4	11343.6	8655.73	6708.64	5634.42	4681.44	3830.35	2721.52	1368.7	465.637	0	0	0	0	0	0	0	0	0	0
A0A2R8Y7E6	ATXN2	AVTPSSEAK	phospho_HEK	phospho	HEK	mean	0	0	0	0	0	0	0	0	0	0	0	888.817	2363.53	4851.81	6574.55	8494.65	9618.58	12470.1	15587.1	19719.8	21380.3	21435.4	19462.6	16918.3	14187.7	11725.5	10629.3	9921.97	9206.41	7095.56	4575.08	1980.69	608.452	0	0	0	0	0	0	0	0	0	0
A0A2R8Y7E6	ATXN2	GISPVVSEHR	phospho_HCT	phospho	HCT	mean	0	0	0	0	0	0	0	0	0	0	0	155.744	581.455	1007.17	1533.65	1706.56	2256.9	2440.64	2863.43	2992.57	3199.31	3093.02	2715.4	2100.62	1459.21	731.623	273.706	0	214.757	429.513	644.27	429.513	214.757	0	0	0	0	0	0	0	0	0	0
A0A2R8Y7E6	ATXN2	GISPVVSEHR	phospho_HEK	phospho	HEK	mean	0	0	0	0	0	0	0	0	0	0	0	297.345	919.01	1859.43	2665.52	3238.92	3831.95	4445.19	5262.31	6014.65	6096.94	5615.2	4120.16	3187.42	2239.16	2070.62	1594.34	1243.29	787.643	564.241	499.688	333.125	166.563	0	0	0	0	0	0	0	0	0	0
A0A2R8Y7E6	ATXN2	TSPSGGTWSSVVSGVPR	phospho_HCT	phospho	HCT	mean	0	0	0	0	0	0	0	0	0	0	0	337.072	1154.07	2259.23	3108.81	3469.36	3636.51	3303.59	3051.39	2611.68	3338.84	3699.28	4318.42	3703.48	3388.72	2451.84	1738.21	1015.69	968.084	1183	1153.25	685.995	218.745	0	0	0	0	0	0	0	0	0	0
A0A2R8Y7E6	ATXN2	TSPSGGTWSSVVSGVPR	phospho_HEK	phospho	HEK	mean	0	0	0	0	0	0	0	0	0	0	420.725	1165.75	2257.21	3591.27	4948.22	6711.65	7377.55	7532.44	6013.8	4675.09	3503.7	3596	4132.49	4566.31	4634.46	4344.02	4262.47	4064.46	3874.61	3053.4	2010.9	872.724	256.209	0	0	0	0	0	0	0	0	0	0
A0A2R8Y7R9	PPFIA1	RSSDGSLSHEEDLAK	phospho_HCT	phospho	HCT	mean	0	0	0	0	0	0	0	0	0	0	0	958.207	3010.79	6192.09	8837.57	10026.8	10004.4	9008.52	8935.9	8257.43	7300.81	4489.04	2008.51	357.358	0	0	0	0	0	0	0	0	0	0	0	0	0	0	0	0	0	0	0
A0A2R8Y7R9	PPFIA1	RSSDGSLSHEEDLAK	phospho_HEK	phospho	HEK	mean	0	0	0	0	0	0	0	0	0	0	0	1458.98	3880.93	7896.99	10800.7	13770.2	15366.5	16706.7	15985.1	14288.8	10605.8	6997.61	3081.48	1061.53	0	0	0	0	0	0	0	0	0	0	0	0	0	0	0	0	0	0	0
A0A2R8Y7R9	PPFIA1	SMSSIPPYPASSLASSSPPGSGR	phospho_HCT	phospho	HCT	mean	0	0	0	0	0	0	0	0	0	0	0	0	808.19	3145.15	6239.17	9348.56	9400.4	7938.12	4020.54	1631.74	0	0	0	0	0	0	0	0	0	0	0	0	0	0	0	0	0	0	0	0	0	0	0
A0A2R8Y7R9	PPFIA1	SMSSIPPYPASSLASSSPPGSGR	phospho_HEK	phospho	HEK	mean	0	0	0	0	0	0	0	0	0	0	0	0	0	0	524.445	1048.89	1573.33	1048.89	524.445	0	0	0	0	0	0	0	0	0	0	0	0	0	0	0	0	0	0	0	0	0	0	0	0
A0A2R8Y852	CUX1	AYQQKPYPSPK	phospho_HCT	phospho	HCT	mean	0	0	565.962	1902.65	3869.58	4704.59	3998.15	2031.22	2162.95	3065.41	4598.12	3065.41	3541.52	5080.22	8677.04	9523.09	8243.94	5913.96	3059.1	1266.85	0	0	0	0	0	0	0	0	0	0	0	0	0	0	0	0	0	0	0	0	0	0	0
A0A2R8Y852	CUX1	AYQQKPYPSPK	phospho_HEK	phospho	HEK	mean	4.01290676736764e-14	8663.11	15310.7	19079.1	23145.8	26090.2	29263.3	33403.1	40685.1	51221.6	59175.7	64396.6	64535.3	62557.6	56310.7	47564	34902.5	22106.8	9783.32	3052.3	0	0	0	0	0	0	0	0	0	0	0	0	0	0	0	0	0	0	0	0	0	0	0
A0A2R8Y880	RBBP6	ENFSPER	phospho_HCT	phospho	HCT	mean	3612.54	13715.2	23327	31194.9	36438.2	38474.3	37712.6	36381.4	33436.6	29883.2	25166.6	19289	12595.8	5712.61	1683.05	0	0	0	0	0	0	0	0	0	0	0	0	0	0	0	0	0	0	0	0	0	0	0	0	0	0	0	0
A0A2R8Y880	RBBP6	ENFSPER	phospho_HEK	phospho	HEK	mean	-2.98866e-14	13950.5	25737.5	32036.1	33216.3	29669.7	26084.8	22653.3	21293.4	20033.7	18931.8	15528.9	10679.7	5005.42	1527.7	0	0	0	0	0	0	0	0	0	0	0	0	0	0	0	0	0	0	0	0	0	0	0	0	0	0	0	0
A0A2R8YDB8	SAP130	VVPQQITHTSPR	phospho_HCT	phospho	HCT	mean	8.58170608649308e-14	4342.76	7233.27	8004.2	6947.14	5591.2	4764.57	4015.19	3102.77	1786.39	947.525	476.891	454.534	303.022	151.511	0	0	0	0	0	0	0	0	0	0	0	0	0	0	0	0	0	0	0	0	0	0	0	0	0	0	0	0
A0A2R8YDB8	SAP130	VVPQQITHTSPR	phospho_HEK	phospho	HEK	mean	4.4704541367412e-14	2129.06	4166.47	5118.59	5640.9	5232.03	5120.27	4312.89	3520.6	2364.17	2036.22	1616.95	1349.14	638.428	221.448	0	0	0	0	0	0	0	0	0	0	0	0	0	0	0	0	0	0	0	0	0	0	0	0	0	0	0	0
A0A2R8YF49	ARHGEF5	AEELSPAALSPSLEPIR	phospho_HCT	phospho	HCT	mean	0	0	0	0	0	0	0	0	0	0	434.114	1781.5	4255.87	8215.23	12163.3	14972.5	15140.9	13976.6	13086.9	12382.8	12281.3	11433.9	11351.8	10525	10218.4	9012.98	7397.22	5509.74	4036.06	3545.7	2592.36	1495.74	399.111	0	0	0	0	0	0	0	0	0	0
A0A2R8YF49	ARHGEF5	AEELSPAALSPSLEPIR	phospho_HEK	phospho	HEK	mean	0	0	0	0	0	0	0	0	0	0	0	182.126	593.601	1231.27	1696.56	1703.14	1439.76	1167.53	1124.65	1403.17	1488.05	1572.92	1307.79	1498.77	1689.74	1565.42	1208.91	852.399	883.569	589.046	294.523	0	0	0	0	0	0	0	0	0	0	0	0
A0A2R8YF49	ARHGEF5	GASPPISAIEEFSIIPEAPMR	phospho_HCT	phospho	HCT	mean	0	0	0	0	0	0	0	0	663.11	1326.22	1989.33	1326.22	1916.46	3596.5	6881.82	8653.82	8246.2	5954.26	2928.92	993.379	0	0	0	0	0	0	0	0	0	727.081	1454.16	2181.24	1454.16	727.081	0	0	0	0	0	0	0	0	0
A0A2R8YF49	ARHGEF5	LESLSETPGPSSPR	phospho_HCT	phospho	HCT	mean	0	0	0	0	0	0	0	0	1310.95	2621.89	4821.99	4995.31	6401.42	6952.53	9316.39	10997.9	11721.9	9656.92	5258.39	1783.18	0	0	0	0	0	0	0	0	0	0	0	0	0	0	0	0	0	0	0	0	0	0	0
A0A2R8YF49	ARHGEF5	LESLSETPGPSSPR	phospho_HEK	phospho	HEK	mean	0	0	0	0	0	0	0	1131.37	3671.21	6947.2	9379.15	10311.8	10784.5	10296	9862.66	8872.75	7811.86	5504.62	2745.85	731.919	0	0	0	0	0	0	0	0	0	0	0	0	0	0	0	0	0	0	0	0	0	0	0
A0A2R8YGX0	GLI3	RASDPVR	phospho_HCT	phospho	HCT	mean	0	0	0	0	0	0	0	0	0	0	0	0	0	0	0	0	0	0	0	0	340.355	1085.72	1831.08	1895.73	1554.12	1212.51	1211.26	807.504	403.752	0	0	0	0	0	0	0	0	0	0	0	0	0	0
A0A2R8YGX0	GLI3	RASDPVR	phospho_HEK	phospho	HEK	mean	0	0	0	0	0	0	0	0	0	0	0	0	0	0	0	0	0	0	322.958	645.916	2492.1	5618.84	10227.3	13104.6	13342.2	10616.4	6783.43	3096.06	890.429	0	0	0	0	0	0	0	0	0	0	0	0	0	0
A0A2U3TZU2	GPI	SNTPILVDGK	phospho_HCT	phospho	HCT	mean	0	0	0	0	0	0	0	0	0	0	0	0	0	0	0	0	0	0	0	0	0	0	0	0	0	0	0	0	0	0	0	0	0	0	0	0	0	0	697.993	2057.63	3417.27	3380.91	2565.57
A0A2U3TZU2	GPI	SNTPILVDGK	phospho_HEK	phospho	HEK	mean	0	0	0	0	0	0	0	0	0	0	0	0	0	0	0	0	0	0	0	0	0	0	0	0	0	0	0	0	0	0	0	0	0	0	0	0	0	494.815	1892.9	4166.02	7679.49	10624	12661
A0A2U3TZV8	PLCH1	TAALESNLPGSPNTSR	phospho_HCT	phospho	HCT	mean	-9.44524e-14	3705.07	6982.08	8915.79	8059.57	6001.13	4153.15	2944.81	2337.58	1222.69	611.343	0	0	0	0	0	0	0	0	0	0	0	0	0	0	0	0	0	0	0	0	0	0	0	0	0	0	0	0	0	0	0	0
A0A2U3TZV8	PLCH1	TAALESNLPGSPNTSR	phospho_HEK	phospho	HEK	mean	-7.12726e-14	3672.72	6362.08	6157.97	4885.66	3440.41	3441.9	3242.03	1997.91	753.803	0	0	0	0	0	0	0	0	0	0	0	0	0	0	0	0	0	0	0	0	0	0	0	0	0	0	0	0	0	0	0	0	0
A0A384DVL6	NCOR2	LLSPRPSLLTPTGDPR	phospho_HCT	phospho	HCT	mean	-2.52154e-13	16002.7	26027.1	28024.3	27049.8	25305.7	25771.1	24583.3	23251.7	19611.9	16232	12927.8	11292.2	10939.9	10478	9280.3	7328.19	5147.43	3778.29	2965.49	2926.81	2462.12	1499.07	536.019	0	0	0	0	0	0	0	0	0	0	0	0	0	0	0	0	0	0	0
A0A384DVL6	NCOR2	LLSPRPSLLTPTGDPR	phospho_HEK	phospho	HEK	mean	3.00480886879716e-13	15076.2	26235.5	31052.3	30419.2	29328.1	30502.7	33292.4	34211.8	32255.4	29182.9	26379.4	23917.6	20774.3	16756	13172.2	10504.6	8535.83	7096.37	5986.51	5058.62	3876.54	2050.04	780.876	0	0	0	0	0	0	0	0	0	0	0	0	0	0	0	0	0	0	0
A0A384DVL6	NCOR2	SPGNTSQPPAFFSK	phospho_HCT	phospho	HCT	mean	7295.44	12850.5	16337.3	17918.6	17899.6	18090.9	17631.4	15997.5	13668.4	11617	9760.24	7204.59	5087.18	3299.11	3895.76	3643.56	3963.06	2141.28	1070.64	0	0	0	0	0	0	0	0	0	0	0	0	0	0	0	0	0	0	0	0	0	0	0	0
A0A384DVL6	NCOR2	SPGNTSQPPAFFSK	phospho_HEK	phospho	HEK	mean	-1.53102e-13	7184.46	12885.4	15344.7	16225.3	15866.7	16886.6	17223.1	17127.5	14833.8	12296.6	9244.25	7200.39	5566.24	4399.17	3001.45	1474.58	447.135	0	0	0	0	0	0	0	0	0	0	0	0	0	0	0	0	0	0	0	0	0	0	0	0	0
A0A384DVU0	PNPLA6	LFPSPGLPTR	phospho_HCT	phospho	HCT	mean	1.52788211095335e-13	7694.16	13795.2	17390.7	18318.4	17125.7	14683.8	12569.2	11246.1	10511	9025.37	6812.34	4299.26	2030	657.926	0	0	0	0	0	0	0	0	0	0	0	0	0	0	0	0	0	0	0	0	0	0	0	0	0	0	0	0
A0A384DVU0	PNPLA6	LFPSPGLPTR	phospho_HEK	phospho	HEK	mean	-8.57869e-14	3678.81	6660.73	8507.65	8751.24	7972.04	7136.92	6117.04	5786.62	5371.91	5522.89	4835.33	3672.29	1804.05	619.306	0	0	0	0	0	0	0	0	0	0	0	0	0	0	0	0	0	0	0	0	0	0	0	0	0	0	0	0
A0A384DVU0	PNPLA6	LFPSPGLPTRTSPVR	phospho_HCT	phospho	HCT	mean	14603.9	31924.3	46447.1	54618.2	56080.3	50434	43251.9	34655.3	27177.1	17610.2	11437.8	8895.8	10640	12653.3	12237.2	10068.8	7318.42	5769.7	6031.21	6938.54	7145.64	5567.23	2839.4	872.673	0	0	0	0	0	0	0	0	0	0	0	0	0	0	0	0	0	0	0
A0A384DVU0	PNPLA6	LFPSPGLPTRTSPVR	phospho_HEK	phospho	HEK	mean	7600.82	14511	19989.1	22594.2	21731.7	19592.4	17063.3	14233.5	10739.5	7471.41	5478.23	4996.59	5511.38	6489.14	6869.97	7017.92	6552.12	6589.7	6319.91	6306.92	4897.04	3456.28	1474.44	569.062	0	0	0	0	0	0	0	0	0	0	0	0	0	0	0	0	0	0	0
A0A3B3IRJ9	INPP5F	KSPSAGDVHILTGFAK	phospho_HCT	phospho	HCT	mean	2.89770059798873e-15	3600.64	5874.46	7158.83	7786.52	7685.26	7051.84	5435.03	4456.46	2387.98	1193.99	0	0	0	0	0	0	0	0	0	0	0	0	0	0	0	0	0	0	0	0	0	0	0	0	0	0	0	0	0	0	0	0
A0A3B3IRJ9	INPP5F	KSPSAGDVHILTGFAK	phospho_HEK	phospho	HEK	mean	-2.60877e-14	2914.49	6194.92	8469.54	9198.39	8080.7	6773	5185.65	3507.43	1645.13	484.519	0	0	0	0	0	0	0	0	0	0	0	0	0	0	0	0	0	0	0	0	0	0	0	0	0	0	0	0	0	0	0	0
A0A3B3IRJ9	INPP5F	SPSAGDVHILTGFAK	phospho_HCT	phospho	HCT	mean	-2.66412e-13	17686.8	33988.8	46157.7	53332	55871	54916.8	50604.5	45662.8	41614.6	41969.9	41582	43770.1	45150.3	47246.5	44475.9	38319	30528.2	25058.5	22553.4	22427.4	22313.4	21270.6	19324.8	17931.9	16569.2	14827.5	12431.8	10908.9	9939.17	8238.76	4668.32	1634.6	0	0	0	0	0	0	0	0	0	0
A0A3B3IRJ9	INPP5F	SPSAGDVHILTGFAK	phospho_HEK	phospho	HEK	mean	5578.31	13952.9	22064	27924	29530.8	28008.3	26053.6	23942.2	23126.7	22470.8	22313.4	21511.4	19890.5	18755	17217.7	16438	15036.6	13846.1	12195	10581.2	9397.06	8911.05	8839.33	8975.03	9592.23	11060.4	11947.5	12172.9	11150.6	9601.57	6765.17	3417.06	1024.61	0	0	0	0	0	0	0	0	0	0
A0A3B3IRS5	FOXP1	QLLLQQQQQQQVSGLKSPK	phospho_HCT	phospho	HCT	mean	3.1590061430917e-14	1640.96	3453.76	4611.96	5353.88	4613.97	3476.03	1662.23	589.338	0	0	0	0	0	0	0	0	0	0	0	0	0	0	0	0	0	0	0	0	0	0	0	0	0	0	0	0	0	0	0	0	0	0
A0A3B3IRS5	FOXP1	QLLLQQQQQQQVSGLKSPK	phospho_HEK	phospho	HEK	mean	-4.23498e-14	2044.79	4570.44	6938.35	9203.08	10030.4	10361.5	8379.18	6021.91	2720.44	995.658	0	0	0	0	0	0	0	0	0	0	0	0	0	0	0	0	0	0	0	0	0	0	0	0	0	0	0	0	0	0	0	0
A0A3B3IRT3	TBC1D4	AQGVRSPLLR	phospho_HCT	phospho	HCT	mean	0	0	248.755	1067.05	2518.64	3956.81	4582.14	5120.01	6400.86	8764.63	10539.4	11358.5	12499.6	16048	24270.5	38685.5	56684.2	77671.3	96553.2	113847	119619	111551	90539.5	67721.4	50316.3	38523.3	28770.5	20054.4	13406.7	10375.9	8965.64	7715.38	5994.87	4703.26	3941.6	3457.78	3015.38	2875.05	3204.31	3535.92	3296.19	2305.32	1062.24
A0A3B3IRT3	TBC1D4	AQGVRSPLLR	phospho_HEK	phospho	HEK	mean	0	0	1045.24	2665.21	5131.72	6487.12	7716.49	9929.28	14727.1	22129.4	29876.9	38978	48973.8	62213.5	76260	91103.8	98160.1	102909	101979	108762	107660	103563	86032.3	69044.6	50800.7	37553.6	27007.8	19940.8	15153.9	12230.2	10702	9847.43	9059.55	8355.59	7178.67	5862.07	4861.33	4627.89	4429.05	3880.71	2515.29	1594.46	622.44
A0A3B3IRT3	TBC1D4	LGSVDSFER	phospho_HCT	phospho	HCT	mean	0	0	0	0	0	0	0	914.942	4064.3	7213.65	9377.26	7669.58	9144.67	13368.5	24498.5	41639.6	58562.8	93152.4	133744	184146	197989	178759	134577	92765.3	62347	39036.4	23052.1	10344.1	3208.85	0	0	0	0	0	0	0	0	0	0	0	0	0	0
A0A3B3IRT3	TBC1D4	LGSVDSFER	phospho_HEK	phospho	HEK	mean	0	0	0	0	0	0	0	988.929	3210.8	6146.09	8387.3	9287.38	10029.2	10304.6	11752.9	13065.4	14349.7	15591.9	18069.4	23449.9	28056.4	30602.4	29403.2	26101.2	21900.9	16169.1	10684.8	4872	1632.7	0	0	0	0	0	0	0	0	0	0	0	0	0	0
A0A3B3IRT3	TBC1D4	QSSSEQCSDGEGR	phospho_HCT	phospho	HCT	mean	0	0	0	0	0	0	0	0	0	0	0	0	0	0	0	0	0	0	0	0	652.411	2017.57	3874.14	4975.32	4651	3343.87	1590.28	549.44	0	0	0	0	0	0	0	0	0	0	0	0	0	0	0
A0A3B3IRT3	TBC1D4	QSSSEQCSDGEGR	phospho_HEK	phospho	HEK	mean	0	0	0	0	0	0	0	0	0	0	0	0	0	0	0	0	0	0	0	534.96	2291.41	5500.79	8449.19	9478.79	8295	6028.29	3934.73	1909.14	692.48	0	0	0	0	0	0	0	0	0	0	0	0	0	0
A0A3B3IRT3	TBC1D4	SLTSSLENIFSR	phospho_HCT	phospho	HCT	mean	0	0	0	0	0	0	0	0	0	0	0	0	0	0	0	0	5058.59	18695.1	39874.5	55775	57092.8	45095.7	29553.8	18101.4	10650	5890.84	2388.92	657.94	0	0	0	0	0	0	0	0	0	0	0	0	0	0	0
A0A3B3IRT3	TBC1D4	VASPMNK	phospho_HCT	phospho	HCT	mean	0	0	0	0	0	0	0	0	0	0	0	763.975	2526.9	4921.85	6408.36	6211.83	5320.06	4300.08	4116.67	3652.64	3114.42	1956.4	917.259	224.963	0	0	0	0	0	0	0	0	0	0	0	0	0	0	0	0	0	0	0
A0A3B3IRT3	TBC1D4	VASPMNK	phospho_HEK	phospho	HEK	mean	0	0	0	0	0	0	0	0	0	0	0	1528.19	4139.39	8574.78	11551.9	14295.7	17146.8	23047.9	28636.5	31602.1	26729.7	18850.4	8598.35	3064.29	0	0	0	0	0	0	0	0	0	0	0	0	0	0	0	0	0	0	0
A0A3B3IRW6	QSER1	PSSTTPTPLVSETGGNSPSDKVDNELK	phospho_HEK	phospho	HEK	mean	0	1359.13	4411.3	7463.47	8721.09	7473.41	6932.06	5902.39	4804.25	2293.43	706.339	0	0	0	0	0	0	0	0	0	0	0	0	0	0	0	0	0	0	0	0	0	0	0	0	0	0	0	0	0	0	0	0
A0A3B3IS55	ABLIM1	GVSMPNMLEPK	phospho_HCT	phospho	HCT	mean	0	0	0	0	0	0	0	0	0	0	0	0	0	0	0	0	0	0	0	0	383.973	1343	2930.9	4289.49	5107.78	5261.65	5244.87	5583.98	6544.08	7974.09	8809.09	8542	7478.51	6766.16	7371.16	10125.9	14166.1	17773.9	17133.2	12685.1	6037.46	1831.16	0
A0A3B3IS55	ABLIM1	GVSMPNMLEPK	phospho_HEK	phospho	HEK	mean	0	0	0	0	0	0	0	0	0	0	0	0	0	0	0	0	0	0	0	0	204.362	735.511	1775.5	3213.98	4757.51	6140.9	7181.26	8272.58	9355.69	10170.3	10052.5	9265.92	8228.21	7727.36	8195.3	10453.6	14120.5	17271.1	16562.1	11982.3	5643.86	1634.49	334.854
A0A3B3IS55	ABLIM1	TASLPGYGR	phospho_HCT	phospho	HCT	mean	0	0	0	0	0	0	0	0	0	0	0	0	0	0	0	0	0	0	0	0	0	0	0	0	0	0	0	0	0	0	0	0	0	0	6412.2	19695.7	39631	51368.3	50829.2	38443.2	23216.7	12379.9	6209.71
A0A3B3IS55	ABLIM1	TASLPGYGR	phospho_HEK	phospho	HEK	mean	0	0	0	0	0	0	0	0	0	0	0	0	0	0	0	0	0	0	0	0	0	0	0	0	0	0	0	0	0	0	0	0	0	0	7068.29	21443.9	43334.3	56546.8	60100.4	51118	39606	27507.7	19210.2
A0A3B3IS55	ABLIM1	TLSPTPSAEGYQDVR	phospho_HCT	phospho	HCT	mean	0	0	0	0	0	0	0	0	0	0	0	0	0	0	0	0	0	0	0	0	0	0	0	0	0	0	0	443.812	887.624	1702.75	2278.36	3351.25	4093.01	4571.42	4653.86	4877.81	5185.14	5593.86	5227.72	4223.8	2215.94	801.262	0
A0A3B3IS55	ABLIM1	TLSPTPSAEGYQDVR	phospho_HEK	phospho	HEK	mean	0	0	0	0	0	0	0	0	0	0	0	0	0	0	0	0	0	0	0	0	0	0	0	0	0	0	0	0	322.689	1030.37	1910.02	2609.9	3135	3735.17	4287.44	4499.09	4305.8	3662.11	2684.02	1602.73	671.585	205.243	0
A0A3B3IS79	SSH2	LPHSSSSENIK	phospho_HCT	phospho	HCT	mean	0	0	0	0	0	0	0	0	0	0	0	1013.8	3094.12	6474.08	8821.26	9569.34	9136.46	8271.43	8565.98	7996.9	7335.26	4885.65	2507.65	673.345	0	0	0	0	0	0	0	0	0	0	0	0	0	0	0	0	0	0	0
A0A3B3IS79	SSH2	LPHSSSSENIK	phospho_HEK	phospho	HEK	mean	0	0	0	0	0	0	0	0	0	0	0	1366.39	3680.48	7642.57	10528.5	12651.5	13568.1	13895.7	13801.3	12076.6	9292.74	5850.97	2697.02	900.9	0	0	0	0	0	0	0	0	0	0	0	0	0	0	0	0	0	0	0
A0A3B3ISF0	LARP1B	GLSTSLPDLDSEPWIEVK	phospho_HCT	phospho	HCT	mean	1.20346078781432e-14	4746.11	10830.5	18566	24162.5	26664.9	25905.5	20582.4	14734.3	6858.74	2738.66	0	0	0	0	0	0	0	0	0	0	0	0	0	0	0	0	0	0	0	0	0	0	0	0	0	0	0	0	0	0	0	0
A0A3B3ISF0	LARP1B	GLSTSLPDLDSEPWIEVK	phospho_HEK	phospho	HEK	mean	0	793.401	1586.8	3025.82	3661.19	5845.89	6739.33	6859.88	3881.79	1549.32	0	0	0	0	0	0	0	0	0	0	0	0	0	0	0	0	0	0	0	0	0	0	0	0	0	0	0	0	0	0	0	0	0
A0A3B3ISF0	LARP1B	IGSPLSPK	phospho_HCT	phospho	HCT	mean	1.13834238331852e-13	6403.25	12270.4	16822.5	18889.1	17345.5	15407	11533.6	9755.81	5091.62	2545.81	0	0	0	0	0	0	0	0	0	0	0	0	0	0	0	0	0	0	0	0	0	0	0	0	0	0	0	0	0	0	0	0
A0A3B3ISF0	LARP1B	IGSPLSPK	phospho_HEK	phospho	HEK	mean	-1.6668e-14	6919.85	12571.9	15409.9	15749.3	13597.8	11102.7	7427.26	4203.76	1430.55	277.004	0	0	0	0	0	0	0	0	0	0	0	0	0	0	0	0	0	0	0	0	0	0	0	0	0	0	0	0	0	0	0	0
A0A3B3ISJ2	PPP1R13B	LTPIVHSPLR	phospho_HCT	phospho	HCT	mean	0	0	0	0	0	0	0	0	0	0	0	0	0	0	0	0	0	0	0	0	0	0	232.562	465.124	697.686	465.124	372.027	278.931	418.396	278.931	139.465	0	0	0	0	0	0	0	0	0	0	0	0
A0A3B3ISJ2	PPP1R13B	LTPIVHSPLR	phospho_HEK	phospho	HEK	mean	0	0	0	0	0	0	0	0	0	0	0	0	0	0	0	0	0	0	0	0	511.452	1496.37	2733.44	3111.13	2861.72	2460.13	2575.88	2525.44	2136.01	1244.19	672.201	226.159	113.08	0	0	0	0	0	0	0	0	0	0
A0A3B3ISP1	ANKS1A	SESLSNCSIGK	phospho_HCT	phospho	HCT	mean	0	0	0	0	0	0	0	0	0	0	0	0	0	0	0	0	0	2531.16	7565.5	15259.4	19779.7	20811	18529.5	16781.4	16294.7	15819.1	14060.3	11641.8	9584.98	9488	8874.06	7839.93	5283.7	3120.66	1551.84	1387.07	2033.05	2508.31	2084.68	1055.25	302.903	0	0
A0A3B3ISP1	ANKS1A	SESLSNCSIGK	phospho_HEK	phospho	HEK	mean	0	0	0	0	0	0	0	0	0	0	0	0	0	0	0	0	0	0	0	0	863.868	2914.51	7177.81	13152.6	19941	25828.7	28929.3	28564.7	24863.3	19782	15546.8	12757.8	10520	8325.48	6435.23	5468.99	5001.7	4480.71	3596.76	2337.31	1088.03	318.092	0
A0A3B3ISP1	ANKS1A	SPSFASEWDEIEK	phospho_HCT	phospho	HCT	mean	0	0	0	0	0	0	0	0	0	0	0	834.585	2444.9	5008.24	6802.93	7798.87	8146.89	11579.1	20069.2	31655.8	41096.7	44608.8	45759.4	46963.6	49380.7	47758.2	40064	28976.8	19475.2	15105.8	12833.4	11407.2	9277.34	7555.91	6427.6	5652.26	5510.66	5307.7	4936.13	3840.91	2073.96	707.778	0
A0A3B3ISP1	ANKS1A	SPSFASEWDEIEK	phospho_HEK	phospho	HEK	mean	0	0	0	0	0	0	0	0	0	0	0	318.828	896.969	1966.53	2772.2	3652.93	4650.66	6100.67	7251.66	8146.87	8637.76	10811.4	15934.6	27105.8	42972	58391.9	67245.7	65328.9	55852.1	43398.9	33207.2	27586.1	24163.5	22175.6	19487.4	17773.5	16595.4	15262.6	12232.7	7806.39	3419.83	949.183	0
A0A3B3ISQ4	EPS8L2	GGDSPEAK	phospho_HCT	phospho	HCT	mean	3.02964505335031e-15	450.488	675.732	450.488	225.244	0	0	0	0	0	0	0	0	0	0	0	0	0	0	0	0	0	0	0	0	422.742	845.484	2044.82	3537.78	7252.26	12446.5	25059.3	50716.1	92562.4	169277	254879	336498	348561	309244	230700	158484	104039	69323.3
A0A3B3ISQ4	EPS8L2	GGDSPEAK	phospho_HEK	phospho	HEK	mean	0	178.422	356.843	535.265	356.843	178.422	0	0	0	0	0	0	0	0	0	0	0	0	0	0	0	0	0	0	0	0	0	0	0	0	0	0	0	0	350.195	1315.03	2279.87	2544.31	1579.48	614.641	0	0	0
A0A3B3ISQ4	EPS8L2	RESQEEPR	phospho_HCT	phospho	HCT	mean	0	0	0	0	0	0	0	0	0	0	0	0	0	0	0	0	0	0	0	0	0	0	0	0	0	0	742.655	2503.22	4962.08	6553.48	7321.19	9806.15	18900.6	33136.6	45265.8	47784.7	41439.8	33650.4	25912.6	19015.2	10966.4	5089.15	1567.21
A0A3B3ISQ4	EPS8L2	RESQEEPR	phospho_HEK	phospho	HEK	mean	0	0	0	0	0	0	0	0	0	0	0	0	0	0	0	0	0	0	0	0	0	0	0	0	0	0	0	0	0	0	0	0	0	0	0	0	391.722	783.445	1175.17	783.445	391.722	0	0
A0A3B3ISQ4	EPS8L2	RRESQEEPR	phospho_HCT	phospho	HCT	mean	0	0	0	0	0	0	0	0	0	0	0	0	0	0	0	0	0	0	0	0	0	0	0	0	0	0	0	0	0	0	0	0	0	0	4101.04	12176.8	23261.2	28655.7	26833.1	19319.3	11314.1	5819.11	2680.26
A0A3B3ISQ4	EPS8L2	YWGPASPTHK	phospho_HCT	phospho	HCT	mean	4.53359960683741e-14	2716.94	4397.55	4664.39	2764.15	1083.54	0	0	0	0	0	0	0	0	0	0	0	0	0	0	0	0	0	0	0	3547.15	8252.65	16641	22790.5	30710.3	40279.1	67052.4	134864	240196	375101	484161	549291	533033	457806	349760	242414	155602	95792.6
A0A3B3ISQ4	EPS8L2	YWGPASPTHK	phospho_HEK	phospho	HEK	mean	7.7954529447931e-15	627.089	1113.75	1319.55	832.887	346.228	0	0	0	0	0	0	0	0	0	0	0	0	0	0	0	0	0	0	0	0	0	0	0	298.983	773.464	1394.48	1653.61	2383.32	3975.35	7676.04	11208.4	13827.7	12733.6	10596.9	7437.42	5774	4227.09
A0A3B3IT28	KIF1A	DVLSPLRPSR	phospho_HEK	phospho	HEK	mean	0	0	0	0	0	0	0	0	0	0	0	0	0	0	0	0	0	0	0	0	0	0	0	0	0	1124.54	4051.99	7574.06	10229.5	10484.4	10400.8	9242.81	7476.95	4968.24	2710.07	1657.29	727.567	363.784	0	0	0	0	0
A0A3B3IT28	KIF1A	KLPSPAR	phospho_HEK	phospho	HEK	mean	0	0	0	0	0	0	0	0	0	0	0	0	0	0	0	0	0	0	0	0	0	0	0	0	0	3396.68	13001.5	25590.6	37848.1	43356.3	46854.8	43825.5	38397.6	29823.4	21712.6	13814.2	6300.9	1786.81	0	0	0	0	0
A0A3B3IT28	KIF1A	SDSLILDHQWELEK	phospho_HCT	phospho	HCT	mean	0	0	0	0	0	0	0	0	0	0	0	0	0	0	0	0	0	0	0	0	0	0	319.314	913.106	1506.9	7233.16	14596	24999.2	28415	31519.9	32879.4	32982.6	29081.3	19550	11366.9	4206.56	1381.46	0	0	0	0	0	0
A0A3B3IT28	KIF1A	SDSLILDHQWELEK	phospho_HEK	phospho	HEK	mean	0	0	0	0	0	0	0	0	0	0	0	0	0	0	0	0	0	0	0	0	1354.33	4253.06	8732.82	13553.1	19347.4	30176.6	47949.9	71286.5	88481.7	94398.9	85650.1	73091.4	58073.6	47229.7	39034.1	35070.1	33617.5	30128.5	24421.5	15363.6	7102.71	1926.29	0
A0A3B3IT28	KIF1A	SGTSQEELR	phospho_HEK	phospho	HEK	mean	0	0	0	0	0	0	0	0	0	0	0	0	0	0	0	0	0	0	0	0	0	0	0	0	0	4674.94	17826.3	34145.5	49373	54015	56066.1	49880.8	42380	32559.2	25342.4	19515.4	14476.9	10711.6	8073.06	5342.71	2607.57	780.526	0
A0A3B3IT28	KIF1A	VTGVYELSLCHVADAGSPGMQR	phospho_HCT	phospho	HCT	mean	0	0	0	0	0	0	0	0	0	0	0	0	0	0	0	0	0	0	0	0	0	300.395	600.791	901.186	600.791	300.395	0	0	377.929	755.859	1133.79	755.859	377.929	0	0	0	0	0	0	0	0	0	0
A0A3B3IT28	KIF1A	VTGVYELSLCHVADAGSPGMQR	phospho_HEK	phospho	HEK	mean	0	0	0	0	0	0	0	0	0	0	0	0	0	0	0	0	0	0	0	0	457.877	915.755	1929.42	2441.73	3966.1	6569.25	12417.3	21782.2	32074.8	35550.3	28955.8	15046.4	4752.72	0	0	0	0	0	0	0	0	0	0
A0A3B3ITG3	DAB2IP	GDSPELKPR	phospho_HCT	phospho	HCT	mean	-2.04256e-13	5179.65	8978.37	11091.3	11066.7	10525.3	9638.61	8796.14	7359.89	5981.5	4954.28	4293.27	3154.83	1651.27	491.204	0	0	0	0	0	0	0	0	0	0	0	0	0	0	0	0	0	0	0	0	0	0	0	0	0	0	0	0
A0A3B3ITG3	DAB2IP	GDSPELKPR	phospho_HEK	phospho	HEK	mean	1.94539068660903e-13	9970.68	17062.4	20103.3	18750	16300	14161.4	13272.7	12350	11893.4	11421.6	10530.2	7728.85	3976.44	1148.8	0	0	0	0	0	0	0	0	0	0	0	0	0	0	0	0	0	0	0	0	0	0	0	0	0	0	0	0
A0A3B3ITG3	DAB2IP	LPSPTPENK	phospho_HCT	phospho	HCT	mean	3417.25	13632.8	19564.2	20346.1	17450.6	14054.6	11554.6	9556.5	8078.02	6100.02	4450.54	2798.44	1798.93	887.198	343.364	0	0	0	0	0	0	0	0	0	0	0	0	0	0	0	0	0	0	0	0	0	0	0	0	0	0	0	0
A0A3B3ITG3	DAB2IP	LPSPTPENK	phospho_HEK	phospho	HEK	mean	-9.49809e-14	11236.1	19358.2	22583.1	19350.2	14491.9	10395.1	8405.51	7035.61	5722.59	4908	3890.69	2606.67	1157.97	281.367	0	0	0	0	0	0	0	0	0	0	0	0	0	0	0	0	0	0	0	0	0	0	0	0	0	0	0	0
A0A3B3ITG3	DAB2IP	QGPSPVSPNALDR	phospho_HCT	phospho	HCT	mean	0	0	542.714	1451.16	2887.59	3650.57	3912.14	3405.99	2864.55	2471.66	2030.24	1508.9	731.774	242.909	0	0	0	0	0	0	0	0	0	0	0	0	0	0	0	0	0	0	0	0	0	0	0	0	0	0	0	0	0
A0A3B3ITG3	DAB2IP	QGPSPVSPNALDR	phospho_HEK	phospho	HEK	mean	0	421.176	1115.45	1809.72	1952.42	1901.94	2178.48	2661.94	2877.54	2642.22	2078.41	1537.48	917.322	433.797	115.335	0	0	0	0	0	0	0	0	0	0	0	0	0	0	0	0	0	0	0	0	0	0	0	0	0	0	0	0
A0A3B3ITN6	PEX10	RASLEER	phospho_HCT	phospho	HCT	mean	15326.6	29732.7	36840.8	34752.1	25178.4	15646	9254.51	5687.97	3915.43	1824.03	912.013	0	0	0	0	0	0	0	0	0	0	0	0	0	0	0	0	0	0	0	0	0	0	0	0	0	0	0	0	0	0	0	0
A0A3B3ITN6	PEX10	RASLEER	phospho_HEK	phospho	HEK	mean	5084.01	22173.6	32475.3	34131.2	26243.3	18226.3	11836.6	8546.92	5315.71	2380.4	748.113	0	0	0	0	0	0	0	0	0	0	0	0	0	0	0	0	0	0	0	0	0	0	0	0	0	0	0	0	0	0	0	0
A0A3B3ITU7	FANCE	SLESLADGGSASPIKDQPVMAVK	phospho_HCT	phospho	HCT	mean	1.87578964706681e-15	2458.34	4200.23	5343.69	5042.96	4742.23	4235.56	3541	2846.44	1493.19	746.593	0	0	0	0	0	0	0	0	0	0	0	0	0	0	0	0	0	0	0	0	0	0	0	0	0	0	0	0	0	0	0	0
A0A3B3ITU7	FANCE	SLESLADGGSASPIKDQPVMAVK	phospho_HEK	phospho	HEK	mean	4.87208278840954e-14	2423.7	4588.79	5987.26	6639.07	6688.33	6098.57	4997.12	3243.55	1557.16	460.781	0	0	0	0	0	0	0	0	0	0	0	0	0	0	0	0	0	0	0	0	0	0	0	0	0	0	0	0	0	0	0	0
A0A3B3ITZ9	THRAP3	ASAVSELSPR	phospho_HCT	phospho	HCT	mean	10612.7	22018.8	30467.1	34204	34307.9	32318.2	31944	32392.7	38480.6	42766	47243	47597.8	55536.7	68000.6	84222.6	94271.1	100835	107823	122799	143037	156998	155081	138820	118205	100866	83774.8	65874	47831.4	36051.2	30629.1	27370.2	23106.2	18870	15767.6	13801.7	11516.9	10182.1	9253.57	8010.51	5539.35	2654.29	747.197	0
A0A3B3ITZ9	THRAP3	ASAVSELSPR	phospho_HEK	phospho	HEK	mean	-3.4119e-13	13849.1	25264.9	31751.1	32735.2	31193	29279	31723.1	34712.9	42383.2	43933.9	45994.7	41894.6	42135.9	43120.6	48004.5	49779.5	51199.9	50081	54645.8	55978.4	56987.6	52277.3	48404.4	43667.5	37686.4	30895	23645.5	19273.9	16072.8	14714.1	12716.1	11168.4	10156.5	9507.63	8460.22	6692.12	5028.27	3638.4	2513.62	1254.53	443.134	0
A0A3B3ITZ9	THRAP3	ERSPALK	phospho_HCT	phospho	HCT	mean	10766.8	23289.9	32245.6	36068	37355.8	36662.2	35632.8	34677.7	37306	41232.1	44243.1	45976.3	52857.9	67327.3	85797.4	96632.5	99089.2	94762.1	101288	112685	131283	134372	132698	116752	106570	92217.5	79417.1	62639.1	48212.5	38984.6	30203.2	21016.5	12943.6	9001.96	7570.19	5601.67	2826.68	937.375	0	0	0	0	0
A0A3B3ITZ9	THRAP3	ERSPALK	phospho_HEK	phospho	HEK	mean	2887.54	10365	16537.2	20367.7	19638.3	17586.3	14989.1	14012.3	13880.6	15494.7	17459	20455.9	23038.8	28090	32704.2	38224.2	40371.6	42433.7	42657.8	44142.2	44481.6	45869.8	46951.3	47143.8	45336.2	41635.6	38424.2	34106.9	30121.2	23897.5	18946.7	13621.2	9771.97	6596.9	4126.49	2952.21	1394.8	697.4	0	0	0	0	0
A0A3B3ITZ9	THRAP3	ERSPALKSPLQSVVVR	phospho_HCT	phospho	HCT	mean	0	0	0	0	0	0	0	707.506	2717.06	4726.62	5321.16	4479.32	5086.08	7964.29	11071.7	12456	11748.4	11291.6	11725.7	13409.4	15468.6	16412.5	16401.8	14251.1	12462.7	10006.6	8345.13	6304.69	5269.93	4573.36	3754.03	2099.05	730.27	0	0	0	0	0	0	0	0	0	0
A0A3B3ITZ9	THRAP3	ERSPALKSPLQSVVVR	phospho_HEK	phospho	HEK	mean	0	0	0	0	0	0	0	761.234	1881.42	3879.76	4842.99	6047.72	5963.72	6688.34	6868.63	8017.98	9071.73	10133.9	10419.8	9733.53	8794.43	8276.72	8126.05	8053.25	7496.62	7212.38	6844.49	6402.47	5453.17	4110.55	2744.84	1312.52	467.545	0	0	0	0	0	0	0	0	0	0
A0A3B3ITZ9	THRAP3	GSFSDTGLGDGK	phospho_HCT	phospho	HCT	mean	3439.79	3538.39	4940.55	7521.49	9759.81	11123.6	11117.7	11172.6	11477.8	12252.9	13179.8	12850.7	14401.6	17072	22890.2	27250.8	28441.2	28327.4	28796.1	34645.6	38570.8	39038	33464.7	27125.2	22039.7	18380.1	14855.5	12135.1	9895.93	8468.61	6204.84	3318.55	1091.52	0	0	0	0	0	0	0	0	0	0
A0A3B3ITZ9	THRAP3	GSFSDTGLGDGK	phospho_HEK	phospho	HEK	mean	3.62320327362584e-15	1221.42	2615.6	3500.72	3978.1	3520.04	3280.07	3094.65	3549.53	3976.69	4494.16	4219.93	3350.11	1725.86	1322.24	1935.95	3158.75	4051.84	4548.58	5567.61	5689.45	6274.17	6461.71	7188.38	6642.52	6064.02	5305.04	5197.83	4512.4	3528.91	2131.76	966.329	254.056	0	0	0	0	0	0	0	0	0	0
A0A3B3ITZ9	THRAP3	GSQSPKR	phospho_HCT	phospho	HCT	mean	0	0	0	0	0	0	0	0	0	0	0	13599.2	40136.9	80318.6	108465	117009	106838	87798.3	78974.2	76436.3	92115.1	104752	119463	112701	102655	84536.1	72241.5	60558.6	50287.3	41279.9	29040.2	15246.3	4925.09	0	0	0	0	0	0	0	0	0	0
A0A3B3ITZ9	THRAP3	GSQSPKR	phospho_HEK	phospho	HEK	mean	0	0	0	0	0	0	0	0	0	0	0	3409.6	10226.8	21633.4	31066.5	38695.6	43807.8	46321	45084.4	38471.1	34564.4	34879.7	38963.5	39599.1	36034.9	30715.9	26164.3	22797.1	19866.4	15888.5	10973.1	5233.36	1678.15	0	0	0	0	0	0	0	0	0	0
A0A3B3ITZ9	THRAP3	IDISPSTFR	phospho_HCT	phospho	HCT	mean	33807.1	59173.4	74726.1	78502.8	79762.8	77504.4	87716.3	92376.2	111949	105775	97700.3	71009.2	71979	90557.3	129203	157833	164363	157895	154584	169203	181487	175658	150588	119253	95891.8	76110	58711.7	42133.2	31467.6	27189.9	24619	21113	17207.8	15408.1	14525.2	13228.6	11363.9	9921.89	10931.9	12566.6	14215.4	12640.1	10293.4
A0A3B3ITZ9	THRAP3	IDISPSTFR	phospho_HEK	phospho	HEK	mean	10164.2	42466.8	65396.2	78498.3	82576.8	92352.6	106162	118875	126940	126577	123696	114132	106615	102928	103492	107248	101437	90632.8	71380.9	63142.9	59064.6	59740.9	55715.5	49693.7	42732.7	34879.5	27703.4	20971.6	16256.9	12784.4	13041.2	13667.5	14913.4	13515.5	11837.7	9247.03	7199.19	5529.19	4930.51	4505.14	4228.71	3673.49	3492.82
A0A3B3ITZ9	THRAP3	RIDISPSTFR	phospho_HCT	phospho	HCT	mean	0	0	0	0	0	0	0	1760.64	5139.91	9735.98	12036.2	11938	10478.5	9521.11	9964.73	10368.3	11366.2	12180.5	15009.8	18238.6	22212.5	23992.5	23936.5	20883.2	17148.5	12449.6	8300.17	3885.5	1310.11	0	0	0	0	0	0	0	0	0	0	0	0	0	0
A0A3B3ITZ9	THRAP3	RIDISPSTFR	phospho_HEK	phospho	HEK	mean	0	0	0	0	0	0	0	503.8	1338.34	3210.43	5215.83	7294.63	7852.93	7219.07	6133.96	5531.97	5275.16	5315.36	5879.77	7459.68	8692.87	8322.65	6780.82	4494.92	3637.59	2330.48	1864.25	699.012	349.506	0	0	0	0	0	0	0	0	0	0	0	0	0	0
A0A3B3ITZ9	THRAP3	SPALKSPLQSVVVR	phospho_HCT	phospho	HCT	mean	0	0	0	0	0	0	0	0	0	0	0	0	0	0	0	0	0	0	0	0	4874.73	12208.1	22811.1	25549.5	25818.2	21250.1	18605.1	15187.8	12651.5	10363.8	7195.42	3696.82	1016.37	0	0	0	0	0	0	0	0	0	0
A0A3B3ITZ9	THRAP3	SPALKSPLQSVVVR	phospho_HEK	phospho	HEK	mean	0	0	0	0	0	0	0	0	0	0	0	0	0	0	0	0	0	0	0	0	1461.42	4554.47	9006.43	11814.8	12148.7	10744.8	9160.75	8374.05	7523.63	6118.48	4015.62	1818	537.391	0	0	0	0	0	0	0	0	0	0
A0A3B3ITZ9	THRAP3	SSSPPPRK	phospho_HCT	phospho	HCT	mean	0	0	0	0	0	0	0	0	0	0	0	0	0	0	0	0	642.891	2625.89	6253.93	9864.63	13687.7	16207.4	18173.6	16728.2	13564.1	8987.86	5237.35	2253.54	610.077	0	0	0	0	0	0	0	0	0	0	0	0	0	0
A0A3B3ITZ9	THRAP3	SSSPPPRK	phospho_HEK	phospho	HEK	mean	0	0	0	0	0	0	0	0	0	0	0	0	0	0	0	0	0	656.733	1796.6	2936.47	3669.17	3779.76	4715.83	5225.15	6012.44	5148.75	3733.17	1695.42	483.16	0	0	0	0	0	0	0	0	0	0	0	0	0	0
A0A3B3IUB1	EIF2B5	EVMQVLSHVVLEFPLQQMDSPLDSSR	phospho_HCT	phospho	HCT	mean	0	0	0	754.583	1509.17	2263.75	1509.17	754.583	0	0	0	0	0	0	0	685.303	1370.61	2055.91	1370.61	685.303	0	0	0	0	0	0	0	0	0	0	0	0	0	0	0	0	0	0	0	0	0	0	0
A0A3B3IUB1	EIF2B5	EVMQVLSHVVLEFPLQQMDSPLDSSR	phospho_HEK	phospho	HEK	mean	0	580.2	1160.4	1740.6	1160.4	580.2	669.499	1339	2970.38	3262.77	3555.15	1923.77	961.885	0	0	0	0	0	0	0	0	0	0	0	0	0	0	0	0	0	0	0	0	0	0	0	0	0	0	0	0	0	0
A0A3B3IUB1	EIF2B5	GGSPQMDDIK	phospho_HCT	phospho	HCT	mean	27922.3	61620.4	87378.4	99740.2	97748.6	85575.4	69046	49248.1	35025.8	25558.2	22912.1	19901	18154.9	17442.4	19086.3	20166.9	19137.6	15555.2	12308.3	10545.6	9780.47	8843.48	7255.17	6394.56	6228.64	6256.59	5134.84	2829.05	972.922	732.847	2185.15	4287.7	5287.79	5333.21	4507.45	4237.61	3946.49	3792.86	2903.41	2042.67	919.511	345.87	0
A0A3B3IUB1	EIF2B5	GGSPQMDDIK	phospho_HEK	phospho	HEK	mean	16633.7	48022.9	74520.5	88235.5	85838.3	72536.3	60004	48671.4	40220.3	30368.4	23693.2	19283.2	16825.2	15639	14440.3	14451.2	14134.2	14251.9	13864.4	12955.4	10197	6838.93	3092.99	1449.7	792.85	1189.28	792.85	396.425	0	303.917	846.116	1687.85	2137.27	2289.75	2053.9	1967.47	1983.23	1877.05	1433.28	722.844	223.147	0	0
A0A494BZT8	TACC3	AMTLSPQEEVAAGQMASSSR	phospho_HCT	phospho	HCT	mean	0	0	349.698	979.919	1610.14	1811	1727.17	1643.33	2712.64	4441.49	7094.18	8439.52	9361.53	8978.31	7982.05	6020.81	3898.48	2360.3	1124.3	430.778	0	0	0	0	0	0	0	0	0	0	0	0	0	0	0	0	0	0	0	0	0	0	0
A0A494BZT8	TACC3	AMTLSPQEEVAAGQMASSSR	phospho_HEK	phospho	HEK	mean	0	0	236.335	472.669	919.574	1468.93	2395.11	4348.26	7504.07	12399.1	17462.7	21194.3	21380.1	18338.3	14072.7	11251.3	10189.1	9500.63	8147.3	6106.03	4034.33	2185.56	867.181	219.885	0	0	0	0	0	0	0	0	0	0	0	0	0	0	0	0	0	0	0
A0A494BZT8	TACC3	HGGVCAPAAVATSPPGAIPK	phospho_HCT	phospho	HCT	mean	0	0	0	0	0	0	0	541.217	3398.81	6256.41	8031.57	5173.98	3465.24	3754.12	6801.04	8085.81	6457.79	3946.44	1512.81	535.573	0	0	0	0	0	0	0	0	0	0	0	0	0	0	0	0	0	0	0	0	0	0	0
A0A494BZT8	TACC3	HGGVCAPAAVATSPPGAIPK	phospho_HEK	phospho	HEK	mean	0	0	0	0	0	0	0	3774.33	12252.7	26300.3	37496.3	42314.1	38490.4	30434.8	22792.2	15725.1	10579	4925.43	1768.72	0	0	0	0	0	0	0	0	0	0	0	0	0	0	0	0	0	0	0	0	0	0	0	0
A0A494BZT8	TACC3	ILSPSMASK	phospho_HCT	phospho	HCT	mean	0	0	0	0	0	0	0	1993.35	9946.27	20338.9	30256.8	30337.1	29629.7	26674.1	27680.5	25544.8	21763.7	15951.6	9303.36	4952.64	2330.1	1758.28	934.538	329.527	0	0	0	0	0	0	0	0	0	0	0	0	0	0	0	0	0	0	0
A0A494BZT8	TACC3	ILSPSMASK	phospho_HEK	phospho	HEK	mean	0	0	197.223	394.447	591.67	394.447	835.038	2573.07	6625.34	11783.1	16174.9	17771	15843.3	12647.4	9668.29	8373.39	7453.72	6605.81	5349.62	3873.68	2201.54	1033.89	298.392	149.196	0	0	0	0	0	0	0	0	0	0	0	0	0	0	0	0	0	0	0
A0A494BZT8	TACC3	NTENCDFLFSPPEVTGR	phospho_HCT	phospho	HCT	mean	0	0	0	0	0	0	0	0	0	516.541	1033.08	1549.62	1033.08	516.541	0	0	0	0	0	0	0	0	0	0	0	0	0	0	0	0	0	0	0	0	0	0	0	0	0	0	0	0	0
A0A494BZT8	TACC3	SGCSEAQPPESPETR	phospho_HCT	phospho	HCT	mean	0	0	0	0	0	0	0	0	0	547.102	1094.2	1641.31	1094.2	547.102	0	0	0	0	0	0	0	0	0	0	0	0	0	0	0	0	0	0	0	0	0	0	0	0	0	0	0	0	0
A0A494BZT8	TACC3	SGCSEAQPPESPETR	phospho_HEK	phospho	HEK	mean	0	0	0	0	0	0	0	0	514.383	1028.77	1543.15	1468.95	1897.98	2327	2390.05	1446.64	503.228	0	0	0	0	0	0	0	0	0	0	0	0	0	0	0	0	0	0	0	0	0	0	0	0	0	0
A0A494BZT8	TACC3	VSGSPEQAVEENLSSYSLDR	phospho_HCT	phospho	HCT	mean	0	0	2084.69	5822.14	11411.6	13733.7	13880.9	11495.4	10289.3	9462.1	9157.43	9451.68	9988.92	10405.7	9349.93	7377.77	5193.01	3792.13	3261.25	3345.27	2997.88	2273.24	1057.92	367.012	0	0	0	0	0	0	0	0	0	0	0	0	0	0	0	0	0	0	0
A0A494BZT8	TACC3	VSGSPEQAVEENLSSYSLDR	phospho_HEK	phospho	HEK	mean	0	0	1767.74	4333.12	7521.08	7826.42	7861.03	7924.84	9514.59	10671.1	11064.6	11602.6	11640.1	11793.2	10484.3	9500.47	7916.3	7284.96	6237.19	5672.71	4302.42	2998.81	1349.1	458.799	0	0	0	0	0	0	0	0	0	0	0	0	0	0	0	0	0	0	0
A0A494C050	NKAP	IGELGAPEVWGLSPK	phospho_HCT	phospho	HCT	mean	12121.4	18920.5	24267	26766	28318.9	27220.8	23959.3	18832.6	14099.6	11418.8	9563.17	9233.13	9365.78	10926.8	11402.7	10953.2	9090.48	7239.61	6395.89	6634.97	8344.44	9720.63	10900.6	10085.1	9883.84	9324.86	9555.02	8729.57	8236.6	8836.24	9802.89	10245	8850.44	7109.05	5829.5	6064.41	6644.08	7200.59	6577.97	6230.26	5142.8	4193.36	2171.48
A0A494C050	NKAP	IGELGAPEVWGLSPK	phospho_HEK	phospho	HEK	mean	10840.2	43586.1	72367.4	88194.3	92017.3	83501.1	73195.6	61823.5	51082.1	40370.4	31843.2	26807.4	23402.4	21472	19915.7	19406.6	19169.3	18629.4	18944.9	19352.5	21145.1	23898.9	26960.7	29110.1	27979.2	25933.9	22558.9	22763	23024.6	24813.2	22582.6	19713.3	15656.6	13365.9	11951.9	11021.8	10375.2	9155.39	8649.81	7511.19	7153.52	5942.34	5520.32
A0A494C050	NKAP	SPDREASGSGGR	phospho_HCT	phospho	HCT	mean	-4.22436e-14	4709.54	6804.68	5963.28	4060.21	3220.44	4006.99	4606.28	4010.36	2095.54	659.445	0	0	0	0	0	0	0	0	0	0	0	0	0	0	0	0	0	0	0	0	0	0	0	0	0	0	0	0	0	0	0	0
A0A494C050	NKAP	SPDREASGSGGR	phospho_HEK	phospho	HEK	mean	3650.58	10051.4	13702	13279.3	10632.4	7909.21	6519.09	5159.36	3503.16	1567.45	488.117	0	0	0	0	0	0	0	0	0	0	0	0	0	0	0	0	0	0	0	0	0	0	0	0	0	0	0	0	0	0	0	0
A0A494C0P1	NR3C1	STSVPENPK	phospho_HCT	phospho	HCT	mean	-9.65084e-16	3628.37	5871.35	6517.76	6102.38	5270.46	4079.26	2214.22	803.162	0	0	0	0	0	0	0	0	0	0	0	0	0	0	0	0	0	0	0	0	0	0	0	0	0	0	0	0	0	0	0	0	0	0
A0A494C0P1	NR3C1	STSVPENPK	phospho_HEK	phospho	HEK	mean	1.17998143718935e-14	16505.3	29800.6	37999.4	39543.7	35811	29607.8	21240.9	13929.6	6260.11	2251.24	0	0	0	0	0	0	0	0	0	0	0	0	0	0	0	0	0	0	0	0	0	0	0	0	0	0	0	0	0	0	0	0
A0A494C0Q1	PRKD1	RLSNVSLTGVSTIR	phospho_HCT	phospho	HCT	mean	0	0	201.855	724.699	1247.54	1366.68	843.833	503.463	364.947	547.42	364.947	182.473	0	198.994	397.989	596.983	397.989	198.994	0	0	218.326	436.652	654.979	648.086	641.193	634.301	422.867	611.225	799.583	1199.38	799.583	399.792	0	0	0	0	176.415	352.831	529.246	352.831	176.415	0	0
A0A494C0Q1	PRKD1	RLSNVSLTGVSTIR	phospho_HEK	phospho	HEK	mean	0	0	875.232	2193.25	3972.08	4421.22	4601.87	4522.9	5316.21	6058.39	6996.24	7680.4	8781.67	9343.61	9677.11	9072.9	9036.81	9135.97	9473.13	9100.61	8297.82	7624.92	7321.65	7582.68	8623.47	11798.3	18143.5	25406.2	29637.4	28894	25201.2	21359.4	17628	14293.8	11403.7	9831.69	9062.39	8346.92	6830.63	4532.41	2085.98	611.075	0
A0A494C0R8	CLUH	LAALQLMQQNASQLETPSSLENGGPSSLESK	phospho_HCT	phospho	HCT	mean	0	0	0	0	0	0	0	0	0	0	0	0	0	0	0	0	0	0	0	0	722.819	3195.6	5668.38	7646.32	6124.34	4602.36	1901.6	950.801	0	0	0	0	0	0	0	0	0	0	0	0	0	0	0
A0A494C0R8	CLUH	LAALQLMQQNASQLETPSSLENGGPSSLESK	phospho_HEK	phospho	HEK	mean	0	0	0	0	0	0	0	0	0	0	0	0	0	0	0	0	0	0	0	0	0	0	654.585	2058.97	3463.35	3558.56	2154.18	749.796	0	0	0	0	0	0	0	0	0	0	0	0	0	0	0
A0A494C0W0	PARN	ELSPAGSISK	phospho_HCT	phospho	HCT	mean	5422.09	14720.6	25044.8	34456.6	40876	40188.5	35515.7	28375.6	22972.6	17488.1	13580.5	10480	10021.6	10833.1	12185.9	12024.8	10296.3	8992.55	9481.79	12174.6	15081.1	18017.4	20733.5	23581.2	26543.1	30506.6	33672.8	45451.4	71259.5	121257	172337	211337	216197	200115	165345	131430	101214	81585.3	66628.4	52380.1	37322.7	23336.2	14450.6
A0A494C0W0	PARN	ELSPAGSISK	phospho_HEK	phospho	HEK	mean	1.52549838687946e-13	7983.05	15427.8	20502.2	22623.8	21421.8	19293.2	17049.4	15067	12639.9	10494.1	8808.38	7699.51	6516.04	5780.28	5612.48	5829.55	6253.68	7372.23	9085.53	10756.7	11889.6	12842.3	14311.2	15347.4	17473.3	22030.7	30600.2	46629.1	70996.3	103285	131774	145497	142402	124751	105980	86937.6	74079	60686.5	48101.7	35872.2	26529.5	20635.2
A0A494C0W0	PARN	KELSPAGSISK	phospho_HCT	phospho	HCT	mean	0	0	0	0	0	0	0	0	0	0	0	0	0	0	0	0	0	0	0	0	0	0	0	0	0	1273.03	3508.32	8578.62	15055.9	25484	35318.8	43461.5	44058.3	40095.7	32157.7	25302.1	19362.4	15638	12187.4	9292.48	5988.39	3546.33	1438.36
A0A494C0W0	PARN	KELSPAGSISK	phospho_HEK	phospho	HEK	mean	0	0	0	0	0	0	0	0	0	0	0	0	0	0	0	0	0	0	0	0	0	0	0	0	0	1073.62	3210.65	5347.68	7242.97	10676.1	16528	22815.8	25919.9	26174.3	23597	19678.5	15633.1	12610.3	11022	9211.29	7498.39	5605.63	4384.49
A0A494C0W0	PARN	SQANGAGALSYVSPNTSK	phospho_HCT	phospho	HCT	mean	0	0	0	0	0	0	0	0	0	0	0	0	0	0	0	0	0	0	0	0	0	0	0	0	0	0	0	0	0	1203.08	3100.23	6481.32	8470.43	9071.39	6704.48	3512.29	1014.18	0	0	0	0	0	0
A0A494C0W0	PARN	SQANGAGALSYVSPNTSK	phospho_HEK	phospho	HEK	mean	0	0	0	0	0	0	0	0	0	0	0	0	0	0	0	0	0	0	0	0	0	0	0	0	0	0	0	0	0	614.89	2236.35	3857.81	4999.01	4748.13	4497.26	3362.25	1991.66	621.072	0	0	0	0	0
A0A494C1F2	NUP214	ITPPAAKPGSPQAK	phospho_HCT	phospho	HCT	mean	-2.46115e-14	2532.86	5777.07	8663.41	11777.7	13686.2	16292.8	25928.3	43722.3	61923	66506.1	57194.8	48556.1	48560.3	53465.8	52128	43251.9	31388.8	23000	17885.9	14628.6	9369.04	4411.27	990.801	0	0	0	0	0	0	0	0	0	0	0	0	0	0	0	0	0	0	0
A0A494C1F2	NUP214	ITPPAAKPGSPQAK	phospho_HEK	phospho	HEK	mean	6.68527872703646e-14	3373.4	6875.79	8895.05	10291.2	10570.4	12397.8	20116.6	35262.2	55223.2	68059.5	71858.3	65977.5	58704	48236.2	39255.2	31487.4	27203.9	23856.6	19782.3	14707	9399.35	4394.53	1495.08	0	0	0	0	0	0	0	0	0	0	0	0	0	0	0	0	0	0	0
A0A494C1F2	NUP214	LDASAAAAPASLPPSSPAAPIATFSLLPAGGAPTVFSFGSSSLK	phospho_HCT	phospho	HCT	mean	0	1094.82	3059.3	5950.54	8378.78	9823.42	10430.7	8679.5	7754.46	6692.52	7357.23	5841.77	4590.12	4090.43	5931.19	6370.74	5306.36	2496.97	872.503	0	0	0	0	0	0	0	0	0	0	0	0	0	0	0	0	0	0	0	0	0	0	0	0
A0A494C1F2	NUP214	LDASAAAAPASLPPSSPAAPIATFSLLPAGGAPTVFSFGSSSLK	phospho_HEK	phospho	HEK	mean	0	904.789	2759.55	5253.28	5937.43	5757.9	5392.5	5931.89	5348.76	3220.42	1092.09	0	0	0	0	0	0	0	0	0	0	0	0	0	0	0	0	0	0	0	0	0	0	0	0	0	0	0	0	0	0	0	0
A0A494C1F2	NUP214	SPGSTPTTPTSSQAPQK	phospho_HCT	phospho	HCT	mean	0	0	0	0	0	0	0	0	2202.33	4404.65	6606.98	4404.65	3130.83	2531.29	4134.07	3879.85	2277.07	674.283	0	0	0	0	0	0	0	0	0	0	0	0	0	0	0	0	0	0	0	0	0	0	0	0	0
A0A494C1F2	NUP214	SPGSTPTTPTSSQAPQK	phospho_HEK	phospho	HEK	mean	0	0	0	0	0	0	0	1782.75	5003.98	10192.6	13168.2	13873	11674.1	8552.8	5657.74	2668.08	1030.98	0	0	0	0	0	0	0	0	0	0	0	0	0	0	0	0	0	0	0	0	0	0	0	0	0	0
A0A494C1F2	NUP214	VPAKLSPMK	phospho_HCT	phospho	HCT	mean	9122.02	16833.6	23103	25703.9	26282.8	24514.8	25047.3	24170	35749.2	46490.5	60851	57325.5	58397.6	60249.2	68716	66623.2	56155.4	40534.1	28008.3	18775.4	13063	8040.56	3796.94	1068.07	0	0	0	0	0	0	0	0	0	0	0	0	0	0	0	0	0	0	0
A0A494C1F2	NUP214	VPAKLSPMK	phospho_HEK	phospho	HEK	mean	-3.67231e-14	5957.09	10486.5	12813.5	12745.1	12268.8	13578	19793.7	28970.7	39012.7	42264.7	41857.1	36649.9	33552.9	28457.4	24520.5	21334.1	21014	21034.5	18756.3	13595.2	8236.97	3511.25	1265.44	0	0	0	0	0	0	0	0	0	0	0	0	0	0	0	0	0	0	0
A0A494C1K3	GTF2I	ESTSSKSPPR	phospho_HCT	phospho	HCT	mean	20069.9	73281	107005	114296	93853.8	69204.5	49772	37266.1	32568.1	28920.3	32091.2	33620.2	43670.9	60510.7	82990.9	100116	103623	96879.1	86692.6	82245	81009.7	77717	72058.1	61986.7	53587.7	42574.8	33114.7	23948	18690.8	15906.4	14028.4	11552	9475.28	8111.9	7207.72	7204.63	7690.45	8733.01	8428.89	6792.71	4168.38	1771.48	1015.23
A0A494C1K3	GTF2I	ESTSSKSPPR	phospho_HEK	phospho	HEK	mean	23337.3	76823.8	110786	116959	91921.6	67800.5	51092.4	47149.4	42302.2	40084	40391.2	47663.7	62218.3	91681.3	136129	192740	233659	257279	254932	253731	239855	225864	202457	176499	146075	114161	87395.7	64817	49144.7	37065.8	31214.1	26669.6	25400.7	23789.5	21383.6	17979.3	14584.8	14098.6	13703.7	13118.8	10599.3	8355.36	6484.05
A0A494C1K3	GTF2I	KINSSPNVNTTASGVEDLNIIQVTIPDDDNER	phospho_HCT	phospho	HCT	mean	0	0	0	0	0	0	0	0	0	0	0	875.349	2238.27	4520.05	5758.09	6548.33	6644.65	6991.06	7531.89	7599.95	6797.65	4999.63	2553.47	895.975	0	0	0	0	0	0	0	0	0	0	0	0	0	0	0	0	0	0	0
A0A494C1K3	GTF2I	KINSSPNVNTTASGVEDLNIIQVTIPDDDNER	phospho_HEK	phospho	HEK	mean	0	0	0	0	0	0	0	0	0	0	0	701.675	1981.34	5278.29	9405.36	15076.1	18884.7	22061.1	21913.9	21189.4	16432	11378.8	4997.81	1750.02	0	0	0	0	0	0	0	0	0	0	0	0	0	0	0	0	0	0	0
A0A494C1K3	GTF2I	RPSTFGIPR	phospho_HCT	phospho	HCT	mean	0	0	0	0	0	0	0	0	0	0	0	428.068	1280.73	2607.32	3587.05	4001.27	4106.82	4305.57	5008.51	5505.41	5995.61	5867.55	5896.92	5269.88	4968.24	4095.12	3502.31	2674.48	2276.55	1932.71	1455.65	768.296	235.236	0	0	0	0	0	0	0	0	0	0
A0A494C1K3	GTF2I	RPSTFGIPR	phospho_HEK	phospho	HEK	mean	0	0	0	0	0	0	0	0	0	0	0	330.558	1013.82	2276.48	4013.29	6473.6	9341.16	11394.9	11908.2	11429.4	10771.7	10922.3	10228.3	9259.86	7183.22	5819.62	5027.63	4775.97	4593.45	3716.82	2742.94	1331.67	505.32	0	0	0	0	0	0	0	0	0	0
A0A494C1K3	GTF2I	RPSTYGIPR	phospho_HCT	phospho	HCT	mean	0	0	0	0	0	0	0	0	0	0	0	684.113	2318.01	4787.15	6974.61	8042.55	8334.53	7877.95	7921.6	7770.74	7673.96	6136.19	3974.33	1656.11	448.395	0	0	0	0	0	0	0	0	0	0	0	0	0	0	0	0	0	0
A0A494C1K3	GTF2I	RPSTYGIPR	phospho_HEK	phospho	HEK	mean	0	0	0	0	0	0	0	0	0	0	0	560.51	1703.3	3765.62	6567.53	9870.12	13955.9	16605.3	17579.5	15794	12754.7	9703.67	6144.44	3641.14	1272.55	469.188	0	0	0	0	0	0	0	0	0	0	0	0	0	0	0	0	0
A0A494C1K3	GTF2I	SILSPGGSCGPIK	phospho_HCT	phospho	HCT	mean	0	0	0	0	0	0	0	0	1311.26	3186.83	6204.76	7042.75	8200.18	8739.5	11185	12995.6	13381.8	12549.7	11189.7	10975	10356.6	8599.14	6043.59	3357.89	2090.17	916.978	458.489	0	0	0	0	0	0	0	0	0	0	0	0	0	0	0	0
A0A494C1K3	GTF2I	SILSPGGSCGPIK	phospho_HEK	phospho	HEK	mean	0	0	0	0	0	0	0	0	0	0	0	0	0	0	725.493	1450.99	2176.48	1855.92	1535.37	1571.83	1523.9	1475.97	714.024	357.012	0	0	0	0	0	0	0	0	0	0	0	0	0	0	0	0	0	0	0
A0A494C1K3	GTF2I	SPGSNSK	phospho_HCT	phospho	HCT	mean	75423.9	232331	335355	358136	303277	230127	173679	128133	110638	94364.9	102972	98168.1	141533	223289	348932	439439	457116	406404	330225	288799	280925	285147	284464	264653	244529	217317	188015	164693	141471	135972	125138	116697	102489	92624.6	80703.8	66671.7	51593.2	41586.2	35549.2	31955.1	28442.4	24190.8	20597.2
A0A494C1K3	GTF2I	SPGSNSK	phospho_HEK	phospho	HEK	mean	49927	209308	313937	339729	278351	216596	179135	169404	158955	144851	140453	158557	217930	336737	518230	747065	893644	931065	835933	783091	756346	773960	753338	689963	585463	482277	407030	354448	305397	256414	234103	211140	195520	169647	146967	121630	94088.3	74021.1	60881.4	51966.5	42469.9	34186.9	27914.6
A0A494C1L5	LRBA	GSAMQVSPLMFTDK	phospho_HCT	phospho	HCT	mean	1.15136758152248e-13	5027.1	10184.6	14638.2	20022.2	23555.9	24501	23376.7	20570.4	18715.3	16211.2	15460.2	16002.4	18459.8	20775.6	21378.8	20642.7	19157.3	19037.9	18711.7	17509.2	14078.9	9536.41	5574.27	3158.65	2394.97	2392.99	1595.32	797.662	0	0	0	0	0	0	0	0	0	0	0	0	0	0
A0A494C1L5	LRBA	GSAMQVSPLMFTDK	phospho_HEK	phospho	HEK	mean	0	0	523.309	1372.88	2609.75	3276.32	3735.13	3582.49	3442.91	3223.72	3349.36	3536.83	3475.02	3373.9	3323.3	3747.67	4127.26	4349.27	4092.13	3869.73	3256.93	2535.43	1269.5	473.116	0	0	0	0	0	0	0	0	0	0	0	0	0	0	0	0	0	0	0
A0A494C1L5	LRBA	NADDLEVSSDIIEAVAISSNSFITTGK	phospho_HCT	phospho	HCT	mean	-3.39443e-14	15462.7	29257.8	40324	45133.1	41968	34975.1	23938.9	22646.5	21325	25200	19171.1	18228.2	21490.9	36233.6	49396.7	52726.9	45006.4	31439.5	23005.2	19022	17254	15251.3	12226.5	9959.96	6383.62	3060.75	840.253	0	0	0	0	0	0	0	0	0	0	0	0	0	0	0
A0A494C1L5	LRBA	NADDLEVSSDIIEAVAISSNSFITTGK	phospho_HEK	phospho	HEK	mean	0	990.409	1980.82	4810.45	6395.2	8826.24	7578.83	5849.98	3302.15	3222.5	4619.65	5115.85	5864.74	5131.88	5856.86	4189.6	3263.21	1168.41	584.205	0	0	0	0	0	0	0	0	0	0	0	0	0	0	0	0	0	0	0	0	0	0	0	0
A0A494C1L5	LRBA	RRDSGIGEETATGLGSHVEVTPHTAPPGVSAGPDAISEVLSTLSLEVNK	phospho_HCT	phospho	HCT	mean	0	1250.22	2500.45	3750.67	3328.2	2905.72	2483.24	1655.49	827.747	0	0	0	0	0	0	0	0	0	0	0	0	0	0	0	0	0	0	0	0	0	0	0	0	0	0	0	0	0	0	0	0	0	0
A0A494C1L5	LRBA	RRDSGIGEETATGLGSHVEVTPHTAPPGVSAGPDAISEVLSTLSLEVNK	phospho_HEK	phospho	HEK	mean	0	957.361	1914.72	3810.45	3791.45	3772.45	1876.73	938.363	0	0	0	0	0	0	0	0	0	0	0	0	0	0	0	0	0	0	0	0	0	0	0	0	0	0	0	0	0	0	0	0	0	0	0
A0A494C1L5	LRBA	SAAKSPVDIVTGGISPVR	phospho_HCT	phospho	HCT	mean	-6.92688e-13	25945.7	45860.7	57363.5	60784.4	54022.1	43139.4	29121.9	27566.6	27053.4	29157.7	21828.2	19146.4	21218.9	30522.5	38240.2	41174.3	40296.7	38287.9	38422.4	37361.8	34904	30872.7	26837.1	23536.1	18302.5	13049.8	6307.66	2345.09	0	0	0	0	0	0	0	0	0	0	0	0	0	0
A0A494C1L5	LRBA	SAAKSPVDIVTGGISPVR	phospho_HEK	phospho	HEK	mean	-6.9971e-14	11369.5	20978.1	26734.1	29024	28187	25599.1	22960.5	19644	18267	17529.7	17248.4	15164.9	12316.7	11234.7	12658	15103.3	16799.7	17233.3	17169.3	16743.6	16115.1	14101	10504.1	6036.22	3103.57	2006.79	1337.86	668.93	0	0	0	0	0	0	0	0	0	0	0	0	0	0
A0A494C1L5	LRBA	SPVDIVTGGISPVRDLDR	phospho_HCT	phospho	HCT	mean	0	0	0	0	0	0	0	0	0	0	0	1822.04	5547.25	11008.5	14526.5	15292.3	14034.1	12660.5	12790.7	13208.6	12399.2	9225.7	4604.72	1447.77	0	0	0	0	0	0	0	0	0	0	0	0	0	0	0	0	0	0	0
A0A494C1L5	LRBA	SPVDIVTGGISPVRDLDR	phospho_HEK	phospho	HEK	mean	0	0	0	0	0	0	0	0	0	0	0	1252.88	3512.47	6413.05	7942.31	8502.65	8987.38	9677.15	10411	10145.5	8572.39	5791.11	2671.26	772.462	0	0	0	0	0	0	0	0	0	0	0	0	0	0	0	0	0	0	0
A0A494C1T9	FAM83H	GSPTSAYPER	phospho_HCT	phospho	HCT	mean	16710	35391.4	48106.2	50942.8	45558.8	37448.7	30788.3	26153	22952.6	21155	19272.6	17198.8	14772.5	13521.5	12761.2	14156.3	15235.8	15609.8	12361.8	8745.37	5495.1	3462.62	1699.45	435.448	0	0	0	0	0	0	0	0	0	0	0	0	0	0	0	0	0	0	0
A0A494C1T9	FAM83H	GSPTSAYPER	phospho_HEK	phospho	HEK	mean	7759.46	31136.6	46227.4	49482.3	40125.9	29656.2	21445.7	17684.4	14832.3	13107.2	11909.1	11062	11077.8	11440.8	11346.6	9557.06	7686.26	6015.63	5361.86	4896.64	4103.66	3085.81	1530.66	580.152	0	0	0	0	0	0	0	0	0	0	0	0	0	0	0	0	0	0	0
A0A494C1T9	FAM83H	HGSDPAFAPGPR	phospho_HCT	phospho	HCT	mean	0	489.836	1344.23	2529.9	2735.89	2780.21	2161.97	2033.56	1134.86	567.429	0	0	0	0	0	0	0	0	0	0	0	0	0	0	0	0	0	0	0	0	0	0	0	0	0	0	0	0	0	0	0	0	0
A0A494C1T9	FAM83H	HGSDPAFAPGPR	phospho_HEK	phospho	HEK	mean	-3.21466e-16	1082.83	2216.76	3084.49	3128.72	2399.66	1196.39	404.871	0	0	0	0	0	0	0	0	0	0	0	0	0	0	0	0	0	0	0	0	0	0	0	0	0	0	0	0	0	0	0	0	0	0	0
A0A494C1T9	FAM83H	KGSPTPGFSTR	phospho_HCT	phospho	HCT	mean	25770.9	38976.7	48314	51182.5	48153.5	38869.4	27972.5	17630.1	13655.2	11623.1	11100	7432.9	5855.52	5332.73	7663.95	8540.13	8130.54	5783.69	2940.1	985.732	0	0	0	0	0	0	0	0	0	0	0	0	0	0	0	0	0	0	0	0	0	0	0
A0A494C1T9	FAM83H	KGSPTPGFSTR	phospho_HEK	phospho	HEK	mean	15711.8	45653.5	66955.7	75081	68752.2	56988.3	44694	34496	26122.6	19325.4	15621.2	12749.2	10698.9	8410.28	6656.72	5853.24	5020.42	3972.91	2031.95	729.05	0	0	0	0	0	0	0	0	0	0	0	0	0	0	0	0	0	0	0	0	0	0	0
A0A494C1T9	FAM83H	RGSLTLTISGESPK	phospho_HCT	phospho	HCT	mean	7560.99	9523.22	12259.6	14824.2	16551.9	14485.5	10742.7	6005.25	3611.35	1592.81	796.405	0	0	0	0	0	0	0	0	0	0	0	0	0	0	0	0	0	0	0	0	0	0	0	0	0	0	0	0	0	0	0	0
A0A494C1T9	FAM83H	RGSLTLTISGESPK	phospho_HEK	phospho	HEK	mean	-3.15267e-14	2315.12	4702.11	6337.35	6531.96	4988	3073.72	1879.76	1555.09	1036.72	518.362	0	0	0	0	0	0	0	0	0	0	0	0	0	0	0	0	0	0	0	0	0	0	0	0	0	0	0	0	0	0	0	0
A0A494C1T9	FAM83H	RGSPTTGFIEQK	phospho_HCT	phospho	HCT	mean	17406.1	42542.4	59679	64946.7	60701.6	47654.7	33677.1	19327.6	13557	9792.21	9711.5	7028.88	5590.67	4437.62	5675.62	7001.34	7286.53	5391.52	2653.19	781.542	0	0	0	0	0	0	0	0	0	0	0	0	0	0	0	0	0	0	0	0	0	0	0
A0A494C1T9	FAM83H	RGSPTTGFIEQK	phospho_HEK	phospho	HEK	mean	15132.5	51290.6	78028	85804.8	80494.7	67192.6	55807.6	45362	34111	23359.6	15231.9	11329	9628.85	8103.76	5977.6	3649.04	2184.04	984.603	492.302	0	0	0	0	0	0	0	0	0	0	0	0	0	0	0	0	0	0	0	0	0	0	0	0
A0A494C1T9	FAM83H	RGSPVPPVPER	phospho_HCT	phospho	HCT	mean	4774.87	11974.4	16441	17846.6	15342.1	11827.4	7844.23	4653.2	2688.34	1157.47	578.735	0	0	0	0	0	0	0	0	0	0	0	0	0	0	0	0	0	0	0	0	0	0	0	0	0	0	0	0	0	0	0	0
A0A494C1T9	FAM83H	RGSPVPPVPER	phospho_HEK	phospho	HEK	mean	-1.68623e-13	7100.68	11823.3	13505.6	11497.9	9271.23	7069.79	5488.43	3389.13	1484.58	396.631	0	0	0	0	0	0	0	0	0	0	0	0	0	0	0	0	0	0	0	0	0	0	0	0	0	0	0	0	0	0	0	0
A0A494C1T9	FAM83H	RLSLGQGDSTEAATEER	phospho_HCT	phospho	HCT	mean	5418.19	10086.1	13656.9	15448.4	16573.2	16087.1	14710.4	13045.6	11896.4	10773.9	9609.13	7585.64	5559.24	2743.72	1025.65	0	0	0	0	0	0	0	0	0	0	0	0	0	0	0	0	0	0	0	0	0	0	0	0	0	0	0	0
A0A494C1T9	FAM83H	RLSLGQGDSTEAATEER	phospho_HEK	phospho	HEK	mean	-3.31558e-15	3625.57	6216.88	7645.7	7589.49	7094.85	6247.19	5669.22	5032.99	4609.01	4549.47	4217.23	3260.61	1634.36	506.17	0	0	0	0	0	0	0	0	0	0	0	0	0	0	0	0	0	0	0	0	0	0	0	0	0	0	0	0
A0A494C1T9	FAM83H	RSSPVPPVPER	phospho_HCT	phospho	HCT	mean	-3.67752e-14	1405.7	2108.55	1405.7	702.85	0	0	0	0	0	0	0	0	0	0	0	0	0	0	0	0	0	0	0	0	0	0	0	0	0	0	0	0	0	0	0	0	0	0	0	0	0	0
A0A494C1T9	FAM83H	RSSPVPPVPER	phospho_HEK	phospho	HEK	mean	6.15489180295661e-14	3032.52	4442.18	4540.13	3008.11	1990.18	783.467	391.734	0	0	0	0	0	0	0	0	0	0	0	0	0	0	0	0	0	0	0	0	0	0	0	0	0	0	0	0	0	0	0	0	0	0	0
A0A494C1T9	FAM83H	SSPVPPVPER	phospho_HCT	phospho	HCT	mean	8752.73	15551.7	19268.9	20336.9	17747	14805.8	10581.6	6449.64	3393.18	1274.11	637.056	0	0	0	0	0	0	0	0	0	0	0	0	0	0	0	0	0	0	0	0	0	0	0	0	0	0	0	0	0	0	0	0
A0A494C1T9	FAM83H	SSPVPPVPER	phospho_HEK	phospho	HEK	mean	8.75514426728884e-13	12826	21690.3	25303.9	25122.5	22780.9	19050.4	13527.3	7756.03	3023.76	751.564	0	0	0	0	0	0	0	0	0	0	0	0	0	0	0	0	0	0	0	0	0	0	0	0	0	0	0	0	0	0	0	0
A0A494C1V1	NBEAL2	DNLGEVPLTPTEEASLPLAVTK	phospho_HCT	phospho	HCT	mean	-4.94595e-14	27227.5	52714.3	70596.2	82942.9	80648	72754.6	57881.5	48937.1	39167.3	33674.4	24283.1	18076.6	12757.8	14983.2	19030.7	21789.1	19901.2	16615.9	16617.7	17843.2	18791.1	16216.3	14150.5	11116.8	8986.74	4633.43	1913.06	0	0	0	0	0	0	0	0	0	0	0	0	0	0	0
A0A494C1V1	NBEAL2	DNLGEVPLTPTEEASLPLAVTK	phospho_HEK	phospho	HEK	mean	3.39537504421472e-14	7407.42	14926	19585.8	19023.9	15644.1	13442.7	12472.5	11959.8	10758.6	9816.97	8061.44	5698.04	2741.33	870.733	0	0	0	0	750.701	1501.4	2252.1	1501.4	750.701	0	0	0	0	0	0	0	0	0	0	0	0	0	0	0	0	0	0	0
A0A499FIX8	ESYT2	EPTPSIASDISLPIATQELR	phospho_HCT	phospho	HCT	mean	-8.06292e-14	26128.5	46500.8	58898.1	63093.9	59214	48998.2	36159.3	26650.4	21517.4	19241.1	16463.6	13841.9	11601	11273.7	12530.9	12827.4	12177.2	8262.09	6187.72	4772.55	6460.91	7667.79	8593	7037.85	5369.82	3469.57	2464.85	1688.2	1332.32	1447.16	964.772	482.386	0	0	0	0	0	0	0	0	0	0
A0A499FIX8	ESYT2	EPTPSIASDISLPIATQELR	phospho_HEK	phospho	HEK	mean	-9.76611e-13	12930.1	25195.5	32480.8	34956	32710.7	31024.4	28111	25467.7	22284	20240	18297.3	15631.3	12681.7	10113.9	9055.11	8116.93	7372.81	6060.45	5441.34	4674.94	4576.82	4469.51	4669.4	4654.44	4429.56	4057.96	3791.39	3721.93	3576.59	2875.95	1588.92	550.069	0	0	0	0	0	0	0	0	0	0
A0A499FIX8	ESYT2	SSSSLLASPGHISVK	phospho_HCT	phospho	HCT	mean	0	0	3260.31	8795.14	17513.2	22423.3	24509.8	21979.2	18463.8	15032.5	12243	9806.09	6573.85	3175.74	957.689	0	0	0	0	0	0	0	0	0	0	0	0	0	0	0	0	0	0	0	0	0	0	0	0	0	0	0	0
A0A499FIX8	ESYT2	SSSSLLASPGHISVK	phospho_HEK	phospho	HEK	mean	0	0	934.679	2310.39	4228.16	4986.07	5559.91	5660.91	5833.21	5622.49	5260.11	4495.99	3285.95	1629.57	528.804	0	0	0	0	0	0	0	0	0	0	0	0	0	0	0	0	0	0	0	0	0	0	0	0	0	0	0	0
A0A499FIZ0	WDR26	RLSQSDEDVIR	phospho_HCT	phospho	HCT	mean	0	0	2057.26	6265.9	13881.8	21907.3	29905.3	35448.9	38280.5	38021.9	34605	30294.9	26370.1	24498.2	22412.3	18889.7	14700.7	10578.3	8811.64	7701.69	8138.27	7918.56	7566.08	6571.36	5955.22	5172.25	4592.4	3783.48	3709.75	3610.13	3057.84	1695.35	536.933	0	0	0	0	0	0	0	0	0	0
A0A499FIZ0	WDR26	RLSQSDEDVIR	phospho_HEK	phospho	HEK	mean	0	0	2007.99	5282.19	11323	16809.6	23840.3	29506.5	33874.6	34421.7	31386.8	26784.5	21661.5	18206.1	14974.8	13023.9	11180.3	10457.8	9660.86	9064.68	8122.1	7311.86	6363.88	6142.29	6053.48	6570.23	6761.27	7102.05	7137	6345.1	4668.17	2287.54	746.071	0	0	0	0	0	0	0	0	0	0
A0A499FJI4	MYCBP2	AESPGPGSR	phospho_HCT	phospho	HCT	mean	5742.14	10661	12619.4	10880.2	6191.25	2668.67	1049.71	699.806	349.903	0	0	0	0	0	0	0	0	0	0	0	0	0	0	0	0	0	0	0	0	0	0	0	0	0	0	0	0	0	0	0	0	0	0
A0A499FJI4	MYCBP2	AESPGPGSR	phospho_HEK	phospho	HEK	mean	4.89152801932516e-15	1536.28	2643.11	2891.04	1784.21	677.379	0	0	0	0	0	0	0	0	0	0	0	0	0	0	0	0	0	0	0	0	0	0	0	0	0	0	0	0	0	0	0	0	0	0	0	0	0
A0A499FJI4	MYCBP2	ALLSSPEGEEK	phospho_HCT	phospho	HCT	mean	2.82511051589533e-15	784.452	1766.39	1963.87	2161.36	1179.42	589.711	0	0	0	0	0	0	0	0	0	0	0	0	0	0	0	0	0	0	0	0	0	0	0	0	0	0	0	0	0	0	0	0	0	0	0	0
A0A499FJI4	MYCBP2	ALLSSPEGEEK	phospho_HEK	phospho	HEK	mean	-4.65771e-14	2011.86	4239.95	6135.61	6593.44	6310.56	5677.09	5041.32	3659.49	1871.03	563.376	0	0	0	0	0	0	0	0	0	0	0	0	0	0	0	0	0	0	0	0	0	0	0	0	0	0	0	0	0	0	0	0
A0A499FJI4	MYCBP2	APSPHVVQENLHSEVVEVCTSSTLK	phospho_HCT	phospho	HCT	mean	-7.21072e-13	10006.5	18889.3	23565.4	23916.7	18616.8	12657.3	5693.84	2110.92	0	0	0	0	0	0	0	0	0	0	0	0	0	0	0	0	0	0	0	0	0	0	0	0	0	0	0	0	0	0	0	0	0	0
A0A499FJI4	MYCBP2	APSPHVVQENLHSEVVEVCTSSTLK	phospho_HEK	phospho	HEK	mean	-2.95114e-14	13902.2	27174.6	33957.1	36675	32243.8	29601.6	22960.3	16938.3	7868.21	2819.11	0	0	0	0	0	0	0	0	0	0	0	0	0	0	0	0	0	0	0	0	0	0	0	0	0	0	0	0	0	0	0	0
A0A499FJI4	MYCBP2	QVSTENDSTLVHR	phospho_HCT	phospho	HCT	mean	-4.6672e-14	1681.71	3956.52	5930.96	7527.31	7636.02	7125.88	5671.51	4152.57	3066.24	2711.91	3152.64	3921.49	4805.62	5229.56	4529.22	3671.26	2590.14	2796.08	3138.14	3551.88	2907.85	1594.84	532.976	0	0	0	0	0	0	0	0	0	0	0	0	0	0	0	0	0	0	0
A0A499FJI4	MYCBP2	QVSTENDSTLVHR	phospho_HEK	phospho	HEK	mean	1.41718065115479e-14	3036.61	6604.53	9010.21	10194.7	9252.29	8707.74	8105.28	7816.73	6958.66	5520.98	4742.47	4427.55	5271.81	5531.46	5771.35	5463.92	5797.19	5992.1	6482.3	5715.42	4522.53	2252.49	868.011	0	0	0	0	0	0	0	0	0	0	0	0	0	0	0	0	0	0	0
A0A499FJI4	MYCBP2	SKSDSYTLDPDTLR	phospho_HCT	phospho	HCT	mean	26378.3	58628	79246.7	83884.8	71622.8	54174.6	38743.2	28091.2	22130.7	16372.2	12356.6	7893.62	5286.63	4015.45	3810.43	3338.47	2003.74	668.999	0	0	0	0	0	0	0	0	0	0	0	0	0	0	0	0	0	0	0	0	0	0	0	0	0
A0A499FJI4	MYCBP2	SKSDSYTLDPDTLR	phospho_HEK	phospho	HEK	mean	24188.6	74934	114333	132175	123749	105724	88544.5	74370.5	58194.3	41118	28254.5	20450	16322	13449.6	10605.6	7585.72	4760.28	2147.83	714.669	0	0	0	0	0	0	0	0	0	0	0	0	0	0	0	0	0	0	0	0	0	0	0	0
A0A499FJI4	MYCBP2	SLSPNHNTLQTLK	phospho_HCT	phospho	HCT	mean	0	0	1955.93	5891.88	11516.5	14812	14831	12375.4	9050.18	6856.9	4920.57	3887.2	2499.2	1266.5	373.703	0	0	0	0	0	0	0	0	0	0	0	0	0	0	0	0	0	0	0	0	0	0	0	0	0	0	0	0
A0A499FJI4	MYCBP2	SLSPNHNTLQTLK	phospho_HEK	phospho	HEK	mean	0	0	3098.24	7952.56	15284.4	18317.9	20030	18218.7	17218.9	14701.6	12737.4	9651.75	6541.33	2985.09	938.688	0	0	0	0	0	0	0	0	0	0	0	0	0	0	0	0	0	0	0	0	0	0	0	0	0	0	0	0
A0A499FJI4	MYCBP2	SSPSGASSPR	phospho_HCT	phospho	HCT	mean	6304.92	16372	20824.3	18553.4	10030.3	3476.39	0	0	0	0	0	0	0	0	0	0	0	0	0	0	0	0	0	0	0	0	0	0	0	0	0	0	0	0	0	0	0	0	0	0	0	0	0
A0A499FJI4	MYCBP2	SSPSGASSPR	phospho_HEK	phospho	HEK	mean	8255.23	19961.6	26330.6	24804.7	15700.4	7303.69	1890	724.102	0	0	0	0	0	0	0	0	0	0	0	0	0	0	0	0	0	0	0	0	0	0	0	0	0	0	0	0	0	0	0	0	0	0	0
A0A499FJI4	MYCBP2	SSSPHDK	phospho_HCT	phospho	HCT	mean	15071.5	23763.5	33361.5	38329.3	38245.1	32906.5	28397.7	25448.9	21644.3	18327	14769	13910.2	14038.9	15234.4	15180.8	13061.9	10399.6	7940.49	7508.3	7131.1	6716.27	4905.81	2510.28	817.984	0	0	0	0	0	0	0	0	0	0	0	0	0	0	0	0	0	0	0
A0A499FJI4	MYCBP2	SSSPHDK	phospho_HEK	phospho	HEK	mean	5490.06	25514.3	40915.2	46805.3	41057.1	31697.3	24917.6	24411	25743.1	27336.2	24802.3	23274.6	21913.3	24391.3	24212.4	23400.6	20145.6	17784.8	15397.1	13220.6	10017.5	6506.13	2940.03	1007.22	0	0	0	0	0	0	0	0	0	0	0	0	0	0	0	0	0	0	0
A0A499FJI4	MYCBP2	STSPKPK	phospho_HCT	phospho	HCT	mean	15680.4	33751.7	46060.4	49188.1	43203.4	31756.2	21541	12666.2	8504.39	3853.16	1926.58	0	0	0	0	0	0	0	0	0	0	0	0	0	0	0	0	0	0	0	0	0	0	0	0	0	0	0	0	0	0	0	0
A0A499FJI4	MYCBP2	STSPKPK	phospho_HEK	phospho	HEK	mean	4111.42	33971.4	53754.8	60282.2	54878.8	48331.1	42008.2	34706.7	22849.5	10408.5	2749	0	0	0	0	0	0	0	0	0	0	0	0	0	0	0	0	0	0	0	0	0	0	0	0	0	0	0	0	0	0	0	0
A0A499FJI4	MYCBP2	VNSGDTEVGSSLLR	phospho_HCT	phospho	HCT	mean	9404.03	28354.1	42509.1	48325.4	44549.6	33421.9	21698.6	11102.8	6014.21	2146.81	1073.4	0	0	0	0	0	0	0	0	0	0	0	0	0	0	0	0	0	0	0	0	0	0	0	0	0	0	0	0	0	0	0	0
A0A499FJI4	MYCBP2	VNSGDTEVGSSLLR	phospho_HEK	phospho	HEK	mean	1.21620084018032e-13	6335.53	14270.4	21625	27321.3	26818.7	21796.1	14229.1	7688.81	3165.95	892.078	0	0	0	0	0	0	0	0	0	0	0	0	0	0	0	0	0	0	0	0	0	0	0	0	0	0	0	0	0	0	0	0
A0A590UJ07	ERCC6L2	LSDSETLSFK	phospho_HCT	phospho	HCT	mean	0	0	0	0	0	0	0	0	0	0	0	0	0	0	0	0	0	0	0	0	0	0	0	0	0	0	0	0	0	4911.84	13157.6	25010.9	29693.2	29930.8	26509	24906.8	26635.5	27603.4	28096	23760.9	18617.7	13913.3	9980.89
A0A590UJ07	ERCC6L2	LSDSETLSFK	phospho_HEK	phospho	HEK	mean	0	0	0	0	0	0	0	0	0	0	0	0	0	0	0	0	0	0	0	0	0	0	0	0	0	0	0	0	0	2718.69	7709.82	14866.5	18115	18537.9	17189.5	17937.2	19880.6	20921.5	19779	15632.4	10641.9	5768.78	3257.36
A0A590UJ51	DOCK4	ASPLLSDK	phospho_HCT	phospho	HCT	mean	0	0	0	439.877	879.755	1319.63	879.755	439.877	0	0	0	0	0	0	0	0	0	0	0	0	0	0	0	0	0	0	0	0	0	0	0	0	0	0	0	0	0	0	0	0	0	0	0
A0A590UJ51	DOCK4	ASPLLSDK	phospho_HEK	phospho	HEK	mean	2.37620330502199e-15	2197.26	4532.03	5918.26	6626.39	5608.57	4789.72	3088.11	2249.48	956.632	478.316	0	0	0	0	0	0	0	0	0	0	0	0	0	0	0	0	0	0	0	0	0	0	0	0	0	0	0	0	0	0	0	0
A0A590UJ84	RERE	EKVASDTEEADR	phospho_HCT	phospho	HCT	mean	0	0	0	0	0	0	0	0	0	0	0	2685.84	8140.24	17066.6	23358.9	25197.2	23755.1	21571.7	22510.3	21471.2	19073.2	12719.5	6274.32	1877.47	0	0	0	0	0	0	0	0	0	0	0	0	0	0	0	0	0	0	0
A0A590UJ84	RERE	EKVASDTEEADR	phospho_HEK	phospho	HEK	mean	0	0	0	0	0	0	0	0	0	0	0	3826.86	10576.1	22161.8	30333.9	36343.5	36814.5	37163.8	35270	31860.5	23627.6	14678.7	6031.57	1916.18	0	0	0	0	0	0	0	0	0	0	0	0	0	0	0	0	0	0	0
A0A590UJ84	RERE	KQPASPDGR	phospho_HCT	phospho	HCT	mean	0	0	0	0	0	0	0	0	819.222	2804.68	5605.02	8885.53	12065.2	15621.3	18538	19911.7	18088	12825.5	6286.68	1753.99	0	0	0	0	0	0	0	0	0	0	0	0	0	0	0	0	0	0	0	0	0	0	0
A0A590UJ84	RERE	KQPASPDGR	phospho_HEK	phospho	HEK	mean	0	0	0	0	0	0	0	924.356	2856.89	5700.31	7597.22	8969.14	9529.75	10675.4	11353	11538.9	9696.92	6333.36	2743.37	618.456	0	0	0	0	0	0	0	0	0	0	0	0	0	0	0	0	0	0	0	0	0	0	0
A0A590UJ84	RERE	QPASPDGR	phospho_HCT	phospho	HCT	mean	0	0	0	0	0	0	0	0	0	0	0	467.169	1280.97	2508.87	3210.73	3219.33	3134.02	3013.93	3732.16	3838.74	3724.33	2626.51	1377.34	442.821	0	0	0	0	0	0	0	0	0	0	0	0	0	0	0	0	0	0	0
A0A590UJ84	RERE	QPASPDGR	phospho_HEK	phospho	HEK	mean	0	0	0	0	0	0	0	0	0	0	0	243.479	864.578	1772.71	2594.54	3126.96	3383.86	3332.44	2946.88	2427.27	1809.31	1217.38	571.948	176.023	0	0	0	0	0	0	0	0	0	0	0	0	0	0	0	0	0	0	0
A0A590UJ84	RERE	TSPINEDIR	phospho_HCT	phospho	HCT	mean	0	0	0	0	0	0	0	0	0	0	0	1579.2	4524.91	8848.1	11113.3	11547.7	10268.7	9760.63	10262.3	11127.3	10307.6	8691.63	6855.44	7317.7	7777.66	7554.36	5519.28	2793.52	943.814	0	0	0	0	0	0	0	0	0	0	0	0	0	0
A0A590UJ84	RERE	TSPINEDIR	phospho_HEK	phospho	HEK	mean	0	0	0	0	0	0	0	0	0	0	0	1040.92	3259.3	7147.59	10294	12292	12210	11468	10299.1	9182.55	8487.55	8628.22	9668.75	10240.2	9126.92	6027.43	2705.75	630.807	0	0	0	0	0	0	0	0	0	0	0	0	0	0	0
A0A590UJ84	RERE	VASDTEEADR	phospho_HCT	phospho	HCT	mean	0	0	0	0	0	0	0	0	0	0	0	1573.16	5197.95	11168	16312.8	18395.7	17957.7	16344.5	16893.8	17034	15707.7	11035.4	5363.09	1584.7	0	0	0	0	0	0	0	0	0	0	0	0	0	0	0	0	0	0	0
A0A590UJ84	RERE	VASDTEEADR	phospho_HEK	phospho	HEK	mean	0	0	0	0	0	0	0	0	0	0	0	2449.86	7019.74	14753.7	20045.5	23033.5	22073.8	20544.6	18718.2	16618.7	13184.8	8776.7	4102.08	1323.44	0	0	0	0	0	0	0	0	0	0	0	0	0	0	0	0	0	0	0
A0A590UJ84	RERE	VKEEASSPLK	phospho_HCT	phospho	HCT	mean	0	0	0	0	0	0	0	0	910.827	2439.6	3968.38	3675.5	4675.17	8683	15955.9	21000.2	20854.4	19002	18181.9	21580.5	22995.2	22010.3	17822	14991.6	14435.7	13350.1	10556.4	5344.46	1828.84	0	0	0	0	0	0	0	0	0	0	0	0	0	0
A0A590UJ84	RERE	VKEEASSPLK	phospho_HEK	phospho	HEK	mean	0	0	0	0	0	0	0	1500.29	4621.06	9883.07	13926.4	16533.8	16722.8	16418.2	15973.5	15337.9	13806.9	12098.1	11806.9	13552.7	15109.4	14162.9	11412.7	8490.89	6997.27	5859.16	4315.49	2231.48	665.901	0	0	0	0	0	0	0	0	0	0	0	0	0	0
A0A590UJ99	BUB1	DGKFSPIQEK	phospho_HCT	phospho	HCT	mean	1.54978558381597e-13	8826.39	17111.8	22333	23174	18899.3	14067.7	8268.26	5333.79	2152.35	1076.17	0	0	0	0	0	0	0	0	0	0	0	0	0	0	0	0	0	0	0	0	0	0	0	0	0	0	0	0	0	0	0	0
A0A590UJ99	BUB1	DGKFSPIQEK	phospho_HEK	phospho	HEK	mean	9288.14	44112.6	71143	83119.8	79225.5	68770.5	58039.6	47361.4	32416.8	15772.1	4726.78	0	0	0	0	0	0	0	0	0	0	0	0	0	0	0	0	0	0	0	0	0	0	0	0	0	0	0	0	0	0	0	0
A0A590UJD8	MYSM1	QLPSPEPCEIQK	phospho_HCT	phospho	HCT	mean	0	0	0	0	0	0	0	0	0	0	0	0	0	0	0	0	0	0	0	0	421.347	1207.74	2623.78	3614.24	4245.31	4304.39	4422.91	5622.79	8229.64	12168.5	14754.2	15191.5	13400.8	11503.8	9421.15	7864.55	6289.87	5393.01	4106.56	2782.23	1242.5	407.025	0
A0A590UJD8	MYSM1	QLPSPEPCEIQK	phospho_HEK	phospho	HEK	mean	0	0	0	0	0	0	0	0	0	0	0	0	0	0	0	0	0	0	0	0	231.04	1140.09	2339.26	3503.49	3826.18	4186.72	4785.73	5951.04	7185.42	8324.96	9276.96	10079.5	10577.3	10707.6	9892.44	8364.58	6778.48	5828.29	4997.09	3606.59	1775.33	502.778	0
A0A590UJG2	MACF1	AFLAELEQNSPK	phospho_HCT	phospho	HCT	mean	4081.32	13771.5	21335.9	24376.9	23265.7	18678.9	14099	9796.37	7381.68	5436.26	4402.63	3486.42	4107.37	5788.25	7215.64	6946.78	4622.61	2669.49	962.66	481.33	0	0	0	0	0	0	0	0	0	0	0	0	0	0	0	0	0	0	0	0	0	0	0
A0A590UJG2	MACF1	AFLAELEQNSPK	phospho_HEK	phospho	HEK	mean	-1.33448e-15	11819.5	25734.5	38435.7	41194.9	36909.8	29330.8	24817.8	22314.4	20365.7	17327.2	13524.7	9816.36	7997.21	6823.43	7423.53	6524.13	4995.46	2223.53	621.631	0	0	0	0	0	0	0	0	0	0	0	0	0	0	0	0	0	0	0	0	0	0	0
A0A590UJG2	MACF1	LLDAEDVDVPSPDEK	phospho_HCT	phospho	HCT	mean	8.06757808706019e-14	4018.83	7086.28	8085.47	6860.29	4631.21	2178.71	838.377	0	0	0	0	0	0	0	0	0	0	0	0	0	0	0	0	0	0	0	0	0	0	0	0	0	0	0	0	0	0	0	0	0	0	0
A0A590UJG2	MACF1	LLDAEDVDVPSPDEK	phospho_HEK	phospho	HEK	mean	2.8496770745731e-14	1026.7	2167.91	2282.42	3064.27	3278.03	4005.13	3397.53	2042.57	687.607	0	0	0	0	0	0	0	0	0	0	0	0	0	0	0	0	0	0	0	0	0	0	0	0	0	0	0	0	0	0	0	0	0
A0A590UJG2	MACF1	MLSSSDAITQEFMDLR	phospho_HCT	phospho	HCT	mean	11061.1	50670	77499	87447.5	77175.2	59188.6	39803.1	24162.5	14987.9	8626.33	6481.49	3943.65	2986.88	1993.69	1619.57	885.639	772.251	658.862	988.293	658.862	329.431	0	0	0	257.85	515.701	773.551	515.701	257.85	0	0	0	0	0	0	0	0	0	0	0	0	0	0
A0A590UJG2	MACF1	MLSSSDAITQEFMDLR	phospho_HEK	phospho	HEK	mean	4.85050993722037e-13	26152.5	45652.7	53943.8	48233.9	39244.6	31727.8	26416.2	19014.4	9930.75	3962.13	1082.35	883.171	458.675	229.337	0	0	0	0	0	212.265	424.53	636.795	617.99	599.185	580.379	775.106	969.833	1164.56	776.373	388.187	0	0	0	0	0	0	0	0	0	0	0	0
A0A590UJG2	MACF1	QGSFSEDVISHK	phospho_HCT	phospho	HCT	mean	5.18169223578329e-13	26800.1	44781.1	50599.2	43655.8	34315.2	25302.4	18474.1	12146.4	8066.71	5666.82	4211.33	2439.66	1145.7	288.493	0	0	0	0	0	0	0	0	0	0	0	0	0	0	0	0	0	0	0	0	0	0	0	0	0	0	0	0
A0A590UJG2	MACF1	QGSFSEDVISHK	phospho_HEK	phospho	HEK	mean	-1.36005e-13	12592.6	27492.4	42656.6	49046.5	47013.3	38963.8	29988.5	22154.1	15483.5	11458.4	8272.53	5568.54	2597.69	751.398	0	0	0	0	0	0	0	0	0	0	0	0	0	0	0	0	0	0	0	0	0	0	0	0	0	0	0	0
A0A590UJG2	MACF1	SMDAMSSPTK	phospho_HCT	phospho	HCT	mean	1.25082876155523e-13	6428.65	11302.4	13112.9	11945.9	9415.15	7359.09	5934.42	4838.81	3677.56	2498.15	1443.64	597.06	192.811	0	0	0	0	0	0	0	0	0	0	0	0	0	0	0	0	0	0	0	0	0	0	0	0	0	0	0	0	0
A0A590UJG2	MACF1	SMDAMSSPTK	phospho_HEK	phospho	HEK	mean	8.67517840861088e-15	3148.79	7806.48	12526.6	13988.3	12570.6	10455.1	8994.21	7495.62	5214.95	2981.54	1435.7	809.726	391.146	195.573	0	0	0	0	0	0	0	0	0	0	0	0	0	0	0	0	0	0	0	0	0	0	0	0	0	0	0	0
A0A590UJG2	MACF1	SMDAMSSPTKTETVK	phospho_HCT	phospho	HCT	mean	-7.8583e-14	10916.7	19994.2	24773.6	25737.7	22608.8	18668.5	14972.8	12089.8	9452.6	6776.99	4571.86	2630.25	1166.39	306.04	0	0	0	0	0	0	0	0	0	0	0	0	0	0	0	0	0	0	0	0	0	0	0	0	0	0	0	0
A0A590UJG2	MACF1	SMDAMSSPTKTETVK	phospho_HEK	phospho	HEK	mean	3.23067505195201e-14	6935.13	15248.7	22232	25692.6	24814.3	22086.3	18999.8	15715.6	13401.4	10936.4	8580.42	5418.05	2521.15	726.075	0	0	0	0	0	0	0	0	0	0	0	0	0	0	0	0	0	0	0	0	0	0	0	0	0	0	0	0
A0A590UJK3	SLMAP	ESDFSDTLSPSKEK	phospho_HCT	phospho	HCT	mean	0	734.63	2143.74	3552.85	3492.71	2083.59	1206.88	1064.8	1597.19	1064.8	532.398	0	0	0	0	0	0	0	0	0	0	0	0	0	0	0	0	0	0	0	0	0	0	0	0	0	0	0	0	0	0	0	0
A0A590UJK3	SLMAP	ESDFSDTLSPSKEK	phospho_HEK	phospho	HEK	mean	-3.23895e-14	2212.97	4016.39	4633.08	3951.25	2684.79	1823.2	1610.87	1073.92	536.958	0	0	0	0	0	0	0	0	0	0	0	0	0	0	0	0	0	0	0	0	0	0	0	0	0	0	0	0	0	0	0	0	0
A0A590UJS4	NIPBL	AAMYDIISSPSKDSTK	phospho_HCT	phospho	HCT	mean	3.2307815065222e-13	15734.2	27817.5	34150.4	33224.9	26316.6	17659.5	11236.7	8627.8	5131.91	2565.95	0	0	0	0	0	0	0	0	0	0	0	0	0	0	0	0	0	0	0	0	0	0	0	0	0	0	0	0	0	0	0	0
A0A590UJS4	NIPBL	AAMYDIISSPSKDSTK	phospho_HEK	phospho	HEK	mean	3695.56	25520.4	43084.6	53021.5	53007.4	47808.5	39919	31440.6	20495.8	9650.77	2652.2	0	0	0	0	0	0	0	0	0	0	0	0	0	0	0	0	0	0	0	0	0	0	0	0	0	0	0	0	0	0	0	0
A0A590UJS4	NIPBL	AITSLLGGGSPK	phospho_HCT	phospho	HCT	mean	66534.9	98579.8	123873	131723	129187	110098	91771.4	67963.1	54498.7	39101.9	31557.3	21698.4	18931.1	18073.3	20721.1	21407.2	18996.6	14978.1	11349.5	9999.74	9482.6	9037.57	8218	6976.34	6198.97	5742.77	5663.65	5948.14	5783.44	6482.11	6738.18	7643.81	7586.68	7178.43	5337.32	3384.99	3082.89	4201.19	5534.85	4645.17	3034.58	1161.79	400.666
A0A590UJS4	NIPBL	AITSLLGGGSPK	phospho_HEK	phospho	HEK	mean	39089	125924	196969	233914	238685	215799	187141	154961	126278	99357.3	80871.6	68555	59130	50552.8	42151.6	36318.9	29743.8	24035.2	18511	15575.1	13950.1	13610.9	13854.3	13814.8	13076	11957.3	10800.7	10299.5	9107.92	8584.17	8314.06	8678.05	8534.45	6797.46	4718.51	2127.78	1515.9	1997.13	3783.13	4194.94	3890.26	2953.01	2702.85
A0A590UJS4	NIPBL	DVPPDILLDSPER	phospho_HEK	phospho	HEK	mean	0	0	0	390.196	780.393	1170.59	780.393	390.196	0	0	0	0	0	0	0	0	0	0	0	0	0	0	0	0	0	0	0	0	0	0	0	0	0	0	0	0	0	0	0	0	0	0	0
A0A590UJS4	NIPBL	DVPPDILLDSPERK	phospho_HCT	phospho	HCT	mean	-2.33176e-13	18236.2	30746.5	36932.9	36756.7	31612.1	23148.1	13033.6	6891.26	2446.73	1223.37	0	0	0	0	0	0	0	0	0	0	0	0	0	0	0	0	0	0	0	0	0	0	0	0	0	0	0	0	0	0	0	0
A0A590UJS4	NIPBL	DVPPDILLDSPERK	phospho_HEK	phospho	HEK	mean	5919.92	36716.6	59823.1	70508.7	71408.2	65791.9	57659.4	44503.3	29220.7	13285.7	4181.02	0	0	0	0	0	0	0	0	0	0	0	0	0	0	0	0	0	0	0	0	0	0	0	0	0	0	0	0	0	0	0	0
A0A590UJS4	NIPBL	SRPDSPR	phospho_HCT	phospho	HCT	mean	-1.03384e-13	9646.46	14611	13859.6	8563.86	3952.21	1457.67	705.866	352.933	0	0	0	0	0	0	0	0	0	0	0	0	0	0	0	0	0	0	0	0	0	0	0	0	0	0	0	0	0	0	0	0	0	0
A0A590UJS4	NIPBL	SRPDSPR	phospho_HEK	phospho	HEK	mean	-9.74795e-14	3156.66	4993.01	5225.78	3342.79	1805.49	897.134	598.09	299.045	0	0	0	0	0	0	0	0	0	0	0	0	0	0	0	0	0	0	0	0	0	0	0	0	0	0	0	0	0	0	0	0	0	0
A0A5F9UK94	AMPD2	QISQDVK	phospho_HCT	phospho	HCT	mean	-1.67839e-13	6108.16	10181	11411.2	12189.4	12269.3	12729.1	11311	17432.1	24634.9	36943.1	36088.5	42009.3	49156.4	70173	90492.4	99270.1	100002	87662.2	86187.9	81025.6	78959.5	71462.4	69832.9	70333	68064.9	57937.5	44071.5	32043.7	25417.5	22900.9	22097.9	20740.8	18119.6	14673.6	11634.7	9990.01	8729.03	7234.34	4779.57	2293.42	561.358	0
A0A5F9UK94	AMPD2	QISQDVK	phospho_HEK	phospho	HEK	mean	-3.00011e-13	3718.62	6775.28	8218.64	8686.97	7969.78	8442.43	11514.9	16951.8	23345.4	27351.9	31220.6	32237.6	36253.2	40977.7	50515.2	57465.4	65592.9	73578.9	85560.9	94492.2	102657	117175	153969	199310	247783	274043	278785	255591	215321	183086	153614	130538	100331	73492.3	51336.9	36785.2	28644.5	24056	18570.7	13330.4	9039.01	7269.81
A0A5F9UK94	AMPD2	QISQDVKLEPDILLR	phospho_HCT	phospho	HCT	mean	1.83964125414586e-13	9341.1	19129	28708.2	38380.6	43526.8	56067.2	86124.1	125856	144145	121740	81607.4	58792.3	63343.8	85364.2	99998.3	98572	85916.8	76668.4	86764.3	108189	126074	138017	136839	135298	121518	102241	77947.6	53841	38358.6	26992.2	22243.7	16270.5	12123.8	8353.78	7128.93	6984.12	7944.35	10269.9	10729.5	9825.6	5312.79	2167.67
A0A5F9UK94	AMPD2	QISQDVKLEPDILLR	phospho_HEK	phospho	HEK	mean	1.14854529754191e-13	3287.97	7562.18	13008.8	16041.5	17362.8	19431.2	26254.6	37643.5	49761.6	58453.3	62104	59092	58807.8	63747.8	79678.9	95365.2	112971	124058	133953	132926	137078	150229	202648	304448	421465	490001	442945	334825	229216	186948	173678	158196	132958	106601	86904.2	65154.6	48526	37791.3	34003.2	29640.4	23607.7	16942.8
A0A5F9UK94	AMPD2	SLPGPAPCLK	phospho_HCT	phospho	HCT	mean	0	0	0	0	0	0	0	560.897	1846.25	3131.59	4047.66	4284.82	5239.59	6067.05	6957.3	7195.67	7209.23	6683.55	6175.59	5886.97	6642.01	7206.6	7878.87	7849.16	7947.22	7585.54	6582.25	5285.5	4111.31	3427.9	2509.32	1343.56	417.848	0	0	0	0	0	0	0	0	0	0
A0A5F9UK94	AMPD2	SLPGPAPCLK	phospho_HEK	phospho	HEK	mean	0	0	0	0	0	0	0	356.262	712.525	1380.56	1336.06	2080.39	2785.45	5337.69	7233.12	9254.33	9839.64	10382.1	10198.3	9387.49	8261.29	7483.9	6897.77	6488.06	6103.79	6190.31	6363	6407.37	6147.87	5081.52	3457.78	1578.39	469.46	0	0	0	0	0	0	0	0	0	0
A0A5F9UK94	AMPD2	TDSDSDLQLYK	phospho_HEK	phospho	HEK	mean	0	0	0	0	0	0	0	0	0	0	0	0	0	0	0	0	0	0	0	0	0	0	0	0	0	1094.02	3740.81	6387.6	7824.8	6970.98	6596.73	5804.9	4936.81	3109.57	1370.18	445.303	0	0	0	0	0	0	0
A0A5F9UY30	TGOLN2	DSPSKSSAEAQTPEDTPNK	phospho_HCT	phospho	HCT	mean	-6.37562e-14	4485.84	7667.63	9586.27	10173.5	9603	7413.91	3923.02	1311.68	0	0	0	0	0	0	0	0	0	0	0	0	0	0	0	0	0	0	0	0	0	0	0	0	0	0	0	0	0	0	0	0	0	0
A0A5F9UY30	TGOLN2	MSGSASSENR	phospho_HCT	phospho	HCT	mean	0	0	3557.17	11062.4	22214.7	28212.3	28597	24037	20840.5	18436.9	16233.8	12539.2	8305.41	3916.14	1252.47	0	0	0	0	0	0	0	0	0	0	0	0	0	0	0	0	0	0	0	0	0	0	0	0	0	0	0	0
A0A5F9UY30	TGOLN2	MSGSASSENR	phospho_HEK	phospho	HEK	mean	0	0	290.244	580.488	1119.39	1077.81	1036.22	756.609	767.241	777.873	518.582	259.291	0	0	0	0	0	0	0	0	0	0	0	0	0	0	0	0	0	0	0	0	0	0	0	0	0	0	0	0	0	0	0
A0A5F9UY30	TGOLN2	TESGEETDLISPPQEEVK	phospho_HCT	phospho	HCT	mean	6.47811822703422e-13	33093.1	57073.8	68192.4	65158.3	52981.4	35546.4	17157.4	5353.56	0	0	0	0	0	0	0	0	0	0	0	0	0	0	0	0	0	0	0	0	0	0	0	0	0	0	0	0	0	0	0	0	0	0
A0A5F9UY30	TGOLN2	TESGEETDLISPPQEEVK	phospho_HEK	phospho	HEK	mean	-3.44696e-14	2110.11	4332.08	5683.86	5792.95	4189.55	2093.39	618.572	0	0	0	0	0	0	0	0	0	0	0	0	0	0	0	0	0	0	0	0	0	0	0	0	0	0	0	0	0	0	0	0	0	0	0
A0A5F9ZGS5	ANK2	KTSLVIVESADNQPETCER	phospho_HCT	phospho	HCT	mean	0	0	0	0	0	0	0	0	0	0	0	0	0	0	0	0	0	461.129	922.258	1383.39	922.258	2080.88	3485.97	5691.08	4924.89	4050.2	2497.74	2028.62	1037.1	384.446	0	0	0	0	0	0	0	0	0	0	0	0	0
A0A5F9ZGS5	ANK2	KTSLVIVESADNQPETCER	phospho_HEK	phospho	HEK	mean	0	0	0	0	0	0	0	0	0	0	0	0	0	0	0	0	0	1495.69	6718.54	20580.9	42090.8	66392.6	82820.8	86283.2	78292.2	64472.2	51242.6	41091.1	33854.3	26265	17076.2	7842.58	2193.41	0	0	0	0	0	0	0	0	0	0
A0A5F9ZGW0	PRKG1	KTWTFCGTPEYVAPEIILNK	phospho_HEK	phospho	HEK	mean	0	0	0	0	0	0	0	0	0	0	0	0	0	0	0	0	0	0	0	0	0	0	0	0	0	0	0	0	0	0	0	0	0	0	1637.01	5239.65	9975.35	12380.7	11825.7	9004.54	6507.55	4034.44	2694.38
A0A5F9ZGW0	PRKG1	TWTFCGTPEYVAPEIILNK	phospho_HCT	phospho	HCT	mean	0	0	0	0	0	0	0	0	0	0	0	0	0	0	0	0	0	0	0	0	0	0	0	0	0	0	0	0	0	1300.33	3466.44	6573.36	8797.11	10879	12051.9	12053.8	11641.8	12388.9	12926.2	11253.8	6226.86	2163.6	0
A0A5F9ZGW0	PRKG1	TWTFCGTPEYVAPEIILNK	phospho_HEK	phospho	HEK	mean	0	0	0	0	0	0	0	0	0	0	0	0	0	0	0	0	0	0	0	0	0	0	0	0	0	0	0	0	672.785	2795.5	6256.6	11866.6	19111.9	27363.2	33864.6	36873.2	37324	35562.6	32149.7	26016.7	18587.3	12198.7	9011.04
A0A5F9ZH52	ARHGEF35	AEELSPAALSPLLEPIR	phospho_HCT	phospho	HCT	mean	0	0	0	0	0	0	0	0	0	0	0	0	0	0	0	0	0	0	0	0	3028.67	10068.3	22607	33419.3	41429.1	43189.3	41865	40043	39267.7	37725.6	29543	16019.4	5044.72	0	0	0	0	0	0	0	0	0	0
A0A5F9ZH52	ARHGEF35	AEELSPAALSPLLEPIR	phospho_HEK	phospho	HEK	mean	0	0	0	0	0	0	0	0	0	0	0	0	0	0	0	0	0	0	0	0	244.114	488.227	732.341	488.227	244.114	0	0	0	0	0	0	0	0	0	0	0	0	0	0	0	0	0	0
A0A5F9ZI21	ARHGEF2	EPALPLEPDSGGNTSPGVTANGEAR	phospho_HCT	phospho	HCT	mean	4.45833987012318e-14	10052.9	18410	21992.8	21792.6	17981.5	14678.5	11145.6	9290.56	8338.12	7253.18	5467.07	2605.96	904.886	0	0	0	0	0	0	0	0	0	0	0	0	0	0	0	0	0	0	0	0	0	0	0	0	0	0	0	0	0
A0A5F9ZI21	ARHGEF2	EPALPLEPDSGGNTSPGVTANGEAR	phospho_HEK	phospho	HEK	mean	-1.72551e-13	7115.75	12988.2	16209.9	15435	13596.9	11894.1	11761.2	11122.2	10169.5	8860.32	6739.56	4253.58	1707.67	433.159	0	0	0	0	0	0	0	0	0	0	0	0	0	0	0	0	0	0	0	0	0	0	0	0	0	0	0	0
A0A5F9ZI21	ARHGEF2	QELGSPEER	phospho_HCT	phospho	HCT	mean	23498.1	70853.7	95627.9	92370.1	68287.5	45153.6	28867.6	20213.4	15922	13121.7	12970.1	10536.2	10641.3	11338.7	13882.5	14319.7	13030.2	10739.8	9151.16	8899.58	8628.47	8589.9	7894.78	7233.32	6234.06	4801.99	3510.46	2301.16	2087.84	1856.26	1607.1	816.227	270.86	0	0	0	0	0	0	0	0	0	0
A0A5F9ZI21	ARHGEF2	QELGSPEER	phospho_HEK	phospho	HEK	mean	23124.1	97160.2	143766	149575	114204	78444.6	56021.5	51451.4	45843.4	39608.4	33247.5	29913.9	28517.7	28462.3	27224.9	25123	21438.6	17604.8	14298.7	12681.1	12501.1	12772.3	13053.9	11854.7	10261.6	8484.55	8092.81	7932.1	7259.12	5638.51	3587.52	1659.78	510.447	0	0	0	0	0	0	0	0	0	0
A0A5F9ZI21	ARHGEF2	SESLESPR	phospho_HCT	phospho	HCT	mean	8307.77	40265.6	58329.8	57333.9	41904.1	27314.5	18139.5	14074.8	10727.9	8807.26	7585.56	6503.61	5562.01	4770.01	3921.38	3254.85	3076.57	2741.02	1685.91	630.809	0	0	0	0	0	0	0	0	0	0	0	0	0	0	0	0	0	0	0	0	0	0	0
A0A5F9ZI21	ARHGEF2	SESLESPR	phospho_HEK	phospho	HEK	mean	7015.73	34997.7	53301	56984.4	45574.7	33199.1	24945.3	21510.5	17435.3	13052.2	10015	8701.27	7562.68	6629.5	5253.64	5379.97	4788.77	3843.28	1786.03	555.882	0	0	0	0	0	0	0	0	0	0	0	0	0	0	0	0	0	0	0	0	0	0	0
A0A5F9ZI21	ARHGEF2	SLPAGDALYLSFNPPQPSR	phospho_HCT	phospho	HCT	mean	0	0	0	0	0	671.915	1343.83	2015.74	1343.83	671.915	0	0	0	0	0	0	0	0	0	0	0	0	0	0	0	0	0	0	0	0	0	0	0	0	0	0	0	0	0	0	0	0	0
A0A5H1ZRP4	NELFB	KPSPAQAAETPALELPLPSVPAPAPL	phospho_HCT	phospho	HCT	mean	6135.05	37111.8	65522.2	85355.4	93618	89299.6	80608.6	66932.2	59427.4	52447.5	52361.7	49074.4	52523.5	59887	77270	96100.9	111870	126184	142896	165757	204691	235384	266818	254982	240887	202265	170376	134214	113640	106229	96261.6	78802.9	58707.3	44430.4	35604	28548.8	24513.6	22360.3	21417.8	20299.5	19238.7	18308.6	16723.8
A0A5H1ZRP4	NELFB	KPSPAQAAETPALELPLPSVPAPAPL	phospho_HEK	phospho	HEK	mean	3.0859549659022e-12	37051.6	70920.1	94628.6	102042	97931.7	90061.8	81913.4	75233.7	69690.4	67719	66638.1	64923.6	62817.2	62707.9	65300.7	70858.9	79535.7	88673.7	96155.6	111515	140513	179764	200062	196858	176687	159669	146925	135255	116378	94158.1	68701.1	52339.5	42624.3	38083	32495.5	26821	24676.6	24425.4	22922.5	18752.8	14302.3	11379.6
A0A5H1ZRS1	PCM1	VTNDISPESSPGVGR	phospho_HCT	phospho	HCT	mean	15362	21165.5	25531.7	28084.4	27532.8	23091	15759.3	8266.8	4482.67	2521.77	2271.83	2311.61	4205.09	6772.12	8200.78	8036.7	7038.99	5834.15	5236.38	4948.39	4803.58	3829.69	2042.87	663.209	0	972.798	2714.06	5616.86	7370.37	8366.2	7924.03	7555.81	7107.39	6584.23	6064.1	5410.52	5001.37	4440.81	3961.92	3544.35	3590.92	3832.32	4267.59
A0A5H1ZRS1	PCM1	VTNDISPESSPGVGR	phospho_HEK	phospho	HEK	mean	-1.62192e-13	7659.73	14811	18677.1	19078.2	15562.9	12062.9	8218.91	6157.22	4215.74	3034.2	2128.48	2380.41	3557.65	4376.85	4410.74	4092.1	3854.06	3857.47	3582.5	3033.82	2168.29	1088.81	387.786	0	1468.81	3708.19	6353.32	6673.82	5829.35	4655.86	4197.08	4021.47	4064.96	3970.23	3920.48	3399.28	2964.96	2542.17	1692.21	1034.74	287.98	364.358
A0A5K1VW66	NF2	RLSMEIEK	phospho_HCT	phospho	HCT	mean	0	0	0	0	0	0	0	0	0	0	0	0	0	0	0	0	0	0	0	0	0	0	0	0	0	0	0	0	0	0	0	0	0	0	2874.8	9632.23	18664.4	24165	23199.4	18691.1	12621.6	7836.55	3312.67
A0A5K1VW66	NF2	RLSMEIEK	phospho_HEK	phospho	HEK	mean	0	0	0	0	0	0	0	0	0	0	0	0	0	0	0	0	0	0	0	0	0	0	0	0	0	0	0	0	0	0	0	0	0	0	4424.68	14591	29677.1	40058.6	41122	33734.2	23717.7	15540.9	9871.66
A0A5S6SZ32	PRIMPOL	LGSAEQSSPDLSFLVVK	phospho_HCT	phospho	HCT	mean	0	0	0	0	0	0	0	0	0	0	0	0	0	0	0	0	0	0	0	0	0	0	0	0	0	0	0	0	0	0	0	0	0	0	3800.32	12389.1	24760.9	32500.4	32550.4	26349.5	18476.9	12177	7029.95
A0A5S6SZ32	PRIMPOL	LGSAEQSSPDLSFLVVK	phospho_HEK	phospho	HEK	mean	0	0	0	0	0	0	0	0	0	0	0	0	0	0	0	0	0	0	0	0	0	0	0	0	0	0	0	0	0	0	0	0	0	0	1910.77	6621.19	14497.6	20578.6	22748.4	18586.2	14384.1	11423.9	12122.8
A0A669KAX4	CUL4B	SATDGNTSTTPPTSAK	phospho_HCT	phospho	HCT	mean	0	0	0	0	0	0	0	0	0	0	0	0	0	0	0	0	0	624.166	3464.25	8209.4	13139.9	15426.7	15239.7	14155.2	13493.3	12858.4	10965.9	7909.15	5007	3450.46	2449.78	1428.66	407.53	0	0	0	0	0	0	0	0	0	0
A0A669KAX4	CUL4B	SATDGNTSTTPPTSAK	phospho_HEK	phospho	HEK	mean	0	0	0	0	0	0	0	0	0	0	0	0	0	0	0	0	0	1379.37	4870.5	10848.3	15980.7	19472.5	21098	24036.1	27623.7	30054.2	29222.4	24817.2	19532.7	14202.7	11057	9066.39	8195.65	7697.55	6566.96	5235.4	2713.93	1085.9	0	0	0	0	0
A0A669KB10	GBF1	AASSSSPGSPVASSPSR	phospho_HCT	phospho	HCT	mean	-3.82337e-14	2207.66	4874.57	6911.49	8107.35	7649.53	6963.76	5920.42	5349.78	4931.12	4720.22	4498.12	4332.31	4332.76	4095.49	3292.03	2331.41	1442.36	1371.57	1138.04	1126.98	557.963	278.982	0	0	0	0	0	0	0	0	0	0	0	0	0	0	0	0	0	0	0	0
A0A669KB10	GBF1	AASSSSPGSPVASSPSR	phospho_HEK	phospho	HEK	mean	0	742.906	1855.64	3297.61	3645.4	3663.01	3294.01	3397.23	3284.2	3137.04	2769.06	2806.3	2940.26	2972.72	2630.06	2290.38	1940.83	1422.73	702.632	371.768	355.932	533.898	355.932	177.966	0	0	0	0	0	0	0	0	0	0	0	0	0	0	0	0	0	0	0
A0A669KB10	GBF1	ADAPDAGAQSDSELPSYHQNDVSLDR	phospho_HCT	phospho	HCT	mean	7.20989317631254e-15	1928.38	5870.62	12883.2	21421.3	28365.9	29963.2	27689.5	22948.1	19562.4	17074.6	17549.4	18830.1	21464.5	22033.9	21090.2	18238.4	14285.6	12078.9	10415.9	9803.75	7059.06	3705.62	1080.93	0	0	0	0	0	0	0	0	0	0	0	0	0	0	0	0	0	0	0
A0A669KB10	GBF1	ADAPDAGAQSDSELPSYHQNDVSLDR	phospho_HEK	phospho	HEK	mean	-1.0314e-13	2468.8	5639.03	9263.1	12623.2	14155.4	14213.7	15074.3	16096.3	17606.6	17126	17803.9	17915.4	18477.7	17642.1	16887	16599.2	15798.6	13682.1	11082.4	7918.94	5946.2	2935.09	1332.46	0	0	0	0	0	0	0	0	0	0	0	0	0	0	0	0	0	0	0
A0A669KB10	GBF1	GYTSDSEVYTDHGR	phospho_HCT	phospho	HCT	mean	0	0	514.362	1425.95	2808.74	3542.7	3916.27	3582.35	3285.09	2714.99	2146.28	1393.3	678.232	198.076	0	0	0	0	0	0	0	0	0	0	0	0	0	0	0	0	0	0	0	0	0	0	0	0	0	0	0	0	0
A0A669KB10	GBF1	GYTSDSEVYTDHGR	phospho_HEK	phospho	HEK	mean	0	0	377.846	973.585	1885.77	2343.44	2506.46	2308.73	2160.04	1946.98	1881.73	1570.55	1400.51	751.298	375.649	0	0	0	0	0	0	0	0	0	0	0	0	0	0	0	0	0	0	0	0	0	0	0	0	0	0	0	0
A0A669KB10	GBF1	GYTSDSEVYTDHGRPGK	phospho_HCT	phospho	HCT	mean	21812.6	91044	148295	182069	186002	168043	146846	120465	102736	77415	67361.8	56863.4	59344.1	60237.6	63297.6	62323.9	55629.3	45222.7	33319	26625.8	25237.3	28103.7	31328.2	30815.4	27950.3	22581	18627.2	15566.5	13834.8	11728.9	9062.67	5887.79	3305.98	1368.38	445.98	0	0	0	0	0	0	0	0
A0A669KB10	GBF1	GYTSDSEVYTDHGRPGK	phospho_HEK	phospho	HEK	mean	13486.6	65517.9	110408	136550	137378	123213	108677	95208	81679.8	63608	51092.5	42619.9	39549.7	36800.1	33667.7	30424.3	27188	24358.8	21752.3	18884.5	17484	18660.2	21700.6	23666.4	22886.9	19963.4	16949.2	15338.5	14681.7	13254.9	9526.18	4712.33	1330.21	0	0	0	0	0	0	0	0	0	0
A0A669KB10	GBF1	TPGHPPPPEIPSELGACDFEKPESPR	phospho_HCT	phospho	HCT	mean	-9.22121e-14	9776.05	19626.8	24944.1	27152.4	21610.8	14602.2	7284.54	3841.8	1732.97	866.487	0	0	0	0	0	0	0	0	0	0	0	0	0	0	0	0	0	0	0	0	0	0	0	0	0	0	0	0	0	0	0	0
A0A669KB10	GBF1	TPGHPPPPEIPSELGACDFEKPESPR	phospho_HEK	phospho	HEK	mean	-8.5922e-14	3963.73	7434.63	9432.69	8835.3	6857.92	4277.73	2094.21	600.696	0	0	0	0	0	0	0	0	0	0	0	0	0	0	0	0	0	0	0	0	0	0	0	0	0	0	0	0	0	0	0	0	0	0
A0A669KB53	STAT1	LQTTDNLLPMSPEEFDEVSR	phospho_HCT	phospho	HCT	mean	-1.54516e-13	7141.49	13718.1	17948	20397.6	19754	17991.2	15869.1	14255.6	12789.4	10839	9360.77	9019.5	10400.2	11479.1	11296.8	9449.88	7708.85	7313.28	7843.02	9141.22	9734.74	10713.5	11259.8	12882.7	14545.4	15816.1	17032.4	19897.9	26404	33142.7	37218.3	36243.7	32958	29798.3	28396.2	27003.5	24556.2	21201.2	18615.2	16194.6	13489.1	10806.3
A0A669KB53	STAT1	LQTTDNLLPMSPEEFDEVSR	phospho_HEK	phospho	HEK	mean	-1.61478e-13	7219.41	13180.8	16254.9	16399	14478.3	12804.9	11680	10897.7	9538.03	8525.15	8386.77	8889.09	8648.05	7145.01	5216.01	3869.78	3672.32	4255.35	4908.23	5163.39	4746.32	4632.43	4646	5246.94	5733.57	6514.26	7362.99	8223.1	9353.15	11205.8	13494	15045.2	14646.5	12809.6	10462.9	8506.96	7132.15	6142.24	5623.28	5624.05	5811.5	5893.25
A0A669KB72	HOMEZ	AETPPLPIPPPPPDIQPLER	phospho_HCT	phospho	HCT	mean	0	0	0	0	0	0	0	0	0	0	0	0	0	0	0	0	0	0	0	0	0	606.802	1855.38	3770.73	5364.52	5674.76	4651.46	2450.87	892.048	0	0	0	0	0	0	0	0	0	0	0	0	0	0
A0A669KB72	HOMEZ	AETPPLPIPPPPPDIQPLER	phospho_HEK	phospho	HEK	mean	0	0	0	0	0	0	0	0	0	0	0	0	0	0	0	0	0	0	0	0	0	0	0	0	672.805	1345.61	2018.41	1345.61	672.805	0	0	0	0	0	0	0	0	0	0	0	0	0	0
A0A669KBJ7	ADNP	LMHNASDSEVDQDDVVEWK	phospho_HCT	phospho	HCT	mean	0	0	0	0	0	0	0	0	0	0	0	6061.07	18509	37651.1	50210.5	52499.3	44408.9	33076.3	25023.3	19021	15007.4	9698.6	4649.13	1375.01	0	0	0	0	0	0	0	0	0	0	0	0	0	0	0	0	0	0	0
A0A669KBJ7	ADNP	LMHNASDSEVDQDDVVEWK	phospho_HEK	phospho	HEK	mean	0	0	0	0	0	0	0	0	0	0	0	5395.96	14458.7	28973.2	37008.6	40696.6	37095.5	32745.3	27820	22917.9	17367.7	11342.4	5331.06	1800.22	0	0	0	0	0	0	0	0	0	0	0	0	0	0	0	0	0	0	0
A0A669KBJ7	ADNP	NVHSEDFENR	phospho_HCT	phospho	HCT	mean	0	0	0	0	0	0	0	0	0	0	0	707.852	2358.36	4785.89	6504.79	6661.33	5804.29	4528.97	4041.73	3826.07	3741.49	2997.19	1642.35	575.506	0	0	0	0	0	0	0	0	0	0	0	0	0	0	0	0	0	0	0
A0A669KBJ7	ADNP	NVHSEDFENR	phospho_HEK	phospho	HEK	mean	0	0	0	0	0	0	0	0	0	0	0	741.05	2064.61	4037.72	5162.74	5536.91	5184.26	5091.27	5028.9	4867.6	3767.05	2527.73	1068.58	396.055	0	0	0	0	0	0	0	0	0	0	0	0	0	0	0	0	0	0	0
A0A669KBL1	USP7	IIGVHQEDELLECLSPATSR	phospho_HCT	phospho	HCT	mean	0	0	0	0	0	0	0	0	0	0	0	0	0	0	0	0	0	0	0	0	637.771	1884.24	4697.53	7638.82	10714.3	11972.3	11393.6	10047.2	8672.08	8035.35	6096.83	3400.63	1036.98	0	0	0	0	0	0	0	0	0	0
A0A669KBL1	USP7	IIGVHQEDELLECLSPATSR	phospho_HEK	phospho	HEK	mean	0	0	0	0	0	0	0	0	0	0	0	0	0	0	0	0	0	0	0	0	252.405	751.904	1575.16	2237.17	2831.15	3130.95	3291.46	3476.35	3486.75	3249.87	2179.94	1046.47	208.432	0	0	0	0	0	0	0	0	0	0
A0A6I8PIV1	LARS1	STGNFLTLTQAIDK	phospho_HCT	phospho	HCT	mean	5.27740135542527e-14	3262.75	5574.8	5985.47	3673.41	1361.36	0	0	0	0	0	0	0	0	0	0	0	0	0	0	0	0	0	0	0	0	0	0	0	0	0	0	0	0	0	0	0	0	0	0	0	0	0
A0A6I8PIV1	LARS1	STGNFLTLTQAIDK	phospho_HEK	phospho	HEK	mean	5.93359591900911e-14	2747.25	5211.44	7243.67	9401.78	10566.4	11139.7	9632.9	7209.62	3535.18	1205.5	0	0	0	0	0	0	0	0	0	0	0	0	0	0	0	0	0	0	0	0	0	0	0	0	0	0	0	0	0	0	0	0
A0A6I8PLD9	KRTCAP2	ISSTLYQAAAPVLTPAK	phospho_HCT	phospho	HCT	mean	8.1098276242623e-14	4519.53	7578.13	8608.06	6963.64	5319.22	3349.32	1935.14	520.969	0	0	0	0	0	0	0	0	0	0	0	0	0	0	0	0	0	0	0	0	0	0	0	0	0	0	0	0	0	0	0	0	0	0
A0A6I8PLD9	KRTCAP2	ISSTLYQAAAPVLTPAK	phospho_HEK	phospho	HEK	mean	2.74613394273118e-14	6498.24	12318.9	15706.7	14490.3	11388.8	8183.47	5852.09	3743.84	1701.27	610.818	0	0	0	0	0	0	0	0	0	0	0	0	0	0	0	0	0	0	0	0	0	0	0	0	0	0	0	0	0	0	0	0
A0A6I8PRJ0	ADGRL2	GNSDGYIIPINK	phospho_HCT	phospho	HCT	mean	0	0	0	215.647	697.201	1178.76	1415.81	1121.06	826.298	373.593	186.797	0	0	0	0	190.374	380.749	571.123	380.749	190.374	0	0	0	0	0	0	0	0	0	0	0	0	0	0	0	0	0	0	0	0	0	0	0
A0A6I8PRJ0	ADGRL2	GNSDGYIIPINK	phospho_HEK	phospho	HEK	mean	-6.90072e-13	10706.8	19792.8	24139.5	25719.9	23707.3	22620.1	20923.8	20554.9	19869.2	19292.4	18704.7	17638	16771.8	14848.4	13388.2	12021.9	11717.3	10866.2	9700.84	7265.88	4992.81	2329.36	875.621	0	0	0	0	0	641.857	1581.41	3697.51	5716.91	9059.61	12731.5	16902.5	19896.3	20105	17038.1	11165.1	5168.43	1402.99	0
A0A6Q8PEZ7	CLCC1	FQTGNKSPEVLR	phospho_HCT	phospho	HCT	mean	15029.7	45949.9	67215.3	73554.8	69064.3	58513.5	48581.2	39663.8	33509.5	27182.5	21256.7	16317.6	14658.3	15487.7	15779.4	15129.9	13290	11170.3	9075.99	7509.33	6385.24	4667.18	2411.58	732.579	0	0	0	0	0	0	0	0	0	0	0	0	0	0	0	0	0	0	0
A0A6Q8PEZ7	CLCC1	FQTGNKSPEVLR	phospho_HEK	phospho	HEK	mean	7685.9	63340	105535	124473	116878	100167	84095.1	74553.6	65192.9	57645.1	49653.7	43686.3	36819.1	33233.2	29242.1	27397.3	24562.8	23070.5	21143.9	18756.9	14301.4	9473.6	4332.98	1554.17	0	0	0	0	0	0	0	0	0	0	0	0	0	0	0	0	0	0	0
A0A6Q8PF30	ANKRD26	ESVNSPVFGK	phospho_HCT	phospho	HCT	mean	-8.51861e-14	2838.11	5029.35	5297.72	4972.39	3917.79	3484.62	2901.08	2128.38	1097.09	363.95	0	0	0	0	0	0	0	0	0	0	0	0	0	0	0	0	0	0	0	0	0	0	0	0	0	0	0	0	0	0	0	0
A0A6Q8PF30	ANKRD26	ESVNSPVFGK	phospho_HEK	phospho	HEK	mean	-4.74563e-14	13291.9	22102	25049	21223.8	16650.5	12736.8	11043.4	9179.16	7491.79	5641.06	4065.98	2390.15	1074.01	276.596	0	0	0	0	0	0	0	0	0	0	0	0	0	0	0	0	0	0	0	0	0	0	0	0	0	0	0	0
A0A6Q8PF94	MID1	ASVSGPNSPSETR	phospho_HCT	phospho	HCT	mean	0	0	0	0	0	0	0	0	0	0	0	0	0	0	0	0	0	0	0	0	0	0	0	0	170.843	341.686	512.529	761.418	1010.31	1259.2	839.464	419.732	0	0	0	0	0	0	0	0	0	0	0
A0A6Q8PF94	MID1	ASVSGPNSPSETR	phospho_HEK	phospho	HEK	mean	0	0	0	0	0	0	0	0	0	0	0	0	0	0	0	0	0	0	0	0	107.314	214.628	593.279	1011.74	1913.49	2899.88	4289.71	5425.92	6214.71	5647.94	4138.57	1984.73	635.897	0	0	0	0	0	0	0	0	0	0
A0A6Q8PF94	MID1	ASVSGPNSPSETRR	phospho_HCT	phospho	HCT	mean	0	0	0	0	0	0	0	0	0	0	0	0	0	0	0	0	0	0	0	0	0	0	0	158.046	316.093	474.139	560.732	1326.76	2290.88	3391.66	3133.57	2479.29	1133.87	467.887	0	0	0	0	0	0	0	0	0
A0A6Q8PF94	MID1	ASVSGPNSPSETRR	phospho_HEK	phospho	HEK	mean	0	0	0	0	0	0	0	0	0	0	0	0	0	0	0	0	0	0	0	0	0	0	0	332.122	1354.33	3490.26	6665.93	9512.1	11255.8	10671.1	10090.4	8760.94	8426.9	7163.72	6250.61	4512.02	2487.55	850.524	0	0	0	0	0
A0A6Q8PFI7	NEDD4L	SLSSPTVTLSAPLEGAK	phospho_HCT	phospho	HCT	mean	15870.8	23681.1	31157.8	35551.8	37962.1	35637.3	30968.2	25412	20240	17133.1	14474.3	11714.4	8834.13	7219.48	7796.45	7879.71	6471.19	3993.55	2657.54	3260.1	5182.16	6622.64	7055.66	6996.59	7092	7670.03	8401.61	10279	13215.4	17831.5	21993	25162.4	25498.7	25347.2	26049.4	28484.6	31852.9	32140	28960.9	21766.4	15203.6	10378.6	8030.43
A0A6Q8PFI7	NEDD4L	SLSSPTVTLSAPLEGAK	phospho_HEK	phospho	HEK	mean	7.22360184487353e-15	3583.05	7472.16	10687	11028.7	9856.62	8516.48	7973.29	7897.07	7898.96	7981.34	7688.63	6909.94	5284.7	3469.73	1559.02	533.102	0	0	0	550.775	1623.03	3383.69	4648.68	5426.48	6346.57	8299.48	10961.6	14678.9	21329	32207	44664.3	51850.8	51777.9	45614.7	39711.6	35237	31411.7	26961.4	21108.5	15647	10491.2	7339.62
A0A6Q8PFJ0	LMNA	LRLSPSPTSQR	phospho_HCT	phospho	HCT	mean	5476.74	6370.4	7003.56	7212.19	7260.57	7483.01	7883.49	10178.3	14594.7	22507.1	37004.1	59124.7	114275	207675	337489	428215	447650	386394	312853	248231	204480	159783	121320	90050.1	72233.1	57834	45162.5	32016.1	25215.7	22550.6	20694.4	16923	12976.3	10436.1	8174.78	5560.41	2577.49	857.807	0	0	0	0	0
A0A6Q8PFJ0	LMNA	LRLSPSPTSQR	phospho_HEK	phospho	HEK	mean	0	0	363.966	727.933	1445.6	1435.34	1425.08	707.41	353.705	514.864	1029.73	3880.85	9030.63	20991.4	34903.8	47820.8	50960.3	48052	40992.4	35722.6	29215.7	24342.1	18977.1	15781.5	12445.8	12431.3	13720.8	17260.8	19227.2	19201.1	15081.5	8149.16	2733.01	0	0	0	0	0	0	0	0	0	0
A0A6Q8PFJ0	LMNA	LSPSPTSQR	phospho_HCT	phospho	HCT	mean	12586	18657.1	22483.6	23641.3	22421.3	19799.7	16637.3	13955.1	14717.7	15776.4	17002.2	19380.7	42414.9	95020.3	169745	226337	236163	201083	152296	113380	90485.1	73847.1	61976	49222.4	40631.4	32174.1	26079.8	19598.8	15318.9	13485.2	13355.1	12561	11093.8	9471.52	8785.16	8341.93	8422.43	8105.39	7250.47	5017.45	2501.06	656.901	0
A0A6Q8PFJ0	LMNA	LSPSPTSQR	phospho_HEK	phospho	HEK	mean	-5.85523e-15	891.184	1310.66	1853.86	1558.11	1498.22	719.167	826.254	933.341	1400.01	933.341	1027.86	1743.38	5635.41	10824.9	17237.1	19793	19313.7	15151.3	11608	8911.21	8236.77	7383.04	6482.95	4986.16	4198.87	3554.68	3287.24	2935.7	2894.62	2813.07	2773.34	2275.87	1575.43	1031.3	867.777	984.614	656.409	328.205	0	0	0	0
A0A6Q8PFJ0	LMNA	SGAQASSTPLSPTR	phospho_HCT	phospho	HCT	mean	4312.93	9966.53	13097.8	13778.9	11023.7	8755.19	6790.47	7288.02	8190.17	8528.6	8516.18	11579.4	35444.8	87165.8	157666	205621	203381	161400	112300	82056.5	68074.5	59891.3	54667.4	46745.5	41703.1	33108.7	26605.3	19182.8	16869.3	15458.1	14883.8	10305.3	6763.94	4402	4298.58	4061.04	3414.05	3234.18	2779.51	2229.11	1105.36	372.981	0
A0A6Q8PFJ0	LMNA	SGAQASSTPLSPTR	phospho_HEK	phospho	HEK	mean	2.17642655230419e-14	1315.09	2665.48	4180.77	4851.03	5130.04	3903.03	2773.22	1707.29	1948.13	2555.06	3222.29	4993.56	9582.99	18064.9	26059.5	29212	25245.8	19008.1	14690.2	12621.5	11786.1	10473.7	10157.8	8954.19	8260.63	6639.05	6182.54	5186.19	4866.42	3800.29	2725.33	1834.39	1739.29	2253.68	2289.33	1904.95	1242.97	947.307	539.003	269.502	0	0
A0A6Q8PFQ0	SIPA1L2	SPSPLTGK	phospho_HCT	phospho	HCT	mean	-6.12196e-15	1144.77	2243.29	2197.04	2150.8	1052.27	526.137	0	0	0	0	0	0	0	0	0	0	0	0	0	0	0	0	0	0	0	0	0	0	0	0	0	0	0	0	0	0	0	0	0	0	0	0
A0A6Q8PFQ0	SIPA1L2	SPSPLTGK	phospho_HEK	phospho	HEK	mean	6460.42	13442.7	20058.5	24042.8	24224.9	21535.5	18520.2	14410	9554.78	4271.33	1224.59	0	0	0	0	0	0	0	0	0	0	0	0	0	0	0	0	0	0	0	0	0	0	0	0	0	0	0	0	0	0	0	0
A0A6Q8PFY3	FANCD2	SQNSQESTADESEDDMSSQASK	phospho_HCT	phospho	HCT	mean	0	0	0	729.956	1459.91	2189.87	1459.91	729.956	0	0	0	0	0	0	0	0	0	0	0	0	0	0	0	0	0	0	0	0	0	0	0	0	0	0	0	0	0	0	0	0	0	0	0
A0A6Q8PFY3	FANCD2	SQNSQESTADESEDDMSSQASK	phospho_HEK	phospho	HEK	mean	1.05532960398069e-13	5497.05	10399.7	13048.4	12307.5	8194.26	3644.42	789.409	0	0	0	0	0	0	0	0	0	0	0	0	0	0	0	0	0	0	0	0	0	0	0	0	0	0	0	0	0	0	0	0	0	0	0
A0A6Q8PFY7	TFG	NVMSAFGLTDDQVSGPPSAPAEDR	phospho_HCT	phospho	HCT	mean	0	0	0	0	0	0	0	0	0	0	0	302.636	1531.16	4001.26	7704.8	10311.4	10913.8	8321.17	5144.7	2252.02	838.474	179.791	0	0	0	0	0	0	0	0	0	0	0	0	0	0	0	0	0	0	0	0	0
A0A6Q8PFY7	TFG	NVMSAFGLTDDQVSGPPSAPAEDR	phospho_HEK	phospho	HEK	mean	0	0	0	0	0	0	0	0	0	0	0	0	266.112	804.394	1495.68	1654.74	1445.48	1128.4	1077.44	946.599	572.392	198.185	0	0	0	0	0	0	0	0	0	0	0	0	0	0	0	0	0	0	0	0	0
A0A6Q8PGB0	POLR2A	YSPTSPK	phospho_HCT	phospho	HCT	mean	3959.11	12694.9	19581.5	23481.3	25417.1	22952	18726.7	11802.6	7791.93	3460.97	1730.48	0	0	0	0	0	0	0	0	0	0	0	0	0	0	0	0	0	0	0	0	0	0	0	0	0	0	0	0	0	0	0	0
A0A6Q8PGB0	POLR2A	YSPTSPK	phospho_HEK	phospho	HEK	mean	5.82634529897152e-14	3107.69	5454.43	6784.1	6734.85	6161.69	4911.44	3393.45	1619.87	490.869	0	0	0	0	0	0	0	0	0	0	0	0	0	0	0	0	0	0	0	0	0	0	0	0	0	0	0	0	0	0	0	0	0
A0A6Q8PGB0	POLR2A	YSPTSPTYSPTSPK	phospho_HCT	phospho	HCT	mean	8241.24	11599.6	19436.3	28175.5	35393.7	32405.8	25919.5	15878.3	12157.4	8960.56	8084.57	4773.91	2346.17	2041.38	4079.4	7182.45	7331.57	5229.77	2126.71	500.623	0	0	0	0	0	0	0	0	0	0	0	0	0	0	0	0	0	0	0	0	0	0	0
A0A6Q8PGB0	POLR2A	YSPTSPTYSPTSPK	phospho_HEK	phospho	HEK	mean	4.42595846218216e-15	2340.57	4449.93	5546.08	5665.39	5265.75	4605.31	3451.23	2180.1	1420.57	1763.35	1772.37	1781.39	895.208	1079.46	1263.72	1895.57	1263.72	631.858	0	0	0	0	0	0	0	0	0	0	0	0	0	0	0	0	0	0	0	0	0	0	0	0
A0A6Q8PGB0	POLR2A	YSPTSPTYSPTTPK	phospho_HCT	phospho	HCT	mean	7.78535674200103e-14	3892.56	7373.55	9879.71	11530.1	10686.3	8759.09	5959.26	5913.58	5861.59	6650.47	4937.61	4947.19	4892.11	6898.89	7382.66	6717.03	4429.4	2006.59	597.797	0	0	0	0	0	0	0	0	0	0	0	0	0	0	0	0	0	0	0	0	0	0	0
A0A6Q8PGB0	POLR2A	YSPTSPTYSPTTPK	phospho_HEK	phospho	HEK	mean	4.62916911818071e-14	2907.6	5513.05	6450.67	4908.77	2789.56	1947	2923.31	3458.9	3109.03	1600.95	579.111	0	0	0	0	0	0	0	0	0	0	0	0	0	0	0	0	0	0	0	0	0	0	0	0	0	0	0	0	0	0	0
A0A6Q8PGG9	TRIP12	AQTAPTKTSPR	phospho_HCT	phospho	HCT	mean	3782.72	10901.3	17373	22089.4	25564.2	27082.4	27704.9	26557.6	24722.6	21918.3	20363.5	19381.7	19328.5	18195	16346.6	13693.3	12089.4	11626.2	12926.4	13969.7	15164.2	15074.8	15295.6	15081.3	16851.5	18093.7	18240.9	16282.7	15530.2	16878.5	18208.4	17704.1	15078.4	12814	10497.5	9336.69	8194.44	8320.62	7705.51	6281.04	3364.83	1168.16	0
A0A6Q8PGG9	TRIP12	AQTAPTKTSPR	phospho_HEK	phospho	HEK	mean	-4.04347e-13	10630.7	19763.8	25549.1	27085.8	25958.8	24776.2	24628.8	25188.2	24985.2	24274.2	22699	20977.7	19528.5	18348.3	17513.2	17258.2	18532.5	20702.9	22250.4	22294.5	21974	22230.2	23086	24574.7	25550.7	26574.3	30353.3	34384.9	37799.2	32323.7	25594.7	18076.4	16298.7	15586.2	15942.8	15266.9	13710.2	10683.3	7056.18	3277	1043.32	0
A0A6Q8PGG9	TRIP12	SASPDYNR	phospho_HCT	phospho	HCT	mean	6256.75	19129.1	25836.7	24343.6	16985.2	9932.72	6036.4	4024.77	2960.84	1353.65	676.827	0	0	0	0	0	0	0	0	0	0	0	0	0	0	0	0	0	0	0	0	0	0	0	0	0	0	0	0	0	0	0	0
A0A6Q8PGG9	TRIP12	SASPDYNR	phospho_HEK	phospho	HEK	mean	-5.56076e-13	9295.61	15008.9	15343.4	12316.3	8148.94	5706.79	3917.05	3213.92	1685.52	842.759	0	0	0	0	0	0	0	0	0	0	0	0	0	0	0	0	0	0	0	0	0	0	0	0	0	0	0	0	0	0	0	0
A0A6Q8PGG9	TRIP12	SESPPAELPSLR	phospho_HCT	phospho	HCT	mean	4.40706483652143e-14	9071.95	14482.8	15506.2	13603.5	10508.6	7080.27	3435.54	1119.61	0	0	0	0	0	0	0	0	0	0	0	0	0	0	0	0	0	0	0	0	0	0	0	0	0	0	0	0	0	0	0	0	0	0
A0A6Q8PGG9	TRIP12	SESPPAELPSLR	phospho_HEK	phospho	HEK	mean	-4.50737e-14	1991.02	3759.31	6447.03	7881.1	8803.81	7632.78	6316.13	4476.96	2406.91	851.828	0	0	0	0	0	0	0	0	0	0	0	0	0	0	0	0	0	0	0	0	0	0	0	0	0	0	0	0	0	0	0	0
A0A6Q8PGS5	MTMR2	ASSPAQCVTPVQTVV	phospho_HCT	phospho	HCT	mean	0	0	0	0	0	0	0	0	0	0	0	0	0	0	0	0	0	0	0	0	0	0	0	0	0	0	0	0	0	0	0	0	0	166.962	568.333	1155.31	1640.97	1657.82	1303.45	650.828	232.612	0	0
A0A6Q8PGS5	MTMR2	ASSPAQCVTPVQTVV	phospho_HEK	phospho	HEK	mean	0	0	0	0	0	0	0	0	0	0	0	0	0	0	0	0	0	0	0	0	0	0	0	0	0	0	0	0	0	0	267.344	726.524	1383.92	1506.62	1575.04	1512.17	2148.58	2503.24	2525.82	1684.52	802.269	185.166	0
A0A6Q8PH09	FANCI	TIETSPSLSR	phospho_HCT	phospho	HCT	mean	6069.89	15067.7	23466.2	28957.4	29756.1	25751.9	20962.4	15228.8	12480.2	9404.38	8490.92	6918.98	6881.79	7309.4	7909.05	7503.17	6604.82	5290.98	5068.87	4516.23	4708.51	3881.18	3295.48	2021.09	1704.91	1258.37	1286.23	657.043	562.912	468.781	703.171	468.781	234.39	0	0	0	0	0	0	0	0	0	0
A0A6Q8PH09	FANCI	TIETSPSLSR	phospho_HEK	phospho	HEK	mean	14907.6	43239	65898.5	75537.3	71260.6	59313.7	48256.6	39833.6	32775	25921.4	20678.6	17278	15805.7	15389.6	14842	14257.1	13536.9	13261.8	12671.9	11470.3	9685.54	8475.22	7651.08	7255.92	6534.71	6009.96	5332.62	4762.46	3768.36	2577.39	1207.91	351.77	0	0	0	0	0	0	0	0	0	0	0
A0A7I2PLE3	MAPT	SGYSSPGSPGTPGSR	phospho_HCT	phospho	HCT	mean	0	0	0	0	0	0	0	0	0	0	0	0	0	0	0	0	0	1087.41	3123.19	6320.78	8335.66	9255.43	8986.68	8935.64	9656.85	13069.5	17313.8	26326.3	35824.8	50514.7	59358.2	63915.6	58644.6	51488.2	42549.3	35522.4	29272.2	24837.7	20693.9	16414.7	11960	8158.63	5455.67
A0A7I2PLE3	MAPT	SGYSSPGSPGTPGSR	phospho_HEK	phospho	HEK	mean	0	0	0	0	0	0	0	0	0	0	0	0	0	0	0	0	0	384.662	769.323	1153.99	1117.21	1354.05	2099.16	2943.43	3721.06	3830.68	4008.46	4058.22	4918.7	7562.06	11808	16057.2	18292	18213.5	16702.7	13680.8	10192.4	7047.56	5060.13	3659.62	2491.46	1708.72	1437.2
A0A7I2PLE3	MAPT	SPVVSGDTSPR	phospho_HCT	phospho	HCT	mean	-9.23888e-15	1634.87	2753.51	2839.68	1721.04	602.405	0	0	0	0	0	974.963	2548	4698.44	5613.42	5571.78	5898.7	8346.23	13847.1	21276.3	31846.1	45587.4	64420.2	81586.2	98974.1	116125	131984	162536	213082	289124	342474	350035	310223	254702	200573	156772	124528	103262	85295.4	66238	47702.3	32840.2	24446.3
A0A7I2PLE3	MAPT	SPVVSGDTSPR	phospho_HEK	phospho	HEK	mean	-2.91247e-15	1257.71	2226.55	2617.66	1648.82	679.974	0	0	0	0	0	859.014	2232.67	4274.74	4991.98	5237.27	4710.71	5139.81	5931.06	7687.66	8887.07	11121.6	15330.6	24013.3	33574.9	40347.9	43149.1	43757.7	49677	59838.5	74908.3	84831.2	87473.7	81009.7	68168.5	54041.4	41870.7	35093.7	30022.6	24386.6	18039.8	13255.7	11507.8
A0A7I2PLE3	MAPT	TPPAPKTPPSSGEPPK	phospho_HCT	phospho	HCT	mean	0	0	0	0	0	0	0	0	0	0	0	0	0	0	0	0	0	0	0	0	0	0	0	0	0	1202.02	2888.06	6830.39	10434.7	16004.3	20495.6	23247.4	22784.3	18089.6	13080.1	6668.14	2929.15	380.597	0	0	0	0	0
A0A7I2PLE3	MAPT	TPPAPKTPPSSGEPPK	phospho_HEK	phospho	HEK	mean	0	0	0	0	0	0	0	0	0	0	0	0	0	0	0	0	0	0	0	0	0	0	0	0	0	0	0	0	0	0	444.256	888.512	1948.1	2119.17	2290.24	1230.66	615.328	0	0	0	0	0	0
A0A7I2PLE3	MAPT	TPPKSPSSAK	phospho_HCT	phospho	HCT	mean	0	0	0	0	0	0	0	0	0	0	0	0	0	0	0	0	0	0	0	0	0	0	0	0	0	6109.04	16247.8	35647.6	54261.2	74227.4	82996.8	81714.5	71113.8	59544.4	49364.6	40805.6	33393.4	27348	20457.3	12661.4	5446.21	1391.68	0
A0A7I2PLE3	MAPT	TPPKSPSSAK	phospho_HEK	phospho	HEK	mean	0	0	0	0	0	0	0	0	0	0	0	0	0	0	0	0	0	0	0	0	0	0	0	0	0	5029.47	14930.4	27328.2	36071	39053.6	41510.9	39229.9	36905.8	30262.1	24992.4	18483.1	12811.3	8798.21	6077.9	4257.3	2048.77	719.096	0
A0A7I2SVS4	HDAC4	AQSSPASATFPVSVQEPPTKPR	phospho_HCT	phospho	HCT	mean	0	0	0	0	0	0	0	0	0	0	0	0	0	0	0	0	0	0	0	607.908	1856.97	3106.03	3139.28	1890.22	641.156	0	0	0	0	0	0	0	0	0	0	0	0	0	0	0	0	0	0
A0A7I2SVS4	HDAC4	AQSSPASATFPVSVQEPPTKPR	phospho_HEK	phospho	HEK	mean	0	0	0	0	0	0	0	0	0	0	0	0	0	0	0	0	0	0	0	0	0	594.863	1189.73	1784.59	1729.19	1673.78	1618.38	1078.92	539.459	0	0	0	0	0	0	0	0	0	0	0	0	0	0
A0A7I2SVS4	HDAC4	TASEPNLK	phospho_HCT	phospho	HCT	mean	0	0	0	0	0	0	0	0	0	0	0	0	0	0	0	0	580.866	2111.85	5137.56	9446.06	13980.8	16650.8	16597.2	14285.4	11717.3	8424.59	5168.97	2041.39	498.352	0	0	0	0	0	0	0	0	0	0	0	0	0	0
A0A7I2SVS4	HDAC4	TASEPNLK	phospho_HEK	phospho	HEK	mean	0	0	0	0	0	0	0	0	0	0	0	0	0	0	0	0	0	635.016	3267.83	8598.67	15349.2	20838	22909	22111.6	19437.7	15505.2	10510.4	5062.7	1593.33	0	0	0	0	0	0	0	0	0	0	0	0	0	0
A0A7I2V2T3	IMPDH2	GMGSLDAMDK	phospho_HCT	phospho	HCT	mean	0	0	0	0	0	0	0	0	0	0	0	1299.37	3695.91	7151.37	9023.32	9266.48	8182.11	7306.81	8144.72	10144.3	13721.4	16973.6	21421.6	25784.3	30259.3	31706.2	28938.1	24374	20037.4	20176.4	19449.9	18337	13827.9	10742.3	8395.16	7363.89	6191.48	4715.95	3024.69	1368.33	374.967	0	0
A0A7I2V2T3	IMPDH2	GMGSLDAMDK	phospho_HEK	phospho	HEK	mean	0	0	0	0	0	0	0	0	0	0	0	927.942	2569.56	5690.13	7938.07	9751.64	9831.02	10183.1	10678.3	12597.5	15084.1	19434.5	23721.2	28876	31508.2	34631.9	36542.9	38584.4	37639.7	34547.6	30244.4	24801.2	18915.2	13295.9	10257.7	9260.02	9354.2	8735.73	7229.56	4649.07	2164.06	565.588	0
A0A7I2V2T3	IMPDH2	LVGIISSR	phospho_HCT	phospho	HCT	mean	0	0	0	0	0	0	0	0	0	0	0	723.252	2323.61	5093.8	7462.22	8889.36	9035.1	9289.3	10889.2	13761.1	16905.4	19863.1	22235.7	25346	27434.5	28103.2	25056.4	20766.3	17002	15914.4	15237.2	14258.8	12165.5	10099.2	8393.77	7000.03	6345.88	5688.74	4806.24	3310.75	1586.83	490.281	0
A0A7I2V2T3	IMPDH2	LVGIISSR	phospho_HEK	phospho	HEK	mean	0	0	0	0	0	0	0	0	0	0	0	402.008	1086.37	2168.32	3203.74	4076.54	5004.04	6162.33	7801.62	9530.77	10516.4	11226.9	11404.3	12313.6	13016.4	13744.1	13971.7	13975.1	14729.6	16011.5	17782.1	17948.7	16176.2	13027.7	10034.8	7465.1	5313.24	3556.69	2526.84	1912.22	1097	468.867	0
A0A7I2V332	PRKRA	AEAPPLEREDSGTFSLGK	phospho_HCT	phospho	HCT	mean	64233.1	140288	189475	190634	168711	122413	83822.5	44125.1	24332.1	9014.28	4507.14	0	0	0	0	0	0	0	0	0	0	0	0	0	0	0	0	0	0	0	0	0	0	0	0	0	0	0	0	0	0	0	0
A0A7I2V332	PRKRA	AEAPPLEREDSGTFSLGK	phospho_HEK	phospho	HEK	mean	-1.37596e-12	23352.1	41956	50145.5	47742.8	38759.4	28599.6	17453.1	7832.62	1821.98	0	0	0	0	0	0	0	0	0	0	0	0	0	0	0	0	0	0	0	0	0	0	0	0	0	0	0	0	0	0	0	0	0
A0A7I2V332	PRKRA	EDSGTFSLGK	phospho_HCT	phospho	HCT	mean	-1.37162e-13	21277.6	33045.2	33233	25693.1	16558.8	8939.49	3653.59	1020.3	0	0	0	0	0	0	0	0	0	0	0	0	0	0	0	0	0	0	0	0	0	0	0	0	0	0	0	0	0	0	0	0	0	0
A0A7I2V332	PRKRA	EDSGTFSLGK	phospho_HEK	phospho	HEK	mean	1.38363139775049e-13	6259.28	10273.7	12258.5	12723.8	12352.9	9714.67	6292.76	2649.24	810.149	0	0	0	0	0	0	0	0	0	0	0	0	0	0	0	0	0	0	0	0	0	0	0	0	0	0	0	0	0	0	0	0	0
A0A7I2V351	KPNA2	NVSSFPDDATSPLQENR	phospho_HCT	phospho	HCT	mean	7148.36	25499.1	37553.9	40081.6	37507.7	30711.4	24305.5	18469	19338.4	20752.5	22083.4	16375.1	13174.8	11728	15997.5	19766.5	21462.4	20653.7	19399	21250	24055.6	26504.7	26155	24462.3	21443.8	18858.4	15861.5	13896.9	12131.4	11711.2	11818.2	13006.7	14890.1	16433.6	15872.9	13784.9	12217	13571	14945.1	15144.6	11521.3	7231.52	3484.91
A0A7I2V351	KPNA2	NVSSFPDDATSPLQENR	phospho_HEK	phospho	HEK	mean	-1.05433e-14	7841.97	13396.5	16029	14032.8	11431.5	8646.76	7239.19	5622.29	4841.51	5361.74	6966.37	8450.44	8501.23	7358.72	5944.31	5015.11	5108.79	5090.07	5469.97	6242.74	7731.64	8925.47	8477.61	7078.54	5729.15	5216.13	5050.52	4585.11	4344.86	4771.86	5736.09	7256.09	8509.86	9573.9	9829.78	10338.9	10876.6	10767.4	8386.32	5586.21	2941.43	2035.58
A0A7I2V355	PSEN2	TSLMSAESPTPR	phospho_HCT	phospho	HCT	mean	2.31522961296409e-13	11853.9	20720.7	25271.5	24977	22274.7	17913.8	13467.3	9695.59	7296.67	5554.93	3519.59	1557.85	357.325	0	0	0	0	0	0	0	0	0	0	0	0	0	0	0	0	0	0	0	0	0	0	0	0	0	0	0	0	0
A0A7I2V355	PSEN2	TSLMSAESPTPR	phospho_HEK	phospho	HEK	mean	-6.41057e-13	28454.4	48623.6	54851.7	48648.3	38698.5	30219.8	24568.3	19058.5	14965.1	11841.2	8985.31	5802.69	2624.15	770.408	0	0	0	0	0	0	0	0	0	0	0	0	0	0	0	0	0	0	0	0	0	0	0	0	0	0	0	0
A0A7I2V383	BCL2L2-PABPN1	QMNMSPPPGNAGPVIMSIEEK	phospho_HCT	phospho	HCT	mean	5.03854982427912e-15	2644.93	5574.38	7997.95	10267.1	10420.3	10457	7508.55	5618.01	2384.24	1192.12	0	0	0	0	0	0	0	0	0	0	0	0	0	0	0	0	0	0	0	0	0	0	0	0	0	0	0	0	0	0	0	0
A0A7I2V383	BCL2L2-PABPN1	QMNMSPPPGNAGPVIMSIEEK	phospho_HEK	phospho	HEK	mean	-1.53253e-13	6597.21	10748.9	11694.2	11500	11235.1	10099.8	7655.4	3768.49	1257.99	0	0	0	0	0	0	0	0	0	0	0	0	0	0	0	0	0	0	0	0	0	0	0	0	0	0	0	0	0	0	0	0	0
A0A7I2V3B4	SCFD1	VNLEESSGVENSPAGARPK	phospho_HCT	phospho	HCT	mean	11137.1	37199.9	55561.2	60308.4	55846	45988.2	38228.2	30232.3	23958.7	17884.1	13156.7	8842.21	5589.46	3509.82	2994.11	2224.28	1891.32	779.18	389.59	0	0	0	0	0	0	0	0	0	0	0	0	0	0	0	0	0	955.621	3166.97	5378.32	5678.42	3467.08	1255.73	628.128
A0A7I2V3B4	SCFD1	VNLEESSGVENSPAGARPK	phospho_HEK	phospho	HEK	mean	8.8748489941459e-13	47019.4	83563	102324	98602.8	84695.5	69399.5	57466.1	46331.8	35917.5	27855.8	22472.4	17369.8	12743.5	9328.03	7406.9	6172.94	3469.79	1454.99	0	0	0	0	0	0	0	0	0	0	0	0	0	0	0	0	789.906	2396.45	5252.42	8381.58	10485.6	11833.7	11264.4	10295.4
A0A7I2V3R8	HNRNPA1	SESPKEPEQLR	phospho_HCT	phospho	HCT	mean	-5.63769e-13	36471	72288.4	99574.4	114422	105339	84880.7	50498.3	35122.7	24826.4	28394.9	22665	24358	28818.1	36665.2	38139.4	33906.3	27832.4	24780.4	24703.8	26096.7	24632.7	21832	19543.7	19957.6	19526	17082.6	13459.8	12843.4	14010.3	14750.1	13856.8	13681.6	15461.7	18244	22251	26807.8	31451.7	35099.1	38098	36726.7	30567.3	29516.5
A0A7I2V3R8	HNRNPA1	SESPKEPEQLR	phospho_HEK	phospho	HEK	mean	-1.26009e-14	2892.48	5610.91	7536.83	9306.95	9090.04	8120.12	6062.84	5612.91	6104.01	7341.23	8161.98	8131.37	8425.28	8522.32	8930.61	8817.12	8449.92	8083.24	7969.68	7272.31	6221.16	4573.5	4455.78	4715.31	5242.81	6224.7	6732.66	7895.62	7355.15	8207.27	8306.86	8829.93	8346.3	9684.51	12305.1	17339	20930.7	24779.5	25370.5	27967.6	31267.1	41153.5
A0A7I2V3R8	HNRNPA1	SESPKEPEQLRK	phospho_HCT	phospho	HCT	mean	0	0	0	0	0	0	0	0	0	0	0	0	0	0	0	0	0	0	0	0	0	0	0	0	0	0	0	0	0	0	0	0	0	0	0	0	0	0	0	0	0	0	0
A0A7I2V3R8	HNRNPA1	SESPKEPEQLRK	phospho_HEK	phospho	HEK	mean	0	0	0	0	0	0	0	0	0	0	0	0	0	0	0	0	0	0	0	0	0	0	0	0	0	0	0	0	0	0	0	0	0	0	0	0	0	0	0	0	0	0	0
A0A7I2V3V0	STAT3	FICVTPTTCSNTIDLPMSPR	phospho_HCT	phospho	HCT	mean	4.06045875934858e-14	35551.1	67494.8	89207.6	94692.1	84643.3	67461.2	49644.9	40369.7	34551.4	32754.8	30056.1	31968.1	36225.5	42479.4	44174.9	41981.4	34186.8	28959.4	26722	28289.1	28980.2	27811.6	25917.9	23820.8	21589.2	17888.6	14599.2	12370	12638.1	12546.7	12578.1	12074.2	12198.3	11994.6	12046.8	12734.2	14047.7	13866.5	12340.2	9144.2	6214.34	2969.49
A0A7I2V3V0	STAT3	FICVTPTTCSNTIDLPMSPR	phospho_HEK	phospho	HEK	mean	-3.54579e-13	16656.2	32506.1	43419.9	42269.2	35968.8	28560.6	24213.4	19484.3	16095.3	13563.2	13332	13057.8	14200.7	15603.1	17550.2	18741.3	19344.8	18883.3	17679.9	14298.3	11516.2	9071.69	9227.61	9224.3	9102.16	7915.58	7160.4	6897.83	6665.15	5507.51	3952.76	3222.93	3947.87	5065.52	5352.84	4597.77	3678.62	2898.46	2194.99	1158.55	431.099	0
A0A7I2V3W3	ADAM9	HVSPVTPPR	phospho_HCT	phospho	HCT	mean	3551.25	11869.2	18570.7	21673.4	19476.6	15783.1	12685.8	10871.3	7794.45	3933.25	1114.89	0	0	0	0	0	0	0	0	0	0	0	0	0	0	0	0	0	0	0	0	0	0	0	0	0	0	0	0	0	0	0	0
A0A7I2V3W3	ADAM9	HVSPVTPPR	phospho_HEK	phospho	HEK	mean	0	624.863	1649.8	2674.74	2449.95	1425.01	400.075	0	0	0	0	0	0	0	0	0	0	0	0	0	0	0	0	0	0	0	0	0	0	0	0	0	0	0	0	0	0	0	0	0	0	0	0
A0A7I2V403	ZFYVE26	LGTLAQLHASHCLDDLPLSTPSSPR	phospho_HCT	phospho	HCT	mean	0	0	1088.18	3126.93	6207.3	8007.11	8959.89	8432.22	7914.33	6844.26	5991.57	4608.28	3068.18	1368.18	381.361	0	0	0	0	0	0	0	0	0	0	0	0	0	0	0	0	0	0	0	0	0	0	0	0	0	0	0	0
A0A7I2V403	ZFYVE26	LGTLAQLHASHCLDDLPLSTPSSPR	phospho_HEK	phospho	HEK	mean	0	0	792.914	2204.73	4149.25	5163.23	5428.1	5036.35	4616.56	4321.05	4225.42	3805.82	2909.37	1452.24	484.731	0	0	0	0	0	0	0	0	0	0	0	0	0	0	0	0	0	0	0	0	0	0	0	0	0	0	0	0
A0A7I2V428	NCL	AVTTPGKK	phospho_HCT	phospho	HCT	mean	15638.9	39531.2	57328.7	65108.3	64007.6	53078.6	39138.1	23549.8	14883.5	6830.47	3415.24	0	0	0	0	0	0	0	0	0	0	0	0	0	0	0	0	0	0	0	0	0	0	0	0	0	0	0	0	0	0	0	0
A0A7I2V428	NCL	AVTTPGKK	phospho_HEK	phospho	HEK	mean	1.75641539787828e-14	2604.23	5453.95	6982.29	8076.19	6680.93	4931.23	2232.18	777.709	0	0	0	0	0	0	0	0	0	0	0	0	0	0	0	0	0	0	0	0	0	0	0	0	0	0	0	0	0	0	0	0	0	0
A0A7I2V428	NCL	GFGFVDFNSEEDAK	phospho_HCT	phospho	HCT	mean	-1.39129e-13	21580	35927.9	38836.6	34307.8	27404.7	21470.9	17056.2	12254.4	9296.95	6909.34	5500.85	3351.93	1519.32	284.896	0	0	0	0	0	0	0	0	0	0	0	0	0	0	0	0	0	0	0	0	0	0	0	0	0	0	0	0
A0A7I2V428	NCL	GFGFVDFNSEEDAK	phospho_HEK	phospho	HEK	mean	-8.35834e-14	5042.4	10569.5	15083.7	16092.8	14732.1	12728.4	10401.1	7989.95	5339.83	3805.08	2708.59	1946.03	981.563	322.757	0	0	0	0	0	0	0	0	0	0	0	0	0	0	0	0	0	0	0	0	0	0	0	0	0	0	0	0
A0A7I2V428	NCL	GLSEDTTEETLK	phospho_HCT	phospho	HCT	mean	1.26070835869562e-13	6221.4	10655.7	12554.9	12005.2	9765.24	6504.68	3104.04	909.648	0	0	0	0	0	0	0	0	0	0	0	0	0	0	0	0	0	0	0	0	0	0	0	0	0	0	0	0	0	0	0	0	0	0
A0A7I2V428	NCL	GLSEDTTEETLK	phospho_HEK	phospho	HEK	mean	0	761.45	2127.81	4284.47	5408.23	5921.49	5456.85	4773.69	3496.78	1804.75	602.71	0	0	0	0	0	0	0	0	0	0	0	0	0	0	0	0	0	0	0	0	0	0	0	0	0	0	0	0	0	0	0	0
A0A7I2V428	NCL	KTVTPAK	phospho_HCT	phospho	HCT	mean	15645.2	43776.9	64881.4	72142.8	71127.7	57195.6	44341.8	28462.9	21031.7	10316.4	4956.16	0	0	0	0	0	0	0	0	0	0	0	0	0	0	0	0	0	0	0	0	0	0	0	0	0	0	0	0	0	0	0	0
A0A7I2V428	NCL	KTVTPAK	phospho_HEK	phospho	HEK	mean	3518.74	13209.2	22139.6	28550.4	31414.3	30629.8	27618.8	22681.4	15886.1	7906.34	2523.51	0	0	0	0	0	0	0	0	0	0	0	0	0	0	0	0	0	0	0	0	0	0	0	0	0	0	0	0	0	0	0	0
A0A7I2V428	NCL	KVVVSPTK	phospho_HCT	phospho	HCT	mean	159881	713203	1.093e+06	1.19388e+06	1.11706e+06	897585	678845	451181	331518	253985	224244	184625	186804	220418	253446	250460	215678	177573	159573	156953	154720	137152	113662	103446	118031	150537	174692	190329	190812	205349	207913	212554	196786	179314	153884	131222	115428	104082	95132.2	82269	67882.7	53810	47623.1
A0A7I2V428	NCL	KVVVSPTK	phospho_HEK	phospho	HEK	mean	13867.3	319374	598740	775821	832175	765107	660686	541352	450964	378954	323349	279802	246580	234870	219873	207853	185365	167939	157997	163162	165755	159811	142474	139290	152119	202186	285674	372381	432666	444516	446175	430822	399870	346721	285105	229459	189363	164982	150879	129410	108230	96503.9	100871
A0A7I2V428	NCL	KVVVSPTKK	phospho_HCT	phospho	HCT	mean	320820	1.44373e+06	2.22817e+06	2.45925e+06	2.32961e+06	1.8695e+06	1.40965e+06	965447	764195	596599	468623	315312	267578	303348	347080	350840	308238	267217	251884	264770	279131	272161	258027	266760	319484	398048	434382	426880	374247	365328	365952	386940	364497	325793	272990	244879	239443	244539	237806	216190	174014	128026	101905
A0A7I2V428	NCL	KVVVSPTKK	phospho_HEK	phospho	HEK	mean	68472.7	635627	1.1511e+06	1.49101e+06	1.57236e+06	1.43588e+06	1.19668e+06	966955	762297	611718	494190	427199	387847	378840	357218	335522	303124	293120	297951	319726	326082	321941	304788	321801	375008	488693	634174	740502	793861	772236	774057	736699	680481	568937	484217	431678	417246	403663	377352	332273	282884	263240	270815
A0A7I2V428	NCL	LELQGPRGSPNAR	phospho_HCT	phospho	HCT	mean	6393.08	14616.4	24356.5	32487	37762.4	36307.7	51453.7	83315	114695	105818	64274.4	24259	5952.31	4500.57	4310.86	4521.53	4260.68	3708.97	4369.22	7142.72	9947.34	11476.3	11244.9	10863.9	9822.87	11238.5	11939	14054.7	10805.9	11447.5	12119.1	19101.6	20515.6	19371.3	11067.4	4848.35	466.303	0	0	0	0	0	0
A0A7I2V428	NCL	LELQGPRGSPNAR	phospho_HEK	phospho	HEK	mean	-5.53085e-15	1677.83	3511.47	4869.87	5773.19	5776.62	5797.1	6301.75	7247.52	8167.35	7870.21	7162.78	6533.57	7269.94	7408.84	7379.91	6974.13	7725.74	7947.03	7262.44	6342.37	6072.32	6170.94	6095.44	8437.52	11966	15250.5	12733	8274.83	4201.47	4643.44	5848.55	6987.82	8518.42	9880.01	10470.3	6498.37	2911.09	0	0	0	0	0
A0A7I2V428	NCL	TLVLSNLSYSATEETLQEVFEK	phospho_HCT	phospho	HCT	mean	8297.95	46190.5	74819.2	86132.2	84888.8	69135.5	52038	32216.4	24354	19229.8	19525.3	15110.1	11827.5	8637.85	8365.92	8518.12	7762.66	5258.88	3064.78	2009.62	3305.79	4846.48	7084.92	8592.31	10320.7	13000.2	14272.3	14473.7	11570.4	9900.94	7530.16	5724.37	2730.12	919.66	0	0	0	0	0	0	0	0	0
A0A7I2V428	NCL	TLVLSNLSYSATEETLQEVFEK	phospho_HEK	phospho	HEK	mean	7.73879369744179e-14	5503.2	12704.1	18890.6	22205.7	21785.8	20596.8	17005.7	12211.9	7989.02	6324.71	6483.19	5514.59	5311.49	5597.88	6209.64	5290.37	2858.25	1046.37	0	0	0	0	0	763.36	2140.73	4430.62	5959.55	8290.21	10784.3	13320.1	13008.8	9633.12	5403.27	2006.56	598.305	0	0	0	0	0	0	0
A0A7I2V428	NCL	VVVSPTK	phospho_HCT	phospho	HCT	mean	46721.4	221298	339321	373600	324354	245907	173686	120321	96006	83158.1	82709.8	69436.4	63618.1	59058	63164.4	59684.5	53937.1	46129.1	43654.6	45012.3	46021.2	44488.1	41393.8	42985	50355.5	62651.7	68976.8	72605.7	72549.9	78009.8	78862.2	75218.4	67613.4	60526.7	55128.4	48428.1	43094.2	38722.3	34247	28786.3	23016.8	19475.4	19208.1
A0A7I2V428	NCL	VVVSPTK	phospho_HEK	phospho	HEK	mean	5845.65	93727.5	173116	219888	225053	197065	165935	144181	133038	125228	111923	94660.9	76356.8	66397.5	60815.8	58477.6	51177.6	44623.5	39136.2	41270.1	44034.7	47501	49917	56124.6	65700.9	84048.3	112956	145157	171673	178683	173753	155750	137315	120314	103909	86382.3	68076.8	55127.1	46930.5	38991.2	32835.8	30281.6	33493.2
A0A7I2V428	NCL	VVVSPTKK	phospho_HCT	phospho	HCT	mean	239166	1.35041e+06	2.41369e+06	3.08684e+06	3.4299e+06	3.10204e+06	2.58611e+06	1.99743e+06	1.6857e+06	1.46947e+06	1.23053e+06	953066	759901	691307	683047	630489	542948	452638	392517	369984	366805	363181	368656	394987	479120	571863	615227	613626	584140	575325	507070	413195	316789	260378	228648	204034	197683	201146	196978	178421	139795	103311	82761.1
A0A7I2V428	NCL	VVVSPTKK	phospho_HEK	phospho	HEK	mean	20536.9	550412	1.1037e+06	1.49226e+06	1.65909e+06	1.51504e+06	1.33902e+06	1.22128e+06	1.21897e+06	1.2123e+06	1.10626e+06	953256	785328	678600	590184	534635	467505	423447	379907	377420	376247	392268	412453	465444	566760	759887	1.04015e+06	1.28495e+06	1.40439e+06	1.28761e+06	1.09084e+06	831815	663545	529796	453548	391760	342461	309122	274580	236912	200324	185959	193341
A0A7I2V4I5	ZC3H13	DQRPSSPIR	phospho_HCT	phospho	HCT	mean	-4.0595e-15	6728.91	10373.9	10270.9	7634.74	5152.22	3216.34	2105.14	942.663	324.042	0	0	0	0	0	0	0	0	0	0	0	0	0	0	0	0	0	0	0	0	0	0	0	0	0	0	0	0	0	0	0	0	0
A0A7I2V4I5	ZC3H13	DQRPSSPIR	phospho_HEK	phospho	HEK	mean	2.28818828359309e-13	4615.14	7882.82	8686.71	5825.8	2558.12	362.857	0	0	0	0	0	0	0	0	0	0	0	0	0	0	0	0	0	0	0	0	0	0	0	0	0	0	0	0	0	0	0	0	0	0	0	0
A0A7I2V4I5	ZC3H13	EVSPEVVR	phospho_HCT	phospho	HCT	mean	0	0	0	0	0	0	0	0	0	0	0	0	0	0	0	0	0	0	0	0	738	1912.04	3697.89	4541.28	5409.44	5726.43	6120.76	6162.71	6386.46	6983.06	6900.27	6485.55	5583.85	5632.42	5712.03	6686.12	7945.01	9450.25	9238.09	6884.08	3387.37	954.826	0
A0A7I2V4I5	ZC3H13	EVSPEVVR	phospho_HEK	phospho	HEK	mean	0	0	0	0	0	0	0	0	0	0	0	0	0	0	0	0	0	0	0	0	1093.15	3225.7	5950.33	7197.06	7167.88	6923.36	7134.28	7506.45	7350.33	6830.32	6022.79	5252.84	4701.9	4654.06	5248.26	7166.84	9935.59	12145.7	11443.7	8255.51	3897.18	1200.77	0
A0A7I2V4I5	ZC3H13	SLSPSHLTEDR	phospho_HCT	phospho	HCT	mean	0	0	413.005	1486.31	3130.05	4494.65	4895.57	4830.94	4799.9	5282.5	5350.28	5072.1	4553.14	4516.57	4338.03	3914.45	3150.24	2769.48	2403.2	2104.99	1465.46	1087.01	539.113	269.557	0	0	0	0	0	0	0	0	0	0	0	0	0	0	0	0	0	0	0
A0A7I2V4I5	ZC3H13	SLSPSHLTEDR	phospho_HEK	phospho	HEK	mean	0	0	274.864	675.211	1255.78	1286.62	1472.27	1836.43	3221.61	4517.82	5540.23	6148	6418.33	6643.26	5983.11	5447.61	4465.44	3970.16	3418.59	3389.09	2968.88	2274.75	1094.34	371.321	0	0	0	0	0	0	0	0	0	0	0	0	0	0	0	0	0	0	0
A0A7I2V539	NMT1	GGLSPANDTGAK	phospho_HCT	phospho	HCT	mean	8.71987630250241e-14	4703.56	8070.45	10332.3	9878.98	8338.42	5576.29	3558.97	2869.56	2273.86	2086.69	2318.69	4305.38	7419.37	9416.84	10128.2	10380.5	12683.5	18826.7	28130.1	37809.3	45828	52162.5	57870	61351.3	60160	52928.7	46421.6	43759.6	49339.4	54071.7	56892.7	56840.3	59354.7	76123	124431	207940	295896	338127	314586	242233	162804	102841
A0A7I2V539	NMT1	GGLSPANDTGAK	phospho_HEK	phospho	HEK	mean	7.27696243842938e-14	4141.93	8044.64	10401.4	10560.5	8975.68	7680.64	6907.12	6618.98	5878.12	4606.54	3556	3003.68	3953.07	4906.84	6440.27	7608.91	9680.21	12847.6	19957.9	35297.6	67038.5	111782	158334	182731	182591	165098	144427	130388	122982	127984	133441	137994	137214	140418	147853	158310	161375	153841	132051	104342	77369.9	59030.4
A0A7I2V5R1	NEK9	GMEGLISPTEAMGNSNGASSSCPGWLR	phospho_HCT	phospho	HCT	mean	0	0	0	0	0	0	0	0	0	0	0	1119.17	3360.93	6492.83	8424.18	9406.72	10344.8	11959.6	13850	15187.1	15114.8	13653.9	10972.1	8822.76	7599.48	6205.29	4848.18	2710.6	2193.51	1627.91	1855.88	1041.92	520.961	0	0	0	0	0	0	0	0	0	0
A0A7I2V5R1	NEK9	GMEGLISPTEAMGNSNGASSSCPGWLR	phospho_HEK	phospho	HEK	mean	0	0	0	0	0	0	0	0	0	0	0	666.194	1946.85	4240.89	7578.47	12537.7	19425.6	24654.3	27879.2	27774.6	26813.7	24339.5	19690.9	14947	10121.9	7285.14	4916.55	4023.11	3548.83	3219.99	2225.5	1107.94	277.616	0	0	0	0	0	0	0	0	0	0
A0A7I2V5R1	NEK9	SSTVTEAPIAVVTSR	phospho_HCT	phospho	HCT	mean	0	0	0	0	0	0	0	0	396.101	792.203	1188.3	999.879	1066.24	1707.28	2329.06	4035.65	4835.51	6107.51	4749.81	3714.24	2533.62	2338.86	2077.13	1478.34	1183.81	810.369	689.808	793.46	1052.91	1075.63	649.921	224.213	0	0	0	0	0	0	0	0	0	0	0
A0A7I2V5R1	NEK9	SSTVTEAPIAVVTSR	phospho_HEK	phospho	HEK	mean	0	0	0	0	0	0	0	0	0	0	0	551.957	1430.53	2805.19	3704.65	4528.89	5727.96	7122.37	8526.84	8516.25	8268.42	7424.51	6880.3	5927.29	5197.26	4352.53	3503.37	2665.41	2173.87	1877.23	1388.4	705.745	206.545	0	0	0	0	0	0	0	0	0	0
A0A7I2V5R1	NEK9	TFDATNPLNLCVK	phospho_HCT	phospho	HCT	mean	2.84727451492649e-14	1492.15	3390.65	5414.48	8450.63	10936.3	13215.6	13195.2	12913	11822.1	11268.5	11261.5	12329.9	15159.5	17527.7	18836.2	19034	18234	17554.1	14856	11527.5	7138.13	3367.46	1032.71	0	0	0	0	0	0	0	0	0	0	0	0	0	0	0	0	0	0	0
A0A7I2V5R1	NEK9	TFDATNPLNLCVK	phospho_HEK	phospho	HEK	mean	0	660.845	2245.51	4625.73	6744.15	8157.74	9646.36	11295.5	12916.5	13073.2	11962.8	10873.2	9787.53	9478.05	8234.49	7809.61	7349.17	7880.09	8076.65	7990.61	6543.72	4596.28	2134.23	764.103	0	0	0	0	0	0	0	0	0	0	0	0	0	0	0	0	0	0	0
A0A7I2V5R1	NEK9	VASEAPLEHKPQVEASSPR	phospho_HCT	phospho	HCT	mean	0	0	1136.48	3224.22	6433.76	9023.71	11175.5	11996.5	11957.8	11085.3	10276	9859.15	10418.4	13475.8	19669.1	27817.8	33834	35512.1	33591.2	30434.4	28249.9	25349.3	23240.8	19472.9	17042.9	14240.4	12686.3	11483.2	10059.5	8444.07	5507.34	2704.24	683.882	0	0	0	0	0	0	0	0	0	0
A0A7I2V5R1	NEK9	VASEAPLEHKPQVEASSPR	phospho_HEK	phospho	HEK	mean	0	0	648.974	1719.76	3363.96	4322.88	5458.52	6247.49	7162.46	7497.63	7477.89	7338.88	6829.35	7873.51	10354.1	16477.1	22552.5	30147.4	34548.7	36875.5	34051.7	29423.7	25259.7	22460.8	20304	17435.9	14763.6	12975.7	11245.2	8919.42	5651.5	2554.26	715.822	0	0	0	0	0	0	0	0	0	0
A0A7I2V5Z3	SGTA	EMPQDLRSPAR	phospho_HCT	phospho	HCT	mean	4345.14	11734.3	17180.4	20090.7	20882.4	20690.3	20147.8	18878.4	17806.3	16926.8	16866.1	16411.8	15355.6	14854.2	15369.1	16169.1	16262.7	15845	16994.2	19068.2	21936.7	23027.4	22903.5	21407.9	20872.5	20116.2	18343.7	15365.7	12962.8	12326.1	12237.2	13436.8	16541.1	23487.9	37789.7	59036.6	82503.2	96143	93946.7	80288.9	61009.3	45956	36213.4
A0A7I2V5Z3	SGTA	EMPQDLRSPAR	phospho_HEK	phospho	HEK	mean	3.26308153473141e-13	4937.59	8540.92	10600	10910.3	10608.9	9566.01	9123.46	8603.42	8823.22	8378.2	7800.81	6897.3	6324.57	6350.72	6374.13	6302.54	6124.71	6386.3	7353.6	8092.93	8535.67	8235.99	7955.3	7450.22	7093.71	7125.37	7291.4	7911.03	8001.41	7936.02	7128.06	6741.47	7877.97	16450.5	32632.4	54955.6	69734.5	73259.5	62614.6	49294.3	37263.9	31047.4
A0A7I2V5Z3	SGTA	EMPQDLRSPARTPPSEEDSAEAER	phospho_HCT	phospho	HCT	mean	0	0	0	0	0	0	0	0	0	0	0	0	0	0	0	0	0	0	0	0	0	0	0	0	0	0	0	0	0	0	0	0	0	398.49	1514.59	3291.84	5140.86	6220.58	6753.12	6552.44	5737.53	4033.51	1986.69
A0A7I2V5Z3	SGTA	EMPQDLRSPARTPPSEEDSAEAER	phospho_HEK	phospho	HEK	mean	0	0	0	0	0	0	0	0	0	0	0	0	0	0	0	0	0	0	0	0	0	0	0	0	0	0	0	0	0	0	0	0	0	187	687.53	1785.98	3038.64	4540.32	4846.16	4282.59	2280.38	876.085	0
A0A7I2V5Z3	SGTA	SPARTPPSEEDSAEAER	phospho_HCT	phospho	HCT	mean	0	0	0	0	0	0	0	0	0	0	0	0	0	0	0	0	0	0	0	0	0	0	0	0	0	0	0	0	0	0	186.653	729.687	1467.48	2103.1	2370.95	2968.82	3911.52	5193.33	5230.8	4138.53	2045.84	672.706	0
A0A7I2V5Z3	SGTA	SPARTPPSEEDSAEAER	phospho_HEK	phospho	HEK	mean	0	0	0	0	0	0	0	0	0	0	0	0	0	0	0	0	0	0	0	0	0	0	0	0	0	0	0	0	0	186.38	372.761	559.141	713.252	1083.56	2000.69	3199.12	4602.54	5575.21	5336.56	4039.36	1963.18	662.901	0
A0A7I2V5Z3	SGTA	TPSASNDDQQE	phospho_HCT	phospho	HCT	mean	0	0	0	0	0	0	0	0	0	0	0	0	0	0	0	0	0	0	0	0	0	0	0	0	0	0	0	0	0	0	0	0	0	0	4402.22	15270.1	31063.6	41486.7	40343.3	30255.3	17701.2	8883.63	4545.93
A0A7I2V5Z3	SGTA	TPSASNDDQQE	phospho_HEK	phospho	HEK	mean	0	0	0	0	0	0	0	0	0	0	0	0	0	0	0	0	0	0	0	0	0	0	0	0	0	0	0	0	0	0	0	0	0	0	1177.54	4405.36	9266.85	13153.2	12939	10220.1	5918.82	3667.83	1525.26
A0A7I2V621	PTBP1	ELKTDSSPNQAR	phospho_HCT	phospho	HCT	mean	0	0	0	0	0	0	0	0	0	0	0	0	0	0	0	0	0	0	0	0	0	0	0	0	0	0	0	0	0	786.706	2091.31	3776.84	4291.58	4550.41	6561.58	12622.2	24047.3	36555.2	45417.9	44873.5	37017.6	26188.9	17688
A0A7I2V621	PTBP1	ELKTDSSPNQAR	phospho_HEK	phospho	HEK	mean	0	0	0	0	0	0	0	0	0	0	0	0	0	0	0	0	0	0	0	0	0	0	0	0	0	0	0	0	0	1606.83	3884.34	7189.66	7824.29	8254.17	7938.48	11274.4	19139.4	32965.6	45713.3	51221.6	46377.6	38182.4	29787.8
A0A7I2V621	PTBP1	TDSSPNQAR	phospho_HCT	phospho	HCT	mean	0	0	0	0	0	0	0	0	0	0	0	0	0	0	0	0	0	0	0	0	0	0	0	0	0	2205.63	5049.7	10069.2	13222.4	16503.7	16306.4	15048.5	14293.8	17575.1	22112.1	27966.3	32045.8	38570.2	39528.2	36643.9	27315.6	20182.2	15362.5
A0A7I2V621	PTBP1	TDSSPNQAR	phospho_HEK	phospho	HEK	mean	0	0	0	0	0	0	0	0	0	0	0	0	0	0	0	0	0	0	0	0	0	0	0	0	0	1367.91	5138.14	9804.74	15316.4	19159.6	23849.8	24676.1	23866.2	21087.9	19392.1	19559	21851.8	28897.8	34393.9	35482	28685.3	21953.9	16958.5
A0A7I2V647	G3BP2	STTPPPAEPVSLPQEPPKPR	phospho_HCT	phospho	HCT	mean	-1.3116e-12	54301.2	90254.5	98734.9	85474.2	64366	45184.6	28097.9	17905.3	12400.3	11980	11338.7	14734.2	21943.1	30985	36923.7	37750.8	35497.5	32583.6	33925.3	35139.3	36866	34095.5	31936.9	29195.9	27333.3	23437.5	18894.3	14347.4	12752.3	11726.9	10712.1	9425.74	9324	10263	8758.86	5166.29	1573.73	0	0	0	0	0
A0A7I2V647	G3BP2	STTPPPAEPVSLPQEPPKPR	phospho_HEK	phospho	HEK	mean	6.32201027629433e-13	28614.2	47079.2	49233.5	42866	34000.2	28956.2	25733.7	23282.5	22608.4	20787.6	19012.1	15550.2	16047.7	18019.5	22373.7	26196.2	29710.7	33098.5	36676.4	41482.1	46683.9	51703.9	57105.3	59822.9	60886.2	57777.4	52836	47033	41713	39786.1	37607.2	35148.5	31624.3	25425.7	17667.5	8035.64	2420.53	0	0	0	0	0
A0A7I2Y1C3	EIF4G1	AALSEEELEKK	phospho_HCT	phospho	HCT	mean	0	0	0	0	0	0	0	510.69	2068.81	3626.92	5016.83	4311.89	6765.47	11995.3	21117.2	26558.6	24909.3	17570.6	8117.57	2636.43	0	0	0	0	0	0	0	0	0	0	0	0	0	0	0	0	0	0	0	0	0	0	0
A0A7I2Y1C3	EIF4G1	AALSEEELEKK	phospho_HEK	phospho	HEK	mean	0	0	0	0	0	0	0	1386.04	4410.47	9199.04	12207.5	13926.9	13322.2	13889.6	15381.4	18784.1	19638.8	15958.3	8371.71	2555.08	0	0	0	0	0	0	0	0	0	0	0	0	0	0	0	0	0	0	0	0	0	0	0
A0A7I2Y1C3	EIF4G1	AASLTEDR	phospho_HCT	phospho	HCT	mean	-5.08141e-14	4660.95	9007.42	11686.4	14625.8	15643.7	16625.7	16603.9	20543.3	27174.2	38777.1	55886.4	99411.6	161992	232815	263097	241962	179847	112676	71480.6	48844.9	39908.4	30193.4	24558.2	20086.2	16496	13083.3	10685.7	8740.09	8074.31	7266.22	7297.96	6955.76	7658.56	9013.44	10915.2	13172.1	13995.1	12464.4	8486.1	3911.61	1111.7	0
A0A7I2Y1C3	EIF4G1	AASLTEDR	phospho_HEK	phospho	HEK	mean	3668.87	15733.6	24254	27315.6	24803.5	20618.5	17620	17020.9	18083	20229.6	22941.9	28758.6	37632.2	55202.3	75039.5	95844.9	95869.9	82806.7	56056.4	41949.9	33004.3	30641.9	25642.1	21115.8	17400.5	13801.8	10654.5	8801.3	7984.04	8072.12	7999.97	7818.6	7630.41	7598.39	8626.54	10325.8	12559.4	13043.7	11221.4	7245.77	3223.78	854.834	0
A0A7I2Y1C3	EIF4G1	AASLTEDRDR	phospho_HCT	phospho	HCT	mean	-1.52266e-13	8262.93	15078.3	19138.1	19597.4	18617.3	17957.6	18549.5	24183.6	33533.3	49435.9	65665.2	96784.8	136099	181387	198389	186274	149125	114814	91904.9	80604.2	73250.7	64328.7	54573.3	44558.4	35379.9	25743.8	16133.4	9287.38	6141.07	6162.89	7214.29	8714.66	10127.3	10777.4	10352	9062.85	7470.62	10072.4	13735	18526	15900.6	12418.4
A0A7I2Y1C3	EIF4G1	AASLTEDRDR	phospho_HEK	phospho	HEK	mean	1275.78	11932.6	20519.7	25049.7	23664.5	21239.8	19621.3	20180.5	21217.8	23827.2	28912.3	36988.8	47184.7	61075.1	78649.1	98768.5	108724	108454	96289.6	87189.3	76195.9	67773.4	55689.8	44623.8	32870	22909.2	14875.6	9547.96	7107.2	6651.94	7156	7264.38	6558.99	6697.76	7170.33	8655.62	8676.13	8052.03	7968.95	8540.9	9803.14	8922.61	7824.65
A0A7I2Y1C3	EIF4G1	EAALPPVSPLK	phospho_HCT	phospho	HCT	mean	6991.68	37515	67622.6	95059.5	121340	130868	126172	100392	128569	177046	277410	328386	509278	771375	1.13065e+06	1.28685e+06	1.19879e+06	921794	645555	482465	385899	318660	244218	184182	145896	119016	97351.4	80669.6	68381.6	64057	58596.1	53355.9	52407.3	57964.9	70349.9	79308	86222.4	84345.8	76862.4	63426	48861.7	33990.9	23427.9
A0A7I2Y1C3	EIF4G1	EAALPPVSPLK	phospho_HEK	phospho	HEK	mean	18783.6	51855.4	83797.1	105570	112966	108982	103728	100872	102909	108987	118733	130197	146320	180010	232618	300038	335034	332830	283162	235283	184988	151744	121698	101239	80561.2	62597.6	49542.2	43354.2	40116.9	36854.7	34250.8	30768.3	28766.1	27859.6	31122.8	36758.5	43443.4	46503.2	42754.4	33723	23434.3	17302.9	14621.9
A0A7I2Y1C3	EIF4G1	EAALPPVSPLKAALSEEELEK	phospho_HCT	phospho	HCT	mean	0	0	0	0	0	0	0	5210.11	15436.8	26203.1	28334.6	21224.4	26760.9	47067.7	81782.9	99263.8	92268.1	67289.8	40381.8	29643.3	26660.7	28327.2	26453.2	23772.2	20679.9	15552.9	8994.27	3544.45	631.2	0	0	0	0	0	708.209	1416.42	3114.83	4481.88	6510.28	6558.26	5144.37	2407.76	661.362
A0A7I2Y1C3	EIF4G1	EAALPPVSPLKAALSEEELEK	phospho_HEK	phospho	HEK	mean	0	0	0	0	0	0	0	0	0	1539.42	4377.52	8529.5	11355.7	12947.6	14643.6	16272.8	17077.6	14943.1	11290.4	8741.38	7034.9	6171.35	4016.95	2501.15	2012.02	2469.94	2476.98	1487.6	498.212	0	0	0	0	0	0	0	0	493.378	986.756	1480.13	986.756	493.378	0
A0A7I2Y1C3	EIF4G1	EAALPPVSPLKAALSEEELEKK	phospho_HCT	phospho	HCT	mean	7056.6	14546.4	25168.1	39459.8	57181	61647.4	70099.2	107511	178175	221718	196546	118711	117162	215122	401105	520004	505805	389360	239678	173833	152621	169161	168693	148819	125792	88120.4	56022.2	23197.6	6621.66	0	0	0	0	0	0	0	0	0	0	0	0	0	0
A0A7I2Y1C3	EIF4G1	EAALPPVSPLKAALSEEELEKK	phospho_HEK	phospho	HEK	mean	-1.19856e-13	10012.6	20050.1	26808.7	29961.4	29248.7	28188.9	25952.4	23097.4	20310.4	23196.3	31373.7	46475.5	57401.3	70114.4	81067.7	98030.1	106165	102452	86181.5	68086.2	55449.5	43880.2	34509.7	24998.8	20242.4	15755.3	9346.88	3542.3	0	0	0	0	0	0	0	0	0	0	0	0	0	0
A0A7I2Y1C3	EIF4G1	EAEEESDHN	phospho_HCT	phospho	HCT	mean	3.65612336702033e-14	1317.26	1317.26	658.629	619.167	1238.33	1857.5	1238.33	619.167	0	0	0	1454.76	5252.61	11095.8	15375	14968	10470.3	4736.34	1345.48	1008.85	2673.22	4992.48	5923.52	6321.1	6770.68	7648.17	8877.34	9344.53	10021.9	10074.1	9440.57	8446.77	7592.12	6912.5	5499.15	3010.48	1087.62	0	0	0	0	0
A0A7I2Y1C3	EIF4G1	EAEEESDHN	phospho_HEK	phospho	HEK	mean	2.81734991063865e-13	13010.2	19266.7	18413.9	11841.7	6314.11	2530.24	1606.02	1315.75	877.169	1243.25	2123.44	4777.35	7003.27	10396.9	13390.5	15566.8	14742.9	11214.2	7385.52	6065.49	7710.32	11000.6	11925.5	11135.2	10505.9	11962.4	13734	13874.7	12153.5	10138.3	8002.84	6493.04	6013.86	5499.04	4784.37	2533.86	1004.1	0	0	0	0	0
A0A7I2Y1C3	EIF4G1	ETGEPYRLSPEPTPLAEPILEVEVTLSK	phospho_HCT	phospho	HCT	mean	7.54106283590911e-15	2908.66	4998.81	6200.91	4859.75	3518.58	1497.97	748.984	3983.18	8994.65	17767.9	21124	32664.5	44242.5	63196.9	67799.2	61798	42115.8	23119.2	10169.7	4206.27	3035.03	2620.77	2959.28	1972.86	986.428	0	0	0	0	0	0	0	0	0	0	0	0	0	0	0	0	0
A0A7I2Y1C3	EIF4G1	ETGEPYRLSPEPTPLAEPILEVEVTLSK	phospho_HEK	phospho	HEK	mean	5.85266923464862e-15	16082.7	33841.3	46795.9	56875.2	55719.1	53522.4	46547.1	42433.7	36836.5	34915.7	35310.6	38678.4	42624.3	49595	57494.6	57003.8	48214.3	34278.8	30121.7	27574.6	24933.3	18804.3	15033.7	13727	10581.2	5833.6	1722.52	0	0	0	0	0	0	0	0	0	0	0	0	0	0	0
A0A7I2Y1C3	EIF4G1	KAASLTEDR	phospho_HCT	phospho	HCT	mean	0	0	0	0	0	0	0	1467.28	8869.93	18805.9	30994.9	41179.3	64511.1	98258.6	135967	148763	145939	126303	118823	102645	86550.4	55623.7	27222.2	7657.22	0	0	0	0	0	0	0	0	0	0	0	0	0	0	0	0	0	0	0
A0A7I2Y1C3	EIF4G1	KAASLTEDR	phospho_HEK	phospho	HEK	mean	0	0	0	0	0	0	0	4575.75	13626.8	26678	34134.7	38576.8	39709.5	47342.3	59274.5	76509	94666.7	107962	112048	100174	74809	45193.5	19244.2	5888.42	0	0	0	0	0	0	0	0	0	0	0	0	0	0	0	0	0	0	0
A0A7I2Y1C3	EIF4G1	KAASLTEDRDR	phospho_HCT	phospho	HCT	mean	0	0	0	0	0	0	0	3792.1	12226.7	22942.2	30780.2	33083.1	40076.4	51428.4	68618.9	75841.7	72603.4	58583.4	45503.9	35320.9	36098	37460.1	42512.2	36462.9	31743.3	23750.6	20624	17342.6	15508.2	13886.8	10270.6	5485	1596.95	0	0	0	0	0	0	0	0	0	0
A0A7I2Y1C3	EIF4G1	KAASLTEDRDR	phospho_HEK	phospho	HEK	mean	0	0	0	0	0	0	0	2001.33	5974.59	11929.6	16167.8	20153.1	23644	29492.9	37080.2	45441.3	54204.6	59554.9	60449	54001	47136	43512.6	44866	43052.2	38277.7	31394.7	27200.7	24948.8	22769.5	19013.4	12534.1	5838.94	1571.75	0	0	0	0	0	0	0	0	0	0
A0A7I2Y1C3	EIF4G1	SFSKEVEER	phospho_HCT	phospho	HCT	mean	26751.9	87897.1	139618	184218	225164	236066	244437	291105	492295	667139	777043	663527	808377	1.16792e+06	1.79854e+06	2.0869e+06	1.94383e+06	1.46002e+06	977190	726402	590670	503282	385377	286935	226608	181814	143983	106698	75285.8	62890.5	63822.6	77346.7	92586.4	110807	125662	134009	134914	129778	118895	101695	76315.4	50515.7	31240.3
A0A7I2Y1C3	EIF4G1	SFSKEVEER	phospho_HEK	phospho	HEK	mean	49184	190130	312625	385138	409382	398838	386357	393072	414913	460576	500892	532993	551260	576682	663413	785034	871496	848512	731714	609694	485713	382085	281079	215547	171068	139747	115926	94904.7	79952.8	74393.5	84534.1	101841	112905	119786	122137	124510	118850	109007	95424.5	78620	61052.8	47113.5	38724.2
A0A7I2Y1C3	EIF4G1	SSLSRER	phospho_HCT	phospho	HCT	mean	0	0	0	0	0	0	0	0	0	0	0	1209.59	3650.71	7236.36	9779.83	10530.3	10091.5	8689.43	8145.13	7156.98	6383.75	4347.84	2189.08	611.363	0	0	0	0	0	0	0	0	0	0	0	0	0	0	0	0	0	0	0
A0A7I2Y1C3	EIF4G1	SSLSRER	phospho_HEK	phospho	HEK	mean	0	0	0	0	0	0	0	0	0	0	0	1342.36	3942.19	8373.83	12053.6	15534.9	17949.7	20058	20152.9	18447.8	14241.6	9627.81	4486.56	1562.3	0	0	0	0	0	0	0	0	0	0	0	0	0	0	0	0	0	0	0
A0A7I2YQK0	GSK3B	GEPNVSYICSR	phospho_HCT	phospho	HCT	mean	-4.11587e-14	13158.9	22918.4	27540.7	27110.2	23967.8	19581	15321	12001.2	9875.05	8401.56	7417.96	6861.21	7482.02	7940.06	8988.4	8541.39	7925.89	6071.05	5239.71	4427.11	3677.13	2500.05	1566.88	1505.03	4125.33	7812.36	14418.6	19114.1	27047.2	33790.7	43083.6	49292.5	57625	75921.9	121444	203591	306155	388086	420084	405459	379911	362225
A0A7I2YQK0	GSK3B	GEPNVSYICSR	phospho_HEK	phospho	HEK	mean	19160.9	39261.5	57441.6	67782.9	67046.6	59027.5	50259.1	41237.8	32264.4	23611.1	18529.6	15425.3	14075.9	13398.5	13761.5	13819.8	13240.1	12447	11594	11199.2	9620.78	7880.38	5188.9	3792.68	3402	7414.65	17027.1	27875.8	36638.6	41633.3	49679.7	59030.2	68159.8	75569.5	87359.7	119345	185492	287476	384352	442253	451415	451406	456293
A0A7P0T7Z2	ARFGEF2	EGSLKGHTLAGEEFMGLGLGNLVSGGVDKR	phospho_HCT	phospho	HCT	mean	0	0	651.424	1854.35	3699.73	4242.25	3681.76	1836.39	642.441	0	0	0	0	0	0	0	0	0	0	0	0	0	0	0	0	0	0	0	0	0	0	0	0	0	0	0	0	0	0	0	0	0	0
A0A7P0T7Z2	ARFGEF2	ELEKPIQSKPQSPVIQAAAVSPK	phospho_HCT	phospho	HCT	mean	18768	55300.8	83857.6	97453.8	102320	88801.3	71324.4	46146.2	31689.5	14894.1	6838.02	0	0	0	0	0	0	0	0	0	0	0	0	0	0	0	0	0	0	0	0	0	0	0	0	0	0	0	0	0	0	0	0
A0A7P0T7Z2	ARFGEF2	ELEKPIQSKPQSPVIQAAAVSPK	phospho_HEK	phospho	HEK	mean	5773.14	46482	79014.3	95776.1	100513	92788	78692.9	57779.5	34758.6	14851	3710.97	0	0	0	0	0	0	0	0	0	0	0	0	0	0	0	0	0	0	0	0	0	0	0	0	0	0	0	0	0	0	0	0
A0A7P0T7Z2	ARFGEF2	GQSQLSNPTDDSWK	phospho_HCT	phospho	HCT	mean	-3.79537e-13	11777.1	21033.5	26309	26919.7	24943.1	21138.6	17535.8	14496.1	13067.8	11405.4	9000.6	5471.18	2434.17	598.863	0	0	0	0	0	0	0	0	0	0	0	0	0	0	0	0	0	0	0	0	0	0	0	0	0	0	0	0
A0A7P0T7Z2	ARFGEF2	GQSQLSNPTDDSWK	phospho_HEK	phospho	HEK	mean	1.0089695026987e-13	5455.24	10510.5	13885.2	14528.1	12378.7	9593.16	7750.21	7493.34	7606.56	7342.84	6089.96	4162.7	1988.89	592.747	0	0	0	0	0	0	0	0	0	0	0	0	0	0	0	0	0	0	0	0	0	0	0	0	0	0	0	0
A0A7P0T7Z2	ARFGEF2	GSSLSGTDDGAQEVVK	phospho_HCT	phospho	HCT	mean	5987.2	12888.3	17335.2	18495.5	16238	13312.3	10990.3	9472.43	8800.89	7912.02	7425.33	5871.31	4077.77	1873.57	582.129	0	0	0	0	0	0	0	0	0	0	0	0	0	0	0	0	0	0	0	0	0	0	0	0	0	0	0	0
A0A7P0T7Z2	ARFGEF2	GSSLSGTDDGAQEVVK	phospho_HEK	phospho	HEK	mean	3916.16	13650.6	20671.9	22514.5	19575	14788.3	11158.4	8960.85	7288.3	5802.03	4722.35	3981.45	3112.93	1749.24	622.647	0	0	0	0	0	0	0	0	0	0	0	0	0	0	0	0	0	0	0	0	0	0	0	0	0	0	0	0
A0A7P0T7Z2	ARFGEF2	GSSLSGTDDGAQEVVKDILEDVVTSAIK	phospho_HCT	phospho	HCT	mean	12068.2	30517.7	46845.2	54694.4	58777.2	51160	42017.6	28282.1	26206.8	25191.9	29018.8	22075.6	19653.3	17112.4	22615	23230.5	22157.7	18183.7	16322	15998.7	16128.2	16539.6	15532.9	13994.3	10712.8	7700.57	4646.96	2312.29	780.442	0	0	0	0	0	0	0	0	0	0	0	0	0	0
A0A7P0T7Z2	ARFGEF2	GSSLSGTDDGAQEVVKDILEDVVTSAIK	phospho_HEK	phospho	HEK	mean	5.08294915160275e-13	24953.3	44927.4	54941.7	55515.6	48252.8	39165.5	34165.9	32655.4	35435.4	34723.6	32397.2	25616.9	19125.1	14573.7	12715.3	11766.3	8241.41	4016.45	798.006	0	991.401	2928.91	4866.42	5655.15	4551.65	3448.16	1668.04	834.018	0	0	0	0	0	0	0	0	0	0	0	0	0	0
A0A7P0T7Z2	ARFGEF2	IWIPEEPSQVPAALSPVW	phospho_HCT	phospho	HCT	mean	6.44992639544897e-14	4125.78	7764.06	9712.15	8629.1	6197.25	3660.02	1779.19	572.771	0	0	0	0	0	0	0	0	0	0	0	0	0	0	0	0	0	0	0	0	0	0	0	0	0	0	0	0	0	0	0	0	0	0
A0A7P0T7Z2	ARFGEF2	IWIPEEPSQVPAALSPVW	phospho_HEK	phospho	HEK	mean	-4.62354e-14	1064.86	2472.69	2815.66	3860.1	3153.74	2979.82	1402.95	701.474	0	0	0	0	0	0	0	0	0	0	0	0	0	0	0	0	0	0	0	0	0	0	0	0	0	0	0	0	0	0	0	0	0	0
A0A7P0T7Z2	ARFGEF2	PQSPVIQAAAVSPK	phospho_HCT	phospho	HCT	mean	7.72147296718768e-13	7773.29	13604.7	15967.5	16641.2	14596.6	11155.7	5695.89	1909.06	0	0	0	0	0	0	0	0	0	0	0	0	0	0	0	0	0	0	0	0	0	0	0	0	0	0	0	0	0	0	0	0	0	0
A0A7P0T7Z2	ARFGEF2	PQSPVIQAAAVSPK	phospho_HEK	phospho	HEK	mean	1.99983576153849e-13	9663.91	16263.5	19163.8	19071.4	17370.5	14445.2	10129.4	5922.92	2345.28	692.286	0	0	0	0	0	0	0	0	0	0	0	0	0	0	0	0	0	0	0	0	0	0	0	0	0	0	0	0	0	0	0	0
A0A7P0T890	DST	QKSFSEDVISHK	phospho_HCT	phospho	HCT	mean	-8.73437e-15	3043.06	5516.43	7039.56	8169.09	8445.67	8164.08	7305.26	6281.36	5210.39	3966.34	2598.43	1219.87	358.14	0	0	0	0	0	0	0	0	0	0	0	0	0	0	0	0	0	0	0	0	0	0	0	0	0	0	0	0	0
A0A7P0T890	DST	QKSFSEDVISHK	phospho_HEK	phospho	HEK	mean	3.346604470396e-14	2012.14	4944.73	7933.65	10862.4	11987.8	12590.8	12182.9	11497.1	10093.4	8264.14	6307.03	4113.59	2012.8	597.611	0	0	0	0	0	0	0	0	0	0	0	0	0	0	0	0	0	0	0	0	0	0	0	0	0	0	0	0
A0A7P0T8F3	ALS2	LSLPGLLSQVSPR	phospho_HCT	phospho	HCT	mean	0	2321.13	5998.56	11770.5	15984.9	17486.6	15438.6	9542.49	5002.69	1278.7	639.352	573.467	1638.76	3288.24	4425.97	4994.75	4859.43	4227.08	3647.59	2940.25	2774	2759.29	3289.54	3864.73	4002.52	3560.43	2511.3	1807.27	1553.6	1756.26	2077.73	1832.82	1587.91	792.799	396.4	0	0	0	0	0	0	0	0
A0A7P0T8F3	ALS2	LSLPGLLSQVSPR	phospho_HEK	phospho	HEK	mean	-4.75299e-13	8221.64	16055.2	22689.1	25185.9	25535.8	24745.3	21726.5	17098.1	9632.76	5376.4	2960.58	3897.02	4833.96	5446.9	5457.25	5338.23	5635.28	6042.47	5944.73	5651.95	5382.96	5207.7	4813.28	4140.55	3708.8	3404.42	3291.08	2965.4	2896.58	2500.04	1972.28	1384.25	1144.12	1202.21	801.471	400.735	0	0	0	0	0	0
A0A7P0T8F3	ALS2	RLSLPGLLSQVSPR	phospho_HCT	phospho	HCT	mean	5.95573898840327e-14	10582.2	19869.7	26075.1	30159.1	30194.8	29338.2	25172.1	22442.6	18022.7	17382	15911.2	17233.9	15880.4	17173.1	17975.5	20186.6	20216.3	19064.6	18178.1	17110.4	15555.3	12840.4	9828.38	8065.6	6260.12	4755.5	2367.58	861.048	0	0	0	0	0	0	0	0	0	0	0	0	0	0
A0A7P0T8F3	ALS2	RLSLPGLLSQVSPR	phospho_HEK	phospho	HEK	mean	-7.47227e-14	4456.07	9304.75	12863.5	14427.4	14144.9	13567	13017.5	11997.6	11204.7	10669.4	10204.6	9868.82	9388.22	9708.48	9564.01	9095.71	9084.2	9694.98	11589	11424.2	9484.69	5539.32	2875.17	1673.13	1684.21	1122.81	561.403	0	0	0	0	0	0	0	0	0	0	0	0	0	0	0
A0A7P0T8F3	ALS2	SESPEPGYVVTSSGLLLPVLLPR	phospho_HCT	phospho	HCT	mean	4.62419917172476e-15	6832.62	12960.2	15550.9	16713.5	13842.4	10332	6063.47	2806.95	912.808	0	0	0	0	1371.59	4079.79	6787.99	6753.02	4921.84	3090.67	3335.71	3697.03	4058.35	3353.68	2458.55	1563.43	686.462	628.896	571.331	856.996	571.331	285.665	0	0	0	0	0	0	0	0	0	0	0
A0A7P0T8F3	ALS2	SESPEPGYVVTSSGLLLPVLLPR	phospho_HEK	phospho	HEK	mean	6.27018465604111e-15	2956.57	5170.13	5366.78	5563.43	5285.79	5573.5	5861.2	4891.69	3745.84	2599.99	2450.39	1633.59	816.797	0	1052.88	2105.76	3158.63	2773.55	2388.47	2602.38	3015.82	3429.27	3190.08	2654.2	2496.92	1847.93	1929.34	1253.53	1123.09	496.321	248.16	0	0	0	0	0	0	0	0	0	0	0
A0A7P0T8F3	ALS2	SSSLVDIR	phospho_HCT	phospho	HCT	mean	0	0	0	0	0	0	0	0	0	0	0	1088.15	3551.48	6949.64	9163.73	9142.35	7878.43	5718.19	4516.44	3518.52	3512.83	2795.84	1659.53	523.218	0	0	0	0	0	0	0	0	0	0	0	0	0	0	0	0	0	0	0
A0A7P0T8F3	ALS2	SSSLVDIR	phospho_HEK	phospho	HEK	mean	0	0	0	0	0	0	0	0	0	0	0	1281.15	3317.75	6713.83	8655.49	10022	9998.19	10239.6	9991.65	9245.76	7208.17	4852.8	2226.43	799.84	0	0	0	0	0	0	0	0	0	0	0	0	0	0	0	0	0	0	0
A0A7P0T8F3	ALS2	TVVLTPTYSGEADALLPSLR	phospho_HCT	phospho	HCT	mean	-3.48518e-14	1475	3151.88	3353.77	4285.85	3339.14	3129.94	1460.37	1449.69	1439.02	2158.53	1439.02	719.509	0	0	0	0	0	0	0	0	0	0	0	0	0	0	0	0	0	0	0	0	0	0	0	0	0	0	0	0	0	0
A0A7P0T8F3	ALS2	TVVLTPTYSGEADALLPSLR	phospho_HEK	phospho	HEK	mean	0	639.988	1932.87	3225.76	4220.61	3909.67	3598.72	1963.88	1390.99	818.106	1227.16	818.106	409.053	0	0	0	0	0	0	0	0	0	0	0	0	0	0	0	0	0	0	0	0	0	0	0	0	0	0	0	0	0	0
A0A7P0T8Y5	DTNA	TQFEDLVPSPTSEK	phospho_HCT	phospho	HCT	mean	0	892.643	1785.29	2677.93	3125.28	3572.62	4019.97	2679.98	1339.99	0	0	0	0	0	0	0	0	0	0	0	483.833	1195.38	2418.36	3147.8	3825.5	7630.39	13221.3	21920	26581.5	32891.8	36557.9	41214.7	40200.5	34219.5	23303	11202.7	3429.61	0	0	0	0	0	0
A0A7P0T8Y5	DTNA	TQFEDLVPSPTSEK	phospho_HEK	phospho	HEK	mean	-1.03687e-13	9721.79	17760.5	22738.8	26948	28817.6	28346.1	22546.1	15524	9472.05	6875	5227.31	4502.24	3254.63	2708.88	1385.75	692.875	0	0	722.11	1922.38	3866.07	5120.92	6244.75	6488.36	8547.62	13188.5	19663.2	26367.6	32416.7	40266.5	45944.5	48026	43565.5	39594.2	37193.1	39652.3	40822.6	40316.2	35294.8	29713.2	23701.3	19407
A0A7P0T8Y5	DTNA	TQGAGSPR	phospho_HCT	phospho	HCT	mean	0	0	0	0	0	0	0	0	0	0	0	0	0	0	0	0	0	0	0	0	0	0	0	0	0	2770.76	7633	14575.4	18345.2	18824.2	16059.5	11996.9	8960.03	6169.87	4410.3	2106	718.406	0	0	0	0	0	0
A0A7P0T8Y5	DTNA	TQGAGSPR	phospho_HEK	phospho	HEK	mean	0	0	0	0	0	0	0	0	0	0	0	0	0	0	0	0	0	0	0	0	0	0	0	0	0	6658.14	25239.2	48760.7	75189.2	83916.6	88644.1	71969.4	58402.6	40683.2	30414.6	19342	8812.45	2669.07	0	0	0	0	0
A0A7P0T937	CANX	AEEDEILNRSPR	phospho_HCT	phospho	HCT	mean	845396	1.9962e+06	3.24808e+06	4.41672e+06	5.34123e+06	5.47742e+06	5.05889e+06	4.06553e+06	3.24946e+06	2.51319e+06	2.19976e+06	1.80116e+06	1.47474e+06	1.07878e+06	923012	850651	796542	671694	532231	458763	422783	406254	380107	346752	321367	316311	315189	334807	324597	341837	340178	348815	332295	306819	274597	241067	222906	211680	201823	182781	150257	112652	80806
A0A7P0T937	CANX	AEEDEILNRSPR	phospho_HEK	phospho	HEK	mean	454521	1.61377e+06	2.8743e+06	4.00203e+06	4.80126e+06	4.91692e+06	4.58886e+06	3.99154e+06	3.48468e+06	3.11992e+06	2.83959e+06	2.46727e+06	1.95283e+06	1.37591e+06	992310	793734	707606	595279	472172	418072	392073	384399	343938	307591	265065	251950	267088	297524	310112	291090	281088	268272	263904	240427	218922	199696	193605	191285	184647	162880	137229	114199	102879
A0A7P0T937	CANX	QKSDAEEDGGTVSQEEEDR	phospho_HCT	phospho	HCT	mean	44456.7	216461	321698	343402	276851	208199	148577	105189	75262.7	59962.9	60090.2	58229.2	65309.7	81198.2	90885.6	87507.3	74402.3	60735.4	50626.9	41608	33536.1	21829.3	10179.7	2613.94	0	0	0	0	0	0	0	0	0	0	0	0	0	0	0	0	0	0	0
A0A7P0T937	CANX	QKSDAEEDGGTVSQEEEDR	phospho_HEK	phospho	HEK	mean	15715.5	138049	242450	302630	294126	251519	207523	178350	154178	128394	103892	84472.7	70124.3	64717.4	62392.2	62991.7	61160.8	58477.7	54402.5	48919.3	37621.6	24711.2	10763.9	3628.77	0	0	0	0	0	0	0	0	0	0	0	0	0	0	0	0	0	0	0
A0A7P0T937	CANX	SDAEEDGGTVSQEEEDR	phospho_HCT	phospho	HCT	mean	1.11495917436915e-13	6468.98	11052.1	13102.5	11328.9	8975.99	7303.91	5924.18	4386.42	1999.53	692.417	0	0	0	0	0	0	0	0	0	0	0	0	0	0	0	0	0	0	0	0	0	0	0	0	0	0	0	0	0	0	0	0
A0A7P0T937	CANX	SDAEEDGGTVSQEEEDR	phospho_HEK	phospho	HEK	mean	0	0	0	0	468.689	937.378	1406.07	937.378	468.689	0	0	0	0	0	0	0	0	0	0	0	0	0	0	0	0	0	0	0	0	0	0	0	0	0	0	0	0	0	0	0	0	0	0
A0A7P0T937	CANX	SDAEEDGGTVSQEEEDRKPK	phospho_HCT	phospho	HCT	mean	5631.05	21450	33864.1	40184.9	39850.9	32779	22987.3	12084.3	7888.32	6046.63	7372.62	4349.31	3215.69	2842.95	6098.9	7272.77	6924.91	3668.95	1454.04	0	0	0	0	0	0	0	0	0	0	0	0	0	0	0	0	0	0	0	0	0	0	0	0
A0A7P0T937	CANX	SDAEEDGGTVSQEEEDRKPK	phospho_HEK	phospho	HEK	mean	1.21625739543007e-13	7547.4	15814.3	22050.6	24116.4	22876.2	20248.5	17925.5	15036.1	13239.4	11624.6	9995.27	7510.55	4603.07	2713.6	2384.45	2996.65	2948.55	1759.51	570.469	0	0	0	0	0	0	0	0	0	0	0	0	0	0	0	0	0	0	0	0	0	0	0
A0A7P0T938	BLTP1	ALETIPITPVER	phospho_HCT	phospho	HCT	mean	10248.5	30290.5	42515.6	42836.7	33531.2	22438	14139.4	8876.6	5627.22	3665.03	2979.67	2043.61	1271.03	518.883	156.295	0	0	0	0	0	0	0	0	0	0	0	0	0	0	0	0	0	0	0	0	0	0	0	0	0	0	0	0
A0A7P0T938	BLTP1	ALETIPITPVER	phospho_HEK	phospho	HEK	mean	-4.53841e-14	1095.53	1529.26	2047.7	3092.84	3818.3	3469.37	2219.8	1403.94	839.383	632.11	424.838	408.164	272.109	136.055	0	0	0	0	0	0	0	0	0	0	0	0	0	0	0	0	0	0	0	0	0	0	0	0	0	0	0	0
A0A7P0T938	BLTP1	VVFENEQDNSSLTK	phospho_HCT	phospho	HCT	mean	-1.00492e-14	6143.76	10575	11735	11484.8	8660.7	6626.89	4279.63	3669.25	1993.53	996.764	0	0	0	0	0	0	0	0	0	0	0	0	0	0	0	0	0	0	0	0	0	0	0	0	0	0	0	0	0	0	0	0
A0A7P0T938	BLTP1	VVFENEQDNSSLTK	phospho_HEK	phospho	HEK	mean	0	802.938	1605.88	2408.81	1605.88	802.938	0	0	0	0	0	0	0	0	0	0	0	0	0	0	0	0	0	0	0	0	0	0	0	0	0	0	0	0	0	0	0	0	0	0	0	0	0
A0A7P0T938	BLTP1	YTAGSASPTPTFK	phospho_HCT	phospho	HCT	mean	1.24298744136948e-13	5872.66	9768.37	11603.2	11802	11356	10084.1	8953.53	8144.43	7993.76	7309.37	5748.47	3515.47	1498.12	418.364	0	0	0	0	0	0	0	0	0	0	0	0	0	0	0	0	0	0	0	0	0	0	0	0	0	0	0	0
A0A7P0T938	BLTP1	YTAGSASPTPTFK	phospho_HEK	phospho	HEK	mean	-3.45888e-14	2379.16	4729.41	6112.44	6198.78	5289.2	4388.96	3866.57	3522.04	3430.12	3184.82	2718.21	1876.05	920.486	290.95	0	0	0	0	0	0	0	0	0	0	0	0	0	0	0	0	0	0	0	0	0	0	0	0	0	0	0	0
A0A7P0T9D9	WDR62	AGTGYASPDRTHVLAAGK	phospho_HCT	phospho	HCT	mean	-4.56389e-14	1834.53	3932.9	6191.37	7981.81	9090.66	8826.8	7934.31	6519.17	5851.91	5536.18	5082.37	3894.63	2021.08	682.801	0	0	0	0	0	0	0	0	0	0	0	0	0	0	0	0	0	0	0	0	0	0	0	0	0	0	0	0
A0A7P0T9D9	WDR62	AGTGYASPDRTHVLAAGK	phospho_HEK	phospho	HEK	mean	-6.62391e-14	4045.51	6999.36	8312.51	8689.27	8569.25	8576	8467.37	8747.16	9064.45	9326.83	8023.52	5636.87	2598.25	787.953	0	0	0	0	0	0	0	0	0	0	0	0	0	0	0	0	0	0	0	0	0	0	0	0	0	0	0	0
A0A7P0T9D9	WDR62	GQSSPPPAPPICLR	phospho_HCT	phospho	HCT	mean	0	572.391	1519.13	2733.32	3074.04	3047.1	2485.24	2220.02	1991.86	2031.15	2154.36	2185.1	2615.88	2620.79	2298.46	1176.06	400.039	0	0	0	0	0	0	0	0	0	0	0	0	0	0	0	0	0	0	0	0	0	0	0	0	0	0
A0A7P0T9D9	WDR62	GQSSPPPAPPICLR	phospho_HEK	phospho	HEK	mean	-1.21749e-14	2296.28	4920.81	7081.08	6771.53	5215.14	3599.48	3214.26	3145.1	2884.15	2241.57	1541.04	942.199	446.61	148.167	0	0	0	0	0	0	0	0	0	0	0	0	0	0	0	0	0	0	0	0	0	0	0	0	0	0	0	0
A0A7P0T9D9	WDR62	RPSSVGELASLGQELQAITTATTPSLDSEGQEPALR	phospho_HCT	phospho	HCT	mean	0	0	0	0	0	0	0	0	0	0	0	0	734.181	1468.36	2202.54	1468.36	734.181	0	0	0	0	0	0	0	0	0	0	0	0	0	0	0	0	0	0	0	0	0	0	0	0	0	0
A0A7P0T9D9	WDR62	RPSSVGELASLGQELQAITTATTPSLDSEGQEPALR	phospho_HEK	phospho	HEK	mean	0	0	774.385	1548.77	2323.16	1548.77	774.385	0	0	0	0	0	0	0	0	0	0	0	0	0	0	0	0	0	0	0	0	0	0	0	0	0	0	0	0	0	0	0	0	0	0	0	0
A0A7P0T9D9	WDR62	SISLGDSEGPIVATLAQPLR	phospho_HCT	phospho	HCT	mean	-5.79728e-13	8306.92	14157.7	15906.2	14930.9	12583.7	10851.8	9753.56	12019	14249.6	17586	16313.4	17096.6	18241.3	21398	22223	18768.5	13326.3	7751.86	5192.41	5303.75	5399.17	6224.41	6016.12	6544.3	5856.71	5115.22	4231.12	3993.02	3637.31	3443.11	2684.95	2915.24	2494.09	2476.85	1229.81	614.904	0	0	535.054	1070.11	1605.16	1070.11
A0A7P0T9D9	WDR62	SISLGDSEGPIVATLAQPLR	phospho_HEK	phospho	HEK	mean	-3.61466e-13	13038.8	24532.3	31274.8	32642.3	29841.1	27448.7	25168.7	23185.8	20045.2	17706.9	15657.1	13983.9	12569.6	12425.2	12697.2	11170.2	8403.37	4949.64	3279.74	2192.59	2885.5	4269.85	5803.78	6452.08	6611.28	6703.66	6989.43	6775.7	6669.98	5644.92	5100.27	4161.96	4037.85	3634.64	3075.14	2515.65	1368	684.002	0	0	0	0
A0A7P0T9J6	SMPD4	HLLSPVGR	phospho_HCT	phospho	HCT	mean	7.79554198970799e-15	4270.08	8519.49	11141.7	13311.3	13477.7	14241.4	12922.6	11807.5	9777.79	8804.18	7477.31	5632.3	3593.81	2074.98	1356.17	1041.52	730.307	575.999	287.649	143.824	0	0	0	0	0	0	0	0	0	0	0	0	0	0	0	0	0	0	0	0	0	0
A0A7P0T9J6	SMPD4	HLLSPVGR	phospho_HEK	phospho	HEK	mean	6.04556443751305e-14	3068.55	6616.39	8812.08	10214.3	9959.09	10084.3	10765.1	11356.7	12416.2	12213.3	11093.3	7977.48	4649.03	2342.31	1328.82	1031	807.124	810.005	818.933	694.326	351.387	109.166	0	0	0	0	0	0	0	0	0	0	0	0	0	0	0	0	0	0	0	0
A0A7P0T9K5	CIC	FAELPEFRPEEVLPSPTLQSLATSPR	phospho_HCT	phospho	HCT	mean	0	1388.08	7123.59	17170.5	27983.6	30879.9	28309.2	23143.5	23911.2	23330.7	20089.6	16156.1	17155.7	23553.9	25436.1	24091.8	20574.9	19239.5	18309.6	16369.4	13785.4	9700.5	4964.99	1536.26	0	0	0	0	0	0	0	0	0	0	0	0	0	0	0	0	0	0	0
A0A7P0T9K5	CIC	FAELPEFRPEEVLPSPTLQSLATSPR	phospho_HEK	phospho	HEK	mean	0	1031.28	3952.89	9868.79	17528.7	25861.6	30999.4	33231.4	31864.6	31189.5	30958.5	31898.9	31713.5	30453.1	28329.2	26283.9	24357.3	22462.5	20112.5	17283.6	13020.8	8685.75	4009.43	1463.13	0	0	0	0	0	0	0	0	0	0	0	0	0	0	0	0	0	0	0
A0A7P0T9K5	CIC	KVFSPVIR	phospho_HCT	phospho	HCT	mean	5553.37	25902.4	55939.5	99388.1	147774	174134	183156	180157	199987	201711	183897	129701	94564.7	76310.6	80966.4	79018.9	67886.3	48859.5	28446	17461.6	11119.5	10388.2	9236.88	8689.94	7858.27	6633.06	4806.68	2454.44	796.587	0	0	0	0	0	0	0	0	0	0	0	0	0	0
A0A7P0T9K5	CIC	KVFSPVIR	phospho_HEK	phospho	HEK	mean	-2.35908e-14	6470.69	13965.6	22595.1	32544.5	41033.1	46357.3	50309.2	53426.1	56873	57296.7	53718.6	47900.9	40289.6	33682.9	26222.3	19632	13711.2	9444.43	7487.63	6260.51	5153.97	3564.78	2531.46	2210.88	1865.75	1131.52	397.277	0	0	0	0	0	0	0	0	0	0	0	0	0	0	0
A0A7P0T9K5	CIC	QPSPLLLLPPPAGLTSDPGPSVR	phospho_HCT	phospho	HCT	mean	0	0	0	828.514	1657.03	2485.54	1657.03	828.514	0	0	0	0	0	0	0	0	0	0	0	0	0	0	0	0	0	0	0	0	0	0	0	0	0	0	0	0	0	0	0	0	0	0	0
A0A7P0T9K5	CIC	QPSPLLLLPPPAGLTSDPGPSVR	phospho_HEK	phospho	HEK	mean	0	0	0	0	0	854.902	1709.8	2564.71	1709.8	854.902	0	0	0	0	0	0	0	0	0	0	0	0	0	0	0	0	0	0	0	0	0	0	0	0	0	0	0	0	0	0	0	0	0
A0A7P0T9K5	CIC	SMSETGTAAAPGVSSELLSVAAQTLLSSDTK	phospho_HCT	phospho	HCT	mean	3.19443977442941e-14	2837.81	7900.35	14555.3	22513.3	24870.9	25152.2	17766.7	18642.5	17522.9	22761.9	17781.4	14765.8	11025.1	12412.8	13472.5	10936.6	6958.49	2522.35	725.012	0	0	0	0	0	0	0	0	0	0	0	0	0	0	0	0	0	0	0	0	0	0	0
A0A7P0T9K5	CIC	SMSETGTAAAPGVSSELLSVAAQTLLSSDTK	phospho_HEK	phospho	HEK	mean	4.87689485022188e-14	2414.37	6116.77	8062.1	11386.2	13034.9	18852	22689.3	26334.6	26031.2	24974.7	22211.8	18158	12748.5	8311.59	5811.32	5363.72	4235.71	2452.14	668.565	0	0	0	0	0	0	0	0	0	0	0	0	0	0	0	0	0	0	0	0	0	0	0
A0A7P0T9K5	CIC	SSPPLPPPAEER	phospho_HCT	phospho	HCT	mean	-1.55492e-13	7928.07	14607.4	18177.8	19292.5	17787.5	15921.5	13751.7	14526.5	15302.4	14168.5	9358.89	7423.44	8721.75	12497.3	11547.6	7708.19	2793.21	537.787	0	0	0	0	0	0	0	0	0	0	0	0	0	0	0	0	0	0	0	0	0	0	0	0
A0A7P0T9K5	CIC	SSPPLPPPAEER	phospho_HEK	phospho	HEK	mean	-8.83434e-15	2053.14	4735.11	7679.46	10736.6	14894.5	18635.5	20469.8	17818	14510.3	10972	10466.7	11298.3	14034.3	15144.7	14106.4	10977.1	7002.86	3308.43	818.919	0	0	0	0	0	0	0	0	0	0	0	0	0	0	0	0	0	0	0	0	0	0	0
A0A7P0T9K5	CIC	TQSLSALPK	phospho_HCT	phospho	HCT	mean	-1.37582e-12	24856.2	46919.4	63450.9	72368	71861	68631.7	56566.8	50595	37936	31754.8	18872.5	16037.5	15506.3	21937.3	21658.5	17417	8934.22	3421.48	650.41	0	0	0	0	0	0	0	0	0	0	0	0	0	0	0	0	0	0	0	0	0	0	0
A0A7P0T9K5	CIC	TQSLSALPK	phospho_HEK	phospho	HEK	mean	-3.12105e-13	17272.8	31769.5	41519.5	43159.8	44568.1	46538.1	48781.7	45802.3	38841.1	31369	26044.1	23434.6	22253.9	20621.6	18316.1	14106.7	9914.77	4770.63	1776.34	0	0	0	0	0	0	0	0	0	0	0	0	0	0	0	0	0	0	0	0	0	0	0
A0A7P0T9K5	CIC	VFSPVIR	phospho_HCT	phospho	HCT	mean	3.5113007563265e-14	2612.19	6183.03	10730	14592.7	16147.7	15675.4	14145	14980	15434.1	16093.7	12580.5	9736.18	6327.14	6024.26	5813.04	5687.04	4396.24	2290.32	853.958	0	0	0	0	0	0	0	0	0	0	0	0	0	0	0	0	0	0	0	0	0	0	0
A0A7P0T9K5	CIC	VFSPVIR	phospho_HEK	phospho	HEK	mean	0	0	560.028	1761.62	3320.27	4167.35	4289.95	4730.76	5691.85	7052.9	7355.8	7003.29	5458.08	3646.3	1630.61	1022.39	1063.62	1595.44	1063.62	531.812	0	0	0	0	0	0	0	0	0	0	0	0	0	0	0	0	0	0	0	0	0	0	0
A0A7P0T9P8	SLC6A15	IPSEMPSPNFGK	phospho_HCT	phospho	HCT	mean	-1.99289e-14	868.141	2187.36	3879.11	6249.36	7253.06	6990.07	4707.62	3333.92	2367.89	2522.01	2044.19	1442.6	841.008	580.735	607.032	633.328	422.219	512.929	823.844	1562.6	1697.71	1392.42	653.666	216.731	0	202.769	405.539	819.615	828.153	836.69	422.614	211.307	0	0	0	0	0	0	0	0	0	0
A0A7P0T9P8	SLC6A15	IPSEMPSPNFGK	phospho_HEK	phospho	HEK	mean	30376.1	131897	220923	278599	290794	266685	228342	192329	163534	138003	116715	96916	80226.3	64790.7	53908.8	46331	41385.5	36732.7	33536.4	32343.7	30501.7	28331.4	24253.1	21518.1	18326.3	16440.9	14084.5	12912.9	11488.5	9874.61	6667.47	3194.68	827.667	0	0	0	0	0	0	0	0	0	0
A0A7P0T9P8	SLC6A15	KQSGSPTLDTAPNGR	phospho_HEK	phospho	HEK	mean	6225.69	12869	19949.4	25970.8	28115.9	25875.5	20890.4	14969.1	9535.82	4435.46	1481.89	0	0	0	0	0	0	0	0	0	0	0	0	0	0	0	0	0	0	0	0	0	0	0	0	0	0	0	0	0	0	0	0
A0A7P0T9P8	SLC6A15	QSGSPTLDTAPNGR	phospho_HCT	phospho	HCT	mean	4100.02	5785.66	7998.87	9386.45	8994.05	6929.16	5743.21	4456.73	4006.5	2129.54	1064.77	0	0	0	0	0	0	0	0	0	0	0	0	0	0	0	0	0	0	0	0	0	0	0	0	0	0	0	0	0	0	0	0
A0A7P0T9P8	SLC6A15	QSGSPTLDTAPNGR	phospho_HEK	phospho	HEK	mean	-1.65715e-13	7467.76	13057.7	15611.4	14729.4	12970.6	12682.9	11719.8	9887.4	5145.28	1998.71	0	0	0	0	0	0	0	0	0	0	0	0	0	0	0	0	0	0	0	0	0	0	0	0	0	0	0	0	0	0	0	0
A0A7P0T9U7	SF1	SPSPEPIYNSEGK	phospho_HCT	phospho	HCT	mean	-7.30739e-13	21969.2	34911.6	36090.9	30001	22620	16907.8	12495.5	8878.45	6096.81	4400.53	3119.68	2054.68	965.429	302.095	0	0	0	0	0	907.508	2780.12	5915.51	8334.93	10120.3	11206.8	12501.5	13227.3	12890.5	11882.6	10913.6	9941.1	8746.14	7362.93	6218.77	5720.54	5997.51	6487.99	5941.13	4145.98	1887.01	513.37	0
A0A7P0T9U7	SF1	SPSPEPIYNSEGK	phospho_HEK	phospho	HEK	mean	-1.14379e-13	24471.1	39903.1	43697.2	36645.7	28655.8	21770.1	17214	12505.5	8384.75	5440.59	3291.46	1927.91	870.698	286.232	0	0	0	0	0	706.16	2551.12	5773.97	10045.4	13486.6	16256.5	16787.1	20681.4	27929.9	38232.2	42951.4	40802.1	33645.6	26566.6	21078.3	17883.2	17367.2	17223.2	15690.4	11718.6	8295.06	6404.96	5477.62
A0A7P0T9U7	SF1	TGDLGIPPNPEDRSPSPEPIYNSEGK	phospho_HCT	phospho	HCT	mean	0	0	0	0	0	0	0	0	0	0	0	0	0	0	0	0	0	0	0	0	0	0	0	0	0	0	570.703	2333.75	5087.33	8486.31	10195.5	11396.8	11156.7	10719.3	9103.58	7093.04	6398.94	5622.86	4525.32	2184.65	621.565	0	0
A0A7P0T9U7	SF1	TGDLGIPPNPEDRSPSPEPIYNSEGK	phospho_HEK	phospho	HEK	mean	0	0	0	0	0	0	0	0	0	0	0	0	0	0	0	0	0	0	0	0	0	0	0	0	0	0	0	0	2177.59	6189.95	12737.9	14930.6	15552.9	11104	9612	5756.72	4437.02	1558.66	779.328	0	0	0	0
A0A7P0T9U7	SF1	TGDLGIPPNPEDRSPSPEPIYNSEGKR	phospho_HCT	phospho	HCT	mean	0	0	0	0	0	0	0	0	0	0	0	0	0	0	0	0	0	0	0	0	0	0	0	0	0	2001.76	4003.52	9484.74	12330.5	20356.7	23224.6	25358.2	17950.6	13360	10137.4	10455.8	6697.25	2938.74	0	0	0	0	0
A0A7P0T9U7	SF1	TGDLGIPPNPEDRSPSPEPIYNSEGKR	phospho_HEK	phospho	HEK	mean	0	0	0	0	0	0	0	0	0	0	0	0	0	0	0	0	0	0	0	0	0	0	0	0	0	0	0	588.405	1176.81	3757.63	6132.86	9394.32	8670.95	6593.53	2743.67	886.223	0	0	0	0	0	0	0
A0A7P0T9U7	SF1	VSPPQPPPPQPPR	phospho_HCT	phospho	HCT	mean	0	0	0	0	0	0	0	0	0	0	0	0	0	0	0	0	0	0	561.032	1122.06	2065.59	1887.05	1708.51	764.988	884.079	1003.17	1504.75	1846.89	2189.02	2531.16	1687.44	843.719	0	0	0	0	0	0	0	0	0	0	0
A0A7P0T9U7	SF1	VSPPQPPPPQPPR	phospho_HEK	phospho	HEK	mean	0	0	0	0	0	0	0	0	0	0	0	0	0	0	0	0	0	0	0	0	0	0	407.81	815.619	1223.43	815.619	407.81	0	0	0	0	0	337.835	675.67	1013.51	675.67	337.835	0	0	0	0	0	0
A0A7P0TA76	ACSL3	IRLSPEPWTPETGLVTDAFK	phospho_HCT	phospho	HCT	mean	-1.70672e-13	8063.9	15774.6	22952.3	25541.5	23312.3	17272.5	10538.8	6589.7	3065.05	1532.53	0	0	0	0	0	0	0	0	0	0	0	0	0	0	0	0	0	0	0	0	0	0	0	0	0	0	0	0	0	0	0	0
A0A7P0TA76	ACSL3	IRLSPEPWTPETGLVTDAFK	phospho_HEK	phospho	HEK	mean	-7.0976e-13	9929.63	18244.9	22809.2	23328.1	20664.7	16426.1	12078.2	7081.48	3157.58	655.036	0	0	0	0	0	0	0	0	0	0	0	0	0	0	0	0	0	0	0	0	0	0	0	0	0	0	0	0	0	0	0	0
A0A7P0TA78	HTT	HSLSSTK	phospho_HCT	phospho	HCT	mean	0	0	0	0	0	0	0	0	0	0	0	0	0	0	0	0	0	338.559	677.118	1015.68	1202.75	2308.07	3939.11	5813.95	6428.15	6325.4	5045.45	3820.53	2452.35	1620.33	1244.74	1203.65	1372.73	915.154	457.577	0	0	0	0	0	0	0	0
A0A7P0TA78	HTT	HSLSSTK	phospho_HEK	phospho	HEK	mean	0	0	0	0	0	0	0	0	0	0	0	0	0	0	0	0	0	355.698	711.396	1615.64	3277.3	7579.92	14954	23910.3	30396.2	31586.2	27697.7	22100.6	16525.8	12811	10179	9194.8	7977.82	6398.01	3990.86	1837.42	502.109	0	0	0	0	0	0
A0A7P0TA78	HTT	LLSPQMSGEEEDSDLAAK	phospho_HCT	phospho	HCT	mean	0	0	0	0	0	0	0	0	0	0	0	0	0	0	0	0	0	794.175	1588.35	2382.52	3511.95	6731.12	11356.8	15278.7	17562.9	18389.7	16838.5	13509.6	9542.73	7131.72	4830.18	2550.3	667.066	0	0	0	0	0	0	0	0	0	0
A0A7P0TA78	HTT	LLSPQMSGEEEDSDLAAK	phospho_HEK	phospho	HEK	mean	0	0	0	0	0	0	0	0	0	0	0	0	0	0	0	0	0	567.672	1809.51	5969.59	11428.7	22177.9	35574.6	55146.1	69602.4	78355.8	74871.9	67915.1	56024.7	42050	25835.5	11415.8	3276.09	0	0	0	0	0	0	0	0	0	0
A0A7P0TA78	HTT	RHSLSSTK	phospho_HCT	phospho	HCT	mean	0	0	0	0	0	0	0	0	0	0	0	0	0	0	0	0	0	0	0	0	1009.57	3271.36	7448.13	11655.1	14239.3	12993.5	8658.69	3812.71	881.692	0	0	0	0	0	0	0	0	0	0	0	0	0	0
A0A7P0TA78	HTT	RHSLSSTK	phospho_HEK	phospho	HEK	mean	0	0	0	0	0	0	0	0	0	0	0	0	0	0	0	0	0	425.607	1187.3	2395.72	4438.76	10258.1	21569.7	36613.9	48756.2	48573.8	36719.6	17996.4	5658.79	0	0	0	0	0	0	0	0	0	0	0	0	0	0
A0A7P0TA78	HTT	SGSIVELIAGGGSSCSPVLSR	phospho_HCT	phospho	HCT	mean	0	0	0	0	0	0	0	0	0	0	0	0	0	0	0	0	0	0	0	0	883.776	2263.09	4413.69	5664.43	6452.73	5698.47	4323.11	2386.01	1848.55	1717.75	2115.59	1256.72	628.358	0	0	0	0	0	0	0	0	0	0
A0A7P0TA78	HTT	SGSIVELIAGGGSSCSPVLSR	phospho_HEK	phospho	HEK	mean	1.15245588801312e-15	2261.11	3818.8	3969.63	3090.06	2210.49	2034.35	1356.23	678.116	0	0	0	0	0	0	0	0	0	0	586.73	2232.92	5266.82	9320.43	14138.3	18185	19276.4	17822	14978.8	13641	10864.3	7627.78	3233.79	1000.9	0	0	0	0	0	0	0	0	0	0
A0A7P0TA85	BSG	KPEDVLDDDDAGSAPLK	phospho_HCT	phospho	HCT	mean	6238.08	16478	24134.1	27788.8	26418.7	22281.7	16235.6	8578.47	2980.08	0	0	0	0	0	0	0	0	0	0	0	0	0	0	0	0	0	0	0	0	0	0	0	0	0	0	0	0	0	0	0	0	0	0
A0A7P0TA85	BSG	KPEDVLDDDDAGSAPLK	phospho_HEK	phospho	HEK	mean	1.34188549504572e-13	8085.48	15952.5	20957.8	20714.9	18574.7	16438.7	15046.6	10852.3	5565.71	1532.56	0	0	0	0	0	0	0	0	0	0	0	0	0	0	0	0	0	0	0	0	0	0	0	0	0	0	0	0	0	0	0	0
A0A7P0TA85	BSG	RKPEDVLDDDDAGSAPLK	phospho_HCT	phospho	HCT	mean	1.38336441067742e-13	6989.92	11887.8	13881.7	12734.9	9678.32	6063.36	2712.27	870.978	0	0	0	0	0	0	0	0	0	0	0	0	0	0	0	0	0	0	0	0	0	0	0	0	0	0	0	0	0	0	0	0	0	0
A0A7P0TA85	BSG	RKPEDVLDDDDAGSAPLK	phospho_HEK	phospho	HEK	mean	4.94322305320548e-14	1780.98	4111.69	5815.42	8699.45	9686.33	10225.3	8403.67	6055.69	2922.49	969.606	0	0	0	0	0	0	0	0	0	0	0	0	0	0	0	0	0	0	0	0	0	0	0	0	0	0	0	0	0	0	0	0
A0A7P0TAE3	AKAP8L	KQGGSPDEPDSK	phospho_HCT	phospho	HCT	mean	9681.61	25600.1	38121.5	42662.2	45226.8	44799	44435.8	40326.1	32807.3	26057.4	21390.1	17693.4	13135.8	10224.2	11638.2	15739.5	16723.7	13689.1	6978.6	2484.62	0	0	0	0	0	0	0	0	0	0	0	0	0	0	0	0	0	0	0	0	0	0	0
A0A7P0TAE3	AKAP8L	KQGGSPDEPDSK	phospho_HEK	phospho	HEK	mean	14059	36883.4	51876.9	55048.3	46438.3	34839.5	25775.6	21583	19575.5	17685.6	15606.7	13862.5	12670.1	11799.6	10189.7	8678.11	6679.01	4559.89	2136.82	600.165	0	0	0	0	0	0	0	0	0	0	0	0	0	0	0	0	0	0	0	0	0	0	0
A0A7P0TAE3	AKAP8L	QGGSPDEPDSK	phospho_HCT	phospho	HCT	mean	6258.79	23901.3	34610.7	36993.6	29535.9	21900.7	15350.7	11985.6	9420.16	7520.47	6546.05	5897.61	5929.06	6521.96	7073.94	7796.6	7817.52	7922.84	7671.56	7246.75	6604.05	5674.67	5630.66	4781.98	3895.4	2293.67	1592.98	823.601	411.801	0	0	0	0	0	0	0	0	0	0	0	0	0	0
A0A7P0TAE3	AKAP8L	QGGSPDEPDSK	phospho_HEK	phospho	HEK	mean	5640.31	35137.9	52789.3	54222.1	39279.9	25013.8	16101.9	14319.5	11907.6	9125.79	6646.09	5760.56	5728.98	5477.77	4233.81	2716.58	1742.29	1527.41	1018.27	946.825	1264.33	2090.98	2477.59	2086.3	1695	870.697	435.348	0	0	0	0	0	0	0	0	0	0	0	0	0	0	0	0
A0A7P0TAI3	KMT2C	EEPPEPVPSPIIPILPSTAGK	phospho_HCT	phospho	HCT	mean	-7.48568e-14	2764.33	5109.91	4691.15	4272.39	1926.82	1766.15	1605.49	2408.23	1605.49	802.744	0	0	0	0	0	0	0	0	0	0	0	0	0	0	0	0	0	0	0	0	0	0	0	0	0	0	0	0	0	0	0	0
A0A7P0TAI3	KMT2C	EEPPEPVPSPIIPILPSTAGK	phospho_HEK	phospho	HEK	mean	1.53514966641662e-13	7454.14	14169.9	16759.5	17001.5	14781.6	12517.7	9179.32	4683.43	1592.34	0	0	0	0	0	0	0	0	0	0	0	0	0	0	0	0	0	0	0	0	0	0	0	0	0	0	0	0	0	0	0	0	0
A0A7P0TAI3	KMT2C	SVSEESANSLVSVGVEAK	phospho_HCT	phospho	HCT	mean	0	707.083	1414.17	2121.25	1414.17	707.083	0	0	0	0	0	0	0	0	0	0	0	0	0	0	0	0	0	0	0	0	0	0	0	0	0	0	0	0	0	0	0	0	0	0	0	0	0
A0A7P0TAI3	KMT2C	SVSEESANSLVSVGVEAK	phospho_HEK	phospho	HEK	mean	-1.08461e-12	21617.3	39694.8	48710.9	49534.3	43350.5	35663.9	26119.4	15504	6406.46	1278.33	0	0	0	0	0	0	0	0	0	0	0	0	0	0	0	0	0	0	0	0	0	0	0	0	0	0	0	0	0	0	0	0
A0A7P0TAI3	KMT2C	TEVLSPNSK	phospho_HEK	phospho	HEK	mean	-4.88738e-13	35707.4	61209.7	68750.7	61534.9	47717.3	35777.2	24474.4	13830	5188.1	1040.25	0	0	0	0	0	0	0	0	0	0	0	0	0	0	0	0	0	0	0	0	0	0	0	0	0	0	0	0	0	0	0	0
A0A7P0TAI3	KMT2C	YPDLSLVKEEPPEPVPSPIIPILPSTAGK	phospho_HEK	phospho	HEK	mean	-1.92415e-14	14282.1	25015.9	30886.1	31316.3	29461.3	24708.9	18678.4	10771.3	4538.78	971.706	0	0	0	0	0	0	0	0	0	0	0	0	0	0	0	0	0	0	0	0	0	0	0	0	0	0	0	0	0	0	0	0
A0A7P0TAN7	SLC3A2	FTGLSKEELLK	phospho_HCT	phospho	HCT	mean	22498	45950.2	68565.1	84404.4	91283.6	79285.6	60816.8	35525.6	21929.9	9041.13	4520.56	0	0	0	0	0	0	0	0	0	0	0	0	0	0	0	0	0	0	0	0	0	0	0	0	0	0	0	0	0	0	0	0
A0A7P0TAN7	SLC3A2	FTGLSKEELLK	phospho_HEK	phospho	HEK	mean	-9.1585e-14	25128.5	46590.8	59673.9	64422	61002.7	53220.1	42358.8	27937.9	13364.6	3622.03	0	0	0	0	0	0	0	0	0	0	0	0	0	0	0	0	0	0	0	0	0	0	0	0	0	0	0	0	0	0	0	0
A0A804CF45	IRS4	AVSVPASFFR	phospho_HCT	phospho	HCT	mean	4383.3	2643.68	1878.12	2086.62	1958.71	2397.01	3475.38	4114.03	3620.26	2320.27	1587.92	1778.98	1662.26	1545.54	714.412	357.206	217.117	434.234	651.351	851.825	1052.3	1252.77	835.182	417.591	326.358	652.715	979.073	652.715	326.358	0	0	0	0	0	0	0	0	0	0	0	0	0	0
A0A804CF45	IRS4	AVSVPASFFR	phospho_HEK	phospho	HEK	mean	68416.1	230068	362022	434452	444926	409508	362653	318627	288902	268391	253468	229910	201756	173597	154052	140598	123031	104241	82662.2	74016.2	69648.8	71417.1	69031	66203.1	60865.5	54052.1	46002.1	37163.2	30073.4	22446.9	15386.2	7232.87	2381.67	0	0	0	0	0	0	0	0	0	0
A0A804CF45	IRS4	DNQFDSPKRE	phospho_HEK	phospho	HEK	mean	3.34929634000626e-13	15353.2	26182.1	30524.3	30861.4	27686.6	23358.2	17181.4	10895.1	4847.86	1367.82	0	0	0	0	0	0	0	0	0	0	0	0	0	0	0	0	0	0	0	0	0	0	0	0	0	0	0	0	0	0	0	0
A0A804CF45	IRS4	FVTPSEPVAHSR	phospho_HCT	phospho	HCT	mean	1.3285181596798e-14	2644.23	4630.06	5715.56	5672.54	4669.63	3834.83	2856.32	2574.12	1401.43	700.714	0	0	0	0	0	0	0	0	0	0	0	0	0	0	0	0	0	0	0	0	0	0	0	0	0	0	0	0	0	0	0	0
A0A804CF45	IRS4	FVTPSEPVAHSR	phospho_HEK	phospho	HEK	mean	6.02928087598764e-14	3870.64	7463.84	10108.3	10251.8	8855.85	6939.09	4929.15	3231.92	1418.11	500.065	0	0	0	0	0	0	0	0	0	0	0	0	0	0	0	0	0	0	0	0	0	0	0	0	0	0	0	0	0	0	0	0
A0A804CF45	IRS4	GSGSGKGSDGDGER	phospho_HEK	phospho	HEK	mean	7869.66	42947.2	65070.6	67118.6	52735.7	35947.8	25932.7	22128.7	20039.2	18057.9	16559.4	17911	20471.1	25148.6	26939.5	27497.1	24854.9	22743.5	20084.4	18573	14902.5	10578.8	4913.49	1683.75	0	0	0	0	0	0	0	0	0	0	0	0	0	0	0	0	0	0	0
A0A804CF45	IRS4	GYMMMFPR	phospho_HCT	phospho	HCT	mean	0	0	395.207	1026.74	1658.27	1499.39	867.856	236.324	319.074	638.148	957.221	638.148	319.074	0	0	0	0	0	0	0	0	0	0	0	0	0	0	0	0	0	0	0	0	0	0	0	0	0	0	0	0	0	0
A0A804CF45	IRS4	GYMMMFPR	phospho_HEK	phospho	HEK	mean	0	0	6512.37	18156.8	34613.9	42616.3	44377.7	39940.7	36379.3	32753.6	29946	27927.2	27014.4	27003.2	26565.9	25446.2	23253.8	21190.1	18849.2	16523.4	12826.1	9148.6	4465.73	1729.39	0	0	0	0	0	0	0	0	0	0	0	0	0	0	0	0	0	0	0
A0A804CF45	IRS4	IYVVDPFSECCMDISLSPSR	phospho_HCT	phospho	HCT	mean	0	599.743	2963.73	7942.46	13301.6	17120.4	17170	15639.3	12673.4	9974.87	6896.64	4253.11	1923.31	573.306	0	0	0	0	0	0	0	0	0	0	0	0	0	0	0	0	0	0	0	0	0	0	0	0	0	0	0	0	0
A0A804CF45	IRS4	IYVVDPFSECCMDISLSPSR	phospho_HEK	phospho	HEK	mean	-1.82397e-13	20900.1	36620.2	43927.1	43039.2	36756.3	29177.9	22570.2	17356.4	13478.1	10789.2	8622.6	6186.55	3107.9	1051.13	0	0	0	0	0	0	0	0	0	0	0	0	0	0	0	0	0	0	0	0	0	0	0	0	0	0	0	0
A0A804CF45	IRS4	LAPSPARPR	phospho_HCT	phospho	HCT	mean	2.7715354702609e-14	1339.38	2795.83	3955.86	5118.96	5545.6	5509.77	4708.3	3891.53	4071.96	6294.82	9394.06	10943.8	9309.22	5831.89	2972.89	1980.01	2266.65	2922.82	2815.56	2352.85	1502.15	950.609	576.784	276.7	138.35	0	0	0	0	0	0	0	0	0	0	0	0	0	0	0	0	0
A0A804CF45	IRS4	LAPSPARPR	phospho_HEK	phospho	HEK	mean	24040.6	69146.1	97552.3	99781.3	76116.1	51936.8	37521.7	34060.7	30548.3	26309.2	22316.8	20674.1	20384.4	21442	21292.7	21413.9	20851.1	19541.4	16821.3	13948.4	11946.6	10939.1	10045.9	9143.58	8384.18	8342.47	8305.84	8348.64	7309.18	5832.7	3523.97	1595.98	386.948	0	0	0	0	0	0	0	0	0	0
A0A804CF45	IRS4	SPFEDSR	phospho_HEK	phospho	HEK	mean	3402.38	25203.3	41179.8	46211.4	41044.3	31588.2	23213.8	16333.3	9816.45	4212.31	1137.78	0	0	0	0	0	0	0	0	0	0	0	0	0	0	0	0	0	0	0	0	0	0	0	0	0	0	0	0	0	0	0	0
A0A804CF45	IRS4	SWSSYFSLPNPFR	phospho_HEK	phospho	HEK	mean	0	0	0	477.975	955.95	1433.92	955.95	477.975	0	0	0	0	0	0	0	0	0	0	0	0	0	0	0	0	0	0	0	0	0	0	0	0	0	0	0	0	0	0	0	0	0	0	0
A0A804CF45	IRS4	VPRPPEREDSDNDDDTHVR	phospho_HCT	phospho	HCT	mean	0	395.464	790.928	1186.39	790.928	395.464	0	0	0	0	0	0	0	0	0	0	0	0	0	0	0	0	0	0	0	0	0	0	0	0	0	0	0	0	0	0	0	0	0	0	0	0	0
A0A804CF45	IRS4	VPRPPEREDSDNDDDTHVR	phospho_HEK	phospho	HEK	mean	6.65251182741966e-14	18160.3	31524.9	36832.8	34945.4	30326.3	24917.3	19376.4	12121	5562.36	1490.06	0	0	0	0	0	0	0	0	0	0	0	0	0	0	0	0	0	0	0	0	0	0	0	0	0	0	0	0	0	0	0	0
A0A804CF45	IRS4	VSPPPAPSPPK	phospho_HCT	phospho	HCT	mean	0	503.657	1007.31	2060.34	2662.78	3265.22	2768.93	1662.83	556.735	0	0	0	403.308	1793.18	4261.39	7123.85	8013.18	6745.83	3480.06	1200.86	0	0	0	0	0	0	0	0	0	0	0	0	0	0	0	0	0	0	0	0	0	0	0
A0A804CF45	IRS4	VSPPPAPSPPK	phospho_HEK	phospho	HEK	mean	4037.49	38754.2	64609.8	75246.2	72842.2	61248.3	48601.2	42052.7	42293.4	46226.5	44811	39356.1	31592.6	26880.9	22528.6	18043	11957.3	6708.3	2655.9	791.978	0	0	0	0	0	0	0	0	0	0	0	0	0	0	0	0	0	0	0	0	0	0	0
A0A804F6T5	PKM	LDIDSPPITAR	phospho_HCT	phospho	HCT	mean	0	381.468	1316.52	3332.52	4585.59	4731.5	3252.3	2154.56	1610.41	1073.61	536.804	408.376	1121.67	2108.81	2497.93	2277.21	1666.55	1026.8	691.968	315.489	157.745	0	0	0	0	0	0	0	0	1726.77	11950.3	40577.1	87637.1	135535	164807	167801	158669	145794	135806	128587	117398	103136	87037.6
A0A804F6T5	PKM	LDIDSPPITAR	phospho_HEK	phospho	HEK	mean	3347.68	20845.5	39293.6	56928.9	62603.4	59166.9	49080.5	38170.1	26222.2	12870.7	4179.59	0	154.957	309.914	647.798	675.767	703.736	365.852	182.926	0	0	0	0	0	0	0	0	0	0	0	1500.08	4248.46	11294.8	18380.8	25988.1	28505.2	28579.1	26285.7	23186.5	21396.6	22418	27289.3	32018.5
A0A804HHR9	KMT2D	ALSPVIPLIPR	phospho_HCT	phospho	HCT	mean	30676.6	53619.3	71295.9	79476.2	75920.1	64495.5	49316.8	35256.7	25294.2	18879.4	15378.3	12576.9	11989.1	12308.4	12267	10940.2	9574.2	8461.26	8220.01	7543.92	6497.3	4487.29	2185.78	672.929	0	0	0	0	0	0	0	0	0	0	0	0	0	0	0	0	0	0	0
A0A804HHR9	KMT2D	ALSPVIPLIPR	phospho_HEK	phospho	HEK	mean	11402.9	158993	311218	417400	445640	384252	301668	225548	175402	136284	106752	85794	70444.3	61512.6	53480.3	47119.1	40807.9	36523.1	33469.6	30176.1	24070.7	16755.7	8000.78	2890.28	0	0	0	0	0	0	0	0	0	0	0	0	0	0	0	0	0	0	0
A0A804HHR9	KMT2D	ASEPLLSPPPFGESR	phospho_HCT	phospho	HCT	mean	10666.5	20911.7	30821	38116.4	44604.8	43406.9	37781.8	28524.9	21746.6	16162.9	11655.6	8185.53	6555.25	6381.65	6362.33	5350.61	4184.48	3144.06	3181.97	3054.95	2686.08	1913.97	978.256	388.32	0	0	0	0	0	0	0	0	0	0	0	0	0	0	0	0	0	0	0
A0A804HHR9	KMT2D	ASEPLLSPPPFGESR	phospho_HEK	phospho	HEK	mean	-1.08484e-13	27528.1	57067.9	77851.2	86424.8	77777.9	66412.1	53440.8	43322.6	32455.6	24679.2	18888.7	14953.4	11398	8872.59	7284.78	5908.38	4587.71	3597.86	3260.57	2840.56	2265.96	1149.46	431.3	0	0	0	0	0	0	0	0	0	0	0	0	0	0	0	0	0	0	0
A0A804HHR9	KMT2D	CPSLDNLAVPESPGVGGGK	phospho_HCT	phospho	HCT	mean	1.26127811898395e-14	2543.75	4786.89	6157.53	6080.19	4784.31	3121.95	2183.58	1854.48	1236.32	618.159	0	0	0	0	0	0	0	0	0	0	0	0	0	0	0	0	0	0	0	0	0	0	0	0	0	0	0	0	0	0	0	0
A0A804HHR9	KMT2D	CPSLDNLAVPESPGVGGGK	phospho_HEK	phospho	HEK	mean	3.45503977408634e-14	1244.81	2501.46	2513.3	3393.3	3630.83	4490.78	3614.41	2120.22	626.033	0	0	0	0	0	0	0	0	0	0	0	0	0	0	0	0	0	0	0	0	0	0	0	0	0	0	0	0	0	0	0	0	0
A0A804HHR9	KMT2D	IPNSYEVLFPESPAR	phospho_HCT	phospho	HCT	mean	0	0	351.99	1180.29	2367.12	3302.79	3539.58	3059.32	2025.4	960.31	253.744	0	0	0	0	0	0	0	0	0	0	0	0	0	0	0	0	0	0	0	0	0	0	0	0	0	0	0	0	0	0	0	0
A0A804HHR9	KMT2D	IPNSYEVLFPESPAR	phospho_HEK	phospho	HEK	mean	2.65259674041337e-14	1496.25	3509.19	4980.8	5849.34	5315.11	4843.95	4409.41	4026.87	3507.24	2853.48	2325.92	1659.35	860.704	292.108	0	0	0	0	0	0	0	0	0	0	0	0	0	0	0	0	0	0	0	0	0	0	0	0	0	0	0	0
A0A804HHR9	KMT2D	NLTMSPLHK	phospho_HCT	phospho	HCT	mean	3488.71	8585.48	12046.7	13960.5	11657.8	7957.71	3289.85	924.025	0	0	0	0	0	0	0	0	0	0	0	0	0	0	0	0	0	0	0	0	0	0	0	0	0	0	0	0	0	0	0	0	0	0	0
A0A804HHR9	KMT2D	NLTMSPLHK	phospho_HEK	phospho	HEK	mean	6.03123672596093e-13	33265.1	64283.3	82754.8	83452.4	68279.3	50393.9	33450.5	20333.4	8882.28	2727.84	0	0	0	0	0	0	0	0	0	0	0	0	0	0	0	0	0	0	0	0	0	0	0	0	0	0	0	0	0	0	0	0
A0A804HHR9	KMT2D	PGAGQPGEFHTTPPGTPR	phospho_HCT	phospho	HCT	mean	1.41035146524378e-14	5210.5	9295.44	11626.9	10600.8	7902.37	4537.27	1972.33	585.769	0	0	0	0	0	0	0	0	0	0	0	0	0	0	0	0	0	0	0	0	0	0	0	0	0	0	0	0	0	0	0	0	0	0
A0A804HHR9	KMT2D	PGAGQPGEFHTTPPGTPR	phospho_HEK	phospho	HEK	mean	-9.36554e-13	14701.3	28928.1	37081.7	38413	31602.7	22558	12896.9	5480.42	1397.72	0	0	0	0	0	0	0	0	0	0	0	0	0	0	0	0	0	0	0	0	0	0	0	0	0	0	0	0	0	0	0	0	0
A0A804HHR9	KMT2D	QTAGQGSPCEEQEEPR	phospho_HCT	phospho	HCT	mean	0	797.337	1594.67	2979.82	2770.29	2560.77	1175.62	587.81	0	0	0	0	0	0	0	0	0	0	0	0	0	0	0	0	0	0	0	0	0	0	0	0	0	0	0	0	0	0	0	0	0	0	0
A0A804HHR9	KMT2D	QTAGQGSPCEEQEEPR	phospho_HEK	phospho	HEK	mean	7.22586761626622e-16	1391.37	2744.25	2705.77	2667.29	1314.4	1098.33	882.26	1323.39	882.26	441.13	0	0	0	0	0	0	0	0	0	0	0	0	0	0	0	0	0	0	0	0	0	0	0	0	0	0	0	0	0	0	0	0
A0A804HHR9	KMT2D	SGITSPVEK	phospho_HCT	phospho	HCT	mean	3296.14	27177.5	39874.9	40009.7	29738.2	19775.4	11789.9	6593.56	3274.73	1028.88	514.441	0	0	0	0	0	0	0	0	0	0	0	0	0	0	0	0	0	0	0	0	0	0	0	0	0	0	0	0	0	0	0	0
A0A804HHR9	KMT2D	SGITSPVEK	phospho_HEK	phospho	HEK	mean	6.86353194448573e-13	39275.2	75375	96994.4	95138.4	78663.7	60792.4	46231.5	31101.2	14989	4494.84	0	0	0	0	0	0	0	0	0	0	0	0	0	0	0	0	0	0	0	0	0	0	0	0	0	0	0	0	0	0	0	0
A0A804HHR9	KMT2D	SGITSPVEKR	phospho_HCT	phospho	HCT	mean	-1.87602e-14	5987.39	9123.22	9499.36	7974.24	6432.6	4658.9	3081.82	1980.13	984.969	492.484	0	0	0	0	0	0	0	0	0	0	0	0	0	0	0	0	0	0	0	0	0	0	0	0	0	0	0	0	0	0	0	0
A0A804HHR9	KMT2D	SGITSPVEKR	phospho_HEK	phospho	HEK	mean	-1.17691e-14	7598.17	13776.6	16671.1	15312.4	11327.3	7509.32	4515.25	2703.71	1108.51	381.75	0	0	0	0	0	0	0	0	0	0	0	0	0	0	0	0	0	0	0	0	0	0	0	0	0	0	0	0	0	0	0	0
A0A804HHR9	KMT2D	VSPAAAQLADTLFSK	phospho_HCT	phospho	HCT	mean	-1.38309e-13	7380.58	11307	10326.3	6463.55	2537.12	548.055	0	0	0	0	0	0	0	0	0	0	0	0	0	0	0	0	0	0	0	0	0	0	0	0	0	0	0	0	0	0	0	0	0	0	0	0
A0A804HHR9	KMT2D	VSPAAAQLADTLFSK	phospho_HEK	phospho	HEK	mean	-2.04386e-13	22442.1	47618.9	68546	81123.9	78535.8	68743.7	54721.2	42119.7	31582.3	24224.7	18918.1	14444.3	10501.6	7735.54	5492.65	3553.61	1639.08	517.201	0	0	0	0	0	0	0	0	0	0	0	0	0	0	0	0	0	0	0	0	0	0	0	0
A0A804HI25	DHCR7	AKSLDGVTNDR	phospho_HCT	phospho	HCT	mean	63342.7	132604	188036	211338	213057	182790	149957	108819	85728.5	62035.3	49641	36468.5	33376.9	32294.9	32466.1	29704.8	26155.9	21794.8	18341.1	15199	12493.7	9185.2	4765.05	1643.03	0	0	0	0	0	0	0	0	0	0	0	0	0	0	0	0	0	0	0
A0A804HI25	DHCR7	AKSLDGVTNDR	phospho_HEK	phospho	HEK	mean	68258.2	184920	277383	317524	305285	261050	214881	172501	132144	96918.5	72304.4	59685.1	52896.2	48657.6	42518.1	36662.7	30643.2	26624.3	23381	20478.5	16028.6	11008.9	5214.53	1818.76	0	0	0	0	0	0	0	0	0	0	0	0	0	0	0	0	0	0	0
A0A804HI25	DHCR7	SLDGVTNDR	phospho_HCT	phospho	HCT	mean	41280.8	86340.1	114157	119518	94786.5	67565.9	44766.1	31828.7	23957.6	17478.8	14637.7	10285.1	6742.27	3055.98	923.079	0	0	0	0	0	0	0	0	0	0	0	0	0	0	0	0	0	0	0	0	0	0	0	0	0	0	0	0
A0A804HI25	DHCR7	SLDGVTNDR	phospho_HEK	phospho	HEK	mean	26554.3	107858	159825	167065	129839	89669.3	63077.1	51567.9	38981.1	24574	14505	8061.83	5047.31	2273.47	654.472	0	0	0	0	0	0	0	0	0	0	0	0	0	0	0	0	0	0	0	0	0	0	0	0	0	0	0	0
A0A804HI55	BCL9	AVTPVSQGSNSSSADPK	phospho_HCT	phospho	HCT	mean	0	0	0	0	0	0	0	0	0	0	0	767.969	2296.78	4458.64	5844.09	5707.87	4924.01	3389.05	2997.24	2400.81	2563.91	1962.38	1180.82	399.25	0	0	0	0	0	0	0	0	0	0	0	0	0	0	0	0	0	0	0
A0A804HI55	BCL9	AVTPVSQGSNSSSADPK	phospho_HEK	phospho	HEK	mean	0	0	0	0	0	0	0	0	0	0	466.66	1737.98	4117.13	6787.88	8863.5	9395.04	8835.52	7949.13	7077.78	6252.75	4648.21	3214.48	1461.62	605.617	0	0	0	0	0	0	0	0	0	0	0	0	0	0	0	0	0	0	0
A0A804HI55	BCL9	IPVEGPLSPSR	phospho_HCT	phospho	HCT	mean	0	0	0	0	216.931	433.862	891.23	2378.63	6366.58	11756.1	19062.8	28362.9	45207.9	65313.9	82585.3	86190.5	78837	65767.8	55149.7	45812	37249.3	29334.8	23493.5	21765.8	20025.7	17378.1	11750.2	5923.48	2184.06	1530.78	2659.64	4209.9	4376.27	4308.87	3793.98	3763.86	3699.44	3676.47	3083.22	2299.21	1089.27	410.611	0
A0A804HI55	BCL9	IPVEGPLSPSR	phospho_HEK	phospho	HEK	mean	0	0	473.037	1297.81	2470.23	3199.11	3591.15	4276.42	6942.88	13413.9	25260.7	49467.6	81818.3	119728	142568	150285	137489	121484	104422	95459.2	82336	68630.9	50479.2	38656	29091	21438.6	13216.5	6342.79	2685.66	2048.69	3077.98	5301.57	7079.92	8437.24	8814.87	8329	7720.46	6564.72	5486.5	3772.82	1932.01	613.871	0
A0A804HI55	BCL9	IPVEGPLSPSRGDFPK	phospho_HCT	phospho	HCT	mean	0	0	0	0	0	0	0	2523.97	5793.69	9659.37	9601.81	9431.5	10995.1	15748.4	21099.6	23052.8	21233.8	16281.5	11215.5	8655.31	8929.73	11284.7	12719.1	12376.9	10452.2	7863.18	5323.2	2576.49	890.585	0	0	0	0	0	0	0	0	0	0	0	0	0	0
A0A804HI55	BCL9	IPVEGPLSPSRGDFPK	phospho_HEK	phospho	HEK	mean	0	0	0	0	0	0	0	0	803.566	4154.15	11613	22677.2	34264	42349.3	45487.5	43960.5	40195.1	35215.1	29644.9	24223.8	19347.4	17180.1	16540.6	16644.5	15349.5	12364	8593.66	4215.63	1483.09	0	0	0	0	0	0	0	0	0	0	0	0	0	0
A0A804HI55	BCL9	LIPSVGSPASSTPLPPDGTGPNSTPNNR	phospho_HCT	phospho	HCT	mean	0	0	0	0	0	0	0	0	0	0	0	474.356	1164.16	2200.27	2639.01	2646.85	1962.08	1048.98	351.339	393.261	786.523	1179.78	786.523	393.261	0	0	0	0	0	0	0	0	0	0	0	0	0	0	0	0	0	0	0
A0A804HI55	BCL9	LIPSVGSPASSTPLPPDGTGPNSTPNNR	phospho_HEK	phospho	HEK	mean	0	0	0	0	0	0	0	0	0	0	0	421.139	1062.86	1704.59	1504.03	1268.04	1318.85	2010.81	2111.89	1639.38	726.834	220.017	0	0	0	0	0	0	0	0	0	0	0	0	0	0	0	0	0	0	0	0	0
A0A804HI55	BCL9	LQPTPPIPAPAPK	phospho_HCT	phospho	HCT	mean	0	0	0	0	0	0	0	0	464.47	1362.6	3648.65	5926.22	9148.46	10911	12833.7	13129.9	12472.3	9929.8	6782.87	4370.99	2960.14	1690.47	711.364	0	0	0	0	0	0	0	0	0	0	0	0	0	0	0	0	0	0	0	0
A0A804HI55	BCL9	LQPTPPIPAPAPK	phospho_HEK	phospho	HEK	mean	0	0	0	0	0	0	0	636.705	2129.74	5692.81	10708.6	16434.6	20178.5	21188.8	20050.8	18313.2	15892.7	12893.6	9333.17	6751.27	5740.64	5768.3	6740.58	6211.27	5177.17	2544.41	1002.57	0	0	0	0	0	0	0	0	0	0	0	0	0	0	0	0
A0A804HI55	BCL9	PAAPPRPLDRESPGVENK	phospho_HCT	phospho	HCT	mean	0	0	0	0	0	0	0	0	1162.74	2325.49	3488.23	2810.39	3989.25	8039.47	14236.1	17991.1	16003.5	12249.9	9746.29	10570.8	10651.9	9768.4	8524.39	7705.79	5549.12	2743.35	552.888	0	0	0	0	0	0	0	0	0	0	0	0	0	0	0	0
A0A804HI55	BCL9	PAAPPRPLDRESPGVENK	phospho_HEK	phospho	HEK	mean	0	0	0	0	0	0	0	346.174	1542.67	4597.87	10017.1	18948.6	29719.9	39276.2	44652.2	43021	35343.3	25203.2	18953.5	20546.6	23592.1	25755.8	23726.1	22238.9	18520.7	13315.7	6393.61	2002.31	0	0	0	0	0	0	0	0	0	0	0	0	0	0	0
A0A804HI55	BCL9	SISADSFDQR	phospho_HCT	phospho	HCT	mean	0	0	0	0	0	0	0	0	2222.5	6226.7	14422.4	20802.1	28738.7	31817.5	35182.1	32830.9	27621	19540.6	11724.1	8603.89	7215.31	8130.36	7231.72	6545.89	4849.22	3485.26	1892.16	1119.49	655.978	655.332	654.685	436.457	218.228	0	0	0	0	0	0	0	0	0	0
A0A804HI55	BCL9	SISADSFDQR	phospho_HEK	phospho	HEK	mean	0	0	0	0	0	0	0	0	1289.66	6002.27	16402.9	31381.1	46619.5	57126.7	59975.3	57930.4	49160.7	38904.8	27483.1	22880.8	20464.1	18350.5	14428.2	11526.2	9849.86	8230.12	6107.57	4617.17	3571.4	2750.92	1761.86	813.741	214.931	0	0	0	0	0	0	0	0	0	0
A0A804HI55	BCL9	SSPSGNTQSSPK	phospho_HEK	phospho	HEK	mean	0	0	0	0	0	0	0	0	0	0	392.075	1344.08	2766.3	3872.96	3859.76	3322.62	2240.4	1718.1	833.013	416.506	0	0	0	0	0	0	0	0	0	0	0	0	0	0	0	0	0	0	0	0	0	0	0
A0A804HIA8	R3HDM1	AASTDLGAGETVVGK	phospho_HCT	phospho	HCT	mean	0	0	0	0	0	0	0	0	0	0	0	0	0	0	0	0	655.776	1859.67	4256	7104.77	9947.38	12068.6	12267.2	11973.1	10158.8	8209.25	5071.11	2367.89	614.27	0	0	0	0	0	0	0	0	0	0	0	0	0	0
A0A804HIA8	R3HDM1	AASTDLGAGETVVGK	phospho_HEK	phospho	HEK	mean	0	0	0	0	0	0	0	0	0	0	0	0	0	0	0	0	0	758.302	3199.9	7383.26	12882.6	17750.3	23366.7	27690.1	30754.5	27096	19042.2	8668.62	2527.32	0	0	0	0	0	0	0	0	0	0	0	0	0	0
A0A804HIA8	R3HDM1	ASSFSGISVLTR	phospho_HCT	phospho	HCT	mean	0	0	0	0	0	0	0	0	0	0	0	665.228	2314.08	5105.88	7457.45	8882.62	9771.36	13790.7	21827.8	34185.8	44279.6	51086.1	52134	52337.6	50285.1	45345.9	35542	24575.3	17496.7	15590.7	15960.4	14988.6	12926.7	10653.9	9393.16	8948.03	9662.74	10584.7	9959.5	7264.33	3506.35	1014.97	0
A0A804HIA8	R3HDM1	ASSFSGISVLTR	phospho_HEK	phospho	HEK	mean	0	0	0	0	0	0	0	0	0	0	0	1058.75	3272.42	6842.04	9550.98	11766.9	13038	17345.2	23437.8	33232	42183	54776.4	67947.3	84504.4	95988.2	98246.7	87431.1	67619.1	49541.8	36948.8	31627.3	27988.9	24116.7	19791.1	16511.7	15613.9	16207.8	16154.4	13927.9	9522.67	4506.84	1328.95	0
A0A804HIA8	R3HDM1	DSSQEYTDSTGIDLHEFLVNTLK	phospho_HCT	phospho	HCT	mean	0	0	0	0	0	0	0	0	0	0	0	0	0	0	0	0	0	941.928	2837.45	5939.22	8449.15	10814.5	12619	14241.3	15305.3	14984.7	13036.1	9786.51	6163.95	4001.35	1926.03	963.014	0	0	0	0	0	0	0	0	0	0	0
A0A804HIA8	R3HDM1	DSSQEYTDSTGIDLHEFLVNTLK	phospho_HEK	phospho	HEK	mean	0	0	0	0	0	0	0	0	0	0	0	0	0	0	0	0	0	842.378	1684.76	3230.89	4565.36	7675.75	10607.5	14185.3	15634.9	16516.5	14580.9	11573.9	8238.43	5859.95	5517.38	5355.12	5150.52	3721.36	1859.58	623.65	0	0	0	0	0	0	0
A0A804HIA8	R3HDM1	KAASTDLGAGETVVGK	phospho_HCT	phospho	HCT	mean	0	0	0	0	0	0	0	0	0	0	0	0	0	0	0	0	0	0	432.475	864.95	3484.88	7363.34	16370.8	24291	32699.4	32805.1	28965.3	20241.9	13707.6	9576.17	6550.88	3539.61	970.639	0	0	0	0	0	0	0	0	0	0
A0A804HIA8	R3HDM1	KAASTDLGAGETVVGK	phospho_HEK	phospho	HEK	mean	0	0	0	0	0	0	0	0	0	0	0	0	0	0	0	0	0	319.318	638.636	1385.79	3815.2	9512.95	17722	25174.8	28857.2	30809.7	32532.1	34422.8	33055.3	26091.2	17028.4	7487.13	2527.29	0	0	0	0	0	0	0	0	0	0
A0A804HIA8	R3HDM1	SKSIEER	phospho_HCT	phospho	HCT	mean	0	0	0	0	0	0	0	0	0	0	0	0	0	0	0	0	689.11	4325.47	11942.3	24215.2	38463.9	53067.4	65227.1	73050.3	74910.1	70207.6	58530.9	44557.1	31992.5	26204.2	23639.5	22208.8	19025.2	15494.5	11176.2	7128.9	3117.86	1012.31	0	0	0	0	0
A0A804HIA8	R3HDM1	SKSIEER	phospho_HEK	phospho	HEK	mean	0	0	0	0	0	0	0	0	0	0	0	0	0	0	0	0	0	2124.57	7308.31	17725.3	30922.7	45383.7	57946.3	68573	75365.1	76288.3	70490.3	58349.9	47639.9	38741	37551.3	35211.3	32519.9	25351.2	17760.9	10450.2	4511.99	1249.5	0	0	0	0	0
A0A804HIA8	R3HDM1	YSEPRPWSSTDSDSSLR	phospho_HCT	phospho	HCT	mean	0	0	0	0	0	0	0	0	0	0	0	0	0	0	0	0	0	0	0	0	1035.8	2684.74	5711.07	8137.82	10503.8	10744.6	9523.3	7769.61	7086.97	6984.11	5675.9	3091.39	952.989	0	0	0	0	0	0	0	0	0	0
A0A804HIA8	R3HDM1	YSEPRPWSSTDSDSSLR	phospho_HEK	phospho	HEK	mean	0	0	0	0	0	0	0	0	0	0	0	0	0	0	0	0	0	0	0	0	1325.14	3934	8507.03	12220	15011	15753.2	15985.9	15891	15081.8	12571.1	8347.19	3841.13	1080.93	0	0	0	0	0	0	0	0	0	0
A0A804HIM8	PRRC2B	EVPWSPSAEK	phospho_HCT	phospho	HCT	mean	-1.23962e-14	3185.59	5490.42	6836.05	7308.08	7415.18	7502.94	7363.84	8026.4	9162.03	10692	10105.6	7320.51	3414.09	925.924	0	0	0	0	0	0	0	0	0	0	0	0	0	0	0	0	0	0	0	0	0	0	0	0	0	0	0	0
A0A804HIM8	PRRC2B	EVPWSPSAEK	phospho_HEK	phospho	HEK	mean	-8.88929e-15	2929.74	5050.51	5715.76	5859.67	5518.44	5350.79	5477.73	5911.34	6635.67	6990.99	6190.26	4496.65	2145.94	733.518	0	0	0	0	0	0	0	0	0	0	0	0	0	0	0	0	0	0	0	0	0	0	0	0	0	0	0	0
A0A804HIQ1	SACS	DSAPSTPTSPTEFLTPGLR	phospho_HCT	phospho	HCT	mean	11149.8	22835.4	30925.8	33468.3	31792.9	27061.7	21594.9	15703.6	12146.9	9335.48	7660.98	4656.5	2223.66	1153.89	2078.93	3518.52	3679.42	2239.83	800.245	0	0	0	0	0	0	0	0	0	0	0	0	0	0	0	0	0	0	0	0	0	0	0	0
A0A804HIQ1	SACS	DSAPSTPTSPTEFLTPGLR	phospho_HEK	phospho	HEK	mean	15931.4	30905.9	42827.7	47599.3	44998.9	37757.8	30432.3	24606.4	19676	15619.5	12087.8	9513.91	7291.44	4864	3470.58	4357.17	6321.4	6748.46	4134.48	1520.51	0	0	0	0	0	0	0	0	0	0	0	0	0	0	0	0	0	0	0	0	0	0	0
A0A804HIQ1	SACS	IADLQSPLFR	phospho_HCT	phospho	HCT	mean	17536.6	39331.9	52064.9	51828.3	42695.7	32597.9	27343.9	22008.8	17677	10868.7	7321.87	4042.13	2760.5	1275.95	406.698	0	0	0	0	0	0	0	0	0	0	0	0	0	0	0	0	0	0	0	0	0	0	0	0	0	0	0	0
A0A804HIQ1	SACS	IADLQSPLFR	phospho_HEK	phospho	HEK	mean	15192.6	38251	55261.3	59561.9	53424.4	41145.5	31257.7	21918.6	14325.8	7026.19	3483.14	1817.31	1638.89	920.61	383.703	0	0	0	0	0	0	0	0	0	0	0	0	0	0	0	0	0	0	0	0	0	0	0	0	0	0	0	0
A0A804HIQ1	SACS	IADLQSPLFRGPDDDPAALFEMAK	phospho_HCT	phospho	HCT	mean	-4.73024e-13	6542.96	11336.9	14129.1	14852.8	13120.8	9338.72	4473.56	1411.59	0	0	0	0	0	0	0	0	0	0	0	0	0	0	0	0	0	0	0	0	0	0	0	0	0	0	0	0	0	0	0	0	0	0
A0A804HIQ1	SACS	IADLQSPLFRGPDDDPAALFEMAK	phospho_HEK	phospho	HEK	mean	4.59952432165869e-14	3731.65	8243.9	11935.2	11477.4	7801.33	3281.5	836.161	0	0	0	0	0	0	0	0	0	0	0	0	0	0	0	0	0	0	0	0	0	0	0	0	0	0	0	0	0	0	0	0	0	0	0
A0A804HIS2	MAP4K5	TASEINFDK	phospho_HCT	phospho	HCT	mean	0	0	0	0	0	0	0	0	0	0	0	0	0	0	0	0	0	0	0	0	0	0	0	0	0	0	0	0	0	0	0	0	0	0	0	1646.75	4421.59	8409.69	9104.29	7542.72	3554.62	1213.27	0
A0A804HIS2	MAP4K5	TASEINFDK	phospho_HEK	phospho	HEK	mean	0	0	0	0	0	0	0	0	0	0	0	0	0	0	0	0	0	0	0	0	0	0	0	0	0	0	0	0	0	0	0	0	0	0	0	0	1879.65	6228.41	12642.7	15616.8	14091.7	9266.79	6132.43
A0A804HIW2	ATP11C	GVTQEVDGLSQTDGTLTYFDK	phospho_HCT	phospho	HCT	mean	-1.31452e-14	3350.47	5572.41	6401.45	6029.43	5657.41	4685.6	2835.68	985.761	0	0	0	0	0	0	0	0	0	0	0	0	0	0	0	0	0	0	0	0	0	0	0	0	0	0	0	0	0	0	0	0	0	0
A0A804HIW2	ATP11C	GVTQEVDGLSQTDGTLTYFDK	phospho_HEK	phospho	HEK	mean	6.15831390523836e-13	8009.91	14995.3	20222.7	23358.7	23653	21658.2	17227.6	11730.2	5595.69	1782.21	0	0	0	0	0	0	0	0	0	0	0	0	0	0	0	0	0	0	0	0	0	0	0	0	0	0	0	0	0	0	0	0
A0A804HIW2	ATP11C	RASDSLSAR	phospho_HCT	phospho	HCT	mean	7574.38	13056.6	17414.5	19549.1	18135.7	16041.2	13508	12063.7	9872.74	8352.88	7292.34	6650.9	6023.24	5216.31	4726.32	4423.41	4090.58	3618.22	3073.53	2440.55	1995.07	1702.98	1938.06	1926.9	1544.64	1704.11	3024.21	5045.07	5906.58	4971.78	3985.03	3197.46	4188.87	4512.35	4706.01	3138.02	1571.91	345.544	0	0	0	0	0
A0A804HIW2	ATP11C	RASDSLSAR	phospho_HEK	phospho	HEK	mean	6033.19	26475.1	42427.8	48944.3	43644.5	35713.8	30934.3	29427.3	27387.3	23995	20802.3	18641.1	17875.4	18348.3	18402.1	17419.8	15568.4	14070.6	12695.8	11185.6	9759.32	9147.49	9332.15	8816.98	7667.93	5935.92	5221.4	4703.88	5065.09	5661.79	7203.83	8926.86	9777.77	9687.1	7640.84	5136.6	2221.44	675.146	0	0	0	0	0
A0A804HIW2	ATP11C	TFSDESNVL	phospho_HCT	phospho	HCT	mean	6672.67	19955.5	29035.4	33382.1	30801.1	25344.8	17547.4	12308.6	10866.1	9960.86	8372.77	4357.04	2521.1	1835.33	2051.07	1600.34	1149.61	544.249	605.47	666.691	1619.14	1904.89	2422.96	1702.82	1504.38	841.316	797.354	376.696	188.348	0	0	0	0	0	0	0	0	0	0	0	0	0	0
A0A804HIW2	ATP11C	TFSDESNVL	phospho_HEK	phospho	HEK	mean	5442.03	41404.6	69300.4	83759.2	77952.4	67631.8	56832.1	51007.3	43225	35781.2	28489.3	23017	17989.9	15283	13142.7	12104.5	9341.79	6623.09	4450.31	4319.4	4727.97	5244.95	5004.93	4732.7	4003.14	3576.09	3209.28	2922.27	2544.55	1749.41	1199.57	499.88	249.94	0	0	0	0	0	0	0	0	0	0
A0A804HJ86	UBA5	NFSGPVPDLPEGITVAYTIPK	phospho_HCT	phospho	HCT	mean	0	0	0	0	0	0	0	0	0	0	0	0	0	0	0	0	0	0	0	0	0	0	0	0	0	0	0	0	0	693.314	2159.7	4304.24	6435.08	8920.44	14060	21613.6	29341.9	31902.5	29006.1	22637	15927.9	9478.66	4167.82
A0A804HJ86	UBA5	NFSGPVPDLPEGITVAYTIPK	phospho_HEK	phospho	HEK	mean	0	0	0	0	0	0	0	0	0	0	0	0	0	0	0	0	0	0	0	0	0	0	0	0	0	0	0	0	1329.47	3710.18	7372.92	9777.62	12282.1	15865.6	25848.3	44828.7	67206.6	82650.4	83470.7	72420.2	58660.9	45026.3	38395.7
A0A804HJA4	ECPAS	NGPLPIPSEGSGFTK	phospho_HCT	phospho	HCT	mean	-3.86982e-14	2146.88	4582.18	6428.06	7209.18	6077.05	4119.15	1859.35	556.178	0	0	0	0	0	0	0	0	0	0	0	0	0	0	0	0	0	0	0	0	0	0	0	0	0	0	0	0	0	0	0	0	0	0
A0A804HJA4	ECPAS	NGPLPIPSEGSGFTK	phospho_HEK	phospho	HEK	mean	-7.69399e-14	3833.6	7171.3	8932.8	9595.43	9479.37	8481.78	6248.98	3027.34	918.787	0	0	0	0	0	0	0	0	0	0	0	0	0	0	0	0	0	0	0	0	0	0	0	0	0	0	0	0	0	0	0	0	0
A0A804HJC0	RSRC1	RSSDTEEESR	phospho_HCT	phospho	HCT	mean	1.07199126119105e-13	5067.86	7787.1	7613.25	5028.21	2308.97	551.683	0	0	0	0	0	0	0	0	0	0	0	0	0	0	0	0	0	0	0	0	0	0	0	0	0	0	0	0	0	0	0	0	0	0	0	0
A0A804HJC0	RSRC1	RSSDTEEESR	phospho_HEK	phospho	HEK	mean	2.00856089710914e-13	10678.2	17459.8	18448.3	12553.7	6904.41	2860.31	2257.83	1125.51	562.755	0	0	0	0	0	0	0	0	0	0	0	0	0	0	0	0	0	0	0	0	0	0	0	0	0	0	0	0	0	0	0	0	0
A0A804HJG7	CLASP2	DKSFDDEESVDGNRPSSAASAFK	phospho_HCT	phospho	HCT	mean	-5.37786e-15	3324.91	7207.36	10721.3	10691.2	8374.42	5037.4	2328.38	762.673	0	0	0	0	0	0	0	0	0	0	0	0	0	0	0	0	0	0	0	0	0	0	0	0	0	0	0	0	0	0	0	0	0	0
A0A804HJG7	CLASP2	DKSFDDEESVDGNRPSSAASAFK	phospho_HEK	phospho	HEK	mean	10165.2	31870	51277.8	61548.9	63508.6	57981.1	53215.2	43204	30306.1	14016.5	4370.72	0	0	0	0	0	0	0	0	0	0	0	0	0	0	0	0	0	0	0	0	0	0	0	0	0	0	0	0	0	0	0	0
A0A804HJG7	CLASP2	VLNTGSDVEEAVADALK	phospho_HCT	phospho	HCT	mean	7673.52	30330.7	48270.9	56532.9	56372.6	46400.2	33825.4	17591.6	10869	8812.86	13610.1	12336.4	11919.8	11064.8	14772.1	16684.8	15507	11275.6	5537.15	2005.14	0	0	0	0	0	0	0	0	0	0	0	0	0	0	0	0	0	0	0	0	0	0	0
[truncated: 7,749 more rows]
[truncated: 11 more columns]
