# Supplementary material for: SEC-MX: an approach to systematically study the interplay between protein assembly states and phosphorylation
Source: Nat Commun. 2025 Jan 30;16:1176. doi: 10.1038/s41467-025-56303-0 (PMC11782603; doi:10.1038/s41467-025-56303-0)
Supplement: Supplementary file 5 — Supplementary Data 3 [file 41467_2025_56303_MOESM5_ESM.xlsx]

## Sheet: legend
The supplementary materials include the following sheets:
ID_Name	content	type
3. AssemblyStateCompare_HEKHCT	Detailed lists of the proteins with peaks unique in each cell-line’s dataset or mutual to both. In gSEC and phSEC separately. Data given as GeneNames.	Lists by GeneName

## Sheet: 3.AssemblyStateCompare
gSEC- all identified	gSEC-Both	gSEC-HCT	gSEC-HEK	phSEC-All identified	phSEC-Both	phSEC-HCT	phSEC-HEK
NSRP1	NSRP1	HDLBP	RPS9	NSRP1	HDLBP	HDLBP	NSRP1
SERPINB6	SERPINB6	EHD1	EHD1	HDLBP	EHD1	CFL1	hCG_2039447
PCGF2	PCGF2	YTHDF3	ACOX1	hCG_2039447	hCG_1818442	BAT3	CFL1
RPL29	RPL29	BAT3	hCG_1818442	EHD1	PSMA2	EPPK1	SMAP2
HDLBP	HDLBP	NDUFAF6	ZNF24	CFL1	BAT3	BCL10	ZMYND8
RPS9	RPS9	EPPK1	KAT14	hCG_1818442	EPPK1	HECTD1	LLGL1
TSEN34	TSEN34	HMOX2	HMOX2	PSMA2	BCL2L12	CLASRP	FAM83D
hCG_2039447	hCG_2039447	SLC1A3	SLC1A3	BAT3	UHRF1	MADD	SLC4A1AP
EHD1	EHD1	LAMTOR4	LAMTOR4	EPPK1	CTNNBL1	NOLC1	GPS1
CFL1	CFL1	MICOS10	UHRF1	BCL2L12	EIF5B	TNIP1	EPB41L3
hCG_2016942	hCG_2016942	MAGT1	CLTC	UHRF1	CLTC	MED24	CDC42BPA
hCG_2039386	hCG_2039386	CLTC	ZMYND8	CTNNBL1	ZMYND8	ZNF574	NOLC1
CLN5	CLN5	TPM3	LLGL1	EIF5B	BCL2L13	HTRA2	MON1A
ELOF1	ELOF1	AP2M1	DCAF7	SMAP2	GRIPAP1	PHF6	HELLS
YTHDF3	YTHDF3	GOLGA2	RSBN1	CLTC	RAVER1	HLA-A	SCRIB
GPR107	GPR107	KCNN3	AP2M1	ZMYND8	ARHGEF18	HSPA1B	RAF1
ACOX1	ACOX1	MAP7	KCNN3	LLGL1	SNX12	RALGAPA1	RALGAPA1
hCG_1818442	hCG_1818442	PARVB	POLD1	BCL10	HECTD1	CTNNB1	MON2
PSMA2	PSMA2	DHRS11	MED6	BCL2L13	DOCK9	ATXN2	FRYL
TCEB3	TCEB3	KIF3A	ARHGEF18	GRIPAP1	DOCK1	INPP5F	NCOR2
ZNF24	ZNF24	KIAA1755	DHRS11	FAM83D	AAK1	ANKS1A	QSER1
BAT3	BAT3	RELA	SNAP47	RAVER1	SCLY	EPS8L2	NUP214
VARS	VARS	SEPTIN8	OXA1L	ARHGEF18	EPB41L3	GTF2I	LRBA
KAT14	KAT14	ARFIP2	PSME2	SLC4A1AP	GPSM1	LRBA	ESYT2
NDUFAF6	NDUFAF6	SMAP1	MRPL45	SNX12	ASAP1	MYCBP2	MYCBP2
AMBRA1	AMBRA1	WDR6	HECTD1	HECTD1	MYO6	NIPBL	HOMEZ
EPPK1	EPPK1	HECTD1	PSMC6	DOCK9	NOLC1	CUL4B	LMNA
TTC17	TTC17	PSMC6	DOCK1	DOCK1	ABI1	LARS1	IMPDH2
BCL2L12	BCL2L12	ADSL	PYCR3	GPS1	MARK2	MID1	NEK9
RCC1L	RCC1L	GPS1	SCLY	AAK1	TBC1D22A	NEDD4L	GSK3B
HMOX2	HMOX2	PYCR3	EPB41L3	CLASRP	ABCC1	POLR2A	ARFGEF2
SLC1A3	SLC1A3	SNX6	CDC42BPA	SCLY	CHD1L	HDAC4	SMPD4
LAMTOR4	LAMTOR4	NOLC1	NOLC1	EPB41L3	SCAF8	IMPDH2	IRS4
ACOT2	ACOT2	SNRPC	MARK2	MADD	RPS6KA4	KPNA2	R3HDM1
MND1	MND1	COG4	EXOC7	GPSM1	PAM16	HNRNPA1	RSRC1
NCAM1	NCAM1	CUL2	SLAIN1	ASAP1	PI4KB	NMT1	RABGAP1L
RECQL4	RECQL4	PAM16	TAPBP	CDC42BPA	MED24	KMT2C	ERMP1
RPS29	RPS29	MED24	FDXR	MYO6	NAA15	PKM	MYH9
DMD	DMD	TRAPPC2L	SCAF8	NOLC1	SET	R3HDM1	CARMIL2
UHRF1	UHRF1	NELFA	RNF213	ABI1	ABI2	UBA5	AP3B1
NSMCE2	NSMCE2	SYNE1	NCEH1	MARK2	POU2F1	CLASP2	PTK2
MICOS10	MICOS10	HLTF	RPS6KA4	TBC1D22A	CHD4	PCF11	USP28
CD9	CD9	CAST	PAM16	TNIP1	CD276	SOS1	NBN
MAGT1	MAGT1	ALB	TRAPPC2L	ABCC1	IQSEC1	SKIC2	NUP88
CTNNBL1	CTNNBL1	CHD4	RPSA	CHD1L	MMACHC	PGM3	POGZ
HNRNPDL	HNRNPDL	CAPNS1	PEX1	MON1A	BET1L	RPTOR	WAC
NDUFC2-KCTD14	NDUFC2-KCTD14	BET1L	ECI2	SCAF8	MAP4K4	DBR1	AP3D1
ANAPC16	ANAPC16	DDX3X	HLTF	RPS6KA4	SPTAN1	MAP3K7	FIP1L1
EIF5B	EIF5B	HADH	CHD4	PAM16	PHF6	MSH6	TBC1D9B
SMAP2	SMAP2	UBE2A	CD276	PI4KB	HSPA1B	AP3D1	SBNO1
CHD1	CHD1	PHF6	CAPNS1	HELLS	BRD2	DDX23	EIF4ENIF1
CLTC	CLTC	HLA-A	POLR3E	MED24	OCLN	PPP1CB	RPS6KA3
ZMYND8	ZMYND8	HSPA1B	BET1L	NAA15	TJP1	HNRNPD	RANBP3
LLGL1	LLGL1	TJP1	MAP4K4	ZNF574	SLC12A7	HNRNPK	MAP4K2
POLD2	POLD2	PUF60	SPTAN1	SET	SCRIB	NPLOC4	TACC1
DCAF7	DCAF7	NCK1	HSPA1B	ABI2	MATR3	TLE4	CHEK1
TAF10	TAF10	SRRM1	ABHD16A	HTRA2	PRCC	TBC1D9B	ZC3H18
RSBN1	RSBN1	HLA-B	NLRP2	POU2F1	RAF1	ZMYM3	RBM4
TPM3	TPM3	MICOS13	SLC12A7	CHD4	SRRM1	A8K940	BCLAF1
BCL10	BCL10	HSPA12A	PUF60	CD276	EIF4G3	DAXX	CSTF3
BCL2L13	BCL2L13	PXN	PON2	IQSEC1	AGAP1	RANBP3	WNK1
GRIPAP1	GRIPAP1	RALGAPA1	MATR3	MMACHC	GATAD2B	TBC1D15	DTL
NDUFA10	NDUFA10	CTSD	RAF1	BET1L	HLA-A	SEC22A	RPS6KC1
FAM83D	FAM83D	KRT10	AGAP1	MAP4K4	ARID1B	RAPH1	ASH2L
VPS11	VPS11	RTTN	TAP1	SPTAN1	PXN	SEC31A	SIPA1
BCAM	BCAM	SCARB2	MICOS13	PHF6	TJP2	NFKB1	DNM1L
RNASEH2B	RNASEH2B	PHGDH	HSPA12A	HLA-A	KIF21A	ADD1	NAP1L1
SREK1	SREK1	FBXO2	RALGAPA1	HSPA1B	DPY19L1	PRRC2C	SLC38A1
ZNHIT3	ZNHIT3	HDAC6	ATP6AP2	BRD2	DPYSL2	ZC3H18	BAP1
VTA1	VTA1	CTNNB1	TAB2	OCLN	HNRNPU	CHTF18	CCNK
AP2M1	AP2M1	UCK2	CTSD	TJP1	TCEA1	NUP155	PDE5A
SLC6A6	SLC6A6	ATXN2	KRT10	SLC12A7	SMN2	ARHGEF12	RNPS1
GOLGA2	GOLGA2	HBB	PIGT	SCRIB	STIM2	RIN1	ZNF768
TAP2	TAP2	RPS14	HNRNPU	MATR3	MON2	TPD52L1	SLC4A7
PDLIM3	PDLIM3	SMARCE1	SCARB2	PRCC	FRYL	DDX55	SRSF1
KCNN3	KCNN3	PFKM	FDFT1	RAF1	SMARCA4	RPS6KC1	BCAS3
POLD1	POLD1	CSNK2A1	FBXO2	SRRM1	CDK13	ASH2L	DCTN6
SEZ6L2	SEZ6L2	SUCLA2	PPT1	EIF4G3	RELCH	STARD10	LAD1
MED6	MED6	GPI	MON2	AGAP1	CTNNB1	CAD	MAP2K7
METTL26	METTL26	NDUFA6	FRYL	GATAD2B	TSC2	RAD18	BCKDK
TSPAN6	TSPAN6	SSR1	TPM3	ARID1B	TSC1	FTH1	GEMIN2
RAVER1	RAVER1	CDC16	ACBD6	PXN	HARS2	CDK2	XPO1
MAP7	MAP7	ECE1	HDAC6	TJP2	ATP13A3	USP11	U2SURP
PARVB	PARVB	ANKS1A	CTNNB1	RALGAPA1	RAPGEF2	CD44	ARHGEF11
HMGN3	HMGN3	EPS8L2	HBA2	KIF21A	ABCC4	DMXL2	TRIM24
ARHGEF18	ARHGEF18	KIF1A	RPS14	DPY19L1	MEA1	ANKRD17	PGRMC2
IDH3B	IDH3B	WDR37	SMARCE1	DPYSL2	ATXN2	ANXA2	RIPK2
DHRS11	PPIP5K2	ABCD3	PFKM	HNRNPU	CUX1	ARL2BP	SORBS3
PPIP5K2	NDUFB6	MSTO1	CSNK2A1	TCEA1	SAP130	KRT1	N4BP1
NDUFB6	GLS2	ACSL6	SAP130	SMN2	GPI	TOR1AIP1	PPP6R2
GLS2	KIF3A	HYOU1	SUCLA2	STIM2	PNPLA6	SAAL1	PSIP1
KIF3A	SNAP47	CLUH	PNPLA6	MON2	FOXP1	RAN	RPS6KA5
SNAP47	KIAA1755	STAT2	COX7B	FRYL	ABLIM1	SRSF1	SURF6
KIAA1755	CTSH	PEPD	ECE1	SMARCA4	KIF1A	RMC1	EIF3G
CTSH	DDHD1	GTF2I	EPS8L2	CDK13	THRAP3	SAMD4B	PRKD3
DDHD1	OXA1L	LRBA	C8orf33	RELCH	EIF2B5	EEF2K	SCAF4
OXA1L	SLC4A1AP	SART3	PRUNE1	CTNNB1	TACC3	PIK3R2	UBE4B
SLC4A1AP	KDM6A	ESYT2	ABCD3	TSC2	CLUH	CIT	MOCS3
KDM6A	SNX12	MYCBP2	SNU13	TSC1	PARN	IRF6	BAG2
SNX12	CADM1	TMUB1	MSTO1	HARS2	LRBA	EREG	ACTL6A
CADM1	ZBTB8OS	NIPBL	STAT2	ATP13A3	ESYT2	PPP1R12A	RPLP2
ZBTB8OS	RELA	AMPD2	LRBA	RAPGEF2	WDR26	XPO1	NEFM
RELA	OTUD6B	PRIM1	MYCBP2	ABCC4	MACF1	RER1	PDHA1
OTUD6B	SEPTIN8	SACM1L	MACF1	MEA1	SLMAP	ZZEF1	FDX1
SEPTIN8	IKBKG	ACP2	ABCB7	ATXN2	AMPD2	TPD52L2	HSPA8
IKBKG	CORIN	EED	ANK2	CUX1	TGOLN2	DHX16	BCKDHA
CORIN	ARFIP2	CUL4B	BRI3BP	SAP130	ARHGEF2	SMARCA5	PRKAR2A
ARFIP2	SMAP1	USP7	ARHGEF2	GPI	NELFB	TBC1D4	GTF2F2
SMAP1	PSME2	LARS1	EED	NCOR2	GBF1	PLIN3	DSP
PSME2	WASHC4	KIF2A	HOMEZ	PNPLA6	STAT1	SEC22B	CTPS1
WASHC4	WDR6	TFG	CSNK1E	INPP5F	HOMEZ	PSIP1	PFKL
WDR6	RBFOX1	CHMP1A	TMEM30A	FOXP1	USP7	RNASEH2A	NELFE
RBFOX1	IFT20	POLR2A	ADNP	QSER1	CLCC1	SEC14L2	ITPRID2
IFT20	MRPL45	NDRG1	LARS1	ABLIM1	LMNA	UFL1	EPHA2
MRPL45	HECTD1	HGS	GPATCH11	ANKS1A	FANCD2	UBXN7	AKT1
HECTD1	PSMC6	ITGB1	KIF5A	EPS8L2	TFG	STBD1	CTNNA1
PSMC6	DOCK9	NACA	INF2	KIF1A	TRIP12	KIF4A	IARS1
DOCK9	DOCK1	IMPDH2	KIF2A	THRAP3	MTMR2	SNAPIN	PRKCI
DOCK1	ADSL	KPNA2	POMK	EIF2B5	FANCI	PSMG1	TMPO
ADSL	GPS1	BCL2L2-PABPN1	LMNA	TACC3	MAPT	ACTL6A	PSMC4
GPS1	ALG13	STAT3	MSI2	CLUH	KPNA2	GSR	PHKA2
ALG13	AAK1	DDX1	MME	PARN	BCL2L2-PABPN1	MT2A	ATRX
AAK1	RTF2	CTSB	POLR2A	NUP214	SCFD1	ANXA1	YAP1
RTF2	PYCR3	NONO	ITGB1	GTF2I	HNRNPA1	ERBB2	PCYT1A
PYCR3	CLASRP	NMT1	BCL2L2-PABPN1	LRBA	STAT3	RPLP2	PPM1F
CLASRP	C19orf53	KIF23	CTSB	ESYT2	ADAM9	KRT8	GMPS
C19orf53	WDR18	SGTA	NMT1	WDR26	NCL	RB1	TPMT
WDR18	SCLY	DICER1	PABPC4	MYCBP2	NMT1	APRT	SUB1
SCLY	KSR1	GSK3B	CTSL	MACF1	NEK9	EPRS1	MARS1
KSR1	MBNL1	VRK1	NEK9	SLMAP	SGTA	PDHA1	WDR4
MBNL1	USP19	SNX9	NOMO3	NIPBL	PTBP1	RPS17	VAMP2
USP19	FADS1	TCERG1	DICER1	AMPD2	EIF4G1	HSPA8	FOXK1
FADS1	EPB41L3	ALG5	EIF3I	TGOLN2	CANX	EPB41	FKBP3
EPB41L3	MADD	CANX	RPL19	ARHGEF2	CIC	UMPS	OTUD4
MADD	GPSM1	MTR	PRPF40A	NELFB	SLC6A15	IGF2R	GFPT1
GPSM1	ASAP1	AAR2	ARFGEF2	CUL4B	SF1	GYS1	SSRP1
ASAP1	SIRT2	ACSL3	AKAP8	GBF1	ACSL3	DSP	AHNAK
SIRT2	AKAP9	HTT	SNX9	STAT1	HTT	ITGB4	FCHO2
AKAP9	SNX6	SLC3A2	MTR	HOMEZ	BSG	ITGA2	FLII
SNX6	CDC42BPA	DCTN1	OAS3	USP7	AKAP8L	RCC1	TCOF1
CDC42BPA	GPATCH4	IRS4	ATAD1	LARS1	SLC3A2	EIF2AK2	HDAC1
GPATCH4	MYO6	R3HDM1	SF1	CLCC1	IRS4	BTF3	BYSL
MYO6	NOLC1	MCCC2	P4HB	MID1	DHCR7	LMNB1	DPYSL3
NOLC1	UPRT	ECPAS	AAR2	NEDD4L	SACS	CSRP1	RBM39
UPRT	SNRPC	ERCC2	ACSL3	LMNA	MAP4K5	OSBP	GAPVD1
SNRPC	ABI1	MAP4	BSG	FANCD2	ATP11C	CBL	SEPTIN2
ABI1	MPP2	AIP	AKAP8L	TFG	ECPAS	U2AF2	RAB3GAP1
MPP2	MARK2	SELENON	DNAJC10	POLR2A	CLASP2	MARCKS	WDR43
MARK2	TBC1D22A	RARS2	SRD5A3	TRIP12	HECTD4	PRKAR2B	MED1
TBC1D22A	TNIP1	KRAS	TSEN54	MTMR2	ATL1	DNAJA1	TAB1
TNIP1	COG4	RAB3GAP2	HMGCR	FANCI	SELENON	ATIC	ITSN1
COG4	GSN	SMG7	DCTN1	MAPT	HLCS	HSPA4	SEPTIN7
GSN	ABCC1	FAM162A	IRS4	HDAC4	DDX21	ADD2	PKN1
ABCC1	PVR	STAG2	R3HDM1	IMPDH2	TAF6	ARL2	CDC37
PVR	OSBP2	MYH10	TUBGCP2	KPNA2	MED12	MAP2K2	PDS5A
OSBP2	EXOC7	SOS1	ECPAS	BCL2L2-PABPN1	SBF1	CAP2	QRICH1
EXOC7	ADCY3	SPTLC1	ALG1	SCFD1	NEK1	IARS1	LSM12
ADCY3	LDAH	MTARC1	RABGAP1L	HNRNPA1	GOLGA3	PRKCI	AMOT
LDAH	CHD1L	CASP8	AIP	STAT3	CYB5B	TMPO	ARHGAP29
CHD1L	MYD88	DKC1	SEC14L6	ADAM9	NCAPD3	PSMC4	FNDC3B
MYD88	PET100	MAT2B	CYB5B	NCL	CSDE1	MAP2K4	WDR44
PET100	MON1A	NUP54	CSDE1	NMT1	NF1	RANGAP1	DCAF8
MON1A	SLAIN1	AP3B1	NF1	NEK9	MYH9	ATRX	MAGI3
SLAIN1	TAPBP	SFPQ	MYH9	SGTA	FKBP15	MAP1B	PRPF38B
TAPBP	FDXR	POLR3F	CWC27	PTBP1	GGCX	ADGRE5	RNF20
FDXR	ATP1A3	ACTN4	FKBP15	EIF4G1	MYH10	FASN	CAVIN1
ATP1A3	SCAF8	SKIC2	GGCX	GSK3B	PPIP5K1	PCYT1A	EDC4
SCAF8	PRXL2B	POMP	MYH10	ARFGEF2	LARP7	LIG3	PDXDC1
PRXL2B	CCM2	TFRC	SOS1	CANX	AFTPH	GDI2	PGM2L1
CCM2	IVD	SKIC3	SPTLC1	SMPD4	RASAL2	EMD	TTC33
IVD	WDR36	SMARCD2	MRPS27	CIC	DKC1	DNM2	LARP1
WDR36	RNF213	LRRFIP1	VHL	SLC6A15	MAT2B	HCFC1	RANBP10
RNF213	VARS2	HAX1	CASP8	SF1	AP3B1	ARFIP1	RAB11FIP1
VARS2	ILK	REL	CYBA	ACSL3	KIF1B	TPD52	GIGYF2
ILK	ELOVL5	SEC61A1	RASAL2	HTT	PTK2	MARS1	RIPOR1
ELOVL5	NCEH1	CAMK2D	NUP54	BSG	NUP160	EIF6	CCDC186
NCEH1	SKP2	PSMG2	AP3B1	AKAP8L	ROCK2	RPL37	ZFYVE16
SKP2	CUL2	UBE2T	NUP58	KMT2C	SKIC2	PSMC1	MTDH
CUL2	TMEM259	NCSTN	NUP160	SLC3A2	PGM3	TRA2B	STX12
TMEM259	RPS6KA4	PSEN1	KIAA0319L	IRS4	SMARCD2	GNAS	IRF2BP1
RPS6KA4	PAM16	NR2F1	SKIC2	PKM	SLC39A7	SKP1	SLC35F6
PAM16	ACSS3	FNBP1	TFRC	DHCR7	NBN	CSNK2B	ZNF579
ACSS3	PI4KB	PSMD8	ITGAV	R3HDM1	RPTOR	PAFAH1B2	LSM14A
PI4KB	HELLS	PPP2CA	HAX1	SACS	STIM1	FOXK1	EHBP1
HELLS	MED24	BIRC6	NBN	MAP4K5	ARHGEF1	CCZ1B	HELB
MED24	NAA15	MAP3K7	STIM1	ATP11C	TIAM1	FOXK2	BICD2
NAA15	TRAPPC2L	OS9	ERBIN	UBA5	LIG1	OTUD4	USP33
TRAPPC2L	PIGBOS1	MSH6	FXR1	ECPAS	SH3KBP1	MLLT1	ATRIP
PIGBOS1	LRRC41	AP3D1	SEC61A1	RSRC1	EBAG9	LMNB2	DDB2
LRRC41	GSTZ1	ZDHHC20	CAMK2D	CLASP2	GOLGA4	PTPN12	HSPH1
GSTZ1	TM9SF4	CLEC16A	TIAM1	HECTD4	PSEN1	SRSF11	CREBBP
TM9SF4	ZNF574	DDX23	PSMG2	RABGAP1L	FNBP1	NCBP1	RAD50
ZNF574	NGLY1	CLASP1	FAM120A	ATL1	ARHGEF7	FCHO2	SMARCC1
NGLY1	SET	PPP1CB	WDR1	SELENON	BIRC6	PARG	USP9X
SET	NELFA	PPP2R1A	EBAG9	HLCS	RNF31	DLG1	PPP1R14A
NELFA	CES3	ATP6V0A1	PSEN1	DDX21	MAP3K7	STRN3	FERMT2
CES3	RPSA	ITIH3	NUP88	TAF6	NUP98	CHAF1B	DTNBP1
RPSA	ABI2	HNRNPD	POGZ	MED12	MSH6	PSMD2	MVB12A
ABI2	PEX1	SYPL1	PPP2CA	SBF1	WAC	G3BP1	ATXN7L3B
PEX1	SYNE1	RAC1	OS9	NEK1	AP3D1	SNTB2	USP47
SYNE1	HTRA2	HK1	MSH6	GOLGA3	CHD3	TCOF1	NSMCE3
HTRA2	KLHL13	TLE4	AP3D1	CYB5B	CLEC16A	EIF4EBP2	PPP1R10
KLHL13	POU2F1	CCDC12	CLEC16A	NCAPD3	DDX23	HDAC1	MTMR9
POU2F1	DDX46	UBA6	CEPT1	ERMP1	CLASP1	BYSL	CAMKK2
DDX46	ECI2	ACO2	CLASP1	CSDE1	LSR	UBAP2L	WRNIP1
ECI2	HLTF	CEP85L	PPP1CB	NF1	FIP1L1	FLNC	UBL7
HLTF	SCOC	MAP1LC3B2	LSR	MYH9	HNRNPD	RBM39	PSMD1
SCOC	CAST	RIMOC1	PPP2R1A	PCF11	H1-10	NAA30	ARID3A
CAST	ALB	NUDT5	FIP1L1	FKBP15	HNRNPK	KARS1	DUSP9
ALB	PPA2	JPT2	GPAA1	GGCX	EPB41L2	WDR43	NCAPG
PPA2	CHD4	ZMYM3	TMEM106B	MYH10	MYO18A	SF3A1	TCF25
CHD4	CD276	TUBAL3	EPB41L2	SOS1	SIN3A	TERF2	ESYT1
CD276	CAPNS1	DOCK11	SYPL1	PPIP5K1	NPLOC4	NAB2	UBAC1
CAPNS1	DHRS7B	POLA1	RAC1	LARP7	TLE4	TAB1	RAMAC
DHRS7B	DDOST	A8K2R3	HK1	AFTPH	UBA6	HERC1	PI4K2A
DDOST	IQSEC1	A8K940	TBC1D9B	CARMIL2	SHTN1	MLF2	POLR3C
IQSEC1	MMACHC	GSK3A	CEP85L	RASAL2	TBC1D9B	CDC37	WRAP53
MMACHC	POLR3E	EIPR1	IQGAP3	DKC1	IQGAP3	SRSF7	DDA1
POLR3E	BET1L	APOB	TRAPPC13	MAT2B	JMJD1B	HNRNPUL2	OSBPL11
BET1L	MTRES1	PTTG1IP	ZNF316	AP3B1	ZNF316	LSM12	WNK3
MTRES1	FAM120B	SUN2	TUBAL3	KIF1B	CCDC85C	AMOT	FRMD8
FAM120B	MAP4K4	EIF3L	METTL15	PTK2	POLA1	ARHGAP29	WDR11
MAP4K4	DDX3X	MICALL1	CD81	NUP160	A8K940	DCAF8	TNKS1BP1
DDX3X	DNM1	VIM	POLA1	ROCK2	PPAN	MAGI3	SLIRP
DNM1	SPTAN1	PSMD10	MED20	SKIC2	KIAA0930	RIF1	RACGAP1
SPTAN1	EWSR1	DYNLRB1	RTL8C	PGM3	MICALL1	STRIP1	IRF2BPL
EWSR1	HADH	SEPTIN6	A8K940	SMARCD2	MIEF1	RPRD2	EHD4
HADH	UBE2A	B2R6J3	TMEM147	USP28	ESPN	RNF20	TMX1
UBE2A	STXBP1	JMJD6	APOB	SLC39A7	EIF4ENIF1	ARHGEF16	ESF1
STXBP1	PHF6	ETFDH	ALDOC	NBN	RPS6KA3	VIRMA	PACC1
PHF6	SLC9A6	MAN2C1	KIAA0930	RPTOR	EIF3H	CDC42BPG	DCP1A
SLC9A6	HLA-C	CALM1	PSMD10	STIM1	STK26	ESRP1	LUC7L
HLA-C	HLA-A	INTS14	ESPN	ARHGEF1	DAXX	KLC3	RTN4
HLA-A	EHMT2	MED29	EIF4ENIF1	TIAM1	SRGAP2	PGM2L1	ACSS2
EHMT2	HSPA1B	PEX5	TMEM9	DBR1	PTMA	WDR59	KLC4
HSPA1B	RPP21	SYNGR1	CNN2	LIG1	TBC1D5	RAB11FIP1	BABAM1
RPP21	ABHD16A	PES1	MAN2C1	SH3KBP1	ZC3HC1	GIGYF2	UCKL1
ABHD16A	MICA	PTCD2	PKM	EBAG9	NCAPH	TRIM72	PPP4R2
MICA	BRD2	SH3GLB2	STK26	GOLGA4	IGF1R	AEBP2	TERF2IP
BRD2	GBA1	VAMP8	DAXX	PSEN1	SSR3	VPS13C	MIS18A
GBA1	NLRP2	ELOB	CHCHD10	NUP88	TBC1D15	HAUS6	SPG21
NLRP2	MAPT	AVL9	MTFP1	FNBP1	PELP1	IRF2BP2	IGF2BP1
MAPT	OCLN	HNRNPLL	EPCAM	POGZ	APEH	HUWE1	HEATR5B
OCLN	TJP1	SRI	PES1	ARHGEF7	STARD3NL	VPS13B	CLIP2
TJP1	SLC12A7	IMPDH1	SEPTIN10	BIRC6	LIMD1	PATL1	ADD3
SLC12A7	SCRIB	ZNG1B	PTCD2	RNF31	SLC4A7	MDP1	LRWD1
SCRIB	NOMO1	IGF1R	SH3GLB2	MAP3K7	CHCHD3	CCDC25	BAIAP2L1
NOMO1	C4A	EBP	SCARB1	NUP98	CTNND1	UBR1	DBNL
C4A	ABR	SSR3	VAMP8	MSH6	MAP7D1	FTSJ3	GGA1
ABR	PTPRK	TBC1D15	AVL9	WAC	EIF4G2	DCP1B	MAGED2
PTPRK	TAF4	MAP4K2	WWTR1	AP3D1	SEC31A	CCAR2	TTF2
TAF4	PUF60	APEH	CDH2	CHD3	NFKB1	PTGR2	USP24
PUF60	DECR2	TBL1XR1	POLR2B	CLEC16A	ADAT3	EHBP1	GIT1
DECR2	UTP4	POLR2H	IGF1R	DDX23	RAB1A	CDC26	SAMHD1
UTP4	CNPY4	APAF1	NIFK	CLASP1	ADD1	PALLD	WDR7
CNPY4	PON2	RALB	MRPS33	PPP1CB	PRRC2C	ATRIP	USP15
PON2	WDR81	NHEJ1	MAP4K2	LSR	ACIN1	PSMF1	WIPI2
WDR81	MATR3	PSMC2	TYMP	FIP1L1	HARS1	HSPH1	MORC2
MATR3	ANXA6	PLOD2	TBL1XR1	HNRNPD	DUS2	AKAP1
ANXA6	BCL2L1	RPL22L1	POLR2H	H1-10	DYNC1I2	ANP32B
BCL2L1	PRCC	CTNND1	RALB	HNRNPK	MTA3	HDAC2
PRCC	NCK1	RAPH1	ATP5MF	EPB41L2	CAST	STAM
NCK1	RAF1	EIF4G2	PSMC2	MYO18A	SDAD1	CREBBP
RAF1	SRRM1	PPP3R1	RPL22L1	SIN3A	NCOA2	SMARCC1
SRRM1	FPGT	ATP5MC1	RPL32	NPLOC4	EIF4B	ARK2N
FPGT	EIF4G3	HNRNPAB	HNRNPAB	TLE4	CALD1	OTULIN
EIF4G3	ERVK3-1	COX7C	HSD17B11	UBA6	CHTF18	GCC1
ERVK3-1	DENND4A	GC	SEPTIN11	SHTN1	RBM4	SPDL1
DENND4A	EXOC6B	COX7A2	GC	TBC1D9B	GOSR1	MOCOS
EXOC6B	AGAP1	NFKB1	DACH2	IQGAP3	RCAN1	CCDC97
AGAP1	MICU1	RNASET2	CDS1	SBNO1	PDPK1	PGM2
MICU1	GATAD2B	COMMD10	NFKB1	JMJD1B	RABGEF1	TONSL
GATAD2B	HLA-B	TACC1	MMS22L	ZNF316	PPP2R5D	TRIM47
HLA-B	FLOT1	TPD52	TACC1	ZMYM3	MAP1A	DCBLD2
FLOT1	TAP1	DNM3	TPD52	CCDC85C	RPS6KA1	WRNIP1
TAP1	RNF5	COPS6	ATOX1	POLA1	BCLAF1	PSMD1
RNF5	MICOS13	FLOT2	CHRAC1	A8K940	PPP6R3	SORT1
MICOS13	TXNRD1	ZNF143	DNM3	PPAN	UBTF	PIK3R4
TXNRD1	ALDH7A1	PRRC2C	TTI2	KIAA0930	EEF1D	TCF25
HSPA12A	ARID1B	PRSS1	MED22	MICALL1	NPEPPS	WDR77
ALDH7A1	ASAH1	ACIN1	RAB1A	MIEF1	CSTF3	RTKN
ARID1B	PXN	HMGB3	ADD1	ESPN	C11orf58	SPINDOC
ASAH1	TJP2	XPO7	PRRC2C	EIF4ENIF1	PPP1CA	POLR3C
PXN	EPB41L1	HARS1	PRSS1	RPS6KA3	MTMR1	HNRNPUL1
TJP2	ARHGAP21	BZW2	CDHR3	EIF3H	NUF2	PBDC1
EPB41L1	EHMT1	EXOC6	ZC3H18	STK26	SEC16A	HIRIP3
ARHGAP21	ACY1	VPS35L	GPX8	DAXX	TRRAP	YJU2
EHMT1	KIFBP	EIF4B	BZW2	RANBP3	WNK1	MRPL9
ACY1	PLEKHA6	CHTF18	ERCC2	SRGAP2	BPTF	RBCK1
KIFBP	ATP6AP2	E9KL35	SDAD1	PTMA	MAP3K4	ASPSCR1
RALGAPA1	KIF21A	ALYREF	CHTF18	TBC1D5	ASH2L	KLC2
PLEKHA6	TAB2	HK2	BDH1	ZC3HC1	SIPA1	NUCKS1
ATP6AP2	CTSD	BDH1	GOSR1	NCAPH	RANBP1	ISCU
KIF21A	KRT10	NUP155	MYO1B	IGF1R	CAD	SLK
TAB2	DPY19L1	PPP2R5D	RABGEF1	SSR3	CNOT2	DSN1
CTSD	FAM107B	MCCC1	PPP2R5D	TBC1D15	DNM1L	SUDS3
KRT10	DPYSL2	EIF4G1	NDUFB9	MAP4K2	NAP1L1	EML4
DPY19L1	PIGT	PPP6R3	NCAPH	SEC22A	C17orf49	SRA1
FAM107B	STRADA	TMEM123	RCE1	PELP1	BAP1	RTN4
DPYSL2	STAT6	NPEPPS	TM9SF1	APEH	IGF2BP2	RPRD1B
PIGT	ELP4	PRCP	BCLAF1	STARD3NL	ARL6IP4	PDS5B
STRADA	HNRNPU	AAMDC	PPP6R3	LIMD1	FTH1	SMC4
STAT6	DPAGT1	TPD52L1	TMEM123	SLC4A7	GSDMD	PNPO
ELP4	GOSR2	SGK1	GANAB	CHCHD3	BORCS5	ZNHIT6
HNRNPU	CRBN	ANAPC5	CSTF3	CTNND1	DDX24	MIOS
DPAGT1	RTTN	HMBS	C11orf58	RAPH1	MIA2	CDKN2AIP
GOSR2	SCARB2	HEATR5A	PEX16	MAP7D1	CCNK	CDK12
CRBN	TCEA1	CPSF7	CD151	EIF4G2	PNP	GGA3
RTTN	FDFT1	RPS6KC1	MTMR1	SEC31A	CDK2	SPG21
SCARB2	GCSH	ASH2L	NDUFS8	NFKB1	PAPOLA	IGF2BP1
TCEA1	NECAP1	RANBP1	NUF2	ADAT3	HNRNPH1	CTTNBP2NL
FDFT1	DTHD1	ANKRD35	FAU	TACC1	RBM33	CLIP2
GCSH	SLC35A3	CAD	F4ZW62	RAB1A	TMEM201	TRMT112
NECAP1	SMN2	TMT1A	TMEM258	ADD1	AFDN	ANAPC4
DTHD1	STIM2	DNM1L	WNK1	PRRC2C	COPB2	JPT1
SLC35A3	NFIC	COPZ1	BPTF	CHEK1	BOD1L1	TNIK
SMN2	PHGDH	PPP1CC	DAD1	ACIN1	CD44	CPSF3
STIM2	FBXO2	IFT81	ANAPC5	ZC3H18	REPS1	RCOR1
NFIC	PPT1	GOLIM4	CLSTN3	HARS1	TRIP11	NDRG2
PHGDH	MON2	ELMO3	TUBA1C	DUS2	TLE3	STUB1
FBXO2	FRYL	CCDC93	ASH2L	DYNC1I2	EIF2AK4	MAGED2
PPT1	ARMC9	RAD18	SIPA1	MTA3	GMPR2	MAPRE3
MON2	OSBPL2	GOLT1B	RANBP1	CAST	DUT	AKAP2
FRYL	ATXN3	NUMB	TSPAN31	SDAD1	ARPP19	GIT1
ARMC9	CEP78	DNAL1	SLC38A1	NCOA2	RNPS1	C2CD2
OSBPL2	DYRK1A	PNP	CERS5	EIF4B	ZNF768	PPME1
ATXN3	A0A2R8Y4G3	PAPOLA	C17orf49	CALD1	CTU2	KCTD3
CEP78	SEPTIN3	LAMB1	NAP1L1	CHTF18	PML	CTDP1
DYRK1A	SPAST	TIMM8B	AK2	RBM4	NKIRAS2	TSSC4
A0A2R8Y4G3	RMND1	USP11	BAP1	GOSR1	C7orf50	FHOD1
SEPTIN3	SMARCA4	NELFCD	RPL10	RCAN1	BRD8	MAD1L1
SPAST	EPS8	ERGIC3	ELMO3	PDPK1	BET1	EPN1
RMND1	CDK13	PISD	SLC25A17	NUP155	BRAF	TEX264
SMARCA4	ACBD6	CTBP1	GTSF1	RABGEF1	LRCH4	AP1M2
EPS8	RELCH	LAMP2	ACYP1	PPP2R5D	GEMIN4	IVNS1ABP
CDK13	CTNNB1	REPS1	CCNK	MAP1A	BRAP	SEC23IP
ACBD6	TSC2	REXO2	TRAM1	RPS6KA1	SRSF2
HDAC6	TSC1	TSPAN3	USP11	BCLAF1	RBM7
RELCH	HARS2	TLE3	CDC27	PPP6R3	RAN
CTNNB1	CLPB	CDC42BPB	MYL6	UBTF	SLC16A3
TSC2	ATP13A3	ALDH1A2	TMEM201	EEF1D	C17orf75
TSC1	UCK2	RPS27L	ERGIC3	NPEPPS	STX10
HARS2	RAPGEF2	DUT	PISD	CSTF3	KHSRP
CLPB	ABCC4	HEXA	COPB2	C11orf58	MYO9B
ATP13A3	MEA1	FUS	BOD1L1	PPP1CA	GTPBP1
UCK2	RPL15	UBFD1	CD44	ARHGEF12	PSMD11
RAPGEF2	HBA2	DYNC2I1	HOOK3	RIN1	PGRMC1
ABCC4	ATXN2	DDX56	TLE3	MTMR1	DFFA
MEA1	CERT1	FARP2	LDLR	TPD52L1	EIF3F
RPL15	HBB	KPNA4	ALDH1A2	NUF2	WASL
HBA2	PPFIA1	PARP14	ANXA2	SEC16A	IGF2BP3
ATXN2	RPS14	FLYWCH2	SEC11A	TRRAP	ARID1A
CERT1	RPS24	MPDU1	SRPK1	WNK1	TXNDC9
HBB	CUX1	GEMIN4	RNPS1	BPTF	TRAFD1
PPFIA1	SMARCE1	ELP5	TUBGCP4	DTL	COPE
RPS14	PFKM	GLOD4	ZNF768	MAP3K4	EI24
RPS24	AIG1	CHMP6	BLOC1S6	DDX55	PDCD5
CUX1	HSD17B4	AFP	CTU2	RPS6KC1	NHERF1
SMARCE1	CSNK2A1	INTS2	EARS2	ASH2L	SCAMP3
PFKM	TOPBP1	PSMD9	TMEM87A	STARD10	HAT1
AIG1	SLC11A2	SAAL1	ARL2BP	SIPA1	ZNF609
HSD17B4	VPS45	CCS	KRT1	RANBP1	U2SURP
CSNK2A1	SAP130	PHKG2	BIN3	CAD	SETD1A
TOPBP1	SUCLA2	TRABD	YIPF4	CNOT2	PGRMC2
SLC11A2	GLUL	OLA1	P4HTM	DNM1L	PPM1G
VPS45	CASK	COPS7B	FAM234A	NAP1L1	EIF3D
SAP130	MANBA	PTRH2	KPNA4	SLC38A1	STX7
SUCLA2	CCNH	RAN	BRAF	C17orf49	POLR1G
GLUL	VPS33A	SRSF1	SIRPB1	BAP1	RNF113A
CASK	SEC23B	GDPD1	COPRS	IGF2BP2	DYNC1LI2
MANBA	TPP1	ZNF207	LITAF	ARL6IP4	MSI1
CCNH	AP1S1	LLGL2	AFP	RAD18	TPD52L2
VPS33A	HSPG2	C17orf75	INTS2	FTH1	FOXO3
SEC23B	TPM4	LONP1	PSMD9	GSDMD	DENR
TPP1	EEF1A2	GRN	PHKG2	BORCS5	DNPH1
AP1S1	CD59	PLPP2	LUC7L3	DDX24	HTATSF1
HSPG2	GPI	TMEM161A	DNAJB12	MIA2	NRDC
TPM4	PLCH1	KXD1	COPS7B	CCNK	KIF1C
EEF1A2	KCTD1	PIH1D1	RAN	PNP	RAD21
CD59	NDUFA6	A1BG	RPL36A	CDK2	TIMM8A
GPI	CEP83	RPS5	CHTF8	PAPOLA	MED14
PLCH1	NCOR2	NR2F6	SRSF1	USP11	PRPSAP2
KCTD1	PNPLA6	RABAC1	CHERP	PDE5A	SMARCA5
NDUFA6	INPP5F	DNASE2	RPL18	HNRNPH1	SPAG9
CEP83	CREG1	DDX39A	SAP30BP	RBM33	SNX3
NCOR2	COX7B	ACOT7	LLGL2	TMEM201	OGA
PNPLA6	FOXP1	PSMD11	C17orf75	AFDN	BUB1B
INPP5F	SSR1	PSMD12	H3-3B	COPB2	DIAPH1
CREG1	QSER1	PGRMC1	LONP1	BOD1L1	UGDH
COX7B	KDM5B	SUPT5H	RPS15	CD44	SNX2
FOXP1	ABLIM1	HIP1	PLPP2	REPS1	TOM1
SSR1	ALG6	DCTN6	FBXL12	TRIP11	BRD4
QSER1	ALG11	POLRMT	GHDC	TLE3	CPNE3
KDM5B	CDC16	NDUFA4	FBL	DMXL2	PPFIA3
ABLIM1	ECE1	KPNA3	RPL13A	ANKRD17	CNOT3
ALG6	IDE	PODXL	SAMD4B	EIF2AK4	FLNB
ALG11	UROS	PIR	A1BG	ANXA2	PEX14
CDC16	ANKS1A	TRIM38	RPS5	GMPR2	SEC22B
ECE1	COL4A1	UBE2C	SHKBP1	DUT	PSIP1
IDE	RMI2	PDCD5	DDX39A	ARPP19	TADA3
UROS	KIF1A	NDC80	ACOT7	RNPS1	RNASEH2A
ANKS1A	CDC25C	SCAMP3	GET1	ZNF768	EIF3G
EPS8L2	WDR37	IKBKB	SUPT5H	CTU2	EIF3J
COL4A1	C8orf33	TIMM23	EIF3F	PML	PIAS1
RMI2	ZC3H14	MYL12B	DCTN6	ARL2BP	RSL1D1
KIF1A	SLC18B1	PPP1R12A	SAP18	KRT1	WFS1
CDC25C	IMPACT	SLC27A2	IGF2BP3	NKIRAS2	SRP72
WDR37	HNRNPL	XPO1	KPNA3	C7orf50	STK10
C8orf33	PRUNE1	PFAS	LAD1	BRD8	TOMM70
ZC3H14	FARS2	NPC1	PPP6C	BET1	UFL1
SLC18B1	RAB12	SCAMP1	TXNDC9	BRAF	WDR47
IMPACT	ABCD3	ARPC1B	NDC80	LRCH4	UBR5
HNRNPL	THRAP3	ARPC3	TNPO2	GEMIN4	SCAF4
PRUNE1	AMDHD2	PGRMC2	SCAMP3	TOR1AIP1	ELP1
FARS2	EML1	GNPAT	OPLAH	SAAL1	ZRANB2
RAB12	SNU13	MRPS12	IKBKB	BRAP	SNX4
ABCD3	EIF2B5	OGT	EREG	SRSF2	KIF4A
THRAP3	HM13	INPPL1	MYL12B	RBM7	VAPB
AMDHD2	NEDD4	EIF3D	GAK	RAN	MPZL1
EML1	MSTO1	HDAC3	XPO1	SRSF1	CD2BP2
SNU13	KIF18B	IPO8	BTAF1	SLC16A3	SGPL1
EIF2B5	TACC3	SLC31A1	U2SURP	C17orf75	CNOT4
HM13	ACSL6	ARPC5	SETD1A	STX10	CDS2
NEDD4	DEK	ASAP2	ANKRD28	RMC1	HERC2
MSTO1	HYOU1	NDUFS4	ARHGEF11	BCAS3	LSM8
KIF18B	CHN1	PSMD3	NPC1	SAMD4B	BAG2
TACC3	CLUH	TPD52L2	DEGS1	KHSRP	BAG3
ACSL6	PARN	FIBP	SCAMP1	MYO9B	MOCS2
DEK	RAB33B	DENR	POLR1C	GTPBP1	PAK4
HYOU1	MFSD1	DNPH1	TRIM24	PSMD11	CHEK2
CHN1	PPOX	TIMM44	SURF4	PGRMC1	ACTL6A
CLUH	PEPD	PLRG1	SPTLC2	DFFA	HPRT1
PARN	NUP214	GET3	IPO8	EIF3F	EGFR
RAB33B	GTF2I	HTATSF1	TTI1	DCTN6	PGK1
MFSD1	LRBA	AP1G1	DYNC1LI2	WASL	AHSG
PPOX	ALDH1L2	SYNGR2	ZW10	EEF2K	ALDOA
STAT2	FKBP2	ENSA	EEF1E1	IGF2BP3	GAPDH
PEPD	SART3	NARS1	HNRNPR	PIK3R2	TP53
NUP214	ESYT2	NUDT21	FIBP	LAD1	HSPB1
GTF2I	WDR26	STRN	B4GAT1	ARID1A	SLC4A2
LRBA	BOLA2B	CALU	XPOT	TXNDC9	RPLP2
ALDH1L2	DDX41	AHCYL1	TIMM44	TRAFD1	RPLP0
FKBP2	CSNK1A1	ORC5	RGS10	CIT	SSB
SART3	KANSL3	PDE6D	GET3	COPE	RB1
ESYT2	TMUB1	RAD21	BUB3	EI24	CDK1
WDR26	MACF1	DHX16	KDELR3	MAP2K7	ATP5F1B
BOLA2B	SLMAP	PRPSAP2	LANCL1	PDCD5	ENO1
MYCBP2	MSH3	SMARCA5	SCO2	NHERF1	NPM1
DDX41	ITCH	FZD6	CALU	SCAMP3	LDHB
CSNK1A1	NIPBL	ACSL4	ORC4	BCKDK	NEFM
KANSL3	AMPD2	SNX3	SMARCA5	GEMIN2	HSP90AA1
TMUB1	SDF4	OGA	OPA1	IRF6	HSP90AB1
MACF1	TGOLN2	SORBS3	ACSL4	HAT1	PDHA1
SLMAP	SPCS1	NEMF	SORBS3	EREG	MET
MSH3	ABCB7	BUB1B	NEMF	PPP1R12A	ITGA5
ITCH	ANK2	EIF4E2	PLOD3	XPO1	RO60
NIPBL	ARG1	DIAPH1	EIF4E2	ZNF609	H1-4
AMPD2	ASCC1	SELENOF	EXOC3	U2SURP	PRKAR1A
SDF4	PRIM1	EXOC3	PLIN3	SETD1A	HSPA8
TGOLN2	ALDH3A2	PLIN3	KPNA6	ARHGEF11	UMPS
SPCS1	SACM1L	KPNA6	PFKFB2	TRIM24	BCR
ABCB7	ACP2	USO1	PQBP1	PGRMC2	TOP2A
ANK2	BRI3BP	PQBP1	DNAJA2	RER1	UBL4A
ARG1	ARHGEF2	EDF1	HIP1R	PPM1G	IGF2R
ASCC1	EED	DIAPH2	RNF40	EIF3D	SRF
PRIM1	NELFB	HIP1R	DNAJC13	STX7	TPR
ALDH3A2	DDX17	DNAJB6	PPP6R2	POLR1G	CKB
SACM1L	ETNK1	COQ9	DNAJB6	RNF113A	XRCC6
ACP2	FUT8	GGCT	NDUFS7	ZZEF1	UNG
BRI3BP	CUL4B	NDUFS2	NIPSNAP2	DYNC1LI2	EEF2
ARHGEF2	DUS4L-BCAP29	ZPR1	PDCD6	MSI1	ALAD
EED	GBF1	NIPSNAP2	VPS4B	RIPK2	PRKAR2A
NELFB	EP300	TBCA	PEX14	TPD52L2	GTF2F2
DDX17	SNCA	ATP6V1G1	SEC22B	FOXO3	JUP
ETNK1	STAT1	FLNB	NDUFB1	DENR	EZR
FUT8	HOMEZ	VPS26A	SAP30	DNPH1	UCHL3
CUL4B	CSNK1E	KATNA1	PSIP1	HTATSF1	RPS2
DUS4L-BCAP29	TMEM30A	PSIP1	GCAT	NRDC	DSP
GBF1	ADNP	BANF1	NPM3	KIF1C	ITGB4
EP300	USP7	SF3B1	SLC25A12	RAD21	ATP2A2
SNCA	LDB1	GCAT	CDC123	TIMM8A	STMN1
STAT1	LARS1	NPM3	EIF3G	DHX16	YBX3
HOMEZ	GNL3L	ERAL1	ZMPSTE24	MED14	HMGA1
CSNK1E	GPATCH11	WDHD1	SC5D	PRPSAP2	PRKCA
TMEM30A	DNAJC7	CRTAP	GATB	SMARCA5	PRKACA
ADNP	CEP41	EIF3J	SCO1	SPAG9	CTPS1
USP7	CLCC1	SC5D	ATRN	TBC1D4	PFKL
LDB1	KIF5A	DCTN3	DCTN3	SNX3	VCL
LARS1	IGHMBP2	DNAJC8	ATP5PD	OGA	PTPRA
GNL3L	INF2	GLRX3	CPD	SORBS3	SON
GPATCH11	MID1	SRP72	RSL1D1	BUB1B	NELFE
DNAJC7	KIF2A	DDAH1	SNCG	DIAPH1	RPL17
CEP41	GDAP1	MTA2	SEC24D	PLIN3	PGAM1
CLCC1	POMK	PRKD3	UBXN7	UGDH	RCC1
KIF5A	NEDD4L	UFL1	HAUS5	SNX2	PLCG1
IGHMBP2	LMNA	UBXN7	AP2A2	TOM1	RXRA
INF2	LRSAM1	PRPF6	HEXIM1	BRD4	ATP2B1
MID1	PAFAH1B1	AP2A2	UBE4B	N4BP1	LMNB1
KIF2A	MSI2	RPP14	ELP1	CPNE3	FLNA
GDAP1	FANCD2	ELP1	LETM1	PPFIA3	VDAC1
POMK	MME	RTN3	KIF4A	PPP6R2	OSBP
NEDD4L	TFG	KIF4A	VAPB	CNOT3	GART
LMNA	SLC52A2	SMC2	SNAPIN	FLNB	PAICS
LRSAM1	CHMP1A	IPO7	MPZL1	PEX14	UBA1
PAFAH1B1	POLR2A	ARIH2	FKBP9	SEC22B	WARS1
MSI2	TRIP12	CD2BP2	SMC2	PSIP1	RPS3
FANCD2	MTMR2	AHSA1	IPO7	TADA3	RPS6KB1
MME	FANCI	PSMG1	MOCS3	RPS6KA5	EEF1B2
TFG	UBE3A	SEC24A	SEC24A	SURF6	GRK2
SLC52A2	NT5C2	HSPA4L	MPC2	RNASEH2A	MCM3
CHMP1A	POLR3G	AP2A1	HSPA4L	EIF3G	PSMA3
POLR2A	NDRG1	ZMYM6	AP2A1	EIF3J	ITGA3
TRIP12	HDAC4	BAG3	STAU1	PIAS1	MSN
MTMR2	HGS	CRYZL1	BAG2	RSL1D1	DNMT1
FANCI	ITGB1	AIFM1	BAG3	WFS1	U2AF2
UBE3A	PEX7	EML2	CRYZL1	SEC14L2	TARS1
NT5C2	NACA	ECD	CLPTM1	SRP72	YWHAQ
POLR3G	ACBD5	NDUFB10	TOMM40	STK10	RPA1
NDRG1	CTSC	TOMM40	ACTL6A	PRKD3	DCK
HDAC4	IMPDH2	CHEK2	PGK1	TOMM70	PSMA5
HGS	MTHFD2	ACTL6A	SERPINC1	UFL1	ITPRID2
ITGB1	KPNA2	LDHA	MT2A	UBXN7	EPHA2
PEX7	BCL2L2-PABPN1	GSR	ANXA1	WDR47	TKT
NACA	SCFD1	MT-CO2	TUBB4A	UBR5	MARCKS
ACBD5	COQ8B	HPRT1	ASL	SCAF4	RPL12
CTSC	HMOX1	GOT2	MT1F	UBE4B	PEBP1
IMPDH2	LAS1L	AK1	GNAI2	ELP1	CLIP1
MTHFD2	LOC122319436	CA2	ATP1A1	STBD1	PRKAR2B
KPNA2	HNRNPA1	AMBP	ATP1B1	ZRANB2	RRM2
BCL2L2-PABPN1	BTF3	AHSG	PCCA	SNX4	DNAJA1
SCFD1	STAT3	MT-ATP8	HMGN2	KIF4A	STIP1
COQ8B	ADAM9	OAT	RPLP1	VAPB	S100A11
HMOX1	NCL	ASL	RPLP2	SNAPIN	KIF5B
LAS1L	DDX1	ATP1A1	KRT18	MPZL1	TTK
LOC122319436	CTSB	HMGN1	KRT8	MOCS3	MCM4
HNRNPA1	CIT	EIF2S1	RB1	CD2BP2	SHMT2
BTF3	CTSA	RPLP1	S100A6	PSMG1	HSPA4
STAT3	YKT6	RPLP2	EPHX1	SGPL1	CTNNA1
ADAM9	PPIA	RPLP0	NEFM	CNOT4	RFC1
NCL	TBK1	POLR3D	H1-0	CDS2	GTF2F1
DDX1	CAMLG	GLA	TUBB	HERC2	SPR
CTSB	NONO	ENO1	PSAP	LSM8	IRS1
CIT	NMT1	EPHX1	HEXB	BAG2	ARL2
CTSA	PABPC4	TUBB	EPRS1	BAG3	ARL3
YKT6	HNRNPA3	PSAP	RHOC	MOCS2	MAP2K2
PPIA	CTSL	HEXB	PDHA1	PAK4	RPL4
TBK1	NEK9	APRT	CYC1	CHEK2	PGM1
CAMLG	KIF23	EPRS1	RPS17	ACTL6A	GNL1
NONO	SGTA	FH	KRT19	GSR	NUP62
NMT1	PTBP1	RHOC	LGALS1	HPRT1	TAGLN2
PABPC4	NOMO3	PDHA1	GAA	EGFR	TALDO1
HNRNPA3	EIF4G1	CYC1	ARAF	PGK1	EIF4A3
CTSL	DICER1	SNRNP70	H1-4	AHSG	ANP32A
NEK9	EIF3I	ITGA5	TXN	MT2A	CAP2
KIF23	RPL19	SNRPA	PRKAR1A	ALDOA	TXLNA
SGTA	GMPPB	ACAA1	HSPD1	ANXA1	USP8
PTBP1	GSK3B	GSTP1	HSPA5	GAPDH	PEX19
NOMO3	SYNCRIP	QDPR	LAMC1	ERBB2	MDH1
EIF4G1	PRPF40A	HMGB1	HSPA8	TP53	HADHA
DICER1	MRPS22	PARP1	SLC2A1	HSPB1	NAA10
EIF3I	ARFGEF2	UCHL1	UMPS	SLC4A2	KDM5C
RPL19	VRK1	LTA4H	PDHB	RPLP2	SLC19A1
GMPPB	TSEN2	RO60	RALA	RPLP0	TMPO
GSK3B	DST	GAA	IGF2R	SSB	MTOR
SYNCRIP	AKAP8	ARAF	PRPS2	KRT8	PI4KA
PRPF40A	SNX9	ESD	SLC25A6	RB1	EPS15
MRPS22	TCERG1	HSPA5	ANXA3	CDK1	RPS27
ARFGEF2	ANO6	HSPA8	BCKDHA	ATP5F1B	ABL2
VRK1	MTO1	SLC2A1	HLA-E	ENO1	VDAC2
TSEN2	ALG5	EPB41	ETFA	NPM1	USP5
DST	NAXD	UMPS	PRKAR2A	LDHB	MAP2K4
AKAP8	CANX	PDHB	CD99	NEFM	RANGAP1
SNX9	RBPJ	PYGB	DARS1	APRT	NOP2
TCERG1	CTSZ	BCR	RAC2	EPRS1	CRK
ANO6	MTR	IGF2R	NQO1	HSP90AA1	CRKL
MTO1	NAMPT	ADH5	DSP	HSP90AB1	MAP2K3
ALG5	OAS3	CDK4	ITGB4	PDHA1	MAP1B
NAXD	DIMT1	PRPS2	GCFC2	MET	YAP1
CANX	SMPD4	CKB	YBX3	ITGA5	PLA2G4A
RBPJ	CIC	CKMT1A	HMGA1	RPS17	QARS1
CTSZ	SLC6A15	BCKDHA	ITGA2	FDX1	IREB2
MTR	ATAD1	ACTN1	PFKL	RO60	ARCN1
NAMPT	SF1	CDH1	RPL35A	H1-4	PRRC2A
OAS3	PPIL2	UNG	ARF4	PRKAR1A	GSS
DIMT1	SEPSECS	COX4I1	RPL7	HSPA8	PTDSS1
SMPD4	P4HB	ALAS1	NELFE	EPB41	MARCKSL1
CIC	AAR2	PDIA4	ATP5PF	UMPS	RPL34
SLC6A15	ACSL3	P4HA1	POLR2C	BCR	NASP
ATAD1	HTT	TPT1	RAB6A	TOP2A	FASN
SF1	BSG	PLS3	PSMB1	UBL4A	CCT3
PPIL2	AKAP8L	GYS1	M6PR	IGF2R	PCYT1A
SEPSECS	DLAT	PRKAR2A	PZP	SRF	CARS1
P4HB	KMT2C	CD99	PTMS	TPR	MCM2
AAR2	SLC3A2	SNRPB	GSTM3	CKB	NUP153
ACSL3	USP13	DARS1	ATP6V1B2	BCKDHA	RANBP2
HTT	DNAJC10	AKR1B1	ACO1	XRCC6	GMPS
BSG	SRD5A3	RAC2	KITLG	UNG	MRE11
AKAP8L	TSEN54	GSPT1	SDHB	EEF2	EMD
DLAT	HMGCR	UCHL3	COMT	ALAD	DNM2
KMT2C	DBT	NQO1	TUBG1	GYS1	CDK7
SLC3A2	PPIB	RPA2	RPS3	PRKAR2A	CDK9
USP13	PTPA	NQO2	F8A1;	GTF2F2	CCT8
DNAJC10	IRS4	CBR1	CPT2	JUP	CCT4
SRD5A3	PKM	PPP3CB	DTYMK	EZR	BCAP31
TSEN54	TRIM5	GCFC2	RPS12	UCHL3	HDGF
HMGCR	MAN1B1	POR	PSMA3	RPS2	KIF11
DBT	STAMBP	ATP2A2	PSMA4	DSP	THOP1
PPIB	TBCD	FAH	ITGA3	ITGB4	BLVRA
PTPA	DHCR7	HSPA6	U2AF2	ATP2A2	ACLY
DCTN1	SACS	PSMC3	RPL13	STMN1	MVD
IRS4	MAP4K5	RPL35A	S100A4	YBX3	COPA
PKM	EXT2	ARF4	TARS1	HMGA1	MAPK12
TRIM5	ATP11C	NELFE	MAP4	PRKCA	SLC16A1
MAN1B1	TUBGCP2	RCC1	PIK3R1	ITGA2	CLNS1A
STAMBP	MCCC2	POLR2C	PSMB9	PRKACA	ATN1
TBCD	ZDHHC6	EIF2AK2	PSMA5	CTPS1	USP14
DHCR7	UBA5	CSNK2A2	PSMB6	PFKL	RAD23A
R3HDM1	ECPAS	EIF2S2	NDUFS1	VCL	RAD23B
SACS	RSRC1	BTF3	MAPK1	PTPRA	EIF5
MAP4K5	CLASP2	RAB5A	EPHA2	SON	SLC12A2
EXT2	ALG1	RAB6A	ALDH4A1	NELFE	VCP
ATP11C	TLK2	LMNB1	ATP5F1D	RPL17	TPD52
TUBGCP2	HECTD4	PZP	RPL12	PGAM1	EIF3B
MCCC2	CTNND1	GSTM3	CLIP1	RCC1	EIF6
ZDHHC6	ERCC2	VDAC1	SLC7A1	PLCG1	BCAR1
UBA5	RABGAP1L	OSBP	SDHA	EIF2AK2	WDR4
ECPAS	MAP4	PAICS	SFN	RXRA	TPI1
RSRC1	AIP	SCP2	S100A11	ATP2B1	SEC61B
CLASP2	FLNB	UBA1	RPL9	BTF3	ACTB
ALG1	ATL1	RFX1	KIF5B	LMNB1	PSMA6
TLK2	SELENON	FECH	KDELR2	CSRP1	DSTN
HECTD4	HLCS	GLDC	TTK	FLNA	RPS3A
CTNND1	INTS4	RPS3	SHMT2	VDAC1	PSME3
ERCC2	POMGNT1	F8A1;	HSPA4	OSBP	SUMO2
RABGAP1L	DDX21	CPT2	PFN2	GART	RRAS2
MAP4	RARS2	DTYMK	CTNNA1	PAICS	RPS8
AIP	KRAS	MPST	RFC1	UBA1	YWHAE
FLNB	ARL6IP6	PSMA3	CHKA	CBL	RPS6
ATL1	KIF22	DNMT1	ARL2	WARS1	RPL31
SELENON	ERLEC1	EEF1G	RPL4	RPS3	SKP1
HLCS	TAF6	MAPK3	NUDT1	RPS6KB1	YBX1
INTS4	MED12	APEX1	SRP14	EEF1B2	CSNK2B
POMGNT1	SBF1	PIK3R1	TAGLN2	GRK2	CXADR
DDX21	FAM98A	PSMB5	RPS19	MCM3	NOP14
RARS2	EDEM3	GSTM2	RPL3	PSMA3	RPP38
KRAS	RAB3GAP2	LAP3	FEN1	ITGA3	RPP30
ARL6IP6	NEK1	SHC1	TXLNA	MSN	PRKDC
KIF22	MTM1	CRABP2	ARL1	DNMT1	TMF1
ERLEC1	ATE1	MARCKS	RFC5	U2AF2	MRPS36
TAF6	NAV1	ALDH4A1	HADHA	TARS1	COG7
MED12	GOLGA3	ERP29	IARS1	YWHAQ	FOXK1
SBF1	SMG7	PRDX6	ACTR1B	RPA1	RBM10
FAM98A	CYB5B	PRDX5	MTREX	DCK	CDC42EP1
EDEM3	NCAPD3	DDT	MTOR	PSMA5	HSF1
RAB3GAP2	SETDB1	ECHS1	RPS27	ITPRID2	NFKB2
NEK1	FOXRED2	CMPK1	LRPPRC	EPHA2	SPTBN1
MTM1	MAOA	PEBP1	RPL35	TKT	CAP1
ATE1	SHOC2	PPIF	CDKN2C	MARCKS	DR1
NAV1	FAM162A	ADSS2	GPD2	RPL12	OTUD4
GOLGA3	TAF2	RRM2	ACADSB	PEBP1	PFKP
SEC14L6	ERMP1	DNAJA1	RANGAP1	CLIP1	PLCB3
SMG7	CSDE1	ATIC	ATRX	PRKAR2B	RPL18A
CYB5B	STAG2	PRDX2	RPL21	RRM2	MAP2K1
NCAPD3	PTPN11	KDELR2	RPL28	DNAJA1	AKAP12
SETDB1	EMC1	MCM4	RPS10	AKT1	MLLT1
FOXRED2	HS2ST1	SHMT2	GYG1	ATIC	LMNB2
MAOA	NF1	HSPA4	STT3A	STIP1	PTS
SHOC2	MYH9	CA8	RABIF	S100A11	UBXN1
FAM162A	PCF11	CTNNA1	UQCRFS1	KIF5B	NOTCH2
TAF2	CWC27	RPA3	ME1	TTK	TLE1
ERMP1	FKBP15	RFC2	ARCN1	MCM4	PTPN12
CSDE1	MOV10	CBS	KRT6C	SHMT2	SRSF11
STAG2	GGCX	PPM1A	HSPA13	HSPA4	PRKCD
PTPN11	PRMT7	ARL2	IDH2	CTNNA1	GFPT1
EMC1	MYH10	ATP5F1C	SRP9	RFC1	EXOSC9
HS2ST1	SOS1	PGM1	PCYT1A	GTF2F1	RING1
NF1	CHPF	DLST	PRIM2	SPR	CKAP4
MYH9	SPTLC1	NUP62	VPS41	IRS1	ARHGAP1
PCF11	CYB5R3	TAGLN2	TMED10	ADD2	DHX9
CWC27	PPIP5K1	FEN1	RBM25	ARL2	NCBP1
FKBP15	GOLGB1	CAP2	MRE11	ARL3	AHNAK
MOV10	LARP7	USP8	EMD	MAP2K2	GTF3C1
GGCX	MTARC1	HADHA	SERPINH1	RPL4	TWF1
PRMT7	MRPS27	EIF2S3	CCT4	PGM1	ASPH
MYH10	C3	BUD31	RAB7A	GNL1	AKAP13
SOS1	ADA	NAA10	RAB13	NUP62	TP53BP1
CHPF	AFTPH	GARS1	IDH3G	TAGLN2	TMEM115
SPTLC1	TIMM17B	IARS1	SSR4	TALDO1	ILF3
CYB5R3	VHL	PRKCI	HNRNPM	EIF4A3	FLII
PPIP5K1	CARMIL2	ACTR1B	KPNA1	ANP32A	COASY
GOLGB1	CASP8	TMPO	POLR2J	CAP2	ACACA
LARP7	CYBA	MTREX	COPB1	TXLNA	USP4
MTARC1	MRPS5	PI4KA	COPA	USP8	CHAF1A
MRPS27	IRAK4	ACAA2	POLR2K	PEX19	CHAF1B
C3	RASAL2	CDKN2A	SLC16A1	MDH1	PRKAA1
ADA	PKIB	CDKN2C	ATP1B3	HADHA	PAK1
AFTPH	DKC1	GPD2	NAPA	NAA10	PAK2
TIMM17B	CASP10	PSMC4	HADHB	KDM5C	CBX3
VHL	FANCA	ACADSB	SEC13	IARS1	PSMD2
CARMIL2	MAT2B	USP5	MARS1	SLC19A1	SRSF6
CASP8	LIMS1	MAP2K4	AP1S2	PRKCI	TRIM28
CYBA	NUP54	RANGAP1	ATP5MJ	TMPO	G3BP1
MRPS5	AP3B1	RPL28	ATP5ME	MTOR	PTK7
IRAK4	NUP58	MAP1B	CFAP298	PI4KA	MTA1
RASAL2	CD46	IQGAP1	WDR4	EPS15	SNTB2
PKIB	KIF1B	GYG1	SYNJ2BP	RPS27	TCOF1
DKC1	PTK2	EIF1AX	RAB25	ABL2	SF3B2
CASP10	SFPQ	PREP	PPP4C	PSMC4	PDAP1
FANCA	NUP160	ME1	EIF4A1	VDAC2	ROCK1
MAT2B	KIAA0319L	ARCN1	RPS20	USP5	SQSTM1
LIMS1	STK39	LSS	PSMA6	MAP2K4	ATR
NUP54	PALD1	GCLC	S100A10	PHKA2	EIF4EBP1
AP3B1	PLCG2	GCLM	DSTN	RANGAP1	SNW1
NUP58	POLR3F	PTDSS1	RAB8A	NOP2	SNX1
CD46	ACTN4	IDH2	SRP54	ATRX	PWP1
KIF1B	ROCK2	PITPNB	RAB5B	CRK	CUL3
PTK2	KPNA5	ALDH9A1	CKS1B	CRKL	CUL4A
SFPQ	SKIC2	NASP	COPS2	MAP2K3	TP53BP2
NUP160	NFKBIA	FASN	RAP1B	MAP1B	TPBG
KIAA0319L	SMARCAL1	FNTA	RAP2B	YAP1	DDX39B
STK39	SPPL2A	CCT3	RPS3A	PLA2G4A	CAMK1
PALD1	POMP	MRPL19	RPL26	QARS1	DAG1
PLCG2	TFRC	PCYT1A	RPL15	IREB2	MORC3
POLR3F	SKIC3	SARS1	RPL37A	ARCN1	EIF3A
ACTN4	PGM3	PPM1F	VBP1	PRRC2A	UBAP2L
ROCK2	SMARCD2	PRIM2	SUMO2	GSS	GIT2
KPNA5	ITGAV	PSMB2	UFM1	PTDSS1	TTLL12
SKIC2	LRRFIP1	MCM2	YWHAG	ADGRE5	POLA2
NFKBIA	HAX1	ACADVL	TIMM10	MARCKSL1	DYNC1H1
SMARCAL1	USP28	VPS41	PSMC5	RPL34	CTTN
SPPL2A	SLC39A7	EIF2B2	RPS8	NASP	TRIM25
POMP	RHOT2	NUP153	RPS15A	FASN	RBM39
TFRC	NBN	SEPHS1	RPS23	CCT3	PRPSAP1
SKIC3	RPTOR	LIG3	RPS13	PCYT1A	MCM6
PGM3	STIM1	MRE11	LSM6	CARS1	IRF3
SMARCD2	ARHGEF1	IDH3A	SNRPD1	PPM1F	PUM1
ITGAV	ERBIN	GDI2	TMSB4X	MCM2	RRP1B
LRRFIP1	FXR1	DNM2	ARF6	NUP153	GSE1
HAX1	REL	CCT4	RPL7A	RANBP2	USP10
USP28	SEC61A1	RAB7A	POLR2G	GMPS	LBR
SLC39A7	CAMK2D	DAP3	RPS6	LIG3	LASP1
RHOT2	AP1S3	DUSP3	H4C1	MRE11	ZNF638
NBN	TIAM1	GALK1	RAP1A	GDI2	NUMA1
RPTOR	PSMG2	SSR4	RPS25	EMD	ABRAXAS2
STIM1	UBE2T	PSMD7	RPS28	DNM2	SEPTIN2
ARHGEF1	TBC1D1	UBE2E1	GNB1	CDK7	NCAPD2
ERBIN	CYFIP2	PGD	POLR2L	CDK9	SNX17
FXR1	NCSTN	HNRNPM	RPL30	CCT8	RAB3GAP1
REL	DBR1	AGFG1	RPL31	CCT4	SLC39A14
SEC61A1	FAM120A	GTF2A1	RPL10A	BCAP31	POLD3
CAMK2D	LIG1	GTF2A2	RPL11	TPMT	ACAP2
AP1S3	WDR1	RBM5	RPL8	HCFC1	BRD3
TIAM1	SH3KBP1	SLC25A1	RPS27A	HDGF	PDIA6
PSMG2	EBAG9	ARFIP1	AP2B1	KIF11	PEA15
UBE2T	PIGO	COPB1	GNAS	THOP1	PLEC
TBC1D1	GOLGA4	COPA	DYNLL1	BLVRA	PTGES3
CYFIP2	PSEN1	CRYBB1	GNG5	ARFIP1	RABEP1
NCSTN	NUP88	AP3M2	SUPT4H1	ACLY	RBBP5
DBR1	NR2F1	SUB1	UBE2I	MVD	RALBP1
FAM120A	PLD3	CLNS1A	TMSB10	COPA	PCBP1
LIG1	FNBP1	YARS1	CSNK2B	MAPK12	PCBP2
WDR1	PSMD8	USP14	EEF1A1	SLC16A1	DLGAP5
SH3KBP1	POGZ	BCAT1	TUBB4B	SUB1	PPP1R7
EBAG9	ARHGEF7	ATP1B3	IFI35	CLNS1A	SF3A1
PIGO	PPP2CA	RAD23B	MRPS15	ATN1	MAPRE2
GOLGA4	BIRC6	NAGLU	FOXK1	USP14	TRIP10
PSEN1	RNF31	NAPA	CCZ1B	RAD23A	MED1
NUP88	LZTR1	EIF5	LRP2	RAD23B	SLC1A5
NR2F1	MAP3K7	PSMD4	XIAP	EIF5	MLF2
PLD3	NUP98	VCP	PITPNA	SLC12A2	ZYX
FNBP1	OS9	HADHB	NFKB2	VCP	SEPTIN7
PSMD8	MSH6	ADK	REEP5	TPD52	CCDC6
POGZ	WAC	EIF3B	SORD	EIF3B	PKN2
ARHGEF7	AP3D1	BID	FABP5	MARS1	CPSF6
PPP2CA	ZDHHC20	MARS1	SLC7A5	EIF6	DBN1
BIRC6	CHD3	AP1S2	EXOSC10	BCAR1	NRF1
RNF31	CLEC16A	EIF6	OTUD4	WDR4	ARHGAP12
LZTR1	DDX23	CTBP2	PFKP	TPI1	PDS5A
MAP3K7	CEPT1	PEX3	RPL18A	SEC61B	ERCC6L
NUP98	CLASP1	TMEM33	MAP2K1	ACTB	TUSC1
OS9	PPP1CB	RAB25	PLOD1	PSMA6	LRRFIP1
MSH6	LAMTOR5	EEFSEC	RPL6	DSTN	NME1-NME2
WAC	LSR	MTPN	AKAP12	RPS3A	LGALSL
AP3D1	PPP2R1A	ARPC4	LMNB2	PSME3	VPS26B
ZDHHC20	FIP1L1	SEC61G	SSBP1	RPL37	TBC1D10B
CHD3	FUBP1	PPP4C	PTPN12	SUMO2	ARHGAP29
CLEC16A	GPAA1	ROMO1	SRSF11	RRAS2	PDCD4
DDX23	ATP6V0A1	PSMA6	GFPT1	PSMC1	GPAT3
CEPT1	ITIH3	S100A10	APLP2	RPS8	CEP55
CLASP1	RPL24	DSTN	POLE	YWHAE	HS1BP3
PPP1CB	TMEM106B	SRP54	PPP3CA	RPS6	DCAF6
LAMTOR5	HNRNPD	RAB2A	LGALS3BP	RPL31	NOM1
LSR	H1-10	CKS1B	PUDP	TRA2B	MIA3
PPP2R1A	HNRNPK	UBE2K	SSRP1	VAMP2	WDR44
FIP1L1	STX2	UBE2N	NSUN2	GNAS	NUP188
FUBP1	EPB41L2	ACTR3	AHNAK	SKP1	HP1BP3
GPAA1	PDE4DIP	ACTR1A	CPSF1	YBX1	CEP170
ATP6V0A1	RPN2	COPS2	ASPH	CSNK2B	UBR4
ITIH3	SYPL1	ABCE1	TFCP2	PAFAH1B2	RBM26
RPL24	PMPCA	RPL26	LMAN2	CXADR	DDI2
TMEM106B	VTI1A	VBP1	DLG1	NOP14	RIF1
HNRNPD	RAC1	SUMO2	PTP4A2	RPP38	RNF20
H1-10	HK1	UFM1	MLLT11	RPP30	ZNF318
HNRNPK	MYO18A	WDR5	COASY	PRKDC	DENND4C
STX2	SIN3A	NUTF2	MRPL28	TMF1	CARMIL1
EPB41L2	NPLOC4	PSMC1	ACACA	MRPS36	ZMYM4
PDE4DIP	DACH1	PSMC5	TARDBP	COG7	WASHC2A
RPN2	TLE4	RPS16	AIMP2	FOXK1	FAM91A1
SYPL1	PIGS	RPS18	PSMD2	CCZ1B	DCAF15
PMPCA	CCDC12	SNRPF	MAD2L1	RBM10	ATG16L1
VTI1A	IFT56	LSM6	TCOF1	CDC42EP1	INTS3
RAC1	UBA6	SNRPD1	TMED1	HSF1	HEATR6
HK1	MED19	SNRPD3	MTX1	NFKB2	CIAPIN1
MYO18A	SHTN1	ARF6	ATR	FKBP3	LAMTOR1
SIN3A	TMEM223	TBPL1	HDAC1	SPTBN1	TWF2
NPLOC4	ARHGAP10	POLR2G	DCTN2	FOXK2	NCAPH2
DACH1	ILVBL	RAB11A	ITPK1	CAP1	DESI1
TLE4	TBC1D9B	ETF1	PWP1	DR1	RPL14
PIGS	SH3PXD2B	PPP2CB	CUL3	OTUD4	SDE2
CCDC12	ACO2	UBE2D2	CUL4A	PFKP	PDE12
IFT56	RALGAPB	RBX1	GFUS	PLCB3	ESRP1
UBA6	CEP85L	AP2B1	MOGS	RPL18A	ZCCHC8
MED19	IQGAP3	PPP2R2A	ALCAM	MAP2K1	EDC4
SHTN1	NBAS	DYNLL1	GNL2	AKAP12	CEP85
TMEM223	VWA8	DYNLT1	TUBB2A	MLLT1	SCYL2
ARHGAP10	SBNO1	SUPT4H1	BYSL	LMNB2	KLC3
ILVBL	GTPBP10	UBE2I	IDI1	PTS	PDXDC1
TBC1D9B	WDR91	CSNK2B	CUX1	UBXN1	CTR9
SH3PXD2B	DENND11	TPM4	CKAP5	NOTCH2	DARS2
ACO2	JMJD1B	UBE2L3	COTL1	TLE1	TTC33
RALGAPB	SYT-SSX1	IGBP1	DSG2	PTPN12	BRAT1
CEP85L	PEDS1	PSPH	BOP1	SRSF11	LARP1
IQGAP3	TRAPPC13	GSTO1	GIT2	PRKCD	ATF7IP
NBAS	CNOT1	IFI35	DPYSL3	GFPT1	NAPRT
VWA8	MAP1LC3B2	NUCB2	RCN2	EXOSC9	DNMBP
SBNO1	GMNC	MRPS15	FKBP8	RING1	INTS8
GTPBP10	PGP	ARF1	FAT1	CKAP4	SUPT6H
WDR91	RIMOC1	ARF5	PUM1	ARHGAP1	SND1
DENND11	HCFC1	FOXK1	USP10	DHX9	MEPCE
JMJD1B	TSPAN14	CCZ1B	LBR	SSRP1	ZC3HAV1
SYT-SSX1	ZNF316	XIAP	MVP	NCBP1	PABIR2
PEDS1	NUDT5	GTF2B	PTGR1	AHNAK	SETX
TRAPPC13	WBP2	HNRNPU	KPNB1	FCHO2	ATG9A
CNOT1	JPT2	U2AF1	SEPTIN2	PARG	ZFYVE16
MAP1LC3B2	YIF1A	SPTBN1	NCAPD2	GTF3C1	NUFIP2
GMNC	ZMYM3	CAP1	EXOSC7	TWF1	SZRD1
PGP	TUBAL3	OTUD4	RAB3GAP1	ASPH	MAVS
RIMOC1	SMCHD1	DHODH	KARS1	AKAP13	HAUS6
HCFC1	CASTOR2	MAP2K1	POLD3	TP53BP1	HDGFL2
TSPAN14	UNC119B	PLOD1	TCEAL1	TMEM115	WAPL
ZNF316	PHKA1	NUCB1	RALBP1	ILF3	IRF2BP2
NUDT5	DOCK11	LMNB2	UBE3C	DLG1	HUWE1
WBP2	METTL15	GLO1	RSU1	STRN3	SYVN1
JPT2	CCDC85C	SRSF11	TERF2	FLII	PBRM1
YIF1A	LRRC42	PPAT	TRIP13	COASY	YRDC
ZMYM3	CNIH4	GABPA	MED1	ACACA	RPAIN
TUBAL3	CD81	SRSF4	TRIP6	USP4	MTDH
SMCHD1	POLA1	PUDP	TSC22D1	CHAF1A	KTN1
CASTOR2	MED20	SSRP1	NSDHL	CHAF1B	BCL9L
UNC119B	RTL8C	NSUN2	TAB1	PRKAA1	LUZP1
PHKA1	TPM2	RBBP4	SLC1A5	PAK1	RETREG3
DOCK11	POM121C	NCBP1	MSMO1	PAK2	METTL16
METTL15	A8K2R3	PARG	ITSN1	CBX3	PPFIBP1
CCDC85C	A8K7J6	ELP6	NEDD8	PSMD2	PROSER2
LRRC42	A8K878	HSPA14	ADIRF	SRSF6	STX12
CNIH4	A8K940	SCRN3	RAB11B	TRIM28	GATAD2A
CD81	MRPL18	MGAT2	ZNF141	G3BP1	C2CD5
POLA1	YDJC	AP1B1	SEPTIN7	PTK7	ERC1
MED20	GSK3A	CPSF1	CCDC6	MTA1	CDAN1
RTL8C	VPS26C	SMARCB1	PDCD2	SNTB2	ANKHD1
TPM2	TMEM147	LMAN2	PSMD5	TCOF1	CCAR1
POM121C	EIPR1	TRAP1	CDC37	SF3B2	SKA3
A8K2R3	APOB	TRAF2	RBBP7	PDAP1	SMC5
A8K7J6	PPAN	DLG1	TAF9	ROCK1	RPUSD2
A8K878	ALDOC	ARHGAP5	BAK1	SQSTM1	MIER1
A8K940	SNX24	STRN3	SRSF7	ATR	NUP93
MRPL18	RABL2B	STK4	FSCN1	EIF4EBP1	STK11IP
YDJC	NUDT19	COASY	NDUFA5	EIF4EBP2	CMTR1
GSK3A	PTTG1IP	PRKAA1	CLPP	HDAC1	LRRC47
VPS26C	B0I1S0	TARDBP	H2AC20	SNW1	INTS1
TMEM147	CBX6	PAK2	CYP51A1	SNX1	ARHGAP18
EIPR1	KIAA0930	PSMD2	PDS5A	PWP1	FNBP4
APOB	SUN2	SELENBP1	ERCC6L	CUL3	ARFGAP1
PPAN	EIF3L	MAD2L1	SMU1	CUL4A	SIRT6
ALDOC	MICALL1	G3BP1	LRRFIP1	TP53BP2	NHLRC2
SNX24	MIEF1	TARBP1	TRMT5	TPBG	SERBP1
RABL2B	CPNE1	TCOF1	TKFC	DDX39B	NFATC2IP
NUDT19	VIM	SF3B2	HSDL1	BYSL	RNF214
PTTG1IP	TSPO	FKBP5	CFAP100	CAMK1	LSM14A
B0I1S0	APOL1	PICALM	AMOT	DAG1	ABCF1
CBX6	PSMD10	HDAC1	ARHGAP29	MORC3	PDZD8
KIAA0930	ESPN	DCTN2	PHLDA2	EIF3A	FLAD1
SUN2	CAPZB	ITPK1	HSD17B12	UBAP2L	KNL1
EIF3L	EIF4ENIF1	SNW1	HERC4	GIT2	THOC2
MICALL1	DYNLRB1	SNX1	NOMO2	TTLL12	VANGL1
MIEF1	MRPL43	PWP1	WDR44	POLA2	SMARCC2
CPNE1	CDC37L1	CUL1	TOR1AIP1	DPYSL3	CXorf38
VIM	PRPS1	CUL3	PCID2	DYNC1H1	SLC35B2
TSPO	PHYH	RAB32	MED23	CTTN	PUM2
APOL1	TMEM9	ALCAM	MRPS18A	TRIM25	GOLGA5
PSMD10	UBE2J2	BLMH	PLEKHA1	FLNC	NT5C
ESPN	SEPTIN6	EXOSC2	COX20	RBM39	STT3B
CAPZB	CD58	IDI1	NUP188	PRPSAP1	BICD2
EIF4ENIF1	GUK1	MORC3	HP1BP3	MCM6	DDX54
DYNLRB1	SOAT1	UBAP2L	CEP170	IRF3	RB1CC1
MRPL43	EYA3	TTLL12	CC2D1B	PUM1	SSH3
CDC37L1	RPS6KA3	POLA2	INTS11	RRP1B	DTD1
PRPS1	B2R5B3	FHL2	DCAF8	GSE1	NUP210
PHYH	B2R5W2	CTTN	MAGI3	USP10	WIPF2
TMEM9	B2R6J3	RCN2	TPM2	LBR	COG1
UBE2J2	JMJD6	TRIM25	STRIP1	NAA30	ZC3H15
SEPTIN6	EIF3H	FLNC	RNF20	LASP1	PPIL4
CD58	BCAT2	CAPRIN1	FOCAD	ZNF638	GTF3C2
GUK1	PTGES3L-AARSD1	RBM39	RPF2	NUMA1	SLC20A1
SOAT1	MORF4L1	MCM6	DENND4C	GAPVD1	CHMP7
EYA3	CNN2	LAGE3	ZMYM4	ABRAXAS2	LEO1
RPS6KA3	SLC35A2	PUM1	ATG16L1	SEPTIN2	TRAPPC12
B2R5B3	ETFDH	USP10	UTP25	NCAPD2	PCNP
B2R5W2	PACS1	MVP	ARHGAP17	SNX17	TRUB1
B2R6J3	MAN2C1	PTGR1	HEATR6	RAB3GAP1	ATXN2L
JMJD6	SEC11C	KPNB1	ANKRD40	SLC39A14	PALLD
EIF3H	CALM1	NUMA1	ATL3	KARS1	DNAJC9
BCAT2	INTS14	PSME4	PPP4R3A	POLD3	BBX
PTGES3L-AARSD1	CS	EMC2	RPL14	ACAP2	DGCR8
MORF4L1	PLA2G15	PSMD6	SDE2	BRD3	DDB2
CNN2	TRIT1	SEPTIN2	RINT1	WDR43	PSMF1
SLC35A2	MTMR14	EXOSC7	ARMC6	PDIA6	AKAP1
ETFDH	B4DR52	EFTUD2	ESRP1	PEA15	ANP32B
PACS1	STK24	ARL6IP1	LPCAT3	PLEC	HDAC2
MAN2C1	B4DTL8	RAB3GAP1	MRPL14	PTGES3	DPF2
SEC11C	MED29	SLC39A14	EDC4	RABEP1	SYMPK
CALM1	MTAP	POLD3	CEP85	RBBP5	OSTF1
INTS14	COG8	EIF4H	PRPF8	RALBP1	SMARCC1
CS	DFFB	ACAP2	PDXDC1	PCBP1	PHKB
PLA2G15	PEX5	EEA1	CTR9	PCBP2	POP5
TRIT1	STK26	PDIA6	LARP1	DLGAP5	SYAP1
MTMR14	TDG	PAFAH1B3	BLOC1S3	PPP1R7	TMEM230
B4DR52	DAXX	PEA15	ATRAID	SF3A1	FUBP1
STK24	DERL1	PPA1	POGLUT2	TERF2	ARK2N
B4DTL8	RIOK3	RABEP1	LCLAT1	MAPRE2	AKT1S1
MED29	ATP2C1	TOMM20	WDR82	TRIP10	PPP1R14B
MTAP	CHCHD10	DLGAP5	RAB11FIP1	MED1	INTS12
COG8	MTFP1	SF3A2	DNMBP	NAB2	OPTN
DFFB	CFAP36	SF3A1	GIGYF2	TAB1	KCTD12
PEX5	MPV17	TERF2	THADA	HERC1	GPRASP2
STK26	EPCAM	MAPRE2	HSDL2	SLC1A5	DNAJC19
TDG	SYNGR1	TRIP13	CERS6	MLF2	PABIR1
DAXX	PES1	TSC22D1	MXRA7	ITSN1	SIRT1
DERL1	STXBP4	NSDHL	VPS13C	ZYX	CCDC97
RIOK3	ANKRD54	NAB2	H3C15	SEPTIN7	EDC3
ATP2C1	SEPTIN10	TAB1	TUBA1A	CCDC6	OTUB1
CHCHD10	EML3	SLC1A5	RUFY3	PKN1	PGM2
MTFP1	COG2	MLF2	SV2A	PKN2	CERS2
CFAP36	ST7	NEDD8	BZW1	CDC37	MED8
MPV17	RTN3	ADIRF	RRAGA	SRSF7	TOE1
EPCAM	KYAT1	ADRM1	GET4	CPSF6	APIP
SYNGR1	TPM1	CCDC6	LPCAT2	DBN1	PDLIM5
PES1	DDX27	UAP1	Q7L7W2	NRF1	RBM17
STXBP4	NPRL3	PSMD5	TRAPPC11	HNRNPUL2	COG3
ANKRD54	CPSF4	CDC37	ZFYVE16	ARHGAP12	VPS50
SEPTIN10	RANBP3	RBBP7	MYH14	PDS5A	VCPIP1
EML3	PTCD2	SRSF7	MAVS	ERCC6L	CHAMP1
COG2	CNOT8	CPSF6	HEATR3	QRICH1	MBOAT7
ST7	GPR89A	DBN1	WAPL	TUSC1	DOCK7
RTN3	GALK2	MAN2A1	CTU1	LRRFIP1	NSUN5
KYAT1	SH3GLB2	NDUFA5	TMED4	NME1-NME2	RCHY1
TPM1	EPHA5	UGP2	SCD5	LSM12	PPP1R10
DDX27	SCARB1	PDS5A	TRAPPC6B	LGALSL	VPS35
NPRL3	TARS3	TSR1	ACOT1	VPS26B	XPO6
CPSF4	SRGAP2	QRICH1	MTDH	TBC1D10B	SPAG5
RANBP3	MTHFD1L	P3H1	KBTBD6	AMOT	RANBP9
PTCD2	DBI	LSM12	COMTD1	ARHGAP29	IWS1
CNOT8	MZT2B	HSDL1	PPFIBP1	PDCD4	MMS19
GPR89A	PTMA	VMA21	ANKLE2	FNDC3B	NIBAN2
GALK2	GLS	TIMM50	DNAAF5	GPAT3	TBCB
SH3GLB2	TAX1BP1	CFAP100	RAB43	CEP55	PSMB7
EPHA5	WDSUB1	C5orf22	WDFY1	HS1BP3	SEC62
SCARB1	SUMO1	PREPL	UBR1	DCAF6	CDC5L
TARS3	VAMP8	AMOT	ANKHD1	NOM1	DNAJC2
SRGAP2	ELOB	ARHGAP29	SUGP1	MIA3	POP1
MTHFD1L	AVL9	HSPA1L	DIS3L2	WDR44	TSNAX
DBI	STEAP3	LACTB2	EXOC8	NUP188	EIF3C
MZT2B	USP39	TMEM41B	KIAA2013	HP1BP3	PHB2
PTMA	IMMT	TMEM97	ALDH16A1	CEP170	RAD9A
GLS	TBC1D5	RILPL1	SPART	UBR4	NAP1L4
TAX1BP1	POLR1A	HERC4	CCAR2	RBM26	SLC29A1
WDSUB1	WASH3P	PITRM1	NUP93	DCAF8	DUSP9
SUMO1	HNRNPLL	TOR1AIP1	LRRC47	MAGI3	NCAPG
VAMP8	WWTR1	PCID2	H2BC26	DDI2	ARPC5L
ELOB	ZC3HC1	ELMO2	ABHD12	RIF1	ELAC2
AVL9	PFN2	MED23	ASCC3	STRIP1	TCF25
STEAP3	SRI	FHL1	EHBP1L1	RPRD2	WDR77
USP39	CDH2	CRNKL1	CISD2	PRPF38B	MYBBP1A
IMMT	GALNT3	UCHL5	RPP25L	RNF20	ESYT1
TBC1D5	POLR2B	EXOSC6	ZBTB2	ZNF318	DIDO1
POLR1A	IMPDH1	ODR4	ANKRD52	ARHGEF16	MCMBP
WASH3P	ZNG1B	UBAP2	AFG2A	DENND4C	DCUN1D5
HNRNPLL	NCAPH	GORAB	SPC24	CARMIL1	PAGR1
WWTR1	CREB1	RBM26	SMG8	ZMYM4	PI4K2A
ZC3HC1	IGF1R	MAGI3	LSM14A	WASHC2A	NDC1
PFN2	NIFK	DDI2	EHBP1	FAM91A1	HGH1
SRI	EBP	LYRM7	CNNM3	DCAF15	PAXX
CDH2	PLSCR1	RIF1	LPCAT1	ATG16L1	BBLN
GALNT3	TYW1	RPRD2	FLAD1	INTS3	C2orf49
POLR2B	NMD3	RNF20	NUP43	VIRMA	PBDC1
IMPDH1	SSR3	ZNF318	HELB	HEATR6	PTDSS2
ZNG1B	TBC1D15	CDKAL1	ATL2	CDC42BPG	DDA1
NCAPH	MTX2	FOCAD	PLBD2	CIAPIN1	HIRIP3
CREB1	MRPS33	NAA35	THOC2	LAMTOR1	SGPP1
IGF1R	DRAP1	ARID2	PPP1R14C	TWF2	OSBPL11
NIFK	SEC22A	UTP25	WDR48	NCAPH2	SRRT
EBP	AAMP	HAUS3	NUBPL	DESI1	EIF2A
PLSCR1	C7orf25	INTS3	FBXO30	RPL14	NLN
TYW1	PELP1	ARHGAP17	GOLGA5	SDE2	ASPSCR1
NMD3	TYMP	ATL3	RDH11	PDE12	API5
SSR3	APEH	TTC19	C18orf32	ESRP1	UNK
TBC1D15	MRPS34	CIAPIN1	DENND10	CAVIN1	FTO
MTX2	VPS8	PTRHD1	CIP2A	ZCCHC8	UBE2O
MRPS33	TUBA4A	LAMTOR1	STT3B	EDC4	XPO4
DRAP1	SAMD9	SLC25A24	RAPGEF6	CEP85	LNPK
MAP4K2	STARD3NL	RETSAT	USP33	SCYL2	SLIRP
SEC22A	NDUFB3	RINT1	SCFD2	KLC3	MFF
AAMP	OXNAD1	HIBCH	GTF3C2	PDXDC1	KLC2
C7orf25	POLR2H	ESRP1	PTPMT1	PGM2L1	ANAPC1
PELP1	APAF1	TTC27	THEM6	CTR9	IRF2BPL
TYMP	NABP2	WDR73	ANKRD49	DARS2	NUCKS1
APEH	PARL	KLC3	FAR1	TTC33	EHD4
MRPS34	BOD1	PDXDC1	MAIP1	BRAT1	TRIOBP
VPS8	MIX23	PGM2L1	PRPF31	WDR59	SLK
TUBA4A	RALB	TRIM65	GEMIN6	LARP1	DHX36
SAMD9	PPIH	BLOC1S3	IRGQ	ATF7IP	PPA2
STARD3NL	PCCB	RICTOR	NUP205	RANBP10	TMEM245
NDUFB3	LIMD1	AGTRAP	PIGK	RAB11FIP1	TMX1
OXNAD1	SLC4A7	SMARCD3	AKAP1	NAPRT	ACBD3
TBL1XR1	LYRM4	SASS6	CREBBP	DNMBP	UNC45A
POLR2H	CHCHD3	POGLUT2	GGH	GIGYF2	DNAJC5
APAF1	NYAP1	TMT1B	RAD50	TRIM72	DSN1
NABP2	ATP5MF	WDR82	OSTF1	AEBP2	OSBPL3
PARL	F2	RANBP10	UFD1	RIPOR1	RABEP2
BOD1	L2HGDH	RAB11FIP1	GLG1	VPS13C	CCDC86
MIX23	NHEJ1	GIGYF2	UPF1	INTS8	REEP4
RALB	PLOD2	KYAT3	COPS5	SUPT6H	WDCP
PPIH	REPIN1	TRIM72	SMARCC1	SND1	YTHDC2
PCCB	POP7	QSOX2	GCDH	MEPCE	SH2D4A
LIMD1	RPL22L1	VPS13C	TNPO1	ZC3HAV1	DOCK5
SLC4A7	UBE2H	INTS8	GLMN	PABIR2	PLEKHF2
LYRM4	RAPH1	SUPT6H	LPP	SETX	ANKZF1
CHCHD3	MAP7D1	SND1	TBRG4	ATG9A	GORASP2
NYAP1	EIF4G2	COX15	MTARC2	CCDC186	ACTR8
ATP5MF	C10orf4	RUFY3	EXOC4	ZFYVE16	METTL14
F2	KIAA1609	TRMT10C	PNPLA2	NUFIP2	CWC22
L2HGDH	PPP3R1	RRAGA	LRRC59	SZRD1	CHD8
NHEJ1	RPL32	CYFIP1	PBXIP1	MAVS	GPN1
PSMC2	ATP5MC1	GET4	TOMM6	HAUS6	HMG20A
PLOD2	HNRNPAB	TRAPPC11	TAMM41	HDGFL2	DMAP1
REPIN1	GSTCD	HAUS6	FAF2	WAPL	DCP1A
POP7	COX7C	POGLUT3	TUBGCP3	IRF2BP2	LUC7L
RPL22L1	MRPL27	HDGFL2	GNPNAT1	HUWE1	RTN4
UBE2H	EIF4E	WAPL	MRPS24	VPS13B	RPRD1B
RAPH1	NHP2	ARPIN	L3HYPDH	PATL1	PFDN4
MAP7D1	HSD17B11	RABEPK	SAAL1	SYVN1	EXOSC5
EIF4G2	MFSD10	HUWE1	DTNBP1	PBRM1	ANLN
C10orf4	SIL1	CTU1	SMIM12	YRDC	NANS
KIAA1609	SEPTIN11	UBE2Q1	ZNF503	RPAIN	FBXO6
PPP3R1	SEC31A	GLRX5	DYNLL2	MTDH	BAZ1A
RPL32	STX18	ACOT1	VMP1	KTN1	STRN4
ATP5MC1	DACH2	KTN1	TOE1	BCL9L	SERINC1
HNRNPAB	YIPF3	COMTD1	REEP6	LUZP1	ARHGAP35
GSTCD	CDS1	CACUL1	DDRGK1	MDP1	FAM114A2
COX7C	GTF2H2C	RAB43	ATP5MK	RETREG3	KIF15
MRPL27	COX7A2	RIOX2	NSL1	METTL16	KLC4
EIF4E	UFSP2	TRAPPC5	COG3	PPFIBP1	SMC4
NHP2	NFKB1	WDFY1	CDK5RAP3	CCDC25	RBM12
HSD17B11	RNASET2	RPAP2	VPS50	PROSER2	TXLNG
MFSD10	COMMD10	FTSJ3	TMX3	STX12	EXOC1
SIL1	ADAT3	GSPT2	CLPTM1L	GATAD2A	PARVA
SEPTIN11	HBS1L	ULK2	LRATD2	C2CD5	BABAM1
SEC31A	MMS22L	ELMOD2	MBOAT7	IRF2BP1	OCIAD1
GC	GMNN	ALDH16A1	CCDC115	ERC1	LYAR
STX18	E5KN55	DCP1B	NSUN5	UBR1	THUMPD1
DACH2	CCNC	XRN1	ARAP1	CDAN1	TRMT1
YIPF3	ANKRD46	SPART	PPP1R10	ANKHD1	ANKRD10
CDS1	TPD52	CCAR2	SLC38A2	CCAR1	TERF2IP
GTF2H2C	TATDN1	VPS52	XPO6	SKA3	CDK12
COX7A2	FBXW11	NUP93	ERGIC2	SMC5	UBAP1
UFSP2	NSMAF	SMIM20	WRNIP1	FTSJ3	C9orf78
NFKB1	ATOX1	TTC9C	MYCBP	RPUSD2	HSPBP1
RNASET2	CHRAC1	C1orf52	PCYT2	DCP1B	ITSN2
COMMD10	RMDN1	ARFGAP1	CDC5L	MIER1	OGFR
ADAT3	DNM3	RLIG1	PSMD1	CCAR2	HACD3
HBS1L	ERLIN2	ANKRD52	FMO2	NUP93	CCDC167
MMS22L	MSRA	GOLM1	VAT1	STK11IP	RAI14
GMNN	TTI2	COLGALT1	PIK3R4	CMTR1	CXXC1
E5KN55	MTERF3	SCCPDH	TTC1	LRRC47	CAMSAP3
CCNC	NTAQ1	SERBP1	SDHC	INTS1	PTGFRN
ANKRD46	COPS6	PDPR	HSD17B10	SLC35F6	RRBP1
TACC1	MRC2	NAXE	MIPEP	ARHGAP18	RBM27
TPD52	FLOT2	SMG8	TM9SF2	FNBP4	TFIP11
TATDN1	NPC2	CNNM3	SLC29A1	ARFGAP1	EPS15L1
FBXW11	TACC2	APPL2	TSG101	SIRT6	EIF3K
NSMAF	ZNF143	LPCAT1	ARID3A	PTGR2	RNF14
ATOX1	MED22	HELB	DUSP9	ZNF579	CLIP2
CHRAC1	RAB1A	MCFD2	DPYSL5	NHLRC2	CFDP1
RMDN1	ADD1	WDR48	NCAPG	SERBP1	SEC63
DNM3	NARF	MPLKIP	CMSS1	NFATC2IP	LIMA1
ERLIN2	TDP1	CXorf38	MRPL57	RNF214	CHORDC1
MSRA	ACSL1	NUBPL	FERMT1	LSM14A	SEPTIN9
TTI2	PKNOX1	RDH11	PELO	EHBP1	DDX20
MTERF3	PRRC2C	NT5C	PRXL2A	ABCF1	NRBP1
NTAQ1	CHEK1	DENND10	ESYT1	PDZD8	TRMT112
COPS6	NDUFV2	GPT2	DIDO1	FLAD1	HACL1
MRC2	AP5M1	NUP210	DCTN5	HELB	ERRFI1
FLOT2	PRSS1	ZC3H15	DCUN1D5	KNL1	CDC23
NPC2	NAA50	CHURC1	PAGR1	CDC26	ANAPC2
TACC2	LTF	PDCD6IP	PI4K2A	THOC2	AKAP11
ZNF143	CDHR3	THEM6	TMEM43	VANGL1	TNIK
MED22	ACIN1	LEO1	HGH1	SMARCC2	CPSF3
RAB1A	HMGB3	DCAKD	LMF2	CXorf38	APPL1
ADD1	ZC3H18	PCNP	POLR3C	SLC35B2	TLK1
NARF	XPO7	SPRYD4	HNRNPUL1	PUM2	GPATCH8
TDP1	MAEA	MAIP1	WRAP53	GOLGA5	PARP4
ACSL1	MRPL22	PALLD	NTMT1	NT5C	PACSIN3
PKNOX1	DAGLB	SREK1	TUBB2B	STT3B	AMFR
PRRC2C	HARS1	PSPC1	TMEM109	BICD2	NUP50
CHEK1	MRPL3	LZIC	TMED9	DDX54	MRTFB
NDUFV2	GPX8	AP3S1	ELOVL1	RB1CC1	ZBTB21
AP5M1	BZW2	UBXN4	DDA1	SSH3	YEATS2
PRSS1	DUS2	HSPH1	HIGD2A	DTD1	NOB1
NAA50	SLBP	CNOT9	YJU2	NUP210	TMCO1
LTF	DYNC1I2	AKAP1	RPAP1	USP33	SYNRG
CDHR3	MTA3	HDAC2	OSBPL11	WIPF2	VPS4A
ACIN1	BECN1	CREBBP	HDAC8	COG1	STUB1
HMGB3	SQLE	UPF1	EIF2A	ZC3H15	MAGED2
ZC3H18	SDAD1	COPS5	SRXN1	PPIL4	FAF1
XPO7	POLB	SMARCC1	OSBPL8	GTF3C2	TIMELESS
MAEA	EXOC6	TNPO1	WDR11	SLC20A1	NSFL1C
MRPL22	NCOA2	GLMN	DPY30	CHMP7	PPP6R1
DAGLB	ZMIZ2	TSR2	TNKS1BP1	LEO1	TRIM33
HARS1	VPS35L	ERGIC1	UBE2O	TRAPPC12	USP24
MRPL3	EIF4B	TBRG4	XPO4	PCNP	MAPRE3
GPX8	CALD1	MTARC2	POLR1E	TRUB1	SRRM2
BZW2	CHTF18	CCDC47	SKIC8	ATXN2L	PA2G4
DUS2	E9KL35	SYAP1	NIF3L1	PALLD	BAIAP2
SLBP	RBM4	ARK2N	PSME3IP1	ATRIP	CHMP2B
DYNC1I2	ALYREF	FAM136A	KLC2	DNAJC9	GINS2
MTA3	HK2	GALM	XRN2	BBX	NUDC
BECN1	EPN2	GCC1	RAB1B	DGCR8	DLGAP4
SQLE	BDH1	TLCD1	TSPYL1	DDB2	STK38L
SDAD1	OGDH	FAF2	SMG9	PSMF1	FNDC3A
POLB	GOSR1	KCTD12	IRF2BPL	HSPH1	DIS3
EXOC6	FLT4	DNAJC19	TMX4	AKAP1	LRCH1
NCOA2	RCAN1	SNRNP40	ASCC2	ANP32B	POLDIP2
ZMIZ2	MYO1B	ZBTB10	VPS16	HDAC2	GDA
VPS35L	CLCN3	MRPL38	GAN	STAM	CARHSP1
EIF4B	ACADS	SEH1L	TRIOBP	DPF2	NOP58
CALD1	PDPK1	TCEAL4	MRPL46	CREBBP	SUGT1
CHTF18	NUP155	DTNBP1	CPVL	SYMPK	TMX2
E9KL35	ACSF2	DNAJA3	TMX1	RAD50	BOLA1
RBM4	TBL2	ZNF503	UNC45A	OSTF1	SH3BP1
ALYREF	RABGEF1	CCDC97	TOR3A	SMARCC1	SAMHD1
HK2	PPP2R5D	EDC3	SMARCAD1	USP9X	KNSTRN
EPN2	MCCC1	DYNLL2	ESF1	PHKB	PRKAB1
BDH1	APP	TRMT61A	TFB2M	POP5	DCAF1
OGDH	MAP1A	ATXN7L3B	CDCP1	PPP1R14A	USP15
GOSR1	TSN	APIP	HAUS4	SYAP1	ATG4B
FLT4	RPS6KA1	TONSL	DOCK5	TMEM230	TELO2
RCAN1	NDUFB9	PDLIM5	SUDS3	FERMT2	YTHDF2
MYO1B	CYP20A1	AHCYL2	PTGES2	FUBP1	CD2AP
CLCN3	MROH1	NAF1	ACAD9	ARK2N	GTF3C3
ACADS	RCE1	FUBP3	NT5DC2	AKT1S1	RBM8A
PDPK1	SPCS2	RBM17	SLC25A22	OTULIN	TSSC4
NUP155	HTATIP2	ATP5MK	CNOT10	PPP1R14B	HEBP2
ACSF2	NFYC	METTL2A	ELP3	INTS12	LRRFIP2
TBL2	NEU1	THOC3	POLR1B	GCC1	FHOD1
RABGEF1	TCP11L1	VCPIP1	SIAE	OPTN	PSAT1
PPP2R5D	LCK	CLMN	SCPEP1	KCTD12	ARFGEF1
MCCC1	TM9SF1	PBK	RRAGC	GPRASP2	DYNC1LI1
APP	FHIP1B	PRRC1	SPC25	DNAJC19	EPN1
MAP1A	FBXO3	NSMCE3	TMEM165	PABIR1	TEX264
TSN	ACOT8	DCBLD2	EML4	SPDL1	NCOA3
RPS6KA1	HSPA8	QKI	MRM3	SIRT1
NDUFB9	SCYL1	NACC1	XAB2	MOCOS
CYP20A1	BCLAF1	SNX18	TM9SF3	DTNBP1
MROH1	CCDC15	MED15	APMAP	MVB12A
RCE1	PPP6R3	GFM1	TXNRD2	CCDC97
SPCS2	PRMT1	NUDCD1	ARFGAP3	EDC3
HTATIP2	TDRKH	WRNIP1	CD320	OTUB1
NFYC	UBTF	KCTD15	ISYNA1	PGM2
NEU1	TMEM123	PSMB7	LUC7L	CERS2
TCP11L1	MOCS2	SEC62	MRPL40	MED8
LCK	GANAB	PSMD1	RTN4	TOE1
TM9SF1	CLP1	PFDN5	RPRD1B	ATXN7L3B
FHIP1B	EEF1D	PARK7	KIF13B	APIP
FBXO3	EIF1AD	VAT1	DIABLO	TONSL
ACOT8	NPEPPS	POP1	EIF2B3	PDLIM5
HSPA8	CSTF3	TSNAX	PXMP2	RBM17
SCYL1	WLS	EIF3C	FBXO6	COG3
BCLAF1	SIRT3	TTC1	STRN4	VPS50
CCDC15	C11orf58	HSD17B10	UBQLN4	VCPIP1
PPP6R3	PPP1CA	TXN2	PNO1	CHAMP1
PRMT1	BIRC2	MIPEP	TOMM22	USP47
TDRKH	TMEM9B	SH3GL1	LANCL2	TRIM47
UBTF	PEX16	DPYSL5	KLC4	NSMCE3
TMEM123	CD151	NIPSNAP1	SMC4	MBOAT7
MOCS2	ARHGEF12	ELAC2	ABHD10	DOCK7
GANAB	ARFGAP2	GRWD1	DDX19A	NSUN5
CLP1	PRCP	TCF25	EXOC1	DCBLD2
EEF1D	DGKZ	WDR77	MED17	RCHY1
EIF1AD	RIN1	VKORC1	INTS7	PPP1R10
NPEPPS	RAE1	MYBBP1A	ATAD3A	MTMR9
CSTF3	MTMR1	AIF1L	ASF1B	VPS35
WLS	TPD52L1	FERMT1	KLHL11	XPO6
SIRT3	NDUFS8	VPS25	BABAM1	SPAG5
C11orf58	BSDC1	PYM1	MARCHF5	CAMKK2
PPP1CA	NUF2	GINS4	HYPK	WRNIP1
BIRC2	FAU	PELO	MIS18A	RANBP9
TMEM9B	MAF1	GINS3	UGGT1	UBL7
PEX16	SGK1	PRXL2A	ACTR10	IWS1
CD151	SEC16A	RTKN	SPG21	MMS19
ARHGEF12	TIMM10B	PSMG3	IGF2BP1	NIBAN2
ARFGAP2	TRRAP	COPS4	MYOF	TBCB
PRCP	TRMT2A	MCMBP	COMMD9	PSMB7
DGKZ	NME4	DCUN1D5	NDUFAF4	SEC62
AAMDC	ARRDC1	FSD1	PDP1	CDC5L
RIN1	F4ZW62	LMF2	CXXC1	PSMD1
RAE1	TMEM258	DOHH	DIP2B	SORT1
MTMR1	WASHC3	SPINDOC	PTGFRN	DNAJC2
TPD52L1	WNK1	POLR3C	RRBP1	PIK3R4
NDUFS8	BPTF	HNRNPUL1	ATXN10	POP1
BSDC1	PMFBP1	WRAP53	NCDN	TSNAX
NUF2	DAD1	MRI1	COPG2	EIF3C
FAU	C12orf4	ADI1	COMMD3	PHB2
MAF1	ATP6V0D1	EMC6	EIF3K	RAD9A
SGK1	DTL	NTMT1	SEL1L	NAP1L4
SEC16A	GABARAPL1	PBDC1	CLIP2	SLC29A1
TIMM10B	TCP1	NUP85	DNAJB4	ARID3A
TRRAP	HMGA2	HIRIP3	CFDP1	DUSP9
TRMT2A	HMBS	IFT27	ADD3	NCAPG
NME4	RNF10	TARS2	C19orf25	ARPC5L
ARRDC1	VPS37B	ACAT2	ARMCX3	ELAC2
F4ZW62	KLHL42	AP1M1	LAMTOR3	TCF25
TMEM258	MAP3K4	CACNG6	SRP68	WDR77
WASHC3	EPB42	GON7	PCYOX1	MYBBP1A
WNK1	CLSTN3	ITPA	ATP6V1H	ESYT1
BPTF	TUBA1C	HDAC8	TRMT112	UBAC1
PMFBP1	NAT1	CHMP4A	VPS51	RTKN
DAD1	DDX55	EIF2A	HOOK1	DIDO1
C12orf4	NOP2	SRXN1	ANAPC7	MCMBP
ATP6V0D1	HEATR5A	MRPS26	VPS28	DCUN1D5
DTL	CPSF7	NLN	LSM7	PAGR1
GABARAPL1	RPS6KC1	ASPSCR1	CPSF3	RAMAC
ANAPC5	XRCC1	OSBPL6	RCOR1	PI4K2A
TCP1	ASH2L	WDR11	GTF3C4	NDC1
HMGA2	MVK	UBE2O	RAB21	HGH1
HMBS	STARD10	PITHD1	TAOK2	SPINDOC
RNF10	SIPA1	COMMD5	MKLN1	PAXX
VPS37B	GNS	EGLN1	DNPEP	POLR3C
KLHL42	ASB6	COA1	SLC39A10	HNRNPUL1
MAP3K4	PICK1	COMMD4	CNOT6	WRAP53
EPB42	SMARCA2	KLC2	CORO1C	BBLN
CLSTN3	RBM38	XRN2	TMCO1	C2orf49
TUBA1C	RANBP1	RACGAP1	PRPF19	PBDC1
NAT1	ANKRD35	RAB6C	UBQLN1	PTDSS2
DDX55	CD63	TMX4	MAGED2	DDA1
NOP2	CCDC59	GAN	STX8	HIRIP3
HEATR5A	PUS7L	SLK	PROCR	YJU2
CPSF7	ACTR6	CPVL	TIMELESS	SGPP1
RPS6KC1	CAD	TMX1	COPS3	OSBPL11
XRCC1	ATG101	UNC45A	WDR3	SRRT
ASH2L	TMT1A	POFUT1	PPP6R1	EIF2A
MVK	METAP2	GOLPH3	USP24	MRPL9
STARD10	PCBP2	OSGEPL1	RUVBL2	RBCK1
SIPA1	TSPAN31	HAUS4	RUVBL1	WNK3
GNS	NFYB	OPA3	VDAC3	NLN
ASB6	CNOT2	YTHDC2	SLC5A6	FRMD8
PICK1	DNM1L	RPAP3	ASF1A	ASPSCR1
SMARCA2	DAZAP2	ALG9	TRAPPC4	WDR11
RBM38	NAP1L1	DCTPP1	TRAPPC8	API5
RANBP1	COPZ1	DOCK5	WBP11	UNK
ANKRD35	SLC25A3	SUDS3	MED16	FTO
CD63	CASP9	PHAX	GIT1	TNKS1BP1
CCDC59	COQ5	ACAD9	SUGT1	UBE2O
PUS7L	SLC38A1	QTRT2	TMX2	XPO4
ACTR6	CERS5	LRRC40	SH3GLB1	LNPK
CAD	AK2	SFXN1	LUC7L2	SLIRP
ATG101	PPP1CC	ELP3	TMED7	MFF
TMT1A	C17orf49	MYG1	MRPL11	KLC2
METAP2	YEATS4	CACYBP	CIAO2B	RACGAP1
PCBP2	CHPT1	EML4	RTCB	ANAPC1
TSPAN31	IFT81	CHD8	SH3BP1	IRF2BPL
NFYB	BAP1	GPN1	RPL36	NUCKS1
CNOT2	GOLIM4	APMAP	SAMHD1	ISCU
DNM1L	CCDC178	ARFGAP3	PKP3	EHD4
DAZAP2	RPL10	RAB18	KNSTRN	TRIOBP
NAP1L1	TIA1	MMP25	PRKAB1	SLK
COPZ1	CADPS2	ENY2	TLN1	DHX36
SLC25A3	IGF2BP2	DCP1A	DCAF1	PPA2
CASP9	ELMO3	ACOT13	TCAF1	TMEM245
COQ5	SDHAF3	RTN4	USP15	TMX1
SLC38A1	CCDC93	RPRD1B	TELO2	ACBD3
CERS5	SELENOK	PFDN4	AFG3L2	UNC45A
AK2	SELENOT	ANLN	POLR3H	DNAJC5
PPP1CC	NDRG3	XPNPEP1	IFT25	DSN1
C17orf49	DXO	GPHN	YTHDF2	OSBPL3
YEATS4	ARL6IP4	PDLIM7	CTDP1	ESF1
CHPT1	TMEM41A	DIABLO	PAXBP1	RABEP2
IFT81	TRMT61B	POLE4	SUPT16H	CCDC86
BAP1	RAD18	NANS	TIMM9	REEP4
GOLIM4	SLC25A17	FBXO6	TRAPPC1	WDCP
CCDC178	NDUFV1	POLE3	SNX5	YTHDC2
RPL10	PPP3CC	PRTFDC1	F11R	SH2D4A
TIA1	FTH1	AASDHPPT	MRPS18B	DOCK5
CADPS2	GSDMD	FAM114A2	FAM169A	SUDS3
IGF2BP2	LIN7C	RBM12	SEC23IP	PACC1
ELMO3	BORCS5	LYRM2	DUSP12	PLEKHF2
SDHAF3	GOLT1B	BLOC1S4	PANK2	ANKZF1
CCDC93	GTSF1	ABCF3		GORASP2
SELENOK	PALS1	DDX19A		ACTR8
SELENOT	ACYP1	MED17		EML4
NDRG3	EAPP	PARVA		METTL14
DXO	TTC7B	PANK4		CWC22
ARL6IP4	NUMB	ASF1B		CHD8
TMEM41A	DNAL1	KLHL11		GPN1
TRMT61B	DGKA	CZIB		SRA1
RAD18	VIPAS39	TRNAU1AP		HMG20A
SLC25A17	DDX24	MRPL16		DMAP1
NDUFV1	FAM177A1	MIOS		DCP1A
PPP3CC	MIA2	COA4		LUC7L
FTH1	CCNK	ACTR10		RTN4
GSDMD	PNP	GGA3		RPRD1B
LIN7C	KLC1	IGF2BP1		PFDN4
BORCS5	CDK2	HSPBP1		EXOSC5
GOLT1B	PAPOLA	OGFR		ANLN
GTSF1	LAMB1	COMMD9		ACSS2
PALS1	INTS9	THYN1		NANS
ACYP1	TRAM1	NDUFAF4		FBXO6
EAPP	TIMM8B	HACD3		BAZ1A
TTC7B	USP11	PDP1		STRN4
NUMB	NFKBIB	TOMM7		SERINC1
DNAL1	PDE5A	RCC2		ARHGAP35
DGKA	CELF1	BCCIP		FAM114A2
VIPAS39	CDC27	ANKFY1		KIF15
DDX24	TMOD2	ATXN10		KLC4
FAM177A1	SRGAP1	ORC3		PDS5B
MIA2	MYL6	RNF7		SMC4
CCNK	HNRNPH1	COMMD3		RBM12
PNP	NELFCD	UXT		TXLNG
KLC1	DPM1	METTL1		EXOC1
CDK2	RBM33	VPS29		PARVA
PAPOLA	ERI3	UBA2		PNPO
LAMB1	TMEM201	SEL1L		ZNHIT6
INTS9	NFKBIE	AASS		BABAM1
TRAM1	ERGIC3	CLIP2		UCKL1
TIMM8B	UCHL5	UQCR10		OCIAD1
USP11	PTPRF	LRWD1		LYAR
NFKBIB	PISD	ABCF2		MIOS
PDE5A	DEF6	LAMTOR3		THUMPD1
CELF1	AGAP3	SRP68		TRMT1
CDC27	NDUFB5	CHORDC1		ANKRD10
TMOD2	GRSF1	DPP7		CDKN2AIP
SRGAP1	CTBP1	GPN3		PPP4R2
MYL6	AFDN	NRBP1		TERF2IP
HNRNPH1	TXNDC15	EIF2B4		MIS18A
NELFCD	COPB2	IPO11		CDK12
DPM1	TAPT1	TRMT112		UBAP1
RBM33	AGA	AK3		GGA3
ERI3	ANK3	CNOT7		C9orf78
TMEM201	WDFY3	HACL1		SPG21
NFKBIE	UBE2B	HOOK1		IGF2BP1
ERGIC3	BOD1L1	STOML2		HSPBP1
UCHL5	PCBD2	VPS28		ITSN2
PTPRF	ARHGEF10	TNIK		OGFR
PISD	ZC2HC1A	CPSF3		HACD3
DEF6	PABPC1	RCOR1		CCDC167
AGAP3	RRM2B	AMFR		RAI14
NDUFB5	TRAPPC9	BAG5		CXXC1
GRSF1	LAMP2	RAB21		CAMSAP3
CTBP1	CD44	MCTS1		PTGFRN
AFDN	PDGFD	PRPF19		CTTNBP2NL
TXNDC15	HOOK3	G3BP2		HEATR5B
COPB2	REPS1	STUB1		RRBP1
TAPT1	EMC7	PACSIN2		RBM27
AGA	ZNRD2	MAGED2		TFIP11
ANK3	C8orf82	PROCR		EPS15L1
WDFY3	REXO2	MINPP1		EIF3K
UBE2B	H0YHG0	TTF2		RNF14
BOD1L1	LIN7A	PA2G4		CLIP2
PCBD2	FBXO21	BAIAP2		CFDP1
ARHGEF10	SAV1	RTRAF		ADD3
ZC2HC1A	TRIP11	RUVBL2		LRWD1
PABPC1	EMC4	PIN4		SEC63
RRM2B	TSPAN3	PLAA		LIMA1
TRAPPC9	AVEN	CFL2		CHORDC1
LAMP2	CERS4	AKAP2		SEPTIN9
CD44	TLE3	POFUT2		DDX20
PDGFD	CIAO2A	DIS3		BAIAP2L1
HOOK3	DMXL2	GSTK1		NRBP1
REPS1	CDC42BPB	COA3		TRMT112
EMC7	ANKRD17	TMA7		HACL1
ZNRD2	LDLR	AP3M1		ERRFI1
C8orf82	EIF2AK4	PPP2R2C		DBNL
REXO2	RPS27L	MED16		CDC23
H0YHG0	ANXA2	NOP58		ANAPC4
LIN7A	CHST14	GIT1		ANAPC2
FBXO21	CCDC32	DERA		GGA1
SAV1	FGF7	SH3GLB1		JPT1
TRIP11	SEC11A	CAB39		AKAP11
EMC4	UACA	MRPS2		TNIK
TSPAN3	GMPR2	MOB4		CPSF3
AVEN	DUT	TMED5		APPL1
CERS4	GCHFR	PPIL1		TLK1
TLE3	SRPK1	UFC1		GPATCH8
CIAO2A	NUB1	MRPS18C		PARP4
DMXL2	NOL3	MRPS23		RCOR1
CDC42BPB	ORC6	CHMP3		PACSIN3
ANKRD17	ARPP19	RTCB		AMFR
LDLR	FBXL19	RAP2C		NUP50
EIF2AK4	SPNS1	TLN1		MRTFB
ALDH1A2	RNPS1	DCAF1		ZBTB21
RPS27L	CALB2	TCAF1		YEATS2
ANXA2	MPHOSPH6	TRAF6		NOB1
CHST14	HEXA	LSM5		TMCO1
CCDC32	FUS	IFT25		SYNRG
FGF7	ZNF598	YTHDF2		NDRG2
SEC11A	SGF29	SUPT16H		VPS4A
UACA	TUBGCP4	TIMM13		STUB1
GMPR2	RAB26	GTF3C5		MAGED2
DUT	NHERF2	MAGED1		FAF1
GCHFR	C15orf40	SNX5		TIMELESS
SRPK1	RUSF1	NUBP2		TTF2
NUB1	CORO1A	ST14		NSFL1C
NOL3	UBFD1	HEBP2		PPP6R1
ORC6	PPCDC	MRPS18B		TRIM33
ARPP19	ZNF768	AUP1		USP24
FBXL19	PHAF1	CLIC4		MAPRE3
SPNS1	BLOC1S6	NFS1		SRRM2
RNPS1	CTU2	MAD1L1		PA2G4
CALB2	CDT1	EPN1		BAIAP2
MPHOSPH6	PML	PXMP4		CHMP2B
HEXA	EARS2	TEX264		GINS2
FUS	TMEM87A	TAF6L		NUDC
ZNF598	TIPIN	WASF2		AKAP2
SGF29	ARL2BP	MORC2		DLGAP4
TUBGCP4	SNUPN	SEC23IP		STK38L
RAB26	KRT1	PANK2		FNDC3A
NHERF2	GCA			DIS3
C15orf40	METTL21A			LRCH1
RUSF1	NKIRAS2			POLDIP2
CORO1A	DHX30			GDA
UBFD1	BIN3			CARHSP1
PPCDC	PPIL3			NOP58
ZNF768	USP46			GIT1
PHAF1	INTS15			SUGT1
BLOC1S6	MCEE			TMX2
CTU2	DYNC2I1			BOLA1
CDT1	YIPF4			SH3BP1
PML	ARV1			SAMHD1
EARS2	C7orf50			C2CD2
TMEM87A	BRD8			KNSTRN
TIPIN	P4HTM			PRKAB1
ARL2BP	DNTTIP1			DCAF1
SNUPN	BET1			WDR7
KRT1	SEC61A2			USP15
GCA	APOO			ATG4B
METTL21A	EBNA1BP2			WIPI2
NKIRAS2	FAM234A			TELO2
DHX30	FARP2			PPME1
BIN3	ANO10			KCTD3
PPIL3	ATG2A			YTHDF2
USP46	COX17			CTDP1
INTS15	KPNA4			CD2AP
MCEE	NT5DC2			GTF3C3
DYNC2I1	PXK			RBM8A
YIPF4	BRAF			TSSC4
ARV1	SLC33A1			HEBP2
C7orf50	LRCH4			LRRFIP2
BRD8	IAH1			FHOD1
P4HTM	PARP14			PSAT1
DNTTIP1	SIRPB1			ARFGEF1
BET1	COPRS			MAD1L1
SEC61A2	TTC5			DYNC1LI1
APOO	GABPB1			EPN1
EBNA1BP2	NSF			TEX264
FAM234A	SPAG7			AP1M2
DDX56	LITAF			NCOA3
FARP2	NSMCE1			MORC2
ANO10	SLC25A11			IVNS1ABP
ATG2A	FLYWCH2			SEC23IP
COX17	MPDU1
KPNA4	GEMIN4
NT5DC2	DVL2
PXK	ELP5
BRAF	RNF167
SLC33A1	MAZ
LRCH4	GLOD4
IAH1	NAA38
PARP14	ATPAF1
SIRPB1	CHMP6
COPRS	TOM1L1
TTC5	AFP
GABPB1	INTS2
NSF	PSMD9
SPAG7	TOR1AIP1
LITAF	SAAL1
NSMCE1	CCS
SLC25A11	PHKG2
FLYWCH2	BRAP
MPDU1	ZFP1
GEMIN4	SRSF2
DVL2	RBM7
ELP5	MRPL42
RNF167	LUC7L3
MAZ	DNAJB12
GLOD4	TRABD
NAA38	OLA1
ATPAF1	COPS7B
CHMP6	PTRH2
TOM1L1	RAN
AFP	SUMF2
INTS2	RPL36A
PSMD9	SMG1
TOR1AIP1	AMZ2
SAAL1	RNF138
CCS	CBX1
PHKG2	MRPL58
BRAP	RAC3
ZFP1	CHTF8
SRSF2	SKA2
RBM7	NAT9
MRPL42	DDX5
LUC7L3	ORMDL3
DNAJB12	SLC16A3
TRABD	RECQL5
OLA1	CHERP
COPS7B	AKT2
PTRH2	SCRN2
RAN	MRPS7
SUMF2	NIP7
RPL36A	RPL18
SMG1	SAP30BP
AMZ2	GDPD1
RNF138	SUZ12
CBX1	CMTM4
MRPL58	ZNF207
RAC3	LLGL2
CHTF8	TWSG1
SKA2	BAG1
NAT9	C17orf75
DDX5	RWDD4
ORMDL3	SMAD4
SRSF1	STX10
SLC16A3	RNF126
RECQL5	GPX4
CHERP	PGS1
AKT2	FAM210A
SCRN2	H3-3B
MRPS7	DAZAP1
NIP7	LONP1
RPL18	GRN
SAP30BP	RPS15
GDPD1	TLE5
SUZ12	PRKCSH
CMTM4	TMEM205
ZNF207	NCLN
LLGL2	EIF1
TWSG1	DNM2
BAG1	NARS1
C17orf75	RMC1
RWDD4	TRMT11
SMAD4	RBM42
STX10	TMEM161A
RNF126	GFAP
GPX4	FBXL12
PGS1	PSMC3IP
FAM210A	POP4
H3-3B	K7EQZ3
DAZAP1	FARSA
LONP1	P3H4
GRN	KDSR
RPS15	TK1
TLE5	MRPL4
PRKCSH	BCAS3
TMEM205	GHDC
NCLN	ASDURF
EIF1	SARS2
PLPP2	KXD1
DNM2	PIH1D1
NARS1	FBL
RMC1	USF2
TRMT11	ZNF428
RBM42	MYO1F
TMEM161A	RPL13A
GFAP	AP2S1
FBXL12	SAMD4B
PSMC3IP	HNRNPM
POP4	MED25
K7EQZ3	KHSRP
FARSA	RPS5
P3H4	MYO9B
KDSR	SHKBP1
TK1	AXL
MRPL4	NR2F6
BCAS3	RABAC1
GHDC	CHMP2A
ASDURF	MRPL34
SARS2	EMC10
KXD1	FKBP8
PIH1D1	PRPF18
FBL	DNASE2
USF2	AGPS
ZNF428	DDX39A
MYO1F	PDLIM1
RPL13A	ACOT7
AP2S1	SNAP23
SAMD4B	GTPBP1
HNRNPM	KCNK1
MED25	STXBP3
A1BG	PSMD11
KHSRP	PSMD12
RPS5	GET1
MYO9B	PGRMC1
SHKBP1	DFFA
AXL	HIP1
NR2F6	CLIC1
RABAC1	EIF3F
CHMP2A	PDHX
MRPL34	DCTN6
EMC10	WASL
FKBP8	IPO5
PRPF18	POLRMT
DNASE2	EEF2K
AGPS	SAP18
DDX39A	IGF2BP3
PDLIM1	RTCA
ACOT7	PIK3R2
SNAP23	EXOC5
GTPBP1	NDUFA4
KCNK1	PSMD14
STXBP3	KPNA3
PSMD11	STK25
PSMD12	LAD1
GET1	SDCBP
PGRMC1	PODXL
SUPT5H	PIR
DFFA	TRIM38
HIP1	PPP6C
CLIC1	MAN2B1
EIF3F	UBE2C
PDHX	PDXK
DCTN6	SCD
WASL	ARID1A
IPO5	CDK2AP1
POLRMT	SDHD
EEF2K	NEMP1
SAP18	TXNDC9
IGF2BP3	DPYSL4
RTCA	TRAFD1
PIK3R2	NDUFAB1
EXOC5	COPE
NDUFA4	TOR1A
PSMD14	STX16
KPNA3	ADAM10
STK25	EI24
LAD1	MAP2K7
SDCBP	CDIPT
PODXL	PDCD5
PIR	PRMT5
TRIM38	NHERF1
PPP6C	NDC80
MAN2B1	TNPO2
UBE2C	POLR3A
PDXK	PSMA7
SCD	SCAMP3
ARID1A	OPLAH
CDK2AP1	BCKDK
SDHD	GEMIN2
NEMP1	IRF6
TXNDC9	TAX1BP3
DPYSL4	GIPC1
TRAFD1	TIMM23
NDUFAB1	HAT1
COPE	UBE2L6
TOR1A	EREG
STX16	UQCRQ
ADAM10	MYL12B
EI24	UQCR11
MAP2K7	RAB29
CDIPT	CLGN
PDCD5	PPP1R12A
PRMT5	SLC27A2
NHERF1	GAK
NDC80	XPO1
TNPO2	BTAF1
POLR3A	ZNF609
PSMA7	SPTBN2
SCAMP3	PLXNB2
OPLAH	U2SURP
BCKDK	SETD1A
GEMIN2	KIF3B
IRF6	PFAS
TAX1BP3	ANKRD28
GIPC1	ARHGEF11
IKBKB	PRORP
TIMM23	CHUK
HAT1	LSM1
UBE2L6	NPC1
EREG	AGPAT2
UQCRQ	DEGS1
MYL12B	SCAMP1
UQCR11	SCAMP2
RAB29	ARPC1B
CLGN	ARPC2
PPP1R12A	ARPC3
SLC27A2	POLR1C
GAK	TRIM24
XPO1	PGRMC2
BTAF1	PFDN6
ZNF609	GNPAT
SPTBN2	MRPS12
PLXNB2	ACOX3
U2SURP	RER1
SETD1A	SURF4
KIF3B	MAPK13
PFAS	SPTLC2
ANKRD28	OGT
ARHGEF11	PMM2
PRORP	PPM1G
CHUK	INPPL1
LSM1	EIF3D
NPC1	HDAC3
AGPAT2	IPO8
DEGS1	STX7
SCAMP1	SLC31A1
SCAMP2	POLR1G
ARPC1B	P4HA2
ARPC2	MAGEB2
ARPC3	ARPC5
POLR1C	POLR2D
TRIM24	RNF113A
PGRMC2	DHX15
PFDN6	RNMT
GNPAT	ZZEF1
MRPS12	ASAP2
ACOX3	TTI1
RER1	PRPF4
SURF4	NDUFS4
MAPK13	DYNC1LI2
SPTLC2	PSMD3
OGT	PAPSS1
PMM2	ZW10
PPM1G	EEF1E1
INPPL1	MSI1
EIF3D	RIPK2
HDAC3	HNRNPR
IPO8	PRPF3
STX7	TXNL1
SLC31A1	TPD52L2
POLR1G	EMC8
P4HA2	FIBP
MAGEB2	MBTPS2
ARPC5	AKR7A2
POLR2D	B4GAT1
RNF113A	FOXO3
DHX15	DENR
RNMT	XPOT
ZZEF1	DNPH1
ASAP2	TIMM44
TTI1	TRAPPC3
PRPF4	NCK2
NDUFS4	PLRG1
DYNC1LI2	PRC1
PSMD3	RGS10
PAPSS1	NDUFC1
ZW10	NDUFA2
EEF1E1	GET3
MSI1	BUB3
RIPK2	BUD23
HNRNPR	TRIAP1
PRPF3	GATC
TXNL1	HTATSF1
TPD52L2	KDELR3
EMC8	AP1G1
FIBP	STX6
MBTPS2	SYNGR2
AKR7A2	ENSA
B4GAT1	SLC25A20
FOXO3	SSNA1
DENR	NUDT21
XPOT	LANCL1
DNPH1	STRN
TIMM44	RRP9
TRAPPC3	SCO2
NCK2	SLC37A4
PLRG1	NRDC
PRC1	CALU
RGS10	AHCYL1
NDUFC1	KIF1C
NDUFA2	ORC5
GET3	NDUFS5
BUB3	PDE6D
BUD23	ORC4
TRIAP1	RAD21
GATC	TIMM8A
HTATSF1	DHX16
KDELR3	MED14
AP1G1	PRPSAP2
STX6	SMARCA5
SYNGR2	SPAG9
ENSA	URB1
SLC25A20	LCMT2
SSNA1	AQR
NUDT21	OPA1
LANCL1	MCM3AP
STRN	MARCHF6
RRP9	TBC1D4
SCO2	FZD6
SLC37A4	ACSL4
NRDC	SNX3
CALU	OGA
AHCYL1	SORBS3
KIF1C	RANBP6
ORC5	GMDS
NDUFS5	CCNT1
PDE6D	BUB1B
ORC4	PLOD3
RAD21	EIF4E2
TIMM8A	DIAPH1
DHX16	SELENOF
MED14	EXOC3
PRPSAP2	PLIN3
SMARCA5	RAD1
SPAG9	PRMT3
URB1	KPNA6
LCMT2	UGDH
AQR	ICMT
OPA1	EIF1B
MCM3AP	SNX2
MARCHF6	USO1
TBC1D4	MRPS14
FZD6	TOM1
ACSL4	PFKFB2
SNX3	CCDC22
OGA	PQBP1
SORBS3	PRAF2
RANBP6	EDF1
NEMF	DIAPH2
GMDS	DNAJA2
CCNT1	BRD4
BUB1B	CUTA
PLOD3	PFDN1
EIF4E2	PPP1R11
DIAPH1	RNGTT
SELENOF	FAM20B
EXOC3	N4BP1
PLIN3	PTCD1
RAD1	CPNE3
PRMT3	PPFIA3
KPNA6	HIP1R
UGDH	RNF40
ICMT	CAND2
EIF1B	TSC22D2
SNX2	KDM4A
USO1	DNAJC13
MRPS14	PPP6R2
TOM1	CNOT3
PFKFB2	DNAJB6
CCDC22	XYLB
PQBP1	COQ9
PRAF2	GGCT
EDF1	NDUFS7
DIAPH2	NDUFS2
DNAJA2	ZPR1
BRD4	NIPSNAP2
CUTA	HMMR
PFDN1	PDCD6
PPP1R11	TBCA
RNGTT	ATP6V1G1
FAM20B	VPS4B
N4BP1	SH3BGRL
PTCD1	NDUFS6
CPNE3	PEX14
PPFIA3	MRPL33
HIP1R	SEC22B
RNF40	CDC45
CAND2	VPS26A
TSC22D2	NDUFB1
KDM4A	PMPCB
DNAJC13	SAP30
PPP6R2	KATNA1
CNOT3	PSIP1
DNAJB6	ERLIN1
XYLB	NDUFS3
COQ9	HSBP1
GGCT	TADA3
NDUFS7	BANF1
NDUFS2	SF3B1
ZPR1	WBP4
NIPSNAP2	CRCP
HMMR	RPS6KA5
PDCD6	GCAT
TBCA	NPM3
ATP6V1G1	LYPLA1
VPS4B	ERAL1
SH3BGRL	SNRNP200
NDUFS6	TRMU
PEX14	TIPRL
MRPL33	SURF6
SEC22B	PPM1B
CDC45	WDHD1
VPS26A	CRTAP
NDUFB1	SLC25A12
PMPCB	RNASEH2A
SAP30	CDC123
KATNA1	RPP40
PSIP1	EIF3G
ERLIN1	EIF3J
NDUFS3	CBR3
HSBP1	AP1G2
TADA3	ZMPSTE24
BANF1	SC5D
SF3B1	PPP1R37
WBP4	IDH1
CRCP	GATB
RPS6KA5	SCO1
GCAT	ATRN
NPM3	RBBP9
LYPLA1	STAM2
ERAL1	TUSC2
SNRNP200	DHRS3
TRMU	ARL6IP5
TIPRL	PIAS1
SURF6	BCAS2
PPM1B	DCTN3
WDHD1	DNAJC8
CRTAP	SMNDC1
SLC25A12	ATP5PD
RNASEH2A	TRIO
CDC123	ATP5MG
RPP40	CPD
EIF3G	GLRX3
EIF3J	RSL1D1
CBR3	WFS1
AP1G2	CLPX
ZMPSTE24	SEC14L2
SC5D	SNCG
PPP1R37	CIAO1
IDH1	ZFAND5
GATB	SRP72
SCO1	DDAH1
ATRN	URI1
RBBP9	B3GAT3
STAM2	MTA2
TUSC2	STK10
DHRS3	PRKD3
ARL6IP5	GFPT2
PIAS1	TPPP
BCAS2	ATG12
DCTN3	LTN1
DNAJC8	TOMM70
SMNDC1	IPO13
ATP5PD	DDHD2
TRIO	TOX4
ATP5MG	SEC24D
CPD	UFL1
GLRX3	PLPBP
RSL1D1	PRPF6
WFS1	ENDOD1
CLPX	HAUS5
SEC14L2	WDR47
SNCG	AP2A2
CIAO1	HEXIM1
ZFAND5	RPP14
SRP72	UBR5
DDAH1	SCAF4
URI1	MFN2
B3GAT3	UBE4B
MTA2	ZFPL1
STK10	ELP1
PRKD3	NDUFA3
GFPT2	NDUFB4
TPPP	NDUFB8
ATG12	NDUFA7
LTN1	LETM1
TOMM70	STBD1
IPO13	ZRANB2
DDHD2	SNX4
TOX4	ZWINT
SEC24D	KIF4A
UFL1	VAPB
UBXN7	SNAPIN
PLPBP	MPZL1
PRPF6	FKBP9
ENDOD1	PGLS
HAUS5	PAPSS2
WDR47	SMC2
AP2A2	ATG7
HEXIM1	LYPLA2
RPP14	IPO7
UBR5	ARIH2
[truncated: 3,418 more rows]
