# Supplementary material for: SEC-MX: an approach to systematically study the interplay between protein assembly states and phosphorylation
Source: Nat Commun. 2025 Jan 30;16:1176. doi: 10.1038/s41467-025-56303-0 (PMC11782603; doi:10.1038/s41467-025-56303-0)
Supplement: Supplementary file 6 — Supplementary Data 4 [file 41467_2025_56303_MOESM6_ESM.xlsx]

## Sheet: Legend
The supplementary materials include the following sheets:
ID_Name	content	type
4. HEK-HCT_gUFprot_phUFpep	Intensity values from unfractionated samples - not normalized, not imputed, averaged across replicates	gUF - on protein level (peptide-seq = 0), phUF - on peptide level

## Sheet: 4. HEK-HCT_gUFprot_phUFpep
ptm	condition	protein_id	peptide-seq	gene	intensity
global	HCT	A0A024QZB8	0	CLN3	10251.927082333334
global	HCT	A0A024R4E5	0	HDLBP	446683.19796666666
global	HCT	A0A024R4M0	0	RPS9	1667866.5416666667
global	HCT	A0A024R644	0	CLN5	74516.67187666666
global	HCT	A0A024R7E8	0	ELOF1	14709.686931333332
global	HCT	A0A024R7W5	0	YTHDF3	106300
global	HCT	A0A024RA52	0	PSMA2	906671.6041666666
global	HCT	A0A024RAC6	0	TCEB3	12755.901689999999
global	HCT	A0A024RCG2	0	SLC22A18	549053
global	HCT	A0A024RCQ8	0	PPT2	31591.061199999996
global	HCT	A0A024RCR6	0	BAG6	217469
global	HCT	A0A067XG54	0	ATP11C	18176.069336666667
global	HCT	A0A075B6F9	0	NOSIP	8709.609211666668
global	HCT	A0A075B6H3	0	TMCO4	31477.994143333333
global	HCT	A0A075B6R3	0	HELZ	10195.6
global	HCT	A0A075B6T1	0	AMBRA1	14461.075846666667
global	HCT	A0A075B6T4	0	KBTBD4	17560
global	HCT	A0A075B730	0	EPPK1	100394
global	HCT	A0A075B7G4	0	ZNF595	41457.5
global	HCT	A0A087WSV0	0	BCL2L12	10139.094235333334
global	HCT	A0A087WSV8	0	NUCB2	292257.27086666663
global	HCT	A0A087WT21	0	CECR2	2452.63
global	HCT	A0A087WT23	0	UBXN8	6614.438802333333
global	HCT	A0A087WT30	0	NOPCHAP1	9384.177082666667
global	HCT	A0A087WT65	0	TMC4	602621.0312666666
global	HCT	A0A087WT80	0	PLCB1	6628.58
global	HCT	A0A087WT84	0	JMJD4	17047.257571000002
global	HCT	A0A087WT87	0	SLC1A3	12618.449707666667
global	HCT	A0A087WTA1	0	CNTNAP4	573628
global	HCT	A0A087WTM5	0	RNF34	12309.071936666667
global	HCT	A0A087WTN6	0	ADAP1	39510.09244666667
global	HCT	A0A087WTW0	0	UHRF1	163791
global	HCT	A0A087WU03	0	HNRNPDL	40005.60286333333
global	HCT	A0A087WU07	0	MICOS10	27399.26562333333
global	HCT	A0A087WU53	0	MAGT1	132453
global	HCT	A0A087WUB9	0	CTNNBL1	146038.51043333334
global	HCT	A0A087WUD1	0	ZNF787	16979
global	HCT	A0A087WUE4	0	LENG8	24249.426430000003
global	HCT	A0A087WUK2	0	HNRNPDL	165582
global	HCT	A0A087WUL4	0	PEG10	14794.7
global	HCT	A0A087WUM3	0	NDUFC2-KCTD14	36303.8
global	HCT	A0A087WUN5	0	ANAPC16	3656.57
global	HCT	A0A087WUT6	0	EIF5B	762299.9791666666
global	HCT	A0A087WUY7	0	PIAS2	17975
global	HCT	A0A087WV86	0	BORA	11453.603513999999
global	HCT	A0A087WV97	0	SMAP2	41922.8
global	HCT	A0A087WVP4	0	SMTN	3805.1342776666665
global	HCT	A0A087WVP7	0	NUDT7	7357.04
global	HCT	A0A087WVQ6	0	CLTC	2.68631e+06
global	HCT	A0A087WW58	0	SELENOI	291390.4479333333
global	HCT	A0A087WW76	0	ARHGAP21	5835.763834333334
global	HCT	A0A087WW77	0	LLGL1	129394.21356666666
global	HCT	A0A087WWA2	0	GNPTG	14113.083983333332
global	HCT	A0A087WWA3	0	KIF1B	55152.76562666667
global	HCT	A0A087WWF6	0	POLD2	203567.41146666664
global	HCT	A0A087WWI0	0	LRMDA	6678.9811199999995
global	HCT	A0A087WWP8	0	RSBN1	3967.286539666667
global	HCT	A0A087WWR6	0	FMR1	21427.586590000003
global	HCT	A0A087WXC5	0	NDUFA10	94939.95052333333
global	HCT	A0A087WXD1	0	SLC9A7	10873.542643333332
global	HCT	A0A087WXL6	0	VPS11	97281.3
global	HCT	A0A087WXM8	0	BCAM	111666
global	HCT	A0A087WXU0	0	RMND1	49265.989583333336
global	HCT	A0A087WXX5	0	SLC50A1	9010.493491333333
global	HCT	A0A087WXX8	0	SDHB	61474.78906333334
global	HCT	A0A087WXY3	0	GEN1	10666.9
global	HCT	A0A087WY03	0	SREK1	181787
global	HCT	A0A087WY54	0	ZNHIT3	30898.1
global	HCT	A0A087WY55	0	VTA1	316535.39586666663
global	HCT	A0A087WY58	0	NEK3	5905.62
global	HCT	A0A087WY71	0	AP2M1	428466
global	HCT	A0A087WY85	0	UBE2D3	815189
global	HCT	A0A087WYD4	0	TMEM106C	25934.6
global	HCT	A0A087WYD6	0	TAP2	162020
global	HCT	A0A087WYE2	0	CERCAM	6653.509602666666
global	HCT	A0A087WYL5	0	SEZ6L2	52731.4
global	HCT	A0A087WYL7	0	MED6	7632.130207333333
global	HCT	A0A087WYP2	0	SELENOH	56409.9
global	HCT	A0A087WYU2	0	METTL26	48455.1
global	HCT	A0A087WYZ9	0	SETDB2	135717.47916666666
global	HCT	A0A087WZ13	0	RAVER1	230286.79166666666
global	HCT	A0A087WZ30	0	RECQL4	15977.963543333331
global	HCT	A0A087WZ50	0	SPPL2B	13196.408853333332
global	HCT	A0A087WZ58	0	MDM4	34139.00781333334
global	HCT	A0A087WZG4	0	ARHGEF18	25810.998696666666
global	HCT	A0A087WZL0	0	PHLDB1	27053.899086666668
global	HCT	A0A087WZN1	0	IDH3B	463178
global	HCT	A0A087WZU2	0	CDK16	24768.586586666668
global	HCT	A0A087WZV0	0	PPIP5K2	69561.8
global	HCT	A0A087X011	0	KIF3A	64268.28906666666
global	HCT	A0A087X033	0	PTEN	22270.939453333336
global	HCT	A0A087X0B7	0	SNAP47	69266.63932333334
global	HCT	A0A087X0D5	0	CTSH	13807.4
global	HCT	A0A087X0D9	0	ZFAND2B	23617.1
global	HCT	A0A087X0H9	0	RBM26	55192.650389999995
global	HCT	A0A087X0I6	0	MARK1	11465.018554333334
global	HCT	A0A087X0K0	0	COL15A1	18280.12988333333
global	HCT	A0A087X0K9	0	TJP1	88027.5
global	HCT	A0A087X0M4	0	SLC4A1AP	86641.77866333333
global	HCT	A0A087X0Q9	0	SELENOO	25286.125653333333
global	HCT	A0A087X0R0	0	KDM6A	2695.32
global	HCT	A0A087X0R6	0	SNX12	294685.46876666666
global	HCT	A0A087X0W8	0	RELA	226940
global	HCT	A0A087X1B1	0	IKBKG	102573.60679333333
global	HCT	A0A087X1B7	0	CHTOP	43827.476565000004
global	HCT	A0A087X1D0	0	CD40	40018.7
global	HCT	A0A087X1D7	0	GGNBP2	10411
global	HCT	A0A087X1K9	0	LYPLA1	36022.56184666667
global	HCT	A0A087X1S3	0	HUWE1	7336.167317666666
global	HCT	A0A087X1W2	0	PRMT1	891499.7710000001
global	HCT	A0A087X1X7	0	EEF1D	12846.004883333333
global	HCT	A0A087X1Z1	0	TUBGCP5	9204.42
global	HCT	A0A087X1Z3	0	PSME2	1179378.4583333333
global	HCT	A0A087X208	0	AGRN	838829
global	HCT	A0A087X256	0	WASHC4	42556.08072666667
global	HCT	A0A087X287	0	MRTFA	3791.5712076666664
global	HCT	A0A087X299	0	FOXP1	2060.43
global	HCT	A0A087X2B4	0	IFT20	20136.153646666666
global	HCT	A0A087X2D5	0	MRPL45	475509.45836666663
global	HCT	A0A087X2I1	0	PSMC6	660070.6458333334
global	HCT	A0A088AWK7	0	A0A088AWK7	177941
global	HCT	A0A088AWN2	0	WDR20	7174.89
global	HCT	A0A088AWN3	0	DOCK9	67417.52604666667
global	HCT	A0A088AWP5	0	PRUNE2	12740.928223666668
global	HCT	A0A096LNI3	0	RUBCN	3853.6969403333337
global	HCT	A0A096LP01	0	SMIM26	100788.43099000001
global	HCT	A0A096LP22	0	PTRH1	37760.9
global	HCT	A0A096LP25	0	AAK1	22016.3
global	HCT	A0A096LPC5	0	WASHC2C	31112.973306666667
global	HCT	A0A096LPI6	0	A0A096LPI6	217115.62503333332
global	HCT	A0A0A0MQR2	0	RTF2	56420.07812666666
global	HCT	A0A0A0MQR4	0	CIC	92286.72396000002
global	HCT	A0A0A0MQS1	0	PYCR3	230510.09376666663
global	HCT	A0A0A0MQS9	0	LAMA4	121385.90364666667
global	HCT	A0A0A0MQT0	0	RBP1	11808.4
global	HCT	A0A0A0MQU0	0	WDR18	55045.17578333333
global	HCT	A0A0A0MQU4	0	SCLY	136067.20833333334
global	HCT	A0A0A0MQW1	0	KSR1	18430.74348666667
global	HCT	A0A0A0MQX8	0	MBNL1	138136.81772666666
global	HCT	A0A0A0MR08	0	USP19	24523.6
global	HCT	A0A0A0MRB5	0	MADD	15224.1
global	HCT	A0A0A0MRE5	0	ASAP1	74462.15755333334
global	HCT	A0A0A0MRF5	0	SIRT2	14653.1
global	HCT	A0A0A0MRF6	0	AKAP9	31802.216796666664
global	HCT	A0A0A0MRG9	0	CDK5RAP2	14361.845865000001
global	HCT	A0A0A0MRH8	0	CHD1L	3398.3417153333335
global	HCT	A0A0A0MRI1	0	GPALPP1	18359.602866666664
global	HCT	A0A0A0MRJ0	0	CDC42BPA	81408.6
global	HCT	A0A0A0MRM8	0	MYO6	574851.3437666666
global	HCT	A0A0A0MRM9	0	NOLC1	33611.2
global	HCT	A0A0A0MRP6	0	SMARCA1	158686.71356666667
global	HCT	A0A0A0MRR7	0	SNRPC	166842.02083333334
global	HCT	A0A0A0MRT6	0	ABI1	154367.61716666666
global	HCT	A0A0A0MRU0	0	MPP2	11923.424316333332
global	HCT	A0A0A0MRV3	0	WRAP73	25985.3
global	HCT	A0A0A0MRW7	0	APTX	29193.7
global	HCT	A0A0A0MRX4	0	RGL3	23603.936196666666
global	HCT	A0A0A0MRY0	0	TBC1D22A	43617.276040000004
global	HCT	A0A0A0MRZ4	0	TNIP1	34546.184896666666
global	HCT	A0A0A0MS45	0	COG4	117124.38543333334
global	HCT	A0A0A0MS51	0	GSN	509943.2083333333
global	HCT	A0A0A0MS59	0	SRCAP	23916.5
global	HCT	A0A0A0MS70	0	MYD88	39534.4
global	HCT	A0A0A0MSA9	0	PVR	135945.33071333336
global	HCT	A0A0A0MSB8	0	EXOC7	317993
global	HCT	A0A0A0MSG0	0	WIPF3	9347.6
global	HCT	A0A0A0MSI2	0	PHC2	30822.960936666666
global	HCT	A0A0A0MSI6	0	FBXO44	15804.045250000001
global	HCT	A0A0A0MSK4	0	GPSM1	71183.28385666666
global	HCT	A0A0A0MSQ9	0	MON1A	7421.562174333333
global	HCT	A0A0A0MSU3	0	RMI1	7194.329589333333
global	HCT	A0A0A0MSV9	0	TAPBP	360509.0208666667
global	HCT	A0A0A0MT26	0	ATP1A3	60050.2
global	HCT	A0A0A0MT32	0	LIPA	53004.66406333333
global	HCT	A0A0A0MT33	0	SCAF8	94304.9
global	HCT	A0A0A0MT35	0	PRXL2B	35124.65755333333
global	HCT	A0A0A0MT49	0	SMARCA4	156117.57293333334
global	HCT	A0A0A0MT83	0	IVD	294522.0729333333
global	HCT	A0A0A0MTB8	0	WDR36	153885.08856666667
global	HCT	A0A0A0MTH3	0	ILK	242024.36463333332
global	HCT	A0A0A0MTI6	0	ELOVL5	44686.576826666664
global	HCT	A0A0A0MTJ9	0	NCEH1	181756
global	HCT	A0A0A0MTL5	0	SKP2	36091.8
global	HCT	A0A0A0MTN0	0	CUL2	238183
global	HCT	A0A0A0MTR5	0	HYI	34669.33789333334
global	HCT	A0A0A0MTR6	0	FDXR	170857.75523333333
global	HCT	A0A0A0MTR7	0	RNF213	105894
global	HCT	A0A0A6YYG8	0	RBAK-RBAKDN	26658.82031333333
global	HCT	A0A0A6YYH1	0	C15orf38-AP3S2	92443.79166666667
global	HCT	A0A0A6YYL2	0	SULT1A4	84689.63413666666
global	HCT	A0A0A6YYL4	0	PAM16	54439.10156333334
global	HCT	A0A0B4J1R2	0	ACSS3	20912.2
global	HCT	A0A0B4J1R7	0	BORCS7-ASMT	20881.100263333334
global	HCT	A0A0B4J1S8	0	PI4KB	30712.279296666664
global	HCT	A0A0B4J1W0	0	MED24	245757.34376666663
global	HCT	A0A0B4J220	0	C11orf98	217485
global	HCT	A0A0B4J270	0	IFI27L2	11836.322101333333
global	HCT	A0A0B4J294	0	TRAPPC2L	160032
global	HCT	A0A0B4J297	0	NAA38	16384.829756666666
global	HCT	A0A0B4J2A0	0	A0A0B4J2A0	167837.49480000001
global	HCT	A0A0B4J2G4	0	LRRC41	56282.89843666666
global	HCT	A0A0C4DFL8	0	KDM4B	15488.642576666665
global	HCT	A0A0C4DFM0	0	GSTZ1	157635.39323333334
global	HCT	A0A0C4DFM1	0	TM9SF4	314718
global	HCT	A0A0C4DFM2	0	ZNF574	17080.341146333332
global	HCT	A0A0C4DFM7	0	TUT4	178370.70833333334
global	HCT	A0A0C4DFN5	0	TCTN3	49052.53385333333
global	HCT	A0A0C4DFS6	0	SPRY4	71248.07748333333
global	HCT	A0A0C4DFT5	0	SLC26A6	8062.8675514999995
global	HCT	A0A0C4DFV0	0	FBXL15	17010.1
global	HCT	A0A0C4DFX9	0	NELFA	93373.32814333333
global	HCT	A0A0C4DFY5	0	GPRC5C	3100.3743083333334
global	HCT	A0A0C4DFY7	0	CES3	29083.2
global	HCT	A0A0C4DFZ2	0	ARSA	9752.24
global	HCT	A0A0C4DG17	0	RPSA	2471388.5833333335
global	HCT	A0A0C4DG21	0	ABI2	154909.85156666665
global	HCT	A0A0C4DG33	0	PEX1	60451.81380333333
global	HCT	A0A0C4DG40	0	SYNE1	380794.90626666666
global	HCT	A0A0C4DG51	0	PNPLA8	10337.974444666666
global	HCT	A0A0C4DG80	0	KLHL13	24751.426430000003
global	HCT	A0A0C4DG88	0	POU2F1	59024.96874666667
global	HCT	A0A0C4DG89	0	DDX46	72960.05859666667
global	HCT	A0A0C4DG91	0	NME6	15644.647786666666
global	HCT	A0A0C4DG95	0	PXK	26013.805990000004
global	HCT	A0A0C4DGA2	0	ECI2	177940.84896666664
global	HCT	A0A0C4DGA6	0	HLTF	165939
global	HCT	A0A0C4DGB0	0	SCOC	18983.318359999997
global	HCT	A0A0C4DGB5	0	CAST	83342.66536333332
global	HCT	A0A0C4DGB6	0	ALB	467799
global	HCT	A0A0C4DGC6	0	PLA2G12A	7836.841432000001
global	HCT	A0A0C4DGE4	0	STX3	19562.3
global	HCT	A0A0C4DGG9	0	CHD4	291353.14586666663
global	HCT	A0A0C4DGH0	0	CD276	33206.608076666664
global	HCT	A0A0C4DGH3	0	NUMBL	2907.86
global	HCT	A0A0C4DGP0	0	PITPNC1	244318
global	HCT	A0A0C4DGP4	0	PRKCSH	64102.38281333333
global	HCT	A0A0C4DGQ5	0	CAPNS1	1240330.2916666667
global	HCT	A0A0C4DGQ8	0	DHRS7B	34821.63476666666
global	HCT	A0A0C4DGS1	0	DDOST	2.15789e+06
global	HCT	A0A0C4DGT3	0	IQSEC1	37862.29557333334
global	HCT	A0A0C4DGU2	0	MMACHC	15607.781250333333
global	HCT	A0A0C4DH07	0	LTBP4	8293.62
global	HCT	A0A0D9SEJ5	0	FAM120B	70672.34635666666
global	HCT	A0A0D9SF44	0	R3HCC1	31899.14257666667
global	HCT	A0A0D9SF53	0	DDX3X	425038.53126666666
global	HCT	A0A0D9SF60	0	PKP4	9037.2
global	HCT	A0A0D9SFG6	0	CYTH2	9709.410155666666
global	HCT	A0A0D9SFK2	0	MYO18A	67694.24088666667
global	HCT	A0A0D9SFL2	0	PNKP	77751.2
global	HCT	A0A0D9SFM4	0	SLC9A6	28306.040363333334
global	HCT	A0A0D9SG04	0	COBLL1	22145.725263333337
global	HCT	A0A0D9SG72	0	STXBP1	182740.84900000002
global	HCT	A0A0D9SGH0	0	SLC9A6	11912.218101333332
global	HCT	A0A0G2JIF2	0	HLA-A	430700.7604333333
global	HCT	A0A0G2JIR1	0	EHMT2	29200.7
global	HCT	A0A0G2JIW1	0	HSPA1B	4113353.3333333335
global	HCT	A0A0G2JJD3	0	ABHD16A	59543.354166666664
global	HCT	A0A0G2JKR7	0	RXRB	108697
global	HCT	A0A0G2JL52	0	VARS2	55639.416666666664
global	HCT	A0A0G2JLR5	0	RASSF7	8260.731445666666
global	HCT	A0A0G2JLW6	0	DLGAP2	650849.4791666666
global	HCT	A0A0G2JM70	0	PCMTD2	19154.117840000003
global	HCT	A0A0G2JMZ8	0	OCLN	118672.75523333333
global	HCT	A0A0G2JNW7	0	SLC12A7	468218.1666666667
global	HCT	A0A0G2JNZ2	0	SCRIB	131411.76826666665
global	HCT	A0A0G2JP78	0	RAD17	32718.8
global	HCT	A0A0G2JPA8	0	SERPINF2	32784.27148333334
global	HCT	A0A0G2JPD5	0	MAPT	178877.89063333333
global	HCT	A0A0G2JPQ2	0	NLRP2	194445.27603333336
global	HCT	A0A0G2JQ41	0	ABR	177373.08856666667
global	HCT	A0A0G2JQM1	0	AP2A2	3125.492492566667
global	HCT	A0A0G2JRA5	0	RBFOX2	106291.78645999999
global	HCT	A0A0G2JRX7	0	PRAME	33882.8
global	HCT	A0A0J9YW36	0	STMN3	48248.04883000001
global	HCT	A0A0J9YWL0	0	CRYBG1	5141.78
global	HCT	A0A0J9YWM1	0	PUF60	2300.17
global	HCT	A0A0J9YX34	0	TRIM2	16920.1
global	HCT	A0A0J9YXC7	0	LIMS3	114506.23047666666
global	HCT	A0A0J9YXF2	0	PON2	206960
global	HCT	A0A0J9YXM6	0	WDR81	55298.77734333333
global	HCT	A0A0J9YXX5	0	PUF60	532993.0729333333
global	HCT	A0A0J9YY17	0	DNAH10	70018.8
global	HCT	A0A0R4J2E5	0	UBE2A	118249
global	HCT	A0A0R4J2E8	0	MATR3	129623.85676333336
global	HCT	A0A0R4J2F6	0	IFRD2	29109.978516666666
global	HCT	A0A0U1RQE4	0	SH3D19	7306.534179666666
global	HCT	A0A0U1RQK7	0	EIF4G3	109270.05990333333
global	HCT	A0A0U1RQL9	0	ERVK3-1	8412.701172666666
global	HCT	A0A0U1RQM0	0	A0A0U1RQM0	25868.004230000002
global	HCT	A0A0U1RR06	0	WDR45	14202.386391333333
global	HCT	A0A0U1RR27	0	DENND4A	7941.426270333333
global	HCT	A0A0U1RR32	0	hCG_2039566	2.10255e+06
global	HCT	A0A0U1RRA6	0	R3HDM2	16841.4
global	HCT	A0A0U1RRB3	0	CMTR2	8269.13
global	HCT	A0A0U1RRB6	0	EXOC6B	34506.9
global	HCT	A0A0U1RRK1	0	MICU1	30102.100913333332
global	HCT	A0A0U1RRL7	0	MMP24OS	2994.06
global	HCT	A0A0U1RRL8	0	SPATA20	6763.618489666667
global	HCT	A0A0U1RRM4	0	PTBP1	6462.677571333334
global	HCT	A0A0X1KG71	0	NELFB	236220.30206666669
global	HCT	A0A140T8Y0	0	VARS2	13738.186196666667
global	HCT	A0A140T913	0	HLA-A	1078767.4791666667
global	HCT	A0A140T9G8	0	C6orf136	14199.235026666667
global	HCT	A0A140T9M2	0	TSBP1	2298679.4166666665
global	HCT	A0A140T9R1	0	FLOT1	1822.29
global	HCT	A0A140T9T7	0	TAP1	1.24685e+06
global	HCT	A0A140TA09	0	RNF5	25563.74609666667
global	HCT	A0A140TA86	0	MICOS13	68006.50260666666
global	HCT	A0A1B0GTB0	0	ATP6AP2	63187.16015666667
global	HCT	A0A1B0GTF3	0	HSPA12A	92655.66666333332
global	HCT	A0A1B0GTG2	0	ALDH7A1	761302.6041666666
global	HCT	A0A1B0GTG4	0	RASSF5	6818.53
global	HCT	A0A1B0GTJ7	0	ADSL	734579.9791666666
global	HCT	A0A1B0GTJ8	0	ARID1B	31683.384113333334
global	HCT	A0A1B0GTL5	0	RAB11FIP5	22861.92968666667
global	HCT	A0A1B0GTM3	0	ASAH1	223829.60416666666
global	HCT	A0A1B0GTU3	0	KIF16B	4039.0948893333334
global	HCT	A0A1B0GTU4	0	PXN	136569.80213333332
global	HCT	A0A1B0GTW1	0	TJP2	78511.87890666666
global	HCT	A0A1B0GU97	0	NFIB	22337.935546666664
global	HCT	A0A1B0GUA3	0	KIFBP	265835.3906333333
global	HCT	A0A1B0GUA8	0	KIF13A	10949.767577999999
global	HCT	A0A1B0GUI1	0	RALGAPA1	21908.14062333333
global	HCT	A0A1B0GUU1	0	C17orf113	193487.12503333332
global	HCT	A0A1B0GUZ7	0	EFR3A	1041.35
global	HCT	A0A1B0GV09	0	EHMT1	11313.948893666668
global	HCT	A0A1B0GV14	0	FIRRM	23743.21028666667
global	HCT	A0A1B0GV57	0	TAB2	10727.108396000001
global	HCT	A0A1B0GV70	0	TEPSIN	6504.53
global	HCT	A0A1B0GVD5	0	CTSD	917345.9791666666
global	HCT	A0A1B0GVI7	0	A0A1B0GVI7	90014.35677333333
global	HCT	A0A1B0GVL4	0	FAM193A	72551.66667666666
global	HCT	A0A1B0GW05	0	DPY19L1	170602.77083333334
global	HCT	A0A1B0GWA0	0	ZNF654	6472.38
global	HCT	A0A1B0GWK2	0	KAZN	11789.711263333333
global	HCT	A0A1C7CYX8	0	FAM107B	21347.555013333335
global	HCT	A0A1C7CYX9	0	DPYSL2	485110.3854333333
global	HCT	A0A1W2PNP0	0	PIGT	136522.76823333334
global	HCT	A0A1W2PNR9	0	IER3IP1	523268.2708333333
global	HCT	A0A1W2PNV4	0	A0A1W2PNV4	452690.5104333333
global	HCT	A0A1W2PNW1	0	STAT6	35220.07877666667
global	HCT	A0A1W2PNY0	0	SDHD	40102.7
global	HCT	A0A1W2PP78	0	STRADA	6258.275065333332
global	HCT	A0A1W2PPG1	0	GOSR2	77434.25130333334
global	HCT	A0A1W2PPJ5	0	CRBN	24282.459636666666
global	HCT	A0A1W2PPP3	0	RTTN	15205.900066666667
global	HCT	A0A1W2PPX9	0	SETD2	4888.07
global	HCT	A0A1W2PPZ5	0	TCEA1	983148.2083333334
global	HCT	A0A1W2PQS6	0	RPS10-NUDT3	1449684.5416666667
global	HCT	A0A1W2PQV2	0	GCSH	195670.15103333336
global	HCT	A0A1W2PR09	0	NECAP1	150649.8437666667
global	HCT	A0A1W2PR17	0	PFKFB3	40178.872396666666
global	HCT	A0A1W2PR28	0	IQSEC2	35145.026040000004
global	HCT	A0A1W2PR85	0	SYNJ2	15153.7
global	HCT	A0A1W2PRB8	0	A0A1W2PRB8	143296
global	HCT	A0A1W2PRE7	0	LIAS	23115.559243333333
global	HCT	A0A1W2PRN3	0	SLC35A3	33347.169923333335
global	HCT	A0A1W2PRV5	0	SMN2	119490.46356666666
global	HCT	A0A1W2PS43	0	SCARB2	182539.38543333331
global	HCT	A0A1W2PS56	0	HLA-C	22667.3
global	HCT	A0A1W2PS85	0	BIVM-ERCC5	11511.201906333334
global	HCT	A0A1X7SBS4	0	TEAD3	4451.851115333334
global	HCT	A0A1X7SBW3	0	RNF187	24897.003906666665
global	HCT	A0A1X7SBY3	0	STIM2	93376.13281666666
global	HCT	A0A1X7SC65	0	HSPB6	43156.408853333334
global	HCT	A0AV96	0	RBM47	42337.322916666664
global	HCT	A0AVF1	0	IFT56	21043.257813333334
global	HCT	A0AVL1	0	ADAM9	282654.08336666663
global	HCT	A0AVT1	0	UBA6	533002
global	HCT	A0JLT2	0	MED19	38058.402343333335
global	HCT	A0JNW5	0	BLTP3B	19786.603516666666
global	HCT	A0MZ66	0	SHTN1	477914.00003333326
global	HCT	A0PJW6	0	TMEM223	50684.6
global	HCT	A1A4S6	0	ARHGAP10	8098.946940000001
global	HCT	A1L0T0	0	ILVBL	294014.8750333333
global	HCT	A1X283	0	SH3PXD2B	161896
global	HCT	A1XBS5	0	CIBAR1	34053.6
global	HCT	A2A2E0	0	MANBAL	3536.61
global	HCT	A2A2G4	0	ALG6	45403.506513333334
global	HCT	A2A3Z5	0	LACC1	5154.7
global	HCT	A2AEA2	0	HLA-C	69465.62108333333
global	HCT	A2RRP1	0	NBAS	48267.2
global	HCT	A2RU67	0	FAM234B	23489.680340000003
global	HCT	A2RUB6	0	CCDC66	21038.683266666667
global	HCT	A3KMH1	0	VWA8	301782.78126666666
global	HCT	A3KN83	0	SBNO1	74918.33073333332
global	HCT	A4D1E9	0	GTPBP10	58917.55338666667
global	HCT	A4D1P6	0	WDR91	42688.34895666667
global	HCT	A4D1U4	0	DENND11	39836.83854333334
global	HCT	A4KYM5	0	ING4	4984.66
global	HCT	A5A3E0	0	POTEF	139012.59896666664
global	HCT	A5D8V6	0	VPS37C	33009.54557333334
global	HCT	A5PLL7	0	PEDS1	16578.662436666666
global	HCT	A5PLN9	0	TRAPPC13	39576.979816666666
global	HCT	A5YKK6	0	CNOT1	221302.66666666666
global	HCT	A6NCE7	0	MAP1LC3B2	122115.53905333334
global	HCT	A6ND36	0	FAM83G	12522.8
global	HCT	A6NDG6	0	PGP	399078.5104333333
global	HCT	A6NDU8	0	RIMOC1	81345.96093666666
global	HCT	A6NE76	0	CUL4B	52473.24739666667
global	HCT	A6NED2	0	RCCD1	7763.278971333333
global	HCT	A6NEM2	0	HCFC1	3476.57
global	HCT	A6NF51	0	BPNT1	1628.1612551500002
global	HCT	A6NFI3	0	ZNF316	20279.951820000002
global	HCT	A6NFX8	0	NUDT5	791521
global	HCT	A6NG10	0	WBP2	103570.78644666668
global	HCT	A6NGJ0	0	DYNLT3	2603.18
global	HCT	A6NGP5	0	JPT2	72806.01596666667
global	HCT	A6NGV6	0	ARNT	7888.064779666667
global	HCT	A6NGW1	0	YIF1A	91488.59635333333
global	HCT	A6NHB5	0	ZMYM3	22732.621093333335
global	HCT	A6NHL2	0	TUBAL3	313049
global	HCT	A6NHR9	0	SMCHD1	196131.03646666664
global	HCT	A6NHX0	0	CASTOR2	8653.915364666667
global	HCT	A6NI28	0	ARHGAP42	10570.7
global	HCT	A6NIH7	0	UNC119B	107480
global	HCT	A6NIW2	0	DOCK11	146602
global	HCT	A6NJ78	0	METTL15	73589.47135666666
global	HCT	A6NKD9	0	CCDC85C	4520.449259666667
global	HCT	A6NKF1	0	SAC3D1	28622.70247666667
global	HCT	A6NLH6	0	CNIH4	154218.68230000001
global	HCT	A6NMH6	0	SEPTIN8	150795
global	HCT	A6NMH8	0	CD81	147196.20313333333
global	HCT	A6NMN0	0	PHKA1	39411.13411666667
global	HCT	A6NMQ1	0	POLA1	494839.6979333333
global	HCT	A6NN50	0	OBSL1	160399.36982666666
global	HCT	A6NNI4	0	CD9	336475.45836666663
global	HCT	A6NNN6	0	PCM1	14732.1
global	HCT	A6PVN5	0	PTPA	613570.2291666666
global	HCT	A6PW57	0	PIP5K1A	41004.631513333334
global	HCT	A6ZKI3	0	RTL8C	34873.065103333334
global	HCT	A7E2V4	0	ZSWIM8	42423.785156666665
global	HCT	A8CG34	0	POM121C	9164.201009999999
global	HCT	A8K7Q2	0	HSPA8	152903.13022666666
global	HCT	A8K878	0	A8K878	292820
global	HCT	A8MPS7	0	YDJC	11058.436033999998
global	HCT	A8MST6	0	CEP78	28997.5
global	HCT	A8MU27	0	SUMO3	1596333
global	HCT	A8MUM1	0	EIPR1	173073
global	HCT	A8MVI5	0	ISY1	53252.9
global	HCT	A8MVV6	0	TSPAN4	5159.81
global	HCT	A8MX75	0	ERCC2	731142.9791666666
global	HCT	A8MXB7	0	SNX24	17256.097983333333
global	HCT	A8MXV4	0	NUDT19	202030.82813333333
global	HCT	A8MZH8	0	PTTG1IP	75146.25130333334
global	HCT	A9UHW6	0	MIF4GD	25340.1
global	HCT	A9Z1X7	0	SRRM1	63549.41015666667
global	HCT	B0QY16	0	KIAA0930	53344.68619666667
global	HCT	B0QY34	0	CSNK1E	27871.2
global	HCT	B0QY95	0	MIEF1	12679.606773333333
global	HCT	B0QYF8	0	MB	13977.010744500001
global	HCT	B1AH77	0	RAC2	149705.90106666667
global	HCT	B1AH87	0	TSPO	140665
global	HCT	B1AHC4	0	PRR5-ARHGAP8	19445.133786666665
global	HCT	B1AHR1	0	SEPTIN3	30915.39778666667
global	HCT	B1AJY7	0	PSMD10	172921
global	HCT	B1AK43	0	MAD2L2	24049.7
global	HCT	B1AK53	0	ESPN	290127.08336666663
global	HCT	B1AK88	0	CAPZB	259424.2708666667
global	HCT	B1AKC9	0	EPHB2	207480
global	HCT	B1AKN5	0	NFIA	5996.75
global	HCT	B1AKY9	0	ATP1A2	44903.1
global	HCT	B1AL05	0	MRPL43	307132.2604333333
global	HCT	B1AL69	0	CDC37L1	56385.358069999995
global	HCT	B1ALD0	0	AP4B1	7111.886718666666
global	HCT	B1ALD9	0	POSTN	61065.3
global	HCT	B1ALH6	0	PHYH	11835.161134333333
global	HCT	B1ALK7	0	ARHGEF7	216277.97916666666
global	HCT	B1ALM5	0	TMEM9	10246.6
global	HCT	B1ALP5	0	KANK4	648595.7916666666
global	HCT	B1ALU1	0	ADGRL2	26303.2
global	HCT	B1AM27	0	UNC13B	22702.5
global	HCT	B1AMS2	0	SEPTIN6	32318.147790000003
global	HCT	B1AMV7	0	SFXN4	85258.04688666666
global	HCT	B1AMW1	0	CD58	59953.34700666667
global	HCT	B1AN99	0	PRSS3	220155.16666666666
global	HCT	B1ANH0	0	GUK1	129094
global	HCT	B1ANR0	0	PABPC4	539241.0104333333
global	HCT	B1AP22	0	PSEN2	9828.77
global	HCT	B1APY4	0	ROR2	17828.378907333336
global	HCT	B1AQP5	0	DEDD	21266.7
global	HCT	B2R5W2	0	B2R5W2	91699.85155333334
global	HCT	B2RA97	0	N6AMT1	38761.52343666667
global	HCT	B2RBV5	0	MRFAP1L2	7443.49
global	HCT	B2RTY4	0	MYO9A	3240.3774006666667
global	HCT	B2WTI3	0	JMJD6	280125
global	HCT	B3KR61	0	NDUFAF5	20954.2
global	HCT	B3KRF7	0	ZKSCAN1	28406.9
global	HCT	B3KS98	0	EIF3H	1268187.9166666667
global	HCT	B3KT51	0	TM2D3	32657.778650000004
global	HCT	B3KTM8	0	MORF4L1	139504
global	HCT	B3KUB4	0	CA12	8956.94
global	HCT	B3KW44	0	METTL8	36777.66015666667
global	HCT	B3KXX3	0	SLC12A6	6101.4278970000005
global	HCT	B4DDF4	0	CNN2	421010.38546666666
global	HCT	B4DDH2	0	STK33	7470.24
global	HCT	B4DEY6	0	LMCD1	22847.55729133333
global	HCT	B4DFA5	0	LTO1	3126.21
global	HCT	B4DGM3	0	SMARCE1	201412.97919999997
global	HCT	B4DGU4	0	CTNNB1	724008.7083333334
global	HCT	B4DGW9	0	HPCAL4	8763.688313333334
global	HCT	B4DHE8	0	MSI2	203121
global	HCT	B4DI03	0	SEC11C	46336
global	HCT	B4DJL6	0	INTS14	81556.68489666666
global	HCT	B4DJV2	0	CS	2.86342e+06
global	HCT	B4DKB2	0	ECE1	220566.33333333334
global	HCT	B4DKD5	0	MTERF4	6355.15
global	HCT	B4DKV7	0	EPS8L1	6653.148437666667
global	HCT	B4DLN1	0	B4DLN1	450755
global	HCT	B4DLN5	0	SH2B1	36864.60741999999
global	HCT	B4DQA8	0	GOSR1	12098.339843333333
global	HCT	B4DR12	0	MGRN1	188608
global	HCT	B4DR61	0	SEC61A1	494020.16669999994
global	HCT	B4DR80	0	STK24	467181.93753333326
global	HCT	B4DRN8	0	ZDHHC20	48726.6
global	HCT	B4DTS2	0	PRKD2	165313.61463333332
global	HCT	B4DTY2	0	SIVA1	4212.75
global	HCT	B4DUA7	0	MED29	8500.506346333334
global	HCT	B4DUD2	0	TMBIM1	18413.5
global	HCT	B4DVL2	0	NAAA	62395.7
global	HCT	B4DXG7	0	EFNA4-EFNA3	4163.4
global	HCT	B4DXZ6	0	FXR1	206106.21356666667
global	HCT	B4DY26	0	TGFBR1	23857.185546666664
global	HCT	B4DYI2	0	SPATA31C2	185276.22916666666
global	HCT	B4DZ31	0	PARPBP	867709.2083333334
global	HCT	B4DZS0	0	DFFB	103069
global	HCT	B4DZU5	0	TAF8	13054.2
global	HCT	B4E0T2	0	PEX5	107090
global	HCT	B4E0Y9	0	STK26	149609.65623333334
global	HCT	B4E127	0	TDG	9954.449054666666
global	HCT	B4E1B9	0	CEMIP2	15353.9
global	HCT	B4E1G1	0	DERL1	438331.28126666666
global	HCT	B4E1Q4	0	RIOK3	48004.97005333333
global	HCT	B4E2Q0	0	ATP2C1	65883.9
global	HCT	B4E3T4	0	RBPMS	3752.28
global	HCT	B5MBY2	0	DGKB	71161.1
global	HCT	B5MC22	0	MTFP1	34506.9
global	HCT	B5MC53	0	MPV17	4193.756266333333
global	HCT	B5MC67	0	FRMD5	17756.4
global	HCT	B5MCA1	0	CFAP36	12480.771810999999
global	HCT	B5MCA4	0	EPCAM	877462.5208333334
global	HCT	B5MCD7	0	SYNGR1	48161.075520000006
global	HCT	B5MCF9	0	PES1	151693.76563333333
global	HCT	B5MCR8	0	SLC30A6	30380.827473333335
global	HCT	B5MDF5	0	RAN	8215352
global	HCT	B5MDU6	0	LDAH	152733.38283333334
global	HCT	B5ME97	0	SEPTIN10	352241.78126666666
global	HCT	B7WPE2	0	EML3	293799
global	HCT	B7WPL0	0	RIC8B	84720.25781333334
global	HCT	B7WPL9	0	PPIP5K1	186859.22396666664
global	HCT	B7Z1G8	0	SURF4	39502.07877666667
global	HCT	B7Z1T6	0	MRNIP	69008.3
global	HCT	B7Z2Q2	0	ACER3	1960.1110636666665
global	HCT	B7Z2R7	0	ACBD5	15853.383465333332
global	HCT	B7Z2Y2	0	COG2	53774.71354333334
global	HCT	B7Z317	0	TSPAN5	11596.3
global	HCT	B7Z4M1	0	RTN3	12332.651977000001
global	HCT	B7Z4W5	0	KYAT1	101219.86198333332
global	HCT	B7Z645	0	SYNCRIP	51385.239583333336
global	HCT	B7Z6Q0	0	NPRL3	64906.708326666674
global	HCT	B7Z8R2	0	PTCD2	47220.21614333333
global	HCT	B7Z9C2	0	NAP1L1	187899
global	HCT	B7Z9X4	0	NDRG4	3517.78
global	HCT	B7ZAP0	0	RABGAP1L	17484.1
global	HCT	B7ZAQ6	0	GPR89A	66397
global	HCT	B7ZAX5	0	GALK2	120141.35419333332
global	HCT	B7ZC38	0	SH3GLB2	132994.22913333334
global	HCT	B7ZKQ9	0	SCARB1	520359.65626666666
global	HCT	B7ZLP8	0	TARS3	13398.670250000001
global	HCT	B7ZM87	0	SRGAP2	54744.69140333333
global	HCT	B7ZM99	0	MTHFD1L	668700
global	HCT	B8ZZ87	0	MZT2B	36186.253906666665
global	HCT	B8ZZC5	0	GLS	81831.50781333333
global	HCT	B8ZZN6	0	SUMO1	357663.7916666667
global	HCT	B8ZZQ6	0	PTMA	11601759.333333334
global	HCT	B8ZZS2	0	NAB1	8579.985840666666
global	HCT	B8ZZZ1	0	AP1S3	262364.69273333333
global	HCT	B8ZZZ7	0	SPATS2L	16322.611326666665
global	HCT	B9A018	0	USP39	149511.21873333334
global	HCT	B9A067	0	IMMT	160094.54426666666
global	HCT	B9A071	0	TBC1D14	1581.7513427666665
global	HCT	B9EGA3	0	SMARCD2	274841.03126666666
global	HCT	B9ZVM7	0	ICA1	17099.246096666666
global	HCT	B9ZVN9	0	POLR1A	49366.28385666667
global	HCT	C4AMC7	0	WASH3P	25712.592446666666
global	HCT	C4B7M2	0	SPG11	8126.631184999999
global	HCT	C9IY65	0	FBXO9	23215.26855333333
global	HCT	C9IYN3	0	HNRNPLL	81816.92187666667
global	HCT	C9IZC6	0	SHROOM2	3516.651448666666
global	HCT	C9J038	0	WWTR1	126192.98959999999
global	HCT	C9J0I9	0	ZC3HC1	107133
global	HCT	C9J0K6	0	SRI	726582.1041666666
global	HCT	C9J0Q5	0	NCOR2	18245.02246333333
global	HCT	C9J0V5	0	GORASP1	8391.38
global	HCT	C9J0W7	0	ADIPOR1	23431.5
global	HCT	C9J167	0	PMS2	3472.5986733333334
global	HCT	C9J2C0	0	TUBA8	117775538.66666667
global	HCT	C9J2Y9	0	POLR2B	198820.86459999997
global	HCT	C9J461	0	TFDP2	3163.02
global	HCT	C9J494	0	MKRN2	32912.5
global	HCT	C9J4P8	0	FKBP9	22542.454101333333
global	HCT	C9J586	0	ARHGEF3	8821.131835333334
global	HCT	C9J591	0	ARHGEF5	14796.974936666666
global	HCT	C9J5A4	0	KANSL3	11983.5
global	HCT	C9J5J4	0	LIN9	12943.316406666667
global	HCT	C9J5M0	0	MYADM	90568.89062666666
global	HCT	C9J5X1	0	IGF1R	58082.84505333333
global	HCT	C9J7B5	0	EIF5A2	7983.682617333333
global	HCT	C9J7K9	0	PLSCR1	23393.38671666667
global	HCT	C9J7S5	0	ALG3	82558.96354333333
global	HCT	C9J880	0	GLT8D1	28650.6
global	HCT	C9J896	0	CREB1	41846.32682333334
global	HCT	C9J8T4	0	RNF13	50523.17317666666
global	HCT	C9J8T6	0	COX17	84494
global	HCT	C9J8Z4	0	IGSF8	16175.1
global	HCT	C9JA28	0	SSR3	115914
global	HCT	C9JA93	0	TBC1D15	45230.8
global	HCT	C9JAA9	0	RBM28	23182.511069999997
global	HCT	C9JAU6	0	IRF5	79642.8
global	HCT	C9JAX1	0	FXN	98986.13543666666
global	HCT	C9JAZ1	0	MTX2	8866.551105666667
global	HCT	C9JBE1	0	DNPEP	37383.57161666667
global	HCT	C9JC87	0	AP4M1	17214.4
global	HCT	C9JCC6	0	DRAP1	517149.28126666666
global	HCT	C9JCM6	0	MEST	14306.239586666668
global	HCT	C9JCW7	0	TMUB1	7095.856281333333
global	HCT	C9JEH3	0	AAMP	176496
global	HCT	C9JEV9	0	CPSF4	53124.84244666667
global	HCT	C9JEZ4	0	CDC42EP3	4067.68
global	HCT	C9JF46	0	LIMS1	170702.58856666667
global	HCT	C9JF58	0	OSCP1	13378.6
global	HCT	C9JFE4	0	GPS1	601501.4791666666
global	HCT	C9JFR7	0	CYCS	700442.8541666666
global	HCT	C9JG41	0	ITM2C	22922.708983333334
global	HCT	C9JIF9	0	APEH	1103091.4583333333
global	HCT	C9JJ19	0	MRPS34	716245.1666666666
global	HCT	C9JJG6	0	DALRD3	6454.576660333333
global	HCT	C9JJN9	0	VPS8	42684.57552333333
global	HCT	C9JJQ8	0	TUBA4A	152967.48958666666
global	HCT	C9JJX6	0	ARVCF	21951.503256666667
global	HCT	C9JKI3	0	CAV1	46448.447916666664
global	HCT	C9JKL2	0	STARD3NL	26114.6
global	HCT	C9JL73	0	ATP6V1B1	41820.8
global	HCT	C9JLB7	0	OXNAD1	29098.7
global	HCT	C9JLC0	0	FBXO45	9502.581380666667
global	HCT	C9JLU1	0	POLR2H	222579.32813333333
global	HCT	C9JLW8	0	MCRIP1	148462.91667666667
global	HCT	C9JME2	0	FARP1	5641.036539666667
global	HCT	C9JMP5	0	NABP2	33048.87890666667
global	HCT	C9JNP8	0	PARL	19329
global	HCT	C9JNW5	0	RPL24	1193664.6666666667
global	HCT	C9JNZ1	0	UGP2	103671.43226666667
global	HCT	C9JPP3	0	RBBP4	32520.5
global	HCT	C9JQS9	0	PCCB	114412.10678666667
global	HCT	C9JQV0	0	C7orf50	44878.35156333333
global	HCT	C9JRJ5	0	LIMD1	26636.048826666665
global	HCT	C9JRL4	0	MDH1	839124.6041666666
global	HCT	C9JRP1	0	SLC4A7	23024.305989999997
global	HCT	C9JRX8	0	LYRM4	34357.776040000004
global	HCT	C9JRZ6	0	CHCHD3	52248.96223999999
global	HCT	C9JTE9	0	BCAP29	23192.947916666668
global	HCT	C9JU48	0	ANKRD54	24122.26106666667
global	HCT	C9JUP7	0	VCP	295772.5729333333
global	HCT	C9JVP0	0	FOXJ3	26225.113283333336
global	HCT	C9JXA0	0	CEP41	83401.6
global	HCT	C9JY04	0	TMEM243	32229.789063333334
global	HCT	C9JY79	0	SPNB4	53392.958333333336
global	HCT	C9JYJ0	0	RAD51B	12820.4
global	HCT	C9JYJ8	0	REPIN1	13110.658202999999
global	HCT	C9JYM0	0	POP7	71441.37890666666
global	HCT	C9JYN0	0	SYPL1	119774.30210000002
global	HCT	C9JYQ9	0	RPL22L1	503693.4479333333
global	HCT	C9JYR7	0	SPIRE1	16549.1
global	HCT	C9JYS5	0	TVP23C	27778.146483333334
global	HCT	C9JYY6	0	NRCAM	8679.3
global	HCT	C9JZP6	0	DHRS2	6786.78
global	HCT	C9JZR2	0	CTNND1	458352.00003333326
global	HCT	C9JZY6	0	UBE2H	256988.9114666667
global	HCT	C9K0C7	0	TMEM39A	1948.0087482666668
global	HCT	C9K0I4	0	TMEM50B	40453.72330666667
global	HCT	D1MQ08	0	KCNN4	4843.010335333333
global	HCT	D3YTA9	0	PPP3R1	292320.28126666666
global	HCT	D3YTB1	0	RPL32	1.62677e+06
global	HCT	D3YTC7	0	PEMT	3844.47
global	HCT	D4Q8H0	0	pk	29405.3
global	HCT	D6R938	0	CAMK2D	156031.98179999998
global	HCT	D6R944	0	DDX60	6052.937093333334
global	HCT	D6R992	0	RELB	15699.651856666665
global	HCT	D6R9A2	0	RMND5B	3585.4756266666664
global	HCT	D6R9E3	0	MND1	53918.2
global	HCT	D6R9H7	0	ATP5MC1	2.11804e+06
global	HCT	D6R9M9	0	SLC41A3	16270.872723333334
global	HCT	D6R9P3	0	HNRNPAB	658866
global	HCT	D6R9U7	0	POLR3G	89274.43097666667
global	HCT	D6R9X7	0	ERCC6	24533.1
global	HCT	D6R9Z7	0	COX7C	126837
global	HCT	D6RA57	0	TMA16	65064.82161666666
global	HCT	D6RA82	0	ANXA3	627720.6666666666
global	HCT	D6RA89	0	PEX10	6134.57
global	HCT	D6RAJ6	0	FBXO4	33484.2
global	HCT	D6RAN8	0	MRPL27	102875.08853000001
global	HCT	D6RAR6	0	FASTKD3	31276.5
global	HCT	D6RB01	0	FAM169A	28168
global	HCT	D6RB73	0	SLC35B1	27766.618490000004
global	HCT	D6RB97	0	RAP1GDS1	22238.6
global	HCT	D6RBN9	0	RELL1	107844.94011333333
global	HCT	D6RBR4	0	ARSK	44184.958333333336
global	HCT	D6RC52	0	NHP2	93017.99479333333
global	HCT	D6RC85	0	RAP1GDS1	16320.5
global	HCT	D6RCD0	0	HSD17B11	346826
global	HCT	D6RCM8	0	TNFAIP8	26218.47656333333
global	HCT	D6RD24	0	UBE3D	7342.443359333333
global	HCT	D6RD26	0	C4orf33	32400.13737333333
global	HCT	D6RDM5	0	STARD4	28336.8
global	HCT	D6RE00	0	FAM53C	8117.266601666666
global	HCT	D6RE79	0	MFSD10	54409.5
global	HCT	D6REA1	0	SIL1	47785
global	HCT	D6REL6	0	EPN3	76894.38541999999
global	HCT	D6RER5	0	SEPTIN11	681335
global	HCT	D6REX3	0	SEC31A	516470.1354333333
global	HCT	D6REY2	0	MCC	12454.490886666666
global	HCT	D6REZ7	0	NR1I3	56354.7
global	HCT	D6RF35	0	GC	19659.34635633333
global	HCT	D6RF44	0	HNRNPD	152473.32816666667
global	HCT	D6RF48	0	STX18	55883.4
global	HCT	D6RFE8	0	PIGG	57453.5
global	HCT	D6RFI3	0	YIPF3	96653.54167333333
global	HCT	D6RGV5	0	COX7A2	283724.5989666667
global	HCT	D6RHI9	0	RNASET2	52975.8
global	HCT	D6RHZ7	0	RAP1GDS1	6548.365560000001
global	HCT	D6RIS5	0	MMAA	11036.631509666666
global	HCT	D6RJC3	0	INPP4B	23754.87239666667
global	HCT	D6RJI5	0	B4GALT7	27785.19856666667
global	HCT	D6W601	0	ADAT3	52444.18359333333
global	HCT	E1P5H9	0	SLCO4A1	62516.95963666667
global	HCT	E2QRD4	0	MMS22L	30024.51106666667
global	HCT	E2QRF9	0	GMNN	11661.799153333333
global	HCT	E5KP25	0	E5KP25	57497.33463333334
global	HCT	E5RFJ1	0	NSMCE2	11112.895507333335
global	HCT	E5RFK5	0	CCNC	7816.0629069999995
global	HCT	E5RFM7	0	ANKRD46	61191.7
global	HCT	E5RFN2	0	CHCHD7	4102.92
global	HCT	E5RFN4	0	ADGB	3987.6059569999998
global	HCT	E5RGB6	0	IPCEF1	65201.6
global	HCT	E5RGN3	0	ATOX1	56124.59505333333
global	HCT	E5RHA3	0	ERICH1	10488.6
global	HCT	E5RHW4	0	ERLIN2	81834.7
global	HCT	E5RIE8	0	MED7	13887.408527666666
global	HCT	E5RIH5	0	TTI2	153843.01563333333
global	HCT	E5RIQ5	0	TM2D2	1217.6044311666667
global	HCT	E5RIY9	0	NTAQ1	67832.77083666668
global	HCT	E5RJF8	0	CETN3	58512.330729999994
global	HCT	E5RJZ1	0	COX7A2L	7656.579752000001
global	HCT	E5RK69	0	ANXA6	367928.55079666665
global	HCT	E7EM64	0	COPS6	282019.09376666666
global	HCT	E7EMS2	0	NPC2	495935.0208333333
global	HCT	E7EN19	0	MAP4K4	206476.90103333336
global	HCT	E7EN32	0	MEN1	17731.664713333335
global	HCT	E7EN73	0	KIAA0319L	45268.13801999999
global	HCT	E7EN96	0	MED22	15326.845053333333
global	HCT	E7ENF1	0	C12orf43	10785.2
global	HCT	E7ENY0	0	ADD1	108249.04166666667
global	HCT	E7EP35	0	LRRC42	29943.17773666667
global	HCT	E7EP87	0	NARF	21109.72721333333
global	HCT	E7EPB3	0	RPL14	1137247.9583333333
global	HCT	E7EPI0	0	IBTK	5294.089111333334
global	HCT	E7EPM6	0	ACSL1	131586.83336666666
global	HCT	E7EPN6	0	PKNOX1	13400.127276666666
global	HCT	E7EPN9	0	PRRC2C	22242.052734999997
global	HCT	E7EPP6	0	CHEK1	71283.7
global	HCT	E7EPP7	0	STXBP4	27575.888020000002
global	HCT	E7EPT4	0	NDUFV2	210793
global	HCT	E7EQ64	0	PRSS1	180895.51563333333
global	HCT	E7EQ69	0	NAA50	388149.06253333326
global	HCT	E7EQB2	0	LTF	170314.88544666665
global	HCT	E7EQU1	0	HMGB3	477022.20836666663
global	HCT	E7ER86	0	DYNLT2B	1660.02
global	HCT	E7ERI8	0	CLASP2	92581.71875333332
global	HCT	E7ERJ7	0	PABPC1	74380.2
global	HCT	E7ERK9	0	EIF2B4	141119.27086666666
global	HCT	E7ERS3	0	ZC3H18	8901.532226000001
global	HCT	E7ESC7	0	MAEA	14985.264323333335
global	HCT	E7ESP4	0	ITGA2	311374.5781333333
global	HCT	E7ET40	0	PLAU	11006.792805666666
global	HCT	E7ET89	0	DTX2	4810.240966666667
global	HCT	E7ETD6	0	BPTF	43676.6
global	HCT	E7ETM6	0	SYS1	169784
global	HCT	E7ETU5	0	RBMS1	26707.3
global	HCT	E7ETU7	0	MRPL3	281323.3281666666
global	HCT	E7ETU9	0	PLOD2	54560.3
global	HCT	E7ETZ4	0	BZW2	949360
global	HCT	E7EU09	0	FGFR1	1023.56
global	HCT	E7EU96	0	CSNK2A1	558976.6666666666
global	HCT	E7EUN9	0	DUS2	71681.5
global	HCT	E7EUP3	0	KAT7	15965
global	HCT	E7EUU4	0	EIF4G1	958663.2916666666
global	HCT	E7EV09	0	DYNC1I2	39722.65755333333
global	HCT	E7EV10	0	MTA3	77924.8
global	HCT	E7EV84	0	BECN1	54784.6
global	HCT	E7EVA0	0	MAP4	190526
global	HCT	E7EVJ5	0	CYFIP2	119204.56253333333
global	HCT	E7EVQ6	0	SQLE	81508.17317666666
global	HCT	E7EW05	0	SDAD1	55605.08984333333
global	HCT	E7EWM1	0	NCOA2	143381.53386666666
global	HCT	E7EWM3	0	ZMIZ2	17850.3
global	HCT	E7EX17	0	EIF4B	1698977.2083333333
global	HCT	E7EX44	0	CALD1	104247.33594333334
global	HCT	E7EX70	0	POLR1E	66996.46614666666
global	HCT	E7EX90	0	DCTN1	278977.0208333333
global	HCT	E7EXA6	0	CHTF18	126626
global	HCT	E9PAV3	0	NACA	1.18647e+06
global	HCT	E9PB61	0	ALYREF	238921
global	HCT	E9PBC1	0	EPN2	51005.2
global	HCT	E9PC47	0	LIMK1	20644.30729333333
global	HCT	E9PC53	0	SETD6	6555.192952333334
global	HCT	E9PC61	0	TENT4B	6915.9775389999995
global	HCT	E9PC69	0	MARK2	93284.25260333333
global	HCT	E9PCD7	0	MAN2B2	16311.123373333334
global	HCT	E9PD50	0	SMG7	10517.476725666667
global	HCT	E9PD68	0	CRMP1	195599.07293333334
global	HCT	E9PDF6	0	MYO1B	290476.67713333335
global	HCT	E9PDU6	0	CNN3	70681.32161666667
global	HCT	E9PE47	0	SLC2A13	5245.53
global	HCT	E9PE95	0	GPAT2	39514.94531333333
global	HCT	E9PEJ6	0	ATP11A	400994
global	HCT	E9PEM5	0	LRBA	90197.8
global	HCT	E9PEN0	0	ING5	13887.291016666664
global	HCT	E9PF16	0	ACSF2	54876.37890666667
global	HCT	E9PF18	0	HADH	273746
global	HCT	E9PF19	0	TBL2	106675.13543333333
global	HCT	E9PFE2	0	GTF2IRD1	95198.1
global	HCT	E9PFK9	0	RABGEF1	86409.52604333333
global	HCT	E9PFR3	0	PPP2R5D	447201
global	HCT	E9PFT6	0	HBD	79633.95705000001
global	HCT	E9PFW2	0	MANBA	50402.97005333333
global	HCT	E9PG22	0	CEP97	36667.88346333333
global	HCT	E9PG40	0	APP	54998.337236666666
global	HCT	E9PGC0	0	RASA1	90635.35156333334
global	HCT	E9PGC8	0	MAP1A	5172.43
global	HCT	E9PGM1	0	EIF4G1	143831
global	HCT	E9PGT1	0	TSN	646888
global	HCT	E9PGT3	0	RPS6KA1	232542.46356666667
global	HCT	E9PH64	0	NDUFB9	174767.66150000002
global	HCT	E9PH99	0	ZNF451	22156.870769999998
global	HCT	E9PHA2	0	NCAPH	192980
global	HCT	E9PHG5	0	CYP20A1	29744.152993333333
global	HCT	E9PHH8	0	PIAS3	11500.4
global	HCT	E9PHK0	0	CLEC3B	40294.37109333333
global	HCT	E9PHM6	0	DST	510402.53126666666
global	HCT	E9PHY8	0	MROH1	60256.08073333333
global	HCT	E9PI08	0	RCE1	104377.81511333333
global	HCT	E9PI44	0	RNFT1	7090.94
global	HCT	E9PI68	0	SPCS2	256166.10419999997
global	HCT	E9PI99	0	NFYC	133220.15106666667
global	HCT	E9PIE4	0	MTCH2	12461.6
global	HCT	E9PIF4	0	NEU1	79840.11458666668
global	HCT	E9PIN3	0	NXF1	52065.934896666666
global	HCT	E9PIT3	0	F2	8908.45
global	HCT	E9PIZ2	0	LARGE2	49582.07877666667
global	HCT	E9PJ38	0	EBAG9	13640.244140333334
global	HCT	E9PJD7	0	ZFTRAF1	25348.8
global	HCT	E9PJF5	0	BRMS1	65600.69531333334
global	HCT	E9PJJ5	0	KCTD21	11609.4
global	HCT	E9PJM3	0	FBXO3	72105.69791999999
global	HCT	E9PJN1	0	RPS6KA4	47790.993493333335
global	HCT	E9PJN9	0	RPS3	50897.2
global	HCT	E9PJS8	0	ECHDC1	10920.447265666668
global	HCT	E9PK06	0	EEF1D	4153.909993333334
global	HCT	E9PK52	0	EPB41L2	25591.253253333332
global	HCT	E9PK54	0	HSPA8	435379
global	HCT	E9PK91	0	BCLAF1	18747.141274333335
global	HCT	E9PKB7	0	TEAD1	16014.590496666666
global	HCT	E9PKC5	0	AMPD3	11828.1
global	HCT	E9PKF6	0	PPP6R3	263500.5416666667
global	HCT	E9PKP7	0	UBTF	134585.64323333334
global	HCT	E9PKP8	0	FADS3	121973.30858666667
global	HCT	E9PKQ5	0	CCDC90B	3600.47
global	HCT	E9PKT4	0	TMEM123	120834.56251666666
global	HCT	E9PKU7	0	GANAB	262678.28126666666
global	HCT	E9PKW1	0	LTBP3	14961
global	HCT	E9PL71	0	EEF1D	11297.807129666666
global	HCT	E9PLI6	0	EIF1AD	145644
global	HCT	E9PLK3	0	NPEPPS	2324907.8333333335
global	HCT	E9PLS9	0	TM7SF2	40213.164716666666
global	HCT	E9PLX2	0	RNF141	16159.585613333335
global	HCT	E9PLY5	0	MACF1	39230.490236666665
global	HCT	E9PM75	0	SIRT3	40680.42838666667
global	HCT	E9PM92	0	C11orf58	43415.514325000004
global	HCT	E9PMC9	0	EMSY	16826.2
global	HCT	E9PMH5	0	BIRC2	28750.334636666666
global	HCT	E9PMR4	0	CD151	261272.77606666667
global	HCT	E9PMR6	0	ARHGEF12	39612.425129999996
global	HCT	E9PMU7	0	PUF60	2776060.0833333335
global	HCT	E9PN89	0	HSPA8	100853
global	HCT	E9PNH2	0	FEZ1	3701.8664550000003
global	HCT	E9PNK6	0	TPD52L1	128530.91926666668
global	HCT	E9PNL2	0	SNX7	3482.86
global	HCT	E9PNW4	0	E9PNW4	31690.294923333335
global	HCT	E9PP40	0	LRRC14	17164.571613333334
global	HCT	E9PPI4	0	SLC35C1	7553.281576666667
global	HCT	E9PPW7	0	NDUFS8	137466.22136666666
global	HCT	E9PQL1	0	FAM76A	40485.411344566666
global	HCT	E9PR06	0	IFT46	13199.532876666666
global	HCT	E9PR47	0	AAMDC	47774.626950000005
global	HCT	E9PRR7	0	FRG1	126560.23696666666
global	HCT	E9PS17	0	SCYL1	143541.02086666666
global	HCT	E9PS44	0	IFITM3	94227.92968333334
global	HCT	E9PSH4	0	MAF1	12570.323565666666
global	HCT	E9PSI1	0	E9PSI1	124395.90106666666
global	HCT	F1DAL9	0	NR2F1	5414.97
global	HCT	F2Z2B0	0	TIMM10B	4955.45
global	HCT	F2Z2E2	0	IQGAP3	255963.07293333331
global	HCT	F2Z2W7	0	TRMT2A	101532
global	HCT	F2Z2X0	0	NME4	2461.76
global	HCT	F2Z357	0	RAP1GAP	9119.542318333333
global	HCT	F5GWD3	0	GTF2H3	88389.5
global	HCT	F5GWH5	0	TMEM258	233977
global	HCT	F5GWT4	0	WNK1	134688.87763333332
global	HCT	F5GX09	0	FAM76B	29353.404946666666
global	HCT	F5GX99	0	CLPB	53246.83593666667
global	HCT	F5GXC5	0	ITFG1	45799.474049000004
global	HCT	F5GXE4	0	ATE1	246238.95316666667
global	HCT	F5GXX5	0	DAD1	1154884.9583333333
global	HCT	F5GXX6	0	C12orf4	1770.51
global	HCT	F5GYJ5	0	SDHAF2	8660.32
global	HCT	F5GYQ1	0	ATP6V0D1	154069
global	HCT	F5GZ90	0	DTL	35928.7
global	HCT	F5GZ97	0	WASHC3	29003.58854333333
global	HCT	F5GZG6	0	TPK1	4969.375325666667
global	HCT	F5GZN3	0	MFGE8	16041.958172333334
global	HCT	F5GZS6	0	SLC3A2	1.67125e+06
global	HCT	F5H018	0	RAN	12530.640787666665
global	HCT	F5H0R1	0	TUT1	9907.299478666666
global	HCT	F5H136	0	TCP1	64402.8
global	HCT	F5H269	0	DMXL1	24865.452473333335
global	HCT	F5H290	0	ZNF7	24611.8
global	HCT	F5H2E7	0	LTBR	14927.847333333333
global	HCT	F5H2T3	0	ANAPC15	16326.555663333333
global	HCT	F5H385	0	SLC39A3	30278.17968666667
global	HCT	F5H3Y4	0	DHX37	37691.939450000005
global	HCT	F5H4M0	0	VPS37B	34138.6
global	HCT	F5H4R6	0	NAP1L1	1.67714e+06
global	HCT	F5H523	0	KLHL42	33825.69335666666
global	HCT	F5H538	0	MAP3K4	13427.595706666667
global	HCT	F5H5A3	0	MAP4K3	24942.6
global	HCT	F5H5D3	0	TUBA1C	1114372.1043333334
global	HCT	F5H5R8	0	NAT1	13520.912925333332
global	HCT	F5H5T5	0	UBE3B	10512.925131333332
global	HCT	F5H5U2	0	DDX55	31689.389326666667
global	HCT	F5H5X2	0	ALKBH2	59049.24739333333
global	HCT	F5H619	0	HEATR5A	18580.143883333334
global	HCT	F5H6C2	0	IFT88	42085.323566666666
global	HCT	F5H6E2	0	MYO1C	1.26858e+06
global	HCT	F5H6T0	0	ABHD4	7693.113525500001
global	HCT	F5H6Z0	0	CDK17	11636.7
global	HCT	F5H8A0	0	TRPT1	17910.498696666666
global	HCT	F5H8H2	0	MVK	46675.96093666667
global	HCT	F5H8H3	0	STARD10	46424.208333333336
global	HCT	F6RY50	0	SIPA1	22134.5
global	HCT	F6S7C4	0	SUPT20H	7776.100587333333
global	HCT	F6TH74	0	PHACTR2	6333.62
global	HCT	F6TLX2	0	GLOD4	944248.2291666666
global	HCT	F6V107	0	PICK1	15002.318363333334
global	HCT	F6VRR5	0	POLDIP3	3902.49
global	HCT	F6VZ39	0	RBM38	34347.2
global	HCT	F8U8C0	0	TNFRSF10A	98684.76433666667
global	HCT	F8VNT9	0	CD63	115820.55209666665
global	HCT	F8VNW4	0	NACA	38095.9
global	HCT	F8VP51	0	TEDC1	3175.5604043333333
global	HCT	F8VP71	0	LETMD1	39796.5
global	HCT	F8VPD4	0	CAD	1871225.6666666667
global	HCT	F8VQD9	0	ATG101	13663.793620000002
global	HCT	F8VQZ7	0	METAP2	9201.796387333334
global	HCT	F8VR31	0	DNA2	17702.030274999997
global	HCT	F8VRH0	0	PCBP2	81571.60937666666
global	HCT	F8VS78	0	TSPAN31	3807.6723629999997
global	HCT	F8VSL3	0	NFYB	136556.54426666666
global	HCT	F8VUJ3	0	POC1B-GALNT4	3613.4632976666667
global	HCT	F8VV52	0	CNOT2	75520.7
global	HCT	F8VV64	0	TNS2	78971.5
global	HCT	F8VVA7	0	COPZ1	1003702.7085000001
global	HCT	F8VVM2	0	SLC25A3	174846.51043333334
global	HCT	F8VVS7	0	CASP9	24447.35481666667
global	HCT	F8VVT9	0	AGAP2	8121.881511333333
global	HCT	F8VW29	0	DUSP6	8876.055500666667
global	HCT	F8VW41	0	PACS2	9171.647460666667
global	HCT	F8VW99	0	PUS7L	32000.8
global	HCT	F8VX04	0	SLC38A1	132224.31773333333
global	HCT	F8VXY1	0	CERS5	43660.763876000005
global	HCT	F8VYE8	0	PPP1CC	1.1518e+06
global	HCT	F8W038	0	C17orf49	26170.010416666668
global	HCT	F8W0P7	0	ATP5F1B	84240.5
global	HCT	F8W1A4	0	AK2	1284241.7083333333
global	HCT	F8W1G3	0	TMBIM6	64502.024743333335
global	HCT	F8W1I5	0	MYL6B	34036.444006666665
global	HCT	F8W1R7	0	MYL6	2208203.1666666665
global	HCT	F8W543	0	NAP1L1	27433.5
global	HCT	F8W689	0	RFX5	35587.458333333336
global	HCT	F8W696	0	APOA1	22567.453125666663
global	HCT	F8W6I7	0	HNRNPA1	629960
global	HCT	F8W717	0	EML1	17063.517903333333
global	HCT	F8W7C6	0	RPL10	232256.53123333337
global	HCT	F8W7Q4	0	FAM162A	233566.34896666664
global	HCT	F8W7S1	0	MIGA1	199633.28126666663
global	HCT	F8W7W8	0	HFE	26705.7
global	HCT	F8W8C2	0	VEZT	11137.5
global	HCT	F8W8D3	0	SLBP	62748.05338666667
global	HCT	F8W8I6	0	TIA1	177865
global	HCT	F8W930	0	IGF2BP2	132152.9062333333
global	HCT	F8W9S7	0	GAPVD1	6414.34
global	HCT	F8W9X7	0	CCDC93	93796.4
global	HCT	F8WA11	0	CLASP1	104861.65883333333
global	HCT	F8WA39	0	MTMR1	68421.48437666666
global	HCT	F8WAX7	0	SELENOK	52763.6
global	HCT	F8WBA3	0	PRKD1	228734.94793333331
global	HCT	F8WCN1	0	KDM4C	9153.57
global	HCT	F8WDK9	0	PDCD6IP	14698.177409999998
global	HCT	F8WDZ3	0	CMTM7	52583.903973333334
global	HCT	F8WE10	0	LIMS1	106422.12238666666
global	HCT	F8WEC0	0	MMADHC	42894.227216666666
global	HCT	G0XQ39	0	STIM1	67964.75260666666
global	HCT	G3V0I5	0	NDUFV1	131109.70053333332
global	HCT	G3V167	0	PARP2	57410.2
global	HCT	G3V196	0	RAB15	11973708.666666666
global	HCT	G3V198	0	NUP160	94961.19009666667
global	HCT	G3V1A6	0	GSDMD	491533
global	HCT	G3V1C1	0	AKR1E2	1717985.4583333333
global	HCT	G3V1P3	0	BORCS5	27157.2
global	HCT	G3V1S3	0	DENND5B	13462.509113333334
global	HCT	G3V1V4	0	GTSF1	94406.7
global	HCT	G3V207	0	TMCC3	66156.68099000001
global	HCT	G3V286	0	NFKBIA	6349.769856666667
global	HCT	G3V2D5	0	ZFP36L1	19699.434896666666
global	HCT	G3V2H0	0	ERO1A	6545.980550333334
global	HCT	G3V2H2	0	KLHDC2	25682.384766666666
global	HCT	G3V2W9	0	EAPP	46082.576819999995
global	HCT	G3V325	0	ATP5MF-PTCD1	1.3036e+06
global	HCT	G3V3G9	0	PEX19	141249.66926666666
global	HCT	G3V424	0	DNAL1	11422.135090000002
global	HCT	G3V4K3	0	VIPAS39	53389.09114333333
global	HCT	G3V506	0	AREL1	11064.276041666666
global	HCT	G3V529	0	DDX24	41795.02213333334
global	HCT	G3V542	0	TUBB3	2950.0677083333335
global	HCT	G3V583	0	FAM177A1	44423.52213666667
global	HCT	G3V599	0	MIA2	71924.90104333333
global	HCT	G3V5E1	0	CCNK	68959.45833333333
global	HCT	G3V5L1	0	MAX	16188.2
global	HCT	G3V5N8	0	ZFYVE1	9142.03
global	HCT	G3V5R9	0	KLC1	220912
global	HCT	G3V5T9	0	CDK2	898751.6041666666
global	HCT	G3V5X4	0	SYNE2	8367.369466333332
global	HCT	G3XAD2	0	FUT8	15295.119466666665
global	HCT	G3XAI2	0	LAMB1	118544.65106666666
global	HCT	G3XAN4	0	TRAM1	229256.64063333333
global	HCT	G3XAN8	0	TIMM8B	12586.9
global	HCT	G3XAP0	0	RBM23	22154.610676666663
global	HCT	G5E975	0	SMARCB1	23683.4
global	HCT	G5E994	0	GPR107	22178.900393333333
global	HCT	G5E9A6	0	USP11	762505
global	HCT	G5E9C5	0	PDE5A	3581.163655666667
global	HCT	G5E9C8	0	SOS1	50990.52864666667
global	HCT	G5E9M4	0	ZNF277	8633.651855666667
global	HCT	G5E9Q6	0	PFN2	246645.58856666667
global	HCT	G5E9Y3	0	ARAP3	144593.56769999999
global	HCT	G5E9Z2	0	CLPTM1L	50454.51302333333
global	HCT	G5EA09	0	SDCBP	7859.62
global	HCT	G5EA30	0	CELF1	266478
global	HCT	G5EA48	0	SRGAP1	82851.2
global	HCT	G8JLA2	0	MYL6	182712.54361966669
global	HCT	G8JLB6	0	HNRNPH1	1214780.0833333333
global	HCT	G8JLD5	0	DNM1L	39807.31119666667
global	HCT	G8JLP4	0	MARF1	5707.122070333334
global	HCT	H0UI80	0	NELFCD	352768.31253333326
global	HCT	H0Y368	0	DPM1	924035.5418333333
global	HCT	H0Y3A4	0	ANK3	6754.384930333334
global	HCT	H0Y3D0	0	ENTPD6	17996.263993333334
global	HCT	H0Y3N9	0	PHF8	40388.08854333333
global	HCT	H0Y3V4	0	IPO5	17528.887043333332
global	HCT	H0Y3Y9	0	PSMD4	15867.8
global	HCT	H0Y413	0	PRICKLE3	10888.2
global	HCT	H0Y4B0	0	ERI3	154434.53646666664
global	HCT	H0Y5A3	0	GRAMD4	4428.1405030000005
global	HCT	H0Y5C6	0	FLNA	23755.069010000003
global	HCT	H0Y5K5	0	ERGIC3	148691.93233333333
global	HCT	H0Y6F5	0	ZHX3	2612.82
global	HCT	H0Y6K2	0	BRD2	73725.3
global	HCT	H0Y6Z7	0	PTPRF	88029.13020999999
global	HCT	H0Y704	0	ZNF185	11385.911461666668
global	HCT	H0Y7F7	0	CEP350	5368.08
global	HCT	H0Y7P7	0	PISD	33107.06575666667
global	HCT	H0Y7R8	0	AFDN	38854.8
global	HCT	H0Y861	0	TMEM222	47956.17057333334
global	HCT	H0Y886	0	NDUFB5	38201.908853333334
global	HCT	H0Y8R1	0	GRSF1	486506.60419999994
global	HCT	H0Y8U5	0	CTBP1	15953.4
global	HCT	H0Y990	0	ABCE1	81151.09375333333
global	HCT	H0Y997	0	TXNDC15	24817.11653666667
global	HCT	H0Y9P9	0	SRD5A3	22126.993490000004
global	HCT	H0Y9S9	0	PPIP5K2	11794.821940666667
global	HCT	H0Y9U8	0	CCNB1	279906.81773333333
global	HCT	H0Y9V2	0	UBE2B	188678.58336666666
global	HCT	H0YA20	0	DGKQ	24552.194010000003
global	HCT	H0YAN8	0	ARHGEF10	180264.48963333332
global	HCT	H0YAR2	0	PABPC1	20863.032876666668
global	HCT	H0YB09	0	DGLUCY	2873.3
global	HCT	H0YB73	0	UBE2W	32961.29687666667
global	HCT	H0YC16	0	PLAA	13744.134114333334
global	HCT	H0YC98	0	GRINA	3132.2719316666667
global	HCT	H0YCB3	0	ASCC1	94645.8
global	HCT	H0YCG2	0	LAMP2	11142.1
global	HCT	H0YCR7	0	RNH1	13689.7
global	HCT	H0YD93	0	RUFY2	15889.062823333334
global	HCT	H0YDK8	0	PUM1	74861.73437666666
global	HCT	H0YEL8	0	SERGEF	27860
global	HCT	H0YEP3	0	NPEPL1	21817.472006666667
global	HCT	H0YET9	0	ARRB1	50182.3
global	HCT	H0YF29	0	C8orf82	162216.4062666667
global	HCT	H0YFA4	0	CRIP2	21122.365886666666
global	HCT	H0YFM4	0	ITFG2	3138.1835936666666
global	HCT	H0YFN7	0	RIC1	16361.594726666668
global	HCT	H0YGR4	0	REXO2	257329
global	HCT	H0YGT3	0	ESRRA	16218.651366666667
global	HCT	H0YH69	0	ETNK1	100479.66666999999
global	HCT	H0YH87	0	ATXN2	38194.950520000006
global	HCT	H0YHC3	0	NAP1L1	7893.923663999999
global	HCT	H0YHD0	0	BRMS1L	24371.68489666667
global	HCT	H0YI09	0	TMT1A	32484.989260000002
global	HCT	H0YIP2	0	PRIM1	231496.02606666667
global	HCT	H0YIV6	0	BRF1	12767.460936666665
global	HCT	H0YJ78	0	ABCD4	13323.298340000001
global	HCT	H0YJF3	0	ALKBH1	9650.55
global	HCT	H0YKR4	0	CERS4	5482.010742333333
global	HCT	H0YKT5	0	TLE3	34368.33984666667
global	HCT	H0YKW3	0	KATNBL1	2429.6252440000003
global	HCT	H0YL22	0	NDUFAF1	8230.043946333333
global	HCT	H0YLF5	0	PBX1	22223.404293333337
global	HCT	H0YM23	0	ANKRD17	30781.03515666667
global	HCT	H0YME5	0	EIF2AK4	100893.73436333334
global	HCT	H0YMV8	0	RPS27L	637907
global	HCT	H0YN33	0	CINP	18828.4
global	HCT	H0YN65	0	CHST14	175147.71353333336
global	HCT	H0YN78	0	CCDC32	29467.783203333336
global	HCT	H0YNE9	0	RAB8B	33987.17708666667
global	HCT	H0YNH8	0	UACA	120427.38283333334
global	HCT	H0YNP1	0	GLCE	25475.034503333332
global	HCT	H0YNW5	0	DUT	757336.1041666666
global	HCT	H3BLS9	0	ANKHD1	45343.4
global	HCT	H3BLV9	0	SRPK1	139821.48436666667
global	HCT	H3BM14	0	NUB1	144575.68230000001
global	HCT	H3BMJ2	0	C15orf39	4947.943684999999
global	HCT	H3BMM9	0	RNPS1	134078.51563333333
global	HCT	H3BMQ0	0	TSC2	48758.72395666666
global	HCT	H3BMT1	0	RRN3	28918.3
global	HCT	H3BNI4	0	ATP6V0C	58479.26301999999
global	HCT	H3BNM2	0	DPP8	13382.5
global	HCT	H3BNQ7	0	ABAT	13989.771483333336
global	HCT	H3BNT4	0	MPHOSPH6	2193.753865666667
global	HCT	H3BP20	0	HEXA	205075.39063333333
global	HCT	H3BP27	0	ADAT1	20145.9
global	HCT	H3BP28	0	COQ7	40759.618486666666
global	HCT	H3BPE1	0	MACF1	149566.63543333331
global	HCT	H3BPP2	0	CMC2	48717.97070333333
global	HCT	H3BPS8	0	ALDOA	17959.529946666666
global	HCT	H3BPZ0	0	FBXL19	28444.2
global	HCT	H3BQA6	0	CCNDBP1	26303.789716666666
global	HCT	H3BQC4	0	TGFB1I1	6685.301920666666
global	HCT	H3BQQ9	0	UBE2I	6044.526692666666
global	HCT	H3BR29	0	RUSF1	84566.15364666667
global	HCT	H3BR70	0	PKM	844147
global	HCT	H3BR83	0	NFATC3	12718.138672666668
global	HCT	H3BRB3	0	KIF22	54809.9
global	HCT	H3BRJ5	0	H3BRJ5	16216.140624333333
global	HCT	H3BRK3	0	NQO1	52798.75911666666
global	HCT	H3BRL3	0	UBFD1	545937
global	HCT	H3BRQ4	0	H3BRQ4	33276.482183930995
global	HCT	H3BRU6	0	PCBP2	50212.283853333334
global	HCT	H3BS09	0	CYLD	11552.643068000001
global	HCT	H3BSH7	0	UTP4	25784.5
global	HCT	H3BSM0	0	ACSM3	34318.013673333335
global	HCT	H3BSS4	0	PCBP2	27622.701173333335
global	HCT	H3BST1	0	BLOC1S6	21778.547526666665
global	HCT	H3BSW6	0	CTU2	826381.5833333334
global	HCT	H3BT57	0	PML	71576.96354333333
global	HCT	H3BU04	0	TIPIN	7289.7
global	HCT	H3BUF6	0	ATXN2L	20624.691487666667
global	HCT	H3BUI0	0	IST1	17060.292967999998
global	HCT	H3BUN4	0	NOL3	50422.958333333336
global	HCT	H6UMI1	0	GABARAP	23811.4
global	HCT	H7BXD5	0	GCA	230122.47400000002
global	HCT	H7BXF5	0	SAP130	22897.16731666667
global	HCT	H7BXH9	0	METTL21A	30164.9
global	HCT	H7BXI1	0	ESYT2	478514
global	HCT	H7BXP1	0	NKIRAS2	30929
global	HCT	H7BXV5	0	COL18A1	18550.071939999998
global	HCT	H7BXY3	0	DHX30	49781.41927333333
global	HCT	H7BYC8	0	DYNC2LI1	1375.75
global	HCT	H7BYD9	0	PAM	20427.1
global	HCT	H7BYN4	0	KIF23	40319.2
global	HCT	H7BYT1	0	CSNK1D	108335.65363333334
global	HCT	H7BYV6	0	BIN3	39105.42057333334
global	HCT	H7BYW5	0	PRKAR1B	16890.160480000002
global	HCT	H7BYY1	0	TPM1	32637.007159999997
global	HCT	H7BZJ3	0	PDIA3	3493317
global	HCT	H7BZK6	0	USP46	61308.34505333333
global	HCT	H7BZY9	0	ABHD5	17544.8
global	HCT	H7C096	0	BNIP2	58131.84895666666
global	HCT	H7C0A7	0	AGAP1	7735.341471333333
global	HCT	H7C0D5	0	YIPF4	96534.59636000001
global	HCT	H7C0M5	0	COL6A2	29063.5
global	HCT	H7C124	0	THEMIS2	7379.39
global	HCT	H7C127	0	BRD8	15333.844076666666
global	HCT	H7C134	0	TRIM5	3104.1354979999996
global	HCT	H7C1A0	0	SENP2	5846.96
global	HCT	H7C1M5	0	DNTTIP1	30614.417966666664
global	HCT	H7C1U3	0	CC2D1B	139304.23176666666
global	HCT	H7C1U8	0	APOO	205271.04170000003
global	HCT	H7C1W0	0	ART5	2673.32
global	HCT	H7C1W1	0	PXDN	1986.9
global	HCT	H7C207	0	R3HDM1	16876.182293333335
global	HCT	H7C209	0	ANKRD44	124765.01563333334
global	HCT	H7C268	0	TMEM168	59000.99609666667
global	HCT	H7C280	0	SCLY	159934
global	HCT	H7C285	0	TSPAN15	21647.4
global	HCT	H7C2Q8	0	EBNA1BP2	32946.03906333334
global	HCT	H7C2S9	0	MTO1	27836.5
global	HCT	H7C2U8	0	FAM234A	11864.028807333334
global	HCT	H7C3E9	0	DDX56	33740.06119666667
global	HCT	H7C4G8	0	NT5DC2	41567.3
global	HCT	H7C4T5	0	MBNL1	22122.092773333334
global	HCT	H7C4X9	0	ZMYND8	15424.728843333332
global	HCT	H7C593	0	MFSD1	14388.2
global	HCT	H7C835	0	FBXL17	8406.67
global	HCT	H9KV50	0	SELENON	91600.72916666667
global	HCT	H9KV60	0	CSAG1	331718
global	HCT	H9KV75	0	ACTN1	75779.3
global	HCT	H9KV77	0	COPRS	41645.23502666667
global	HCT	H9ZYI9	0	GABPB1	10116.3
global	HCT	I3L0E3	0	hCG_1984214	327083.34376666666
global	HCT	I3L0L6	0	RNF167	27339.945313333334
global	HCT	I3L0M3	0	MAZ	3072
global	HCT	I3L0N3	0	NSF	531494
global	HCT	I3L161	0	PLSCR3	3921.5686846666667
global	HCT	I3L170	0	MAPT	127280.28123333334
global	HCT	I3L1A2	0	PAQR4	7624.854491333334
global	HCT	I3L1I3	0	NSMCE1	57262.89453333333
global	HCT	I3L1P8	0	SLC25A11	397148.7916666667
global	HCT	I3L1Q3	0	ELP5	189005.69273333333
global	HCT	I3L1T3	0	DERL2	44364.4
global	HCT	I3L1U8	0	ABR	149307
global	HCT	I3L1Y9	0	FLYWCH2	137271
global	HCT	I3L213	0	PHKB	40111.781739666665
global	HCT	I3L257	0	CLUAP1	1.12013e+06
global	HCT	I3L295	0	MPDU1	182397.97396666664
global	HCT	I3L2B0	0	CLUH	112953.77864666667
global	HCT	I3L2J1	0	MED31	4850.590983333333
global	HCT	I3L2K5	0	ZC3H7A	119878.50781666666
global	HCT	I3L2W5	0	CRYM	43276.5
global	HCT	I3L383	0	HOXB8	6546.67
global	HCT	I3L3Q4	0	GLOD4	35041.92057333334
global	HCT	I3L448	0	ATPAF1	101590.51303333334
global	HCT	I3L4A1	0	CHMP6	46495.1
global	HCT	I3L4I4	0	TOM1L1	128486
global	HCT	I6L894	0	ANK2	61561.5
global	HCT	I6L899	0	GOLGA8R	49374.5
global	HCT	J3KMX3	0	AFP	50702.1
global	HCT	J3KMZ7	0	INTS2	73378.39062666666
global	HCT	J3KMZ9	0	LDLR	205161
global	HCT	J3KN66	0	TOR1AIP1	206454.61463333332
global	HCT	J3KN75	0	TBC1D8B	83002.60156333334
global	HCT	J3KNA0	0	OXA1L	100838.78646000002
global	HCT	J3KND1	0	SAAL1	47871.71484333333
global	HCT	J3KNF4	0	CCS	177627.40103333336
global	HCT	J3KNF8	0	CYB5B	698006.6458333334
global	HCT	J3KNH0	0	KICS2	22503.391600000003
global	HCT	J3KNL6	0	SEC16A	167816
global	HCT	J3KNN3	0	PHKG2	26583.259116666664
global	HCT	J3KNN5	0	DDX41	105303.52606666666
global	HCT	J3KNN7	0	BRAP	21721.7
global	HCT	J3KNS1	0	AGTPBP1	19595.92252333333
global	HCT	J3KNZ9	0	FBRS	4444.2627766666665
global	HCT	J3KP15	0	SRSF2	935211.9583333334
global	HCT	J3KP58	0	CLIP1	79420
global	HCT	J3KPD3	0	RBM7	78277.92187333333
global	HCT	J3KPF0	0	HECTD4	12659.813474999999
global	HCT	J3KPJ3	0	CAMKK1	1129.12
global	HCT	J3KPP0	0	MRPL42	54864.716146666666
global	HCT	J3KPP4	0	LUC7L3	64346.201819999995
global	HCT	J3KPS0	0	DNAJB12	70048
global	HCT	J3KPT4	0	TRABD	55929.68359666667
global	HCT	J3KQ26	0	ARMC5	28183.332033333336
global	HCT	J3KQ32	0	OLA1	1513305.0416666667
global	HCT	J3KQ40	0	TBC1D8	14251.5
global	HCT	J3KQ48	0	PTRH2	374334.12503333326
global	HCT	J3KQA0	0	SYT1	49950.1
global	HCT	J3KQA4	0	SLC25A36	5557.1
global	HCT	J3KQJ1	0	SUMF2	373093.20836666663
global	HCT	J3KQJ9	0	VWDE	19466.140300666666
global	HCT	J3KQN4	0	RPL36A	244571.85416666666
global	HCT	J3KQQ5	0	GALNT14	17437.63769666667
global	HCT	J3KQY1	0	MRPL22	327899
global	HCT	J3KR35	0	CCDC12	59217.72656333333
global	HCT	J3KR49	0	CLASP2	9586.18
global	HCT	J3KR72	0	TAF6	22067.75651333333
global	HCT	J3KR97	0	TBCD	436771.28126666666
global	HCT	J3KRA9	0	SMG1	663080.8541666666
global	HCT	J3KRW7	0	TMEM199	38449.82942666667
global	HCT	J3KS05	0	CBX1	64186.7
global	HCT	J3KS15	0	MRPL58	258106.10416666666
global	HCT	J3KS54	0	FLII	78633.77083666668
global	HCT	J3KSG1	0	KCTD1	33343.240236666665
global	HCT	J3KSH8	0	JPT1	26627.6
global	HCT	J3KSJ5	0	CYBC1	44577.28906333334
global	HCT	J3KSP0	0	SKA2	16657.076496666665
global	HCT	J3KTA1	0	FBXL20	81560.90886666666
global	HCT	J3KTE4	0	RPL19	553782.7083333334
global	HCT	J3KTL2	0	SRSF1	436827
global	HCT	J3KTN0	0	EIF4A1	169451.85156666665
global	HCT	J3QL48	0	J3QL48	38221.05924333333
global	HCT	J3QL71	0	SCRN2	155723.88023333333
global	HCT	J3QLB2	0	SLC39A11	122568.21876666667
global	HCT	J3QLM1	0	STARD3	10550.072100333333
global	HCT	J3QLS3	0	MRPS7	416618
global	HCT	J3QQ67	0	RPL18	2.08432e+06
global	HCT	J3QQJ0	0	SAP30BP	144724.59636666664
global	HCT	J3QQW9	0	SUZ12	45129.6
global	HCT	J3QRF7	0	SLC46A1	14491.952799333334
global	HCT	J3QRS9	0	ZNF207	212085.29166666666
global	HCT	J3QRU1	0	YES1	22187.930340000003
global	HCT	J3QRV5	0	LLGL2	113989.48959333333
global	HCT	J3QS69	0	EIF4A1	77714.75294666667
global	HCT	J3QTA2	0	BAG1	28556
global	HCT	J3QTB1	0	STING1	41085.76692666666
global	HCT	J9JIC5	0	C17orf75	171477.46353333336
global	HCT	K4DI92	0	RWDD4	35847.574870000004
global	HCT	K4DI93	0	CUL4B	225942
global	HCT	K7EIJ8	0	KATNAL2	1864867
global	HCT	K7EIP7	0	YIPF2	19730.617513333335
global	HCT	K7EIU8	0	SMAD4	80703.12760666666
global	HCT	K7EIY3	0	RHBDF2	11170.394534000001
global	HCT	K7EIY6	0	RNF126	110719.06251666667
global	HCT	K7EJ20	0	GPX4	92250.06510333333
global	HCT	K7EJ96	0	ROGDI	6068.2908529999995
global	HCT	K7EJB5	0	SNRPD2	1201.82
global	HCT	K7EJC8	0	GOSR1	228233.37503333332
global	HCT	K7EJH0	0	SPC24	80085.75781333334
global	HCT	K7EJS5	0	MFSD12	14061.898113333335
global	HCT	K7EK00	0	FAM210A	65108.75911333333
global	HCT	K7EK07	0	H3-3B	97532.91146666667
global	HCT	K7EK33	0	DAZAP1	163991.64063333333
global	HCT	K7EK77	0	ATP5F1A	296374.20312666666
global	HCT	K7EKE6	0	LONP1	659734.3541666666
global	HCT	K7EL01	0	FBXW9	5516.89
global	HCT	K7EL81	0	PPP1R12C	32833.8
global	HCT	K7ELB8	0	PLEKHF1	28678.94596333333
global	HCT	K7ELE3	0	TLE5	25306.16406333333
global	HCT	K7ELG1	0	DPY19L3	9113.623372666667
global	HCT	K7ELH7	0	GID4	5108.29
global	HCT	K7ELL7	0	PRKCSH	1.33773e+06
global	HCT	K7ELP0	0	TPM4	24514.739256666668
global	HCT	K7ELZ9	0	NCLN	15385.6
global	HCT	K7EM18	0	EIF1	446162.06253333326
global	HCT	K7EM38	0	ACTG1	88780.94010666666
global	HCT	K7EM91	0	SPINT2	93321.5
global	HCT	K7EMK9	0	PLPP2	52370.39453333333
global	HCT	K7EML3	0	SHFL	17090.12239666667
global	HCT	K7EMQ3	0	DNM2	9953.929027733333
global	HCT	K7EMR7	0	RTN2	9462.42
global	HCT	K7EMY4	0	LIN37	11321.155029333333
global	HCT	K7EN06	0	DIRAS1	11634.140461666664
global	HCT	K7ENP1	0	TRMT11	113268.01824333332
global	HCT	K7ENT6	0	TPM4	147883.12890666668
global	HCT	K7EP59	0	STK11	30813.2
global	HCT	K7EP90	0	RBM42	49817.12109333333
global	HCT	K7EPH3	0	NAGPA	13845.4
global	HCT	K7EQ43	0	UBL5	43182.835934999996
global	HCT	K7EQV2	0	POP4	24600.989583333332
global	HCT	K7ER90	0	EIF3G	82558.71614666667
global	HCT	K7ERE1	0	TMEM256-PLSCR3	36746.32812666667
global	HCT	K7ERQ8	0	K7ERQ8	78620.5
global	HCT	K7ERS5	0	K7ERS5	55071.6
global	HCT	K7ERS6	0	KAT2A	10005.779297333333
global	HCT	K7ES61	0	MRPL4	261360.60419999997
global	HCT	K7ESE6	0	G6PC3	8572.594563333334
global	HCT	K7ESN3	0	GHDC	48225.78906333333
global	HCT	L0R6P0	0	RPP14	119643.90886666666
global	HCT	L0R6Q1	0	SLC35A4	219482.66146666664
global	HCT	L0R819	0	ASDURF	103149.67711333332
global	HCT	L0R8F8	0	MIEF1	220511.89066666667
global	HCT	M0QX46	0	CRTC1	16697.4
global	HCT	M0QX74	0	KXD1	21695.8
global	HCT	M0QXA7	0	WIZ	4130.991170333334
global	HCT	M0QXH3	0	CPAMD8	15241.5
global	HCT	M0QXL5	0	FBL	121451
global	HCT	M0QXX4	0	KPTN	1643.63
global	HCT	M0QXZ5	0	ZNF428	11811.746094666667
global	HCT	M0QY43	0	MYH14	61943.88541333334
global	HCT	M0QYC7	0	PAF1	147136.71352666666
global	HCT	M0QYM7	0	TUBB4A	44334.90234333333
global	HCT	M0QYR6	0	PLAUR	40587.317709999996
global	HCT	M0QYZ2	0	AP2S1	361716.64586666663
global	HCT	M0QZ22	0	SAMD4B	33835.03580666667
global	HCT	M0QZL9	0	LSR	63993.95573333333
global	HCT	M0QZM1	0	HNRNPM	70094.48046666668
global	HCT	M0QZR4	0	ARHGEF1	362795
global	HCT	M0R080	0	DNAJB1	41616.1
global	HCT	M0R0D0	0	DAPK3	5424.6
global	HCT	M0R0F0	0	RPS5	473034
global	HCT	M0R0K5	0	ADGRE2	46886.27799333333
global	HCT	M0R0P8	0	MYO9B	136103
global	HCT	M0R1W9	0	LSR	77973.02864666667
global	HCT	M0R201	0	LIPE	4078.7749839999997
global	HCT	M0R2A0	0	EMC10	45549.22005333333
global	HCT	M0R2B7	0	POLD1	236135
global	HCT	M0R2P6	0	SHKBP1	84533.93230333332
global	HCT	M0R346	0	PRKD2	115858.70834999999
global	HCT	M0R3D4	0	RABAC1	93304.00781333334
global	HCT	M0R3G1	0	PRPF18	36162.153646666666
global	HCT	M0R3G3	0	NKG7	13462.2
global	HCT	O00115	0	DNASE2	100390.23439333333
global	HCT	O00116	0	AGPS	245003.85420000003
global	HCT	O00139	0	KIF2A	199282.26043333334
global	HCT	O00148	0	DDX39A	169140.47919999997
global	HCT	O00151	0	PDLIM1	238106.97920000003
global	HCT	O00154	0	ACOT7	1997131.5833333333
global	HCT	O00161	0	SNAP23	28891.01106666667
global	HCT	O00165	0	HAX1	52018.11718666667
global	HCT	O00170	0	AIP	347743.6458333333
global	HCT	O00178	0	GTPBP1	117603.77343333334
global	HCT	O00186	0	STXBP3	55801.40494666667
global	HCT	O00203	0	AP3B1	1.79721e+06
global	HCT	O00221	0	NFKBIE	7260.39
global	HCT	O00231	0	PSMD11	643459.9791666666
global	HCT	O00232	0	PSMD12	609992.6458333334
global	HCT	O00233	0	PSMD9	296726.38546666666
global	HCT	O00258	0	GET1	14302.505042666666
global	HCT	O00264	0	PGRMC1	998149.9166666666
global	HCT	O00267	0	SUPT5H	115749.06253333333
global	HCT	O00268	0	TAF4	13856.895832333334
global	HCT	O00273	0	DFFA	135018
global	HCT	O00287	0	RFXAP	3682.08
global	HCT	O00291	0	HIP1	29994.9
global	HCT	O00299	0	CLIC1	4852341
global	HCT	O00303	0	EIF3F	874895.5416666666
global	HCT	O00308	0	WWP2	1.03378e+07
global	HCT	O00311	0	CDC7	4414.21
global	HCT	O00330	0	PDHX	150423.67186666667
global	HCT	O00399	0	DCTN6	66022.25911333333
global	HCT	O00400	0	SLC33A1	49240.89713333334
global	HCT	O00401	0	WASL	149407
global	HCT	O00410	0	IPO5	1.31563e+06
global	HCT	O00411	0	POLRMT	187349.4687666667
global	HCT	O00418	0	EEF2K	75927.83333333333
global	HCT	O00425	0	IGF2BP3	163149
global	HCT	O00429	0	DNM1L	593968
global	HCT	O00442	0	RTCA	341118.03126666666
global	HCT	O00443	0	PIK3C2A	33727.30338666667
global	HCT	O00459	0	PIK3R2	73939.23958666668
global	HCT	O00461	0	GOLIM4	43472.7
global	HCT	O00471	0	EXOC5	89602.6
global	HCT	O00483	0	NDUFA4	806715.2916666666
global	HCT	O00487	0	PSMD14	797112
global	HCT	O00499	0	BIN1	25212.384116666668
global	HCT	O00505	0	KPNA3	507278.7291666667
global	HCT	O00507	0	USP9Y	135694
global	HCT	O00515	0	LAD1	58936.36198000001
global	HCT	O00519	0	FAAH	6190.651855666666
global	HCT	O00560	0	SDCBP	38663.257163333335
global	HCT	O00562	0	PITPNM1	19655.41471333333
global	HCT	O00566	0	MPHOSPH10	9774.55
global	HCT	O00567	0	NOP56	24033.55599333333
global	HCT	O00592	0	PODXL	216144.90623333337
global	HCT	O00625	0	PIR	348427.09376666666
global	HCT	O00629	0	KPNA4	88440.9
global	HCT	O00635	0	TRIM38	39037.403646666666
global	HCT	O00716	0	E2F3	9432.75
global	HCT	O00743	0	PPP6C	257102.0937666667
global	HCT	O00754	0	MAN2B1	44658.51692666666
global	HCT	O00762	0	UBE2C	130557.88803333334
global	HCT	O00763	0	ACACB	34622.73372333333
global	HCT	O00764	0	PDXK	242587.26040000003
global	HCT	O00767	0	SCD	341234.5104333333
global	HCT	O14497	0	ARID1A	87648.36458666668
global	HCT	O14519	0	CDK2AP1	30560.16601666667
global	HCT	O14521	0	SDHD	106269.39063333334
global	HCT	O14523	0	C2CD2L	10174.2
global	HCT	O14524	0	NEMP1	5943.08
global	HCT	O14530	0	TXNDC9	68370.1
global	HCT	O14544	0	SOCS6	91742.59246333333
global	HCT	O14545	0	TRAFD1	9687.530273333332
global	HCT	O14561	0	NDUFAB1	171392.08336666666
global	HCT	O14578	0	CIT	36694.5
global	HCT	O14579	0	COPE	334376.51046666666
global	HCT	O14593	0	RFXANK	5114.367187666667
global	HCT	O14617	0	AP3D1	488262.9479333333
global	HCT	O14639	0	ABLIM1	34046.3
global	HCT	O14640	0	DVL1	98631.16928333334
global	HCT	O14641	0	DVL2	136887.39586666666
global	HCT	O14646	0	CHD1	28493.600909999997
global	HCT	O14654	0	IRS4	144216
global	HCT	O14656	0	TOR1A	74033.24218666666
global	HCT	O14657	0	TOR1B	58960.559896666666
global	HCT	O14662	0	STX16	6769.02
global	HCT	O14672	0	ADAM10	335623
global	HCT	O14681	0	EI24	106323
global	HCT	O14686	0	KMT2D	7568.908528666667
global	HCT	O14717	0	TRDMT1	17257.771484333334
global	HCT	O14727	0	APAF1	20242.3
global	HCT	O14732	0	IMPA2	28170.253256666667
global	HCT	O14733	0	MAP2K7	73224.01302333333
global	HCT	O14734	0	ACOT8	89011.36198666667
global	HCT	O14735	0	CDIPT	237179.7812666667
global	HCT	O14737	0	PDCD5	299143.94796666666
global	HCT	O14744	0	PRMT5	1657577.0833333333
global	HCT	O14745	0	NHERF1	682583
global	HCT	O14763	0	TNFRSF10B	21856.868489999997
global	HCT	O14773	0	TPP1	382216.29169999994
global	HCT	O14776	0	TCERG1	315861
global	HCT	O14777	0	NDC80	185978
global	HCT	O14787	0	TNPO2	539711.2187666666
global	HCT	O14802	0	POLR3A	220309.31773333333
global	HCT	O14818	0	PSMA7	2.50382e+06
global	HCT	O14828	0	SCAMP3	185436.70316666667
global	HCT	O14841	0	OPLAH	76728.6
global	HCT	O14867	0	BACH1	3630.51
global	HCT	O14874	0	BCKDK	19583.8
global	HCT	O14880	0	MGST3	7448.492431333333
global	HCT	O14893	0	GEMIN2	26625.217446666666
global	HCT	O14896	0	IRF6	27041.168616666666
global	HCT	O14907	0	TAX1BP3	201121.12503333332
global	HCT	O14908	0	GIPC1	164672.14063333333
global	HCT	O14910	0	LIN7A	294820.35939999996
global	HCT	O14920	0	IKBKB	98906
global	HCT	O14925	0	TIMM23	55923.1
global	HCT	O14929	0	HAT1	638692.4583333334
global	HCT	O14933	0	UBE2L6	44001.79427333333
global	HCT	O14936	0	CASK	119273.79688666668
global	HCT	O14939	0	PLD2	12691.556966666665
global	HCT	O14944	0	EREG	119016.58854333335
global	HCT	O14949	0	UQCRQ	210042
global	HCT	O14950	0	MYL12B	2630669.0833333335
global	HCT	O14957	0	UQCR11	111518
global	HCT	O14964	0	HGS	348862.7916666667
global	HCT	O14965	0	AURKA	26916.425133333334
global	HCT	O14966	0	RAB29	61536.96484666667
global	HCT	O14967	0	CLGN	8279.19
global	HCT	O14972	0	VPS26C	47858
global	HCT	O14974	0	PPP1R12A	155376.7187666667
global	HCT	O14975	0	SLC27A2	125470.91143333334
global	HCT	O14976	0	GAK	173236.80733333333
global	HCT	O14980	0	XPO1	834827.5208333334
global	HCT	O14981	0	BTAF1	168459.43753333332
global	HCT	O15014	0	ZNF609	10614.074705666666
global	HCT	O15020	0	SPTBN2	10784.3
global	HCT	O15031	0	PLXNB2	212738
global	HCT	O15037	0	KHNYN	18970.458984999997
global	HCT	O15042	0	U2SURP	144343.01566666667
global	HCT	O15047	0	SETD1A	55150.79036333333
global	HCT	O15066	0	KIF3B	21015.714193333333
global	HCT	O15067	0	PFAS	455389
global	HCT	O15084	0	ANKRD28	94097.00782666665
global	HCT	O15085	0	ARHGEF11	4778.066894666667
global	HCT	O15091	0	PRORP	154119.81773333333
global	HCT	O15111	0	CHUK	426945.8958333333
global	HCT	O15116	0	LSM1	206539.32816666667
global	HCT	O15118	0	NPC1	49624.9
global	HCT	O15120	0	AGPAT2	170606.51563333333
global	HCT	O15121	0	DEGS1	38897.35807333334
global	HCT	O15126	0	SCAMP1	65624.82161666667
global	HCT	O15127	0	SCAMP2	80688.7
global	HCT	O15143	0	ARPC1B	377696.3958333333
global	HCT	O15144	0	ARPC2	742307
global	HCT	O15145	0	ARPC3	820961.5833333334
global	HCT	O15160	0	POLR1C	379332.83336666663
global	HCT	O15164	0	TRIM24	17328.558266666663
global	HCT	O15173	0	PGRMC2	562738.9583333334
global	HCT	O15198	0	SMAD9	98477
global	HCT	O15212	0	PFDN6	356433.7083333333
global	HCT	O15217	0	GSTA4	89025
global	HCT	O15226	0	NKRF	41194.35286666667
global	HCT	O15228	0	GNPAT	169168.63543333334
global	HCT	O15230	0	LAMA5	8084.340575333333
global	HCT	O15234	0	CASC3	7032.45
global	HCT	O15235	0	MRPS12	63479.07422333333
global	HCT	O15254	0	ACOX3	61489.73567666666
global	HCT	O15258	0	RER1	1.08968e+06
global	HCT	O15260	0	SURF4	324232.14586666663
global	HCT	O15264	0	MAPK13	226205.95313333333
global	HCT	O15269	0	SPTLC1	224609.58333333334
global	HCT	O15270	0	SPTLC2	235124.64063333333
global	HCT	O15287	0	FANCG	9438.281411333333
global	HCT	O15294	0	OGT	447677
global	HCT	O15305	0	PMM2	535578.1979333333
global	HCT	O15344	0	MID1	78798.4
global	HCT	O15355	0	PPM1G	718457
global	HCT	O15357	0	INPPL1	47670.190103333334
global	HCT	O15360	0	FANCA	69429
global	HCT	O15371	0	EIF3D	726611.8958333334
global	HCT	O15379	0	HDAC3	34793.317709999996
global	HCT	O15382	0	BCAT2	153030
global	HCT	O15397	0	IPO8	137867.53386666666
global	HCT	O15400	0	STX7	160436
global	HCT	O15427	0	SLC16A3	396888.55213333335
global	HCT	O15431	0	SLC31A1	71408.96614666666
global	HCT	O15439	0	ABCC4	68554.21614666666
global	HCT	O15440	0	ABCC5	11330.6
global	HCT	O15446	0	POLR1G	18283.6
global	HCT	O15460	0	P4HA2	161324.45833333334
global	HCT	O15479	0	MAGEB2	144591
global	HCT	O15498	0	YKT6	204043.70833333334
global	HCT	O15511	0	ARPC5	614464
global	HCT	O15514	0	POLR2D	69696.69791666667
global	HCT	O15530	0	PDPK1	102630.13282666665
global	HCT	O15541	0	RNF113A	9785.997884999999
global	HCT	O15551	0	CLDN3	48857.64713333334
global	HCT	O43143	0	DHX15	878897
global	HCT	O43148	0	RNMT	250357.05209999997
global	HCT	O43149	0	ZZEF1	28467.3
global	HCT	O43150	0	ASAP2	11430.199384666666
global	HCT	O43156	0	TTI1	180125.48436666667
global	HCT	O43164	0	PJA2	5097.791585333333
global	HCT	O43169	0	CYB5B	2152843.8333333335
global	HCT	O43172	0	PRPF4	150608
global	HCT	O43175	0	PHGDH	1341285.8333333333
global	HCT	O43181	0	NDUFS4	17186.545246666665
global	HCT	O43186	0	CRX	7135.248535000001
global	HCT	O43237	0	DYNC1LI2	163701
global	HCT	O43242	0	PSMD3	968841.9583333334
global	HCT	O43252	0	PAPSS1	749023.2708333334
global	HCT	O43264	0	ZW10	324004
global	HCT	O43278	0	SPINT1	46729.3
global	HCT	O43290	0	SART1	33542.82942666667
global	HCT	O43292	0	GPAA1	148532.42706666669
global	HCT	O43299	0	AP5Z1	7609.6202809999995
global	HCT	O43310	0	CTIF	36410.5
global	HCT	O43318	0	MAP3K7	337823
global	HCT	O43324	0	EEF1E1	439106
global	HCT	O43347	0	MSI1	15616.652016666667
global	HCT	O43353	0	RIPK2	54295.70052333333
global	HCT	O43379	0	WDR62	5695.950602333333
global	HCT	O43390	0	HNRNPR	127023
global	HCT	O43395	0	PRPF3	106928.58593666666
global	HCT	O43396	0	TXNL1	1741188.4583333333
global	HCT	O43399	0	TPD52L2	2052835.0416666667
global	HCT	O43402	0	EMC8	75000.54036666667
global	HCT	O43422	0	THAP12	6197.8341470000005
global	HCT	O43427	0	FIBP	56635.48307333334
global	HCT	O43447	0	PPIH	512113.6666666667
global	HCT	O43464	0	HTRA2	92838.22915666667
global	HCT	O43482	0	OIP5	15558.192706666667
global	HCT	O43488	0	AKR7A2	762522.1458333334
global	HCT	O43490	0	PROM1	186216.82162333335
global	HCT	O43491	0	EPB41L2	210581.85419999997
global	HCT	O43502	0	RAD51C	42779.9
global	HCT	O43504	0	LAMTOR5	35148.08528666667
global	HCT	O43505	0	B4GAT1	3076.45
global	HCT	O43524	0	FOXO3	9363.731120999999
global	HCT	O43542	0	XRCC3	25576
global	HCT	O43572	0	AKAP10	13471.838215666668
global	HCT	O43583	0	DENR	66865.39453333332
global	HCT	O43592	0	XPOT	195892.09896666664
global	HCT	O43598	0	DNPH1	595964.5312666666
global	HCT	O43615	0	TIMM44	437581.96876666666
global	HCT	O43617	0	TRAPPC3	310823
global	HCT	O43633	0	CHMP2A	154077.45313333333
global	HCT	O43639	0	NCK2	29784.899090000003
global	HCT	O43657	0	TSPAN6	18964.589193333333
global	HCT	O43660	0	PLRG1	87650.24478666666
global	HCT	O43663	0	PRC1	27881.350913333332
global	HCT	O43665	0	RGS10	117002
global	HCT	O43676	0	NDUFB3	67714.6
global	HCT	O43678	0	NDUFA2	117924.57293333334
global	HCT	O43681	0	GET3	1171474.0833333333
global	HCT	O43683	0	BUB1	439369
global	HCT	O43684	0	BUB3	1.07159e+06
global	HCT	O43707	0	ACTN4	1272638.6458333333
global	HCT	O43709	0	BUD23	163199
global	HCT	O43716	0	GATC	34241
global	HCT	O43719	0	HTATSF1	406339
global	HCT	O43731	0	KDELR3	64287.45312333334
global	HCT	O43739	0	CYTH3	167452.72400000002
global	HCT	O43741	0	PRKAB2	9384.767576666667
global	HCT	O43747	0	AP1G1	600282
global	HCT	O43752	0	STX6	61361.1
global	HCT	O43760	0	SYNGR2	771651.3541666666
global	HCT	O43765	0	SGTA	900310.4166666666
global	HCT	O43768	0	ENSA	30802.007810000003
global	HCT	O43772	0	SLC25A20	62451.75260666667
global	HCT	O43776	0	NARS1	884665.1458333334
global	HCT	O43805	0	SSNA1	46937.12890666667
global	HCT	O43808	0	SLC25A17	54640.44531333333
global	HCT	O43809	0	NUDT21	981794.7291666666
global	HCT	O43813	0	LANCL1	418738.7604333333
global	HCT	O43815	0	STRN	199373.00003333334
global	HCT	O43818	0	RRP9	99060.03645666667
global	HCT	O43819	0	SCO2	136528
global	HCT	O43823	0	AKAP8	38157.45963666667
global	HCT	O43826	0	SLC37A4	80740.2
global	HCT	O43847	0	NRDC	411742
global	HCT	O43852	0	CALU	811222.1666666666
global	HCT	O43865	0	AHCYL1	120231.19793333334
global	HCT	O43896	0	KIF1C	42415.399736666666
global	HCT	O43913	0	ORC5	164736.31773333333
global	HCT	O43920	0	NDUFS5	77939.19399666667
global	HCT	O43924	0	PDE6D	131133.15366666668
global	HCT	O43929	0	ORC4	125216.38803333334
global	HCT	O60216	0	RAD21	100772.54685333332
global	HCT	O60220	0	TIMM8A	80882.63802333333
global	HCT	O60231	0	DHX16	403214.28126666666
global	HCT	O60232	0	ZNRD2	76686.88022666668
global	HCT	O60240	0	PLIN1	106652.51302666667
global	HCT	O60244	0	MED14	101568.86458666665
global	HCT	O60256	0	PRPSAP2	356029.45836666663
global	HCT	O60264	0	SMARCA5	112594.41926666668
global	HCT	O60271	0	SPAG9	163615.63023333333
global	HCT	O60282	0	KIF5C	591013.5416666666
global	HCT	O60292	0	SIPA1L3	9771.187377999999
global	HCT	O60294	0	LCMT2	14900.8
global	HCT	O60306	0	AQR	76739.82552333333
global	HCT	O60307	0	MAST3	2163.34
global	HCT	O60313	0	OPA1	190341.36459999997
global	HCT	O60331	0	PIP5K1C	1136.88
global	HCT	O60337	0	MARCHF6	26900.260416666668
global	HCT	O60341	0	KDM1A	120708
global	HCT	O60343	0	TBC1D4	235689.91146666664
global	HCT	O60344	0	ECE2	47122.83463666667
global	HCT	O60353	0	FZD6	68806.8
global	HCT	O60361	0	NME2P1	194881.28646666664
global	HCT	O60427	0	FADS1	41770.020833333336
global	HCT	O60443	0	GSDME	77017.4
global	HCT	O60476	0	MAN1A2	99746.4
global	HCT	O60488	0	ACSL4	244081.16146666664
global	HCT	O60493	0	SNX3	396566.7708333333
global	HCT	O60499	0	STX10	77686.04557333334
global	HCT	O60502	0	OGA	595441.2083333334
global	HCT	O60504	0	SORBS3	164528.76563333333
global	HCT	O60506	0	SYNCRIP	1314156.3333333333
global	HCT	O60508	0	CDC40	10503.8
global	HCT	O60512	0	B4GALT3	7227.4243166666665
global	HCT	O60518	0	RANBP6	90570.6
global	HCT	O60524	0	NEMF	311172.96876666666
global	HCT	O60547	0	GMDS	11335.6
global	HCT	O60551	0	NMT2	38838.729166666664
global	HCT	O60563	0	CCNT1	44543.4
global	HCT	O60566	0	BUB1B	65776.6
global	HCT	O60568	0	PLOD3	357323.94796666666
global	HCT	O60573	0	EIF4E2	214864.78646666664
global	HCT	O60610	0	DIAPH1	1042407.8541666666
global	HCT	O60613	0	SELENOF	112611.65626999999
global	HCT	O60637	0	TSPAN3	11898.841634333332
global	HCT	O60645	0	EXOC3	208529.84896666664
global	HCT	O60664	0	PLIN3	1311006.5833333333
global	HCT	O60671	0	RAD1	32010.811196666666
global	HCT	O60678	0	PRMT3	195856
global	HCT	O60684	0	KPNA6	414420.3854333333
global	HCT	O60701	0	UGDH	1019080.7083333334
global	HCT	O60725	0	ICMT	108066.29428000002
global	HCT	O60739	0	EIF1B	14883.5
global	HCT	O60749	0	SNX2	370101.72919999994
global	HCT	O60763	0	USO1	574169.7083333334
global	HCT	O60779	0	SLC19A2	16264.7
global	HCT	O60783	0	MRPS14	105814.13803666667
global	HCT	O60784	0	TOM1	39939.9
global	HCT	O60814	0	H2BC12	1148204.4583333333
global	HCT	O60825	0	PFKFB2	75174.43229333333
global	HCT	O60826	0	CCDC22	77551.4
global	HCT	O60828	0	PQBP1	55029.166666666664
global	HCT	O60831	0	PRAF2	71967.53515666666
global	HCT	O60832	0	DKC1	68728.82161333333
global	HCT	O60869	0	EDF1	169394.0312666667
global	HCT	O60870	0	KIN	20179.248696666666
global	HCT	O60879	0	DIAPH2	75006.1
global	HCT	O60884	0	DNAJA2	494676
global	HCT	O60885	0	BRD4	75101.40885666666
global	HCT	O60888	0	CUTA	249542
global	HCT	O60907	0	TBL1X	19472.264649999997
global	HCT	O60921	0	HUS1	22280.836913333333
global	HCT	O60925	0	PFDN1	258051.11459999997
global	HCT	O60927	0	PPP1R11	14476.650716666665
global	HCT	O60934	0	NBN	27329.889323333337
global	HCT	O60942	0	RNGTT	107464.52606666666
global	HCT	O75027	0	ABCB7	122489.72656666666
global	HCT	O75054	0	IGSF3	19284.380206666665
global	HCT	O75063	0	FAM20B	13371.134766666668
global	HCT	O75083	0	WDR1	3019917.9166666665
global	HCT	O75093	0	SLIT1	412822.70836666663
global	HCT	O75113	0	N4BP1	24941.15364666667
global	HCT	O75116	0	ROCK2	394408.97919999994
global	HCT	O75131	0	CPNE3	1475039.7083333333
global	HCT	O75143	0	ATG13	21348.756510000003
global	HCT	O75145	0	PPFIA3	74119.25390666666
global	HCT	O75146	0	HIP1R	147784.88023333333
global	HCT	O75150	0	RNF40	248389.7708666667
global	HCT	O75151	0	PHF2	48509.3
global	HCT	O75152	0	ZC3H11A	13802.5
global	HCT	O75153	0	CLUH	586028.7187666666
global	HCT	O75155	0	CAND2	25902.1
global	HCT	O75157	0	TSC22D2	10716.478843333332
global	HCT	O75164	0	KDM4A	10003.992188333334
global	HCT	O75165	0	DNAJC13	164193.41666666666
global	HCT	O75170	0	PPP6R2	32022.560546666664
global	HCT	O75175	0	CNOT3	48175.24739666667
global	HCT	O75182	0	SIN3B	15979.262693333332
global	HCT	O75190	0	DNAJB6	290421.0625333333
global	HCT	O75191	0	XYLB	10675.030598666666
global	HCT	O75208	0	COQ9	95734.15623666666
global	HCT	O75223	0	GGCT	460653.66669999994
global	HCT	O75251	0	NDUFS7	97259.36720333334
global	HCT	O75306	0	NDUFS2	293181.55210000003
global	HCT	O75312	0	ZPR1	151784
global	HCT	O75319	0	DUSP11	5071.577799333333
global	HCT	O75323	0	NIPSNAP2	536991.6354333333
global	HCT	O75330	0	HMMR	20448.3
global	HCT	O75340	0	PDCD6	289370.83336666663
global	HCT	O75347	0	TBCA	1.02873e+06
global	HCT	O75348	0	ATP6V1G1	298034.80213333335
global	HCT	O75351	0	VPS4B	699233
global	HCT	O75362	0	ZNF217	5578.442057333334
global	HCT	O75367	0	MACROH2A1	112132
global	HCT	O75368	0	SH3BGRL	318736
global	HCT	O75369	0	FLNB	927593.7083333334
global	HCT	O75376	0	NCOR1	11311.5
global	HCT	O75379	0	VAMP4	5993.32
global	HCT	O75380	0	NDUFS6	16950.9
global	HCT	O75381	0	PEX14	216080
global	HCT	O75385	0	ULK1	6385.8841569999995
global	HCT	O75391	0	SPAG7	89352.68491333333
global	HCT	O75396	0	SEC22B	839522
global	HCT	O75400	0	PRPF40A	194400
global	HCT	O75410	0	TACC1	92183.98958333333
global	HCT	O75419	0	CDC45	14452.672853333335
global	HCT	O75427	0	LRCH4	14171.762043333334
global	HCT	O75436	0	VPS26A	892369.5833333334
global	HCT	O75438	0	NDUFB1	94932.9
global	HCT	O75439	0	PMPCB	578575.2708333334
global	HCT	O75446	0	SAP30	52657.87630333333
global	HCT	O75449	0	KATNA1	126342
global	HCT	O75475	0	PSIP1	82289.53906333333
global	HCT	O75477	0	ERLIN1	97010.20053666667
global	HCT	O75486	0	SUPT3H	10462.3
global	HCT	O75489	0	NDUFS3	252881
global	HCT	O75506	0	HSBP1	54119.3
global	HCT	O75529	0	TAF5L	11616.572591666665
global	HCT	O75530	0	EED	64932.97786333333
global	HCT	O75531	0	BANF1	370979.22919999994
global	HCT	O75533	0	SF3B1	716081.8333333334
global	HCT	O75534	0	CSDE1	481167.43753333326
global	HCT	O75554	0	WBP4	30780.10481666667
global	HCT	O75569	0	PRKRA	46272.84114666667
global	HCT	O75575	0	CRCP	15550.3
global	HCT	O75582	0	RPS6KA5	83785.84244666666
global	HCT	O75592	0	MYCBP2	16265.702476666667
global	HCT	O75600	0	GCAT	156770
global	HCT	O75607	0	NPM3	461809.0729333333
global	HCT	O75608	0	LYPLA1	424377.6354333333
global	HCT	O75616	0	ERAL1	278549.90626666666
global	HCT	O75629	0	CREG1	92825.2
global	HCT	O75635	0	SERPINB7	41636.8
global	HCT	O75643	0	SNRNP200	276728.70836666663
global	HCT	O75648	0	TRMU	49697.6
global	HCT	O75663	0	TIPRL	246752.08853333336
global	HCT	O75688	0	PPM1B	384791.7916666667
global	HCT	O75694	0	NUP155	216944.68753333332
global	HCT	O75695	0	RP2	14107.502603666668
global	HCT	O75717	0	WDHD1	135482
global	HCT	O75718	0	CRTAP	259811.72916666666
global	HCT	O75746	0	SLC25A12	76945.1
global	HCT	O75792	0	RNASEH2A	79636.2
global	HCT	O75794	0	CDC123	183764
global	HCT	O75808	0	CAPN15	4523.092203666667
global	HCT	O75815	0	BCAR3	23921.3
global	HCT	O75818	0	RPP40	77405.07291999999
global	HCT	O75821	0	EIF3G	696409.4166666666
global	HCT	O75822	0	EIF3J	148951.88283333334
global	HCT	O75828	0	CBR3	30604.404296666664
global	HCT	O75843	0	AP1G2	131548.85416666666
global	HCT	O75844	0	ZMPSTE24	468417.0104333333
global	HCT	O75864	0	PPP1R37	12232.493490333334
global	HCT	O75874	0	IDH1	1990803.0416666667
global	HCT	O75879	0	GATB	81706.4
global	HCT	O75880	0	SCO1	308036
global	HCT	O75882	0	ATRN	16530.738933333334
global	HCT	O75884	0	RBBP9	42966.494790000004
global	HCT	O75886	0	STAM2	68825.38932333334
global	HCT	O75891	0	ALDH1L1	38341.20247333333
global	HCT	O75896	0	TUSC2	56578.54687666667
global	HCT	O75907	0	DGAT1	87165.1
global	HCT	O75911	0	DHRS3	102591.08334999999
global	HCT	O75915	0	ARL6IP5	287466.03126666666
global	HCT	O75925	0	PIAS1	44859.58463666667
global	HCT	O75934	0	BCAS2	43156.596353333334
global	HCT	O75935	0	DCTN3	248727.03646666664
global	HCT	O75937	0	DNAJC8	361598.77086666663
global	HCT	O75940	0	SMNDC1	47256.272789999995
global	HCT	O75947	0	ATP5PD	839260.5833333334
global	HCT	O75962	0	TRIO	14091.929363333335
global	HCT	O75964	0	ATP5MG	1.62124e+06
global	HCT	O75976	0	CPD	180707
global	HCT	O76003	0	GLRX3	905991.1458333334
global	HCT	O76021	0	RSL1D1	143711.70833333334
global	HCT	O76024	0	WFS1	77107.72656333334
global	HCT	O76031	0	CLPX	298388.5416666667
global	HCT	O76054	0	SEC14L2	148370.44793333331
global	HCT	O76070	0	SNCG	153700
global	HCT	O76071	0	CIAO1	320564.20836666663
global	HCT	O76094	0	SRP72	352671.21876666666
global	HCT	O76095	0	JTB	69721.8
global	HCT	O77932	0	DXO	5633.751220666666
global	HCT	O94760	0	DDAH1	209444.47916666666
global	HCT	O94762	0	RECQL5	133968.79429666666
global	HCT	O94763	0	URI1	81051.19531666666
global	HCT	O94766	0	B3GAT3	34216.37044333333
global	HCT	O94776	0	MTA2	346492
global	HCT	O94777	0	DPM2	5916.15
global	HCT	O94782	0	USP1	11353.785482333333
global	HCT	O94788	0	ALDH1A2	25647.2
global	HCT	O94804	0	STK10	185645
global	HCT	O94806	0	PRKD3	540527
global	HCT	O94811	0	TPPP	6783.873941000001
global	HCT	O94817	0	ATG12	136236.97396666664
global	HCT	O94819	0	KBTBD11	13240.818033333335
global	HCT	O94822	0	LTN1	11285.875160666668
global	HCT	O94826	0	TOMM70	308751.6093666667
global	HCT	O94829	0	IPO13	28110.32747666667
global	HCT	O94830	0	DDHD2	32512.565756666667
global	HCT	O94832	0	MYO1D	26402.685546666664
global	HCT	O94842	0	TOX4	41962.842450000004
global	HCT	O94851	0	MICAL2	18165.672199999997
global	HCT	O94855	0	SEC24D	155915.11980000001
global	HCT	O94864	0	SUPT7L	9970.22
global	HCT	O94874	0	UFL1	205793
global	HCT	O94887	0	FARP2	5975.747232999999
global	HCT	O94888	0	UBXN7	168068.27603333336
global	HCT	O94889	0	KLHL18	17783.224283333333
global	HCT	O94903	0	PLPBP	1.15207e+06
global	HCT	O94906	0	PRPF6	174924.79166666666
global	HCT	O94910	0	ADGRL1	6475.521321666667
global	HCT	O94913	0	PCF11	14796.014973333333
global	HCT	O94915	0	FRYL	115083.36976666667
global	HCT	O94916	0	NFAT5	19281.587239999997
global	HCT	O94919	0	ENDOD1	50852
global	HCT	O94925	0	GLS	304781.73963333335
global	HCT	O94927	0	HAUS5	77610.5
global	HCT	O94952	0	FBXO21	59870.51562666666
global	HCT	O94966	0	USP19	197322.16670000003
global	HCT	O94967	0	WDR47	22270.792319999997
global	HCT	O94973	0	AP2A2	495760.15626666666
global	HCT	O94992	0	HEXIM1	239214
global	HCT	O95045	0	UPP2	1833.5379638000002
global	HCT	O95049	0	TJP3	28898.430340000003
global	HCT	O95059	0	RPP14	18652.659506666667
global	HCT	O95067	0	CCNB2	39289.2
global	HCT	O95071	0	UBR5	135807.39846666667
global	HCT	O95081	0	AGFG2	15496.247396666668
global	HCT	O95104	0	SCAF4	22245.135416666668
global	HCT	O95139	0	NDUFB6	65529.841146666666
global	HCT	O95140	0	MFN2	66208.6
global	HCT	O95149	0	SNUPN	73777.8
global	HCT	O95155	0	UBE4B	80203.32031666666
global	HCT	O95159	0	ZFPL1	99022.56251666667
global	HCT	O95163	0	ELP1	218638.65626666663
global	HCT	O95167	0	NDUFA3	16212.816406666667
global	HCT	O95168	0	NDUFB4	93565.6
global	HCT	O95169	0	NDUFB8	41876.489583333336
global	HCT	O95197	0	RTN3	28941.822266666666
global	HCT	O95202	0	LETM1	350041.02086666663
global	HCT	O95210	0	STBD1	27164.650063333334
global	HCT	O95218	0	ZRANB2	257826.95316666667
global	HCT	O95219	0	SNX4	152803.26043333334
global	HCT	O95229	0	ZWINT	38449.885416666664
global	HCT	O95239	0	KIF4A	1.53174e+06
global	HCT	O95260	0	ATE1	92980.67707333334
global	HCT	O95292	0	VAPB	187612.95833333334
global	HCT	O95294	0	RASAL1	10539.989419333333
global	HCT	O95295	0	SNAPIN	121313.65886666666
global	HCT	O95297	0	MPZL1	60299.1
global	HCT	O95302	0	FKBP9	208073.50003333334
global	HCT	O95336	0	PGLS	338855
global	HCT	O95340	0	PAPSS2	304884
global	HCT	O95347	0	SMC2	163531
global	HCT	O95352	0	ATG7	173622.05733333333
global	HCT	O95363	0	FARS2	32839.854816666666
global	HCT	O95372	0	LYPLA2	453118
global	HCT	O95373	0	IPO7	953550.1458333334
global	HCT	O95376	0	ARIH2	60052.78906333334
global	HCT	O95382	0	MAP3K6	10924.911782000001
global	HCT	O95394	0	PGM3	648749.0208333334
global	HCT	O95396	0	MOCS3	88454.78906333334
global	HCT	O95399	0	UTS2	20161.833333333332
global	HCT	O95400	0	CD2BP2	185551.4687666667
global	HCT	O95405	0	ZFYVE9	17339.356773333333
global	HCT	O95407	0	TNFRSF6B	30732.8
global	HCT	O95429	0	BAG4	23908.2
global	HCT	O95433	0	AHSA1	1747293.3333333333
global	HCT	O95445	0	APOM	2675.8363036666665
global	HCT	O95453	0	PARN	102930
global	HCT	O95456	0	PSMG1	855611.1041666666
global	HCT	O95470	0	SGPL1	163181.27083333334
global	HCT	O95471	0	CLDN7	27699.894044333338
global	HCT	O95479	0	H6PD	44346.40820333333
[truncated: 18,666 more rows]
