# Supplementary material for: SEC-MX: an approach to systematically study the interplay between protein assembly states and phosphorylation
Source: Nat Commun. 2025 Jan 30;16:1176. doi: 10.1038/s41467-025-56303-0 (PMC11782603; doi:10.1038/s41467-025-56303-0)
Supplement: Supplementary file 7 — Supplementary Data 5 [file 41467_2025_56303_MOESM7_ESM.xlsx]

## Sheet: Legend
The supplementary materials include the following sheets:
ID_Name	content	type
5. Response groups (7A-B)	Detailed lists of the proteins with peaks falling in each one of the 9 reponse groups defined by the scatterplot in Figure 7A	Lists by GeneName

## Sheet: 5. Response groups (7A-B)
All Genes	A: gHEK-phHCT	B: gNS-phHCT	C: gHCT-phHCT	D: gHEK_phNS	E: gNS-phNS	F: gHCT-phNS	G: gHEK-phHEK	H: gNS-phHEK	I: gHCT-phHEK
A8K940	CKB	ACACA	AHNAK	AFDN	A8K940	ACACA	AFDN	ABCF1	NOB1
ABCC1	HUWE1	ACAP2	AKAP12	CCAR1	ABCC1	BAT3	AHSG	ABI2	WAPL
ABCC4		ACTB	ARHGAP12	CHD8	ABCC4	CXADR	BRD3	ABL2
ABCF1		ADAM9	ARHGAP18	CKB	ABCF1	DDA1	CAMK1	ACTL6A
ABI1		AKAP11	ARHGAP29	COASY	ABI1	EIF4A3	CCDC97	ADD1
ABI2		ALDOA	ASPH	DARS2	ABI2	FTH1	CHAF1A	AKAP1
ABL2		AMFR	BAG2	DDX23	ABL2	GPATCH8	CKB	AKT1S1
ABLIM1		ANAPC1	BCL9L	EPPK1	ABLIM1	HSP90AB1	CSTF3	APPL1
ABRAXAS2		ANKRD10	CD44	FNBP1	ABRAXAS2	ITPRID2	HDAC2	ARHGAP35
ACACA		ANP32A	CPNE3	HPRT1	ACAP2	LIMA1	HEBP2	ARID1A
ACAP2		APEH	CYB5B	HSPA1B	ACBD3	MAP4K5	HSPA1B	ARID1B
ACBD3		ARHGEF1	DCK	HTATSF1	ACIN1	MBOAT7	HTATSF1	ARL2
ACIN1		ARHGEF18	DNMBP	HUWE1	ACLY	MEPCE	HTT	ARL3
ACLY		ARHGEF7	EPHA2	IRS4	ACSL3	MET	HUWE1	ASH2L
ACSL3		ARL6IP4	ESPN	MAP1B	ACTR8	MMACHC	IRS4	ATP11C
ACTB		ARPC5L	ESRP1	MAP2K3	ADAT3	MYO9B	KCTD12	ATR
ACTL6A		ATG16L1	EZR	MAPRE2	ADD1	NPM1	KIF1A	ATXN2
ACTR8		ATXN2L	GDA	MARCKS	AFTPH	PGM3	LBR	BABAM1
ADAM9		BAG3	GSDMD	MARCKSL1	AGAP1	PSMF1	MAP1B	BAZ1A
ADAT3		BAT3	H1-4	MTA1	AKAP1	PXN	MAPRE2	BCL2L12
ADD1		BBX	HMGA1	MYH10	AKAP13	RPL12	MARCKS	BCLAF1
AFDN		BCAR1	HP1BP3	NBN	AKAP8L	RPS6KA4	MARCKSL1	BICD2
AFTPH		BET1	HSP90AB1	NUCKS1	AKT1S1	RRP1B	MICALL1	BIRC6
AGAP1		BET1L	HSPB1	PAGR1	ALAD	SDAD1	MMACHC	BOD1L1
AHNAK		BICD2	ITGA3	PDCD5	ALDOA	SH3KBP1	MTA1	BORCS5
AHSG		BIRC6	ITGB4	PGRMC1	ANAPC1	SPR	NASP	BPTF
AKAP1		BRD4	ITPRID2	RANGAP1	ANAPC2	SUGT1	NEFM	BRD8
AKAP11		C2CD5	LASP1	RBM33	ANKHD1	SUMO2	NUCKS1	BUB1B
AKAP12		CAD	LIMA1	RNASEH2A	ANKZF1	TOE1	PAM16	C17orf49
AKAP13		CANX	LMNA	SLK	ANLN	VCPIP1	PEX19	C17orf75
AKAP8L		CARMIL1	LSR	SMC5	ANP32A	YRDC	PGRMC1	C2orf49
AKT1S1		CARS1	MAPT	SND1	ANP32B		PSIP1	CALD1
ALAD		CAST	NAPRT	SNW1	AP3B1		RNF113A	CAP2
ALDOA		CBX3	NFKB2	SSB	AP3D1		SLK	CAST
AMFR		CCDC6	NHERF1	TACC3	API5		SNTB2	CCDC167
ANAPC1		CDC5L	NIBAN2	TUSC1	APIP		SSB	CDC42EP1
ANAPC2		CDK9	NPM1	WDCP	ARCN1		TACC3	CDK1
ANKHD1		CEP170	NSUN5	ZNF318	ARFGAP1		TLE1	CDK13
ANKRD10		CHAMP1	PARP4		ARFGEF1		TLE3	CHAF1B
ANKZF1		CHD3	PFKP		ARHGAP1		TLE4	CHAMP1
ANLN		CHMP7	PLCB3		ARHGAP35		TP53	CHCHD3
ANP32A		CIC	PNPLA6		ARHGEF1		TTC33	CHD1L
ANP32B		CLASP1	PRKAR1A		ARHGEF18		TXNDC9	CHD4
AP3B1		CLASP2	PXN		ARHGEF2		UCHL3	CHEK2
AP3D1		CLIP1	RPL14		ARHGEF7		ZNF318	CHMP2B
APEH		CLUH	RPL17		ARID1A			CHTF18
API5		CNOT2	RPL18A		ARK2N			CLASP2
APIP		COG1	RPL31		ARPP19			CLNS1A
APPL1		COG7	RPL34		ASAP1			CMTR1
ARCN1		CRKL	RPL4		ASPSCR1			CNOT3
ARFGAP1		CTNNA1	RPLP0		ATF7IP			CRK
ARFGEF1		CTNNB1	RPLP2		ATG4B			CTNND1
ARHGAP1		CTNND1	RSL1D1		ATG9A			CUX1
ARHGAP12		CTU2	S100A11		ATL1			DENR
ARHGAP18		CUL4A	SGPL1		ATN1			DIS3
ARHGAP29		DAG1	SH3KBP1		ATP13A3			DKC1
ARHGAP35		DCAF1	SHTN1		ATP2A2			DLGAP5
ARHGEF1		DCAF6	SLC16A3		ATP2B1			DNAJA1
ARHGEF18		DDB2	SUMO2		ATP5F1B			DNAJC9
ARHGEF2		DDX20	TCF25		ATR			DNM2
ARHGEF7		DENND4C	TERF2IP		ATXN2L			DPYSL2
ARID1A		DNM1L	TIAM1		BABAM1			DUSP9
ARID1B		DNMT1	TRIM25		BAIAP2			EIF2A
ARK2N		DOCK5	TRIOBP		BAP1			EIF3B
ARL2		DOCK7	TWF1		BAT3			EIF4G3
ARL3		DR1	UGDH		BBLN			EPB41L3
ARL6IP4		DSP	XRCC6		BBX			EPS15
ARPC5L		DTD1			BCAP31			EPS15L1
ARPP19		DYNC1LI1			BCL2L12			FAM91A1
ASAP1		DYNC1LI2			BCL2L13			FANCD2
ASH2L		EBAG9			BCL2L2-PABPN1			FANCI
ASPH		EDC3			BCLAF1			FHOD1
ASPSCR1		EDC4			BCR			FOXK1
ATF7IP		EEF1B2			BICD2			FOXO3
ATG16L1		EEF2			BIRC6			FUBP1
ATG4B		EGFR			BLVRA			G3BP1
ATG9A		EIF2AK4			BOD1L1			GATAD2A
ATL1		EIF3A			BOLA1			GGCX
ATN1		EIF4B			BPTF			GINS2
ATP11C		EIF4ENIF1			BRAF			GORASP2
ATP13A3		EIF4G1			BRAP			GPI
ATP2A2		EIF4G2			BRAT1			GPRASP2
ATP2B1		EIF5B			BRD2			GTF3C1
ATP5F1B		EIF6			BSG			GTF3C2
ATR		ELP1			BUB1B			GTPBP1
ATXN2		ENO1			C11orf58			HAUS6
ATXN2L		EPB41L2			C2CD5			HDGFL2
BABAM1		EPN1			C2orf49			HECTD1
BAG2		ERCC6L			C7orf50			HECTD4
BAG3		ERRFI1			C9orf78			HIRIP3
BAIAP2		EXOC1			CAD			HTATSF1
BAP1		FAM114A2			CALD1			IGF2R
BAT3		FAM91A1			CAMSAP3			INTS3
BAZ1A		FASN			CANX			KDM5C
BBLN		FIP1L1			CAP1			KIF11
BBX		FKBP15			CARHSP1			KLC4
BCAP31		FLII			CARMIL1			KNSTRN
BCAR1		FLNA			CARS1			KTN1
BCL2L12		FLNB			CBX3			LARP7
BCL2L13		FOXK1			CCDC6			LBR
BCL2L2-PABPN1		G3BP1			CCDC85C			LMNB1
BCL9L		GAPDH			CCDC86			LNPK
BCLAF1		GBF1			CCNK			LRRFIP1
BCR		GFPT1			CCT3			MAGED2
BET1		GIT2			CCT4			MAP1A
BET1L		GOLGA4			CCT8			MAP7D1
BICD2		GOSR1			CD276			MAPK12
BIRC6		GPAT3			CD2AP			MAPRE2
BLVRA		GPN1			CD2BP2			MCM3
BOD1L1		GSS			CDAN1			MCM6
BOLA1		GTF2F1			CDC23			MEA1
BORCS5		GTF2F2			CDC42EP1			MED1
BPTF		GTF3C2			CDK1			MIA2
BRAF		HACD3			CDK12			MIA3
BRAP		HARS1			CDK13			MRPS36
BRAT1		HDGF			CDK2			MSH6
BRD2		HDGFL2			CDK7			MSI1
BRD3		HEATR6			CDK9			MTMR1
BRD4		HECTD1			CDS2			MYBBP1A
BRD8		HNRNPK			CEP170			NAP1L1
BSG		HOMEZ			CEP55			NCAPG
BUB1B		HSF1			CEP85			NCAPH2
C11orf58		HSP90AA1			CERS2			NCL
C17orf49		IGF2BP2			CFDP1			NEK1
C17orf75		INTS1			CHAMP1			NELFE
C2CD5		INTS12			CHD3			NF1
C2orf49		IQGAP3			CHD4			NPM1
C7orf50		IRF2BPL			CHORDC1			NUF2
C9orf78		IRS1			CIAPIN1			NUP98
CAD		JMJD1B			CIC			OCIAD1
CALD1		JUP			CKAP4			OSTF1
CAMK1		KIAA0930			CLCC1			PABIR1
CAMSAP3		KIF21A			CLEC16A			PAK1
CANX		KIF4A			CLTC			PBDC1
CAP1		KLC2			CNOT4			PBRM1
CAP2		KPNA2			COG3			PCBP2
CARHSP1		LARP1			COPA			PCYT1A
CARMIL1		LGALSL			COPB2			PDHA1
CARS1		LIMA1			COPE			PEBP1
CAST		LIMD1			CPSF3			PELP1
CBX3		LRBA			CPSF6			PIAS1
CCAR1		LRCH1			CSDE1			PKN2
CCDC167		LRCH4			CSNK2B			PLA2G4A
CCDC6		LRRC47			CTNNA1			PLCG1
CCDC85C		LYAR			CTNNB1			POLA1
CCDC86		MACF1			CTNNBL1			POLA2
CCDC97		MAP4K4			CTPS1			POLD3
CCNK		MATR3			CTR9			POLDIP2
CCT3		MCM2			CTTN			POP1
CCT4		MCM4			CTU2			POP5
CCT8		MCMBP			CUL3			POU2F1
CD276		MDH1			CWC22			PPFIA3
CD2AP		MED1			CXXC1			PPM1G
CD2BP2		MED14			CXorf38			PPP1R7
CD44		MIA2			DAXX			PPP2R5D
CDAN1		MRE11			DBN1			PRCC
CDC23		MRTFB			DCAF1			PSAT1
CDC42EP1		MSN			DCAF15			PSMD2
CDC5L		MTOR			DCP1A			RABEP1
CDK1		MVD			DCUN1D5			RAF1
CDK12		MYH9			DDI2			RANBP1
CDK13		MYO18A			DDX20			RB1
CDK2		MYO6			DDX21			RBM39
CDK7		MYO9B			DDX24			RELCH
CDK9		NCAPD2			DDX39B			RIF1
CDS2		NCBP1			DDX54			RNF214
CEP170		NCL			DENND4C			RNPS1
CEP55		NEK9			DESI1			RO60
CEP85		NFKB1			DFFA			RPP38
CERS2		NLN			DGCR8			RRAS2
CFDP1		NMT1			DHCR7			RRM2
CHAF1A		NOLC1			DHX36			SCAF4
CHAF1B		NOP2			DHX9			SCFD1
CHAMP1		NOP58			DIAPH1			SEC31A
CHCHD3		NPEPPS			DIDO1			SEC63
CHD1L		NPLOC4			DIS3			SERBP1
CHD3		NRDC			DKC1			SETD1A
CHD4		NSFL1C			DLGAP4			SF3B2
CHD8		NT5C			DMAP1			SKIC2
CHEK2		NUFIP2			DNAJC19			SLC16A1
CHMP2B		NUP153			DNAJC2			SLC4A7
CHMP7		NUP160			DNAJC5			SLC6A15
CHORDC1		NUP50			DNAJC9			SLIRP
CHTF18		NUP62			DNM1L			SMARCA5
CIAPIN1		OGA			DNMT1			SMC4
CIC		OGFR			DNPH1			SRGAP2
CKAP4		OPTN			DOCK1			SRRM2
CKB		OSBPL11			DOCK7			STK10
CLASP1		OSBPL3			DOCK9			STUB1
CLASP2		PAK1			DPF2			STX12
CLCC1		PALLD			DPY19L1			SYAP1
CLEC16A		PARVA			DSN1			TAF6
CLIP1		PAXX			DSTN			TCOF1
CLNS1A		PDCD4			DTD1			TFIP11
CLTC		PDLIM5			DUS2			TIMELESS
CLUH		PDXDC1			DUSP9			TMCO1
CMTR1		PDZD8			DUT			TMEM115
CNOT2		PHF6			DYNC1H1			TMF1
CNOT3		PI4K2A			DYNC1I2			TMPO
CNOT4		PKN2			DYNC1LI1			TP53
COASY		PLEKHF2			DYNC1LI2			TP53BP1
COG1		PML			ECPAS			TRIM28
COG3		POLA1			EDC4			TRIP12
COG7		PPFIBP1			EEF1B2			TSC1
COPA		PPP1R10			EEF1D			TSC2
COPB2		PPP6R1			EEF2			TTK
COPE		PRKAR1A			EHD1			U2AF2
CPNE3		PRKAR2A			EHD4			UBAP2L
CPSF3		PRKCD			EI24			UBR4
CPSF6		PRKDC			EIF2AK4			USP5
CRK		PSME3			EIF2B5			VCP
CRKL		PTGFRN			EIF3B			VDAC2
CSDE1		PTK2			EIF3C			VPS50
CSNK2B		PTK7			EIF3D			WASHC2A
CSTF3		PTMA			EIF3F			WNK1
CTNNA1		PTPRA			EIF3G			XPO4
CTNNB1		PUM1			EIF3H			XPO6
CTNNBL1		RAB3GAP1			EIF3J			YEATS2
CTNND1		RAD23A			EIF3K			YTHDC2
CTPS1		RAD23B			EIF4B			YWHAE
CTR9		RAI14			EIF4ENIF1			ZMYM4
CTTN		RANBP2			EIF4G1			ZMYND8
CTU2		RAVER1			EIF4G3			ZRANB2
CUL3		RB1CC1			EIF5			ZYX
CUL4A		REEP4			EIF5B
CUX1		RELCH			ELAC2
CWC22		RNF31			EMD
CXADR		RPA1			ENO1
CXXC1		RPP30			EPB41L2
CXorf38		RPS3			EPS15L1
CYB5B		RPS3A			ERC1
DAG1		RPS6			ERCC6L
DARS2		RPS6KA1			ESYT1
DAXX		RPS6KA3			ESYT2
DBN1		RPS6KB1			EXOSC5
DCAF1		RPTOR			EXOSC9
DCAF15		SCRIB			FAF1
DCAF6		SEC16A			FASN
DCK		SELENON			FBXO6
DCP1A		SEPTIN9			FHOD1
DCUN1D5		SETX			FIP1L1
DDA1		SF1			FKBP15
DDB2		SGTA			FLAD1
DDI2		SH2D4A			FLII
DDX20		SH3BP1			FLNA
DDX21		SLC12A7			FLNB
DDX23		SLC35B2			FNBP4
DDX24		SMARCD2			FNDC3A
DDX39B		SPAG9			FOXK1
DDX54		SQSTM1			FOXP1
DENND4C		SRRM1			FRYL
DENR		SRRM2			FTO
DESI1		SRSF11			GAPDH
DFFA		SRSF2			GART
DGCR8		SSH3			GATAD2B
DHCR7		STAT1			GBF1
DHX36		STAT3			GEMIN4
DHX9		STIM2			GMPR2
DIAPH1		STMN1			GMPS
DIDO1		TALDO1			GNL1
DIS3		TBC1D5			GOLGA3
DKC1		TCOF1			GOLGA5
DLGAP4		TERF2IP			GORASP2
DLGAP5		TFG			GPATCH8
DMAP1		TGOLN2			GPN1
DNAJA1		THOP1			GRIPAP1
DNAJC19		THRAP3			GRK2
DNAJC2		TJP1			GSE1
DNAJC5		TKT			GTF2F1
DNAJC9		TMEM230			GTF3C1
DNM1L		TMPO			GTF3C2
DNM2		TMX1			GTF3C3
DNMBP		TPBG			GTPBP1
DNMT1		TPD52			H1-10
DNPH1		TPD52L2			HACD3
DOCK1		TPI1			HACL1
DOCK5		TRIM28			HADHA
DOCK7		TRIM33			HARS2
DOCK9		TRIP10			HAT1
DPF2		TRRAP			HDGF
DPY19L1		TRUB1			HDGFL2
DPYSL2		TSC1			HDLBP
DR1		TWF2			HEATR6
DSN1		TXLNG			HECTD1
DSP		UBAP1			HECTD4
DSTN		UBE2O			HERC2
DTD1		UBL4A			HGH1
DUS2		UBR4			HIRIP3
DUSP9		UFL1			HLA-A
DUT		UHRF1			HLCS
DYNC1H1		USP24			HMG20A
DYNC1I2		USP7			HNRNPA1
DYNC1LI1		USP8			HNRNPD
DYNC1LI2		VANGL1			HNRNPH1
EBAG9		VCL			HNRNPK
ECPAS		VCPIP1			HNRNPU
EDC3		VPS35			HS1BP3
EDC4		WARS1			HSF1
EEF1B2		YAP1			HSP90AA1
EEF1D		YBX1			HSPA4
EEF2		YRDC			HSPA8
EGFR		ZC3HAV1			HSPBP1
EHD1		ZC3HC1			HTATSF1
EHD4		ZFYVE16			IGF1R
EI24		ZYX			IGF2BP3
EIF2A					IGF2R
EIF2AK4					ILF3
EIF2B5					INTS1
EIF3A					INTS3
EIF3B					INTS8
EIF3C					IQSEC1
EIF3D					IREB2
EIF3F					IRF2BP2
EIF3G					IRF3
EIF3H					ITGA5
EIF3J					ITSN2
EIF3K					IWS1
EIF4A3					JUP
EIF4B					KDM5C
EIF4ENIF1					KHSRP
EIF4G1					KIF15
EIF4G2					KIF1B
EIF4G3					KIF1C
EIF5					KIF21A
EIF5B					KIF5B
EIF6					KLC3
ELAC2					KLC4
ELP1					KNL1
EMD					KPNA2
ENO1					KTN1
EPB41L2					LAMTOR1
EPB41L3					LARP1
EPHA2					LARP7
EPN1					LBR
EPPK1					LDHB
EPS15					LEO1
EPS15L1					LIG1
ERC1					LIMA1
ERCC6L					LMNB1
ERRFI1					LMNB2
ESPN					LRBA
ESRP1					LRRC47
ESYT1					LRRFIP1
ESYT2					LRRFIP2
EXOC1					LSM14A
EXOSC5					LSM8
EXOSC9					LUC7L
EZR					LUZP1
FAF1					MACF1
FAM114A2					MAGED2
FAM91A1					MAP1A
FANCD2					MAP2K1
FANCI					MAP2K2
FASN					MAP2K4
FBXO6					MAP3K4
FHOD1					MAP3K7
FIP1L1					MAP7D1
FKBP15					MAPRE3
FLAD1					MARK2
FLII					MAT2B
FLNA					MATR3
FLNB					MAVS
FNBP1					MCM2
FNBP4					MCM3
FNDC3A					MCM4
FOXK1					MCMBP
FOXO3					MED1
FOXP1					MED12
FRYL					MED24
FTH1					MED8
FTO					MEPCE
FUBP1					METTL14
G3BP1					METTL16
GAPDH					MFF
GART					MIA2
GATAD2A					MIA3
GATAD2B					MIEF1
GBF1					MIER1
GDA					MLF2
GEMIN4					MLLT1
GFPT1					MMS19
GGCX					MOCS2
GINS2					MON2
GIT2					MORC3
GMPR2					MPZL1
GMPS					MRPS36
GNL1					MSH6
GOLGA3					MTA3
GOLGA4					MTDH
GOLGA5					MTMR2
GORASP2					MYBBP1A
GOSR1					MYO18A
GPAT3					NAA10
GPATCH8					NAA15
GPI					NANS
GPN1					NAP1L4
GPRASP2					NASP
GRIPAP1					NCAPD3
GRK2					NCAPG
GSDMD					NCAPH
GSE1					NCAPH2
GSS					NCBP1
GTF2F1					NCL
GTF2F2					NCOA2
GTF3C1					NCOA3
GTF3C2					NDC1
GTF3C3					NEK9
GTPBP1					NELFB
H1-10					NHLRC2
H1-4					NKIRAS2
HACD3					NME1-NME2
HACL1					NOM1
HADHA					NOP14
HARS1					NOTCH2
HARS2					NPM1
HAT1					NRBP1
HAUS6					NRDC
HDAC2					NRF1
HDGF					NSFL1C
HDGFL2					NT5C
HDLBP					NUDC
HEATR6					NUFIP2
HEBP2					NUMA1
HECTD1					NUP153
HECTD4					NUP188
HERC2					NUP210
HGH1					NUP62
HIRIP3					NUP93
HLA-A					OCIAD1
HLCS					OCLN
HMG20A					OGFR
HMGA1					OSBP
HNRNPA1					OSBPL11
HNRNPD					OSBPL3
HNRNPH1					OTUB1
HNRNPK					OTUD4
HNRNPU					PA2G4
HOMEZ					PABIR2
HP1BP3					PACSIN3
HPRT1					PAICS
HS1BP3					PAK1
HSF1					PAK2
HSP90AA1					PAK4
HSP90AB1					PALLD
HSPA1B					PAPOLA
HSPA4					PARN
HSPA8					PARVA
HSPB1					PBDC1
HSPBP1					PBRM1
HTATSF1					PCBP1
HTT					PCBP2
HUWE1					PCNP
IGF1R					PCYT1A
IGF2BP2					PDAP1
IGF2BP3					PDCD4
IGF2R					PDE12
ILF3					PDHA1
INTS1					PDIA6
INTS12					PDPK1
INTS3					PDS5A
INTS8					PEA15
IQGAP3					PEX14
IQSEC1					PFDN4
IREB2					PFKL
IRF2BP2					PGAM1
IRF2BPL					PGK1
IRF3					PGM1
IRS1					PGM2
IRS4					PGRMC2
ITGA3					PHB2
ITGA5					PHKB
ITGB4					PI4KA
ITPRID2					PIAS1
ITSN2					PKN2
IWS1					PLA2G4A
JMJD1B					PNP
JUP					PNPLA6
KCTD12					POLA1
KDM5C					POLA2
KHSRP					POLD3
KIAA0930					POLR1G
KIF11					POP1
KIF15					POU2F1
KIF1A					PPA2
KIF1B					PPAN
KIF1C					PPFIA3
KIF21A					PPIL4
KIF4A					PPIP5K1
KIF5B					PPM1G
KLC2					PPP1CA
KLC3					PPP1R14B
KLC4					PPP1R7
KNL1					PPP6R3
KNSTRN					PRKAA1
KPNA2					PRKAB1
KTN1					PRKACA
LAMTOR1					PRKAR2A
LARP1					PRKAR2B
LARP7					PRKCA
LASP1					PRKCD
LBR					PRKDC
LDHB					PROSER2
LEO1					PRPSAP1
LGALSL					PRPSAP2
LIG1					PRRC2A
LIMA1					PRRC2C
LIMD1					PSEN1
LMNA					PSMA2
LMNB1					PSMA3
LMNB2					PSMA5
LNPK					PSMA6
LRBA					PSMB7
LRCH1					PSMD11
LRCH4					PSMF1
LRRC47					PTBP1
LRRFIP1					PTDSS1
LRRFIP2					PTDSS2
LSM14A					PTGES3
LSM8					PTMA
LSR					PTPN12
LUC7L					PTS
LUZP1					PUM1
LYAR					PUM2
MACF1					PWP1
MAGED2					QARS1
MAP1A					RAB1A
MAP1B					RABEP1
MAP2K1					RABEP2
MAP2K2					RABGEF1
MAP2K3					RAD21
MAP2K4					RAD23A
MAP3K4					RAD9A
MAP3K7					RAF1
MAP4K4					RALBP1
MAP4K5					RAN
MAP7D1					RANBP9
MAPK12					RAPGEF2
MAPRE2					RASAL2
MAPRE3					RAVER1
MAPT					RB1
MARCKS					RB1CC1
MARCKSL1					RBBP5
MARK2					RBM10
MAT2B					RBM12
MATR3					RBM17
MAVS					RBM26
MBOAT7					RBM27
MCM2					RBM39
MCM3					RBM4
MCM4					RBM7
MCM6					RBM8A
MCMBP					RCAN1
MDH1					RCC1
MEA1					RCHY1
MED1					REEP4
MED12					REPS1
MED14					RETREG3
MED24					RFC1
MED8					RING1
MEPCE					RNF14
MET					RNF20
METTL14					ROCK1
METTL16					ROCK2
MFF					RPA1
MIA2					RPAIN
MIA3					RPRD1B
MICALL1					RPS2
MIEF1					RPS27
MIER1					RPS6KA3
MLF2					RPS8
MLLT1					RPUSD2
MMACHC					RRBP1
MMS19					RTN4
MOCS2					RXRA
MON2					SACS
MORC3					SAMHD1
MPZL1					SAP130
MRE11					SBF1
MRPS36					SCAF8
MRTFB					SCAMP3
MSH6					SCFD1
MSI1					SCLY
MSN					SCRIB
MTA1					SCYL2
MTA3					SDE2
MTDH					SEC16A
MTMR1					SEC22B
MTMR2					SEC31A
MTOR					SEC61B
MVD					SEC62
MYBBP1A					SEPTIN2
MYH10					SEPTIN7
MYH9					SEPTIN9
MYO18A					SERINC1
MYO6					SET
MYO9B					SETX
NAA10					SF1
NAA15					SF3A1
NANS					SF3B2
NAP1L1					SGPP1
NAP1L4					SGTA
NAPRT					SHMT2
NASP					SIN3A
NBN					SIPA1
NCAPD2					SIRT1
NCAPD3					SIRT6
NCAPG					SKA3
NCAPH					SKP1
NCAPH2					SLC12A2
NCBP1					SLC16A1
NCL					SLC19A1
NCOA2					SLC1A5
NCOA3					SLC20A1
NDC1					SLC29A1
NEFM					SLC35B2
NEK1					SLC39A14
NEK9					SLC39A7
NELFB					SLC3A2
NELFE					SLC4A2
NF1					SLC4A7
NFKB1					SLC6A15
NFKB2					SLMAP
NHERF1					SMARCA4
NHLRC2					SMARCC1
NIBAN2					SMARCC2
NKIRAS2					SMC4
NLN					SMN2
NME1-NME2					SNX1
NMT1					SNX12
NOB1					SNX17
NOLC1					SNX2
NOM1					SNX3
NOP14					SNX4
NOP2					SON
NOP58					SPAG5
NOTCH2					SPAG9
NPEPPS					SPTAN1
NPLOC4					SPTBN1
NPM1					SRF
NRBP1					SRGAP2
NRDC					SRP72
NRF1					SRRM1
NSFL1C					SRRM2
NSUN5					SRRT
NT5C					SRSF11
NUCKS1					SRSF2
NUDC					SRSF6
NUF2					SSB
NUFIP2					SSR3
NUMA1					STARD3NL
NUP153					STAT1
NUP160					STIM1
NUP188					STIP1
NUP210					STK10
NUP50					STK11IP
NUP62					STK26
NUP93					STK38L
NUP98					STMN1
OCIAD1					STRN4
OCLN					STT3B
OGA					STX10
OGFR					STX7
OPTN					SUPT6H
OSBP					SYMPK
OSBPL11					SYVN1
OSBPL3					SZRD1
OSTF1					TADA3
OTUB1					TAGLN2
OTUD4					TARS1
PA2G4					TBC1D10B
PABIR1					TBC1D15
PABIR2					TBC1D22A
PACSIN3					TBC1D5
PAGR1					TBC1D9B
PAICS					TBCB
PAK1					TCEA1
PAK2					TCOF1
PAK4					TELO2
PALLD					TERF2IP
PAM16					TEX264
PAPOLA					TFIP11
PARN					THOC2
PARP4					THRAP3
PARVA					THUMPD1
PAXX					TIMM8A
PBDC1					TJP2
PBRM1					TLK1
PCBP1					TMEM201
PCBP2					TMEM245
PCNP					TMF1
PCYT1A					TMPO
PDAP1					TMX1
PDCD4					TMX2
PDCD5					TNIK
PDE12					TOM1
PDHA1					TOMM70
PDIA6					TOP2A
PDLIM5					TP53BP1
PDPK1					TP53BP2
PDS5A					TPI1
PDXDC1					TPR
PDZD8					TRAFD1
PEA15					TRAPPC12
PEBP1					TRIM25
PELP1					TRIM28
PEX14					TRIM33
PEX19					TRIP11
PFDN4					TRIP12
PFKL					TRMT1
PFKP					TRMT112
PGAM1					TRRAP
PGK1					TSC2
PGM1					TSNAX
PGM2					TSSC4
PGM3					TTLL12
PGRMC1					TXLNA
PGRMC2					TXLNG
PHB2					U2AF2
PHF6					U2SURP
PHKB					UBA1
PI4K2A					UBA6
PI4KA					UBAP2L
PIAS1					UBE2O
PKN2					UBL4A
PLA2G4A					UBR4
PLCB3					UBR5
PLCG1					UBTF
PLEKHF2					UBXN1
PML					UFL1
PNP					UMPS
PNPLA6					UNC45A
POLA1					UNG
POLA2					UNK
POLD3					USP10
POLDIP2					USP14
POLR1G					USP15
POP1					USP24
POP5					USP4
POU2F1					USP8
PPA2					VANGL1
PPAN					VAPB
PPFIA3					VCPIP1
PPFIBP1					VDAC1
PPIL4					VDAC2
PPIP5K1					VPS26B
PPM1G					VPS4A
PPP1CA					WAC
PPP1R10					WAPL
PPP1R14B					WARS1
PPP1R7					WASHC2A
PPP2R5D					WASL
PPP6R1					WDR26
PPP6R3					WDR4
PRCC					WDR44
PRKAA1					WDR47
PRKAB1					WDR77
PRKACA					WFS1
PRKAR1A					WIPF2
PRKAR2A					WNK1
PRKAR2B					XRCC6
PRKCA					YBX1
PRKCD					YBX3
PRKDC					YEATS2
PROSER2					YTHDC2
PRPSAP1					YTHDF2
PRPSAP2					YWHAE
PRRC2A					YWHAQ
PRRC2C					ZBTB21
PSAT1					ZC3H15
PSEN1					ZC3HAV1
PSIP1					ZC3HC1
PSMA2					ZCCHC8
PSMA3					ZMYM4
PSMA5					ZMYND8
PSMA6					ZNF316
PSMB7					ZNF609
PSMD11					ZNF638
PSMD2					ZNF768
PSME3					ZRANB2
PSMF1					ZYX
PTBP1					hCG_1818442
PTDSS1
PTDSS2
PTGES3
PTGFRN
PTK2
PTK7
PTMA
PTPN12
PTPRA
PTS
PUM1
PUM2
PWP1
PXN
QARS1
RAB1A
RAB3GAP1
RABEP1
RABEP2
RABGEF1
RAD21
RAD23A
RAD23B
RAD9A
RAF1
RAI14
RALBP1
RAN
RANBP1
RANBP2
RANBP9
RANGAP1
RAPGEF2
RASAL2
RAVER1
RB1
RB1CC1
RBBP5
RBM10
RBM12
RBM17
RBM26
RBM27
RBM33
RBM39
RBM4
RBM7
RBM8A
RCAN1
RCC1
RCHY1
REEP4
RELCH
REPS1
RETREG3
RFC1
RIF1
RING1
RNASEH2A
RNF113A
RNF14
RNF20
RNF214
RNF31
RNPS1
RO60
ROCK1
ROCK2
RPA1
RPAIN
RPL12
RPL14
RPL17
RPL18A
RPL31
RPL34
RPL4
RPLP0
RPLP2
RPP30
RPP38
RPRD1B
RPS2
RPS27
RPS3
RPS3A
RPS6
RPS6KA1
RPS6KA3
RPS6KA4
RPS6KB1
RPS8
RPTOR
RPUSD2
RRAS2
RRBP1
RRM2
RRP1B
RSL1D1
RTN4
RXRA
S100A11
SACS
SAMHD1
SAP130
SBF1
SCAF4
SCAF8
SCAMP3
SCFD1
SCLY
SCRIB
SCYL2
SDAD1
SDE2
SEC16A
SEC22B
SEC31A
SEC61B
SEC62
SEC63
SELENON
SEPTIN2
SEPTIN7
SEPTIN9
SERBP1
SERINC1
SET
SETD1A
SETX
SF1
SF3A1
SF3B2
SGPL1
SGPP1
SGTA
SH2D4A
SH3BP1
SH3KBP1
SHMT2
SHTN1
SIN3A
SIPA1
SIRT1
SIRT6
SKA3
SKIC2
SKP1
SLC12A2
SLC12A7
SLC16A1
SLC16A3
SLC19A1
SLC1A5
SLC20A1
SLC29A1
SLC35B2
SLC39A14
SLC39A7
SLC3A2
SLC4A2
SLC4A7
SLC6A15
SLIRP
SLK
SLMAP
SMARCA4
SMARCA5
SMARCC1
SMARCC2
SMARCD2
SMC4
SMC5
SMN2
SND1
SNTB2
SNW1
SNX1
SNX12
SNX17
SNX2
SNX3
SNX4
SON
SPAG5
SPAG9
SPR
SPTAN1
SPTBN1
SQSTM1
SRF
SRGAP2
SRP72
SRRM1
SRRM2
SRRT
SRSF11
SRSF2
SRSF6
SSB
SSH3
SSR3
STARD3NL
STAT1
STAT3
STIM1
STIM2
STIP1
STK10
STK11IP
STK26
STK38L
STMN1
STRN4
STT3B
STUB1
STX10
STX12
STX7
SUGT1
SUMO2
SUPT6H
SYAP1
SYMPK
SYVN1
SZRD1
TACC3
TADA3
TAF6
TAGLN2
TALDO1
TARS1
TBC1D10B
TBC1D15
TBC1D22A
TBC1D5
TBC1D9B
TBCB
TCEA1
TCF25
TCOF1
TELO2
TERF2IP
TEX264
TFG
TFIP11
TGOLN2
THOC2
THOP1
THRAP3
THUMPD1
TIAM1
TIMELESS
TIMM8A
TJP1
TJP2
TKT
TLE1
TLE3
TLE4
TLK1
TMCO1
TMEM115
TMEM201
TMEM230
TMEM245
TMF1
TMPO
TMX1
TMX2
TNIK
TOE1
TOM1
TOMM70
TOP2A
TP53
TP53BP1
TP53BP2
TPBG
TPD52
TPD52L2
TPI1
TPR
TRAFD1
TRAPPC12
TRIM25
TRIM28
TRIM33
TRIOBP
TRIP10
TRIP11
TRIP12
TRMT1
TRMT112
TRRAP
TRUB1
TSC1
TSC2
TSNAX
TSSC4
TTC33
TTK
TTLL12
TUSC1
TWF1
TWF2
TXLNA
TXLNG
TXNDC9
U2AF2
U2SURP
UBA1
UBA6
UBAP1
UBAP2L
UBE2O
UBL4A
UBR4
UBR5
UBTF
UBXN1
UCHL3
UFL1
UGDH
UHRF1
UMPS
UNC45A
UNG
UNK
USP10
USP14
USP15
USP24
USP4
USP5
USP7
USP8
VANGL1
VAPB
VCL
VCP
VCPIP1
VDAC1
VDAC2
VPS26B
VPS35
VPS4A
VPS50
WAC
WAPL
WARS1
WASHC2A
WASL
WDCP
WDR26
WDR4
WDR44
WDR47
WDR77
WFS1
WIPF2
WNK1
XPO4
XPO6
XRCC6
YAP1
YBX1
YBX3
YEATS2
YRDC
YTHDC2
YTHDF2
YWHAE
YWHAQ
ZBTB21
ZC3H15
ZC3HAV1
ZC3HC1
ZCCHC8
ZFYVE16
ZMYM4
ZMYND8
ZNF316
ZNF318
ZNF609
ZNF638
ZNF768
ZRANB2
ZYX
hCG_1818442
